# Supplementary material for: Motional Fock states for quantum-enhanced amplitude and phase measurements with trapped ions
Source: Nat Commun. 2019 Jul 2;10:2929. doi: 10.1038/s41467-019-10576-4 (PMC6606596; doi:10.1038/s41467-019-10576-4)
Supplement: Supplementary file 6 — Source Data [file 41467_2019_10576_MOESM6_ESM.zip]

Archive with 31 entries (21 files):
- Source Data/
- Source Data/Figure1/
- Source Data/Figure1/c/
- Source Data/Figure1/c/Fockstaten0.dat
- Source Data/Figure1/c/Fockstaten1.dat
- Source Data/Figure1/c/Fockstaten2.dat
- Source Data/Figure1/c/RawData_N0.dat
- Source Data/Figure1/c/RawData_N1.dat
- Source Data/Figure1/c/RawData_N2.dat
- Source Data/Figure2/
- Source Data/Figure2/a/
- Source Data/Figure2/a/FisherInfoN0.dat
- Source Data/Figure2/a/FisherInfoN1.dat
- Source Data/Figure2/a/FisherInfoN2.dat
- Source Data/Figure2/b/
- Source Data/Figure2/b/DispAllanDevN0.dat
- Source Data/Figure2/b/DispAllanDevN0_raw.dat
- Source Data/Figure2/b/DispAllanDevN1.dat
- Source Data/Figure2/b/DispAllanDevN1_raw.dat
- Source Data/Figure3/
- Source Data/Figure3/a/
- Source Data/Figure3/a/RamseyN0.dat
- Source Data/Figure3/a/RamseyN1.dat
- Source Data/Figure3/a/RamseyN2.dat
- Source Data/Figure3/c/
- Source Data/Figure3/c/LineWidth.dat
- Source Data/Figure4/
- Source Data/Figure4/FrequencyAllanDevN0.dat
- Source Data/Figure4/FrequencyAllanDevN1.dat
- Source Data/Figure4/FrequencyN0_RAW.dat
- Source Data/Figure4/FrequencyN1_RAW.dat
