# Supplementary material for: Motional Fock states for quantum-enhanced amplitude and phase measurements with trapped ions
Source: Nat Commun. 2019 Jul 2;10:2929. doi: 10.1038/s41467-019-10576-4 (PMC6606596; doi:10.1038/s41467-019-10576-4)
Supplement: Supplementary file 6 — Source Data [file 41467_2019_10576_MOESM6_ESM.zip › Source Data/Figure1/c/Fockstaten0.dat]

1	0.081156	0.0026284	10794
3.95	0.097889	0.0029868	9899
6.9	0.14903	0.0032243	12199
9.85	0.23247	0.0040847	10694
12.8	0.32802	0.0044313	11225
15.75	0.43648	0.004858	10422
18.7	0.52752	0.0049099	10339
21.65	0.61984	0.0047683	10364
24.6	0.7124	0.0045053	10094
27.55	0.76635	0.0042032	10135
30.5	0.82993	0.0036963	10331
33.45	0.85863	0.0034247	10349
36.4	0.88323	0.0032489	9771
39.35	0.90518	0.0029238	10040
42.3	0.91197	0.0029777	9054
45.25	0.92835	0.0024733	10873
48.2	0.92279	0.0025088	11320
51.15	0.93882	0.0024121	9872
54.1	0.92991	0.0023617	11685
57.05	0.93483	0.0024622	10050
60	0.92999	0.0024158	11156
