# Supplementary material for: Motional Fock states for quantum-enhanced amplitude and phase measurements with trapped ions
Source: Nat Commun. 2019 Jul 2;10:2929. doi: 10.1038/s41467-019-10576-4 (PMC6606596; doi:10.1038/s41467-019-10576-4)
Supplement: Supplementary file 6 — Source Data [file 41467_2019_10576_MOESM6_ESM.zip › Source Data/Figure1/c/Fockstaten1.dat]

1	0.18092	0.0067754	3228
3.95	0.2297	0.0066179	4040
6.9	0.36487	0.0073039	4344
9.85	0.53198	0.0079494	3940
12.8	0.71244	0.0068189	4406
15.75	0.84736	0.0062342	3328
18.7	0.92148	0.0047389	3222
21.65	0.9488	0.0039675	3086
24.6	0.92484	0.0042743	3805
27.55	0.88077	0.0048743	4420
30.5	0.842	0.0060355	3652
33.45	0.80911	0.0069409	3206
36.4	0.79132	0.005942	4677
39.35	0.80165	0.0062094	4124
42.3	0.82652	0.0064496	3447
45.25	0.85446	0.0055108	4095
48.2	0.87545	0.0051252	4151
51.15	0.90273	0.0049754	3547
54.1	0.92375	0.0048537	2990
57.05	0.92802	0.004236	3723
60	0.92876	0.0043863	3439
