# Supplementary material for: Motional Fock states for quantum-enhanced amplitude and phase measurements with trapped ions
Source: Nat Commun. 2019 Jul 2;10:2929. doi: 10.1038/s41467-019-10576-4 (PMC6606596; doi:10.1038/s41467-019-10576-4)
Supplement: Supplementary file 6 — Source Data [file 41467_2019_10576_MOESM6_ESM.zip › Source Data/Figure1/c/Fockstaten2.dat]

1	0.29803	0.008219	3097
3.95	0.32935	0.0085592	3015
6.9	0.48663	0.0089169	3142
9.85	0.65305	0.0088575	2888
12.8	0.79108	0.007709	2781
15.75	0.89069	0.005917	2781
18.7	0.90496	0.0059359	2441
21.65	0.87017	0.0072122	2172
24.6	0.83376	0.0063082	3483
27.55	0.81397	0.0071307	2978
30.5	0.82325	0.0072596	2761
33.45	0.86371	0.0055124	3874
36.4	0.88154	0.0065087	2465
39.35	0.90929	0.0055037	2723
42.3	0.92478	0.0049103	2885
45.25	0.90986	0.0048835	3439
48.2	0.8964	0.0059043	2664
51.15	0.86448	0.0060555	3195
54.1	0.84766	0.006978	2652
57.05	0.84861	0.0067175	2847
60	0.85858	0.0074427	2192
