# Supplementary material for: Motional Fock states for quantum-enhanced amplitude and phase measurements with trapped ions
Source: Nat Commun. 2019 Jul 2;10:2929. doi: 10.1038/s41467-019-10576-4 (PMC6606596; doi:10.1038/s41467-019-10576-4)
Supplement: Supplementary file 6 — Source Data [file 41467_2019_10576_MOESM6_ESM.zip › Source Data/Figure1/c/RawData_N0.dat]

counts_1,counts_2,counts_3,counts_4,counts_5,counts_6,counts_7,counts_8,counts_9,counts_10,counts_11,counts_12,counts_13,counts_14,counts_15,counts_16,counts_17,counts_18,counts_19,counts_20,counts_21,counts_22,counts_23,counts_24,counts_25,counts_26,counts_27,counts_28,counts_29,counts_30,counts_31,counts_32,counts_33,counts_34,counts_35,counts_36,counts_37,counts_38,counts_39,counts_40,counts_41,counts_42,counts_43,counts_44,counts_45,counts_46,counts_47,counts_48,counts_49,counts_50,counts_51,counts_52,counts_53,counts_54,counts_55,counts_56,counts_57,counts_58,counts_59,counts_60,counts_61,counts_62,counts_63,counts_64,counts_65,counts_66,counts_67,counts_68,counts_69,counts_70,counts_71,counts_72,counts_73,counts_74,counts_75,counts_76,counts_77,counts_78,counts_79,counts_80,counts_81,counts_82,counts_83,counts_84,counts_85,counts_86,counts_87,counts_88,counts_89,counts_90,counts_91,counts_92,counts_93,counts_94,counts_95,counts_96,counts_97,counts_98,counts_99,counts_100,counts_101,counts_102,counts_103,counts_104,counts_105,counts_106,counts_107,counts_108,counts_109,counts_110,counts_111,counts_112,counts_113,counts_114,counts_115,counts_116,counts_117,counts_118,counts_119,counts_120,counts_121,counts_122,counts_123,counts_124,counts_125,counts_126,counts_127,counts_128,counts_129,counts_130,counts_131,counts_132,counts_133,counts_134,counts_135,counts_136,counts_137,counts_138,counts_139,counts_140,counts_141,counts_142,counts_143,counts_144,counts_145,counts_146,counts_147,counts_148,counts_149,counts_150,counts_151,counts_152,counts_153,counts_154,counts_155,counts_156,counts_157,counts_158,counts_159,counts_160,counts_161,counts_162,counts_163,counts_164,counts_165,counts_166,counts_167,counts_168,counts_169,counts_170,counts_171,counts_172,counts_173,counts_174,counts_175,counts_176,counts_177,counts_178,counts_179,counts_180,counts_181,counts_182,counts_183,counts_184,counts_185,counts_186,counts_187,counts_188,counts_189,counts_190,counts_191,counts_192,counts_193,counts_194,counts_195,counts_196,counts_197,counts_198,counts_199,counts_200,counts_201,counts_202,counts_203,counts_204,counts_205,counts_206,counts_207,counts_208,counts_209,counts_210,counts_211,counts_212,counts_213,counts_214,counts_215,counts_216,counts_217,counts_218,counts_219,counts_220,counts_221,counts_222,counts_223,counts_224,counts_225,counts_226,counts_227,counts_228,counts_229,counts_230,counts_231,counts_232,counts_233,counts_234,counts_235,counts_236,counts_237,counts_238,counts_239,counts_240,counts_241,counts_242,counts_243,counts_244,counts_245,counts_246,counts_247,counts_248,counts_249,counts_250,counts_251,counts_252,counts_253,counts_254,counts_255,counts_256,counts_257,counts_258,counts_259,counts_260,counts_261,counts_262,counts_263,counts_264,counts_265,counts_266,counts_267,counts_268,counts_269,counts_270,counts_271,counts_272,counts_273,counts_274,counts_275,counts_276,counts_277,counts_278,counts_279,counts_280,counts_281,counts_282,counts_283,counts_284,counts_285,counts_286,counts_287,counts_288,counts_289,counts_290,counts_291,counts_292,counts_293,counts_294,counts_295,counts_296,counts_297,counts_298,counts_299,counts_300,counts_301,counts_302,counts_303,counts_304,counts_305,counts_306,counts_307,counts_308,counts_309,counts_310,counts_311,counts_312,counts_313,counts_314,counts_315,counts_316,counts_317,counts_318,counts_319,counts_320,counts_321,counts_322,counts_323,counts_324,counts_325,counts_326,counts_327,counts_328,counts_329,counts_330,counts_331,counts_332,counts_333,counts_334,counts_335,counts_336,counts_337,counts_338,counts_339,counts_340,counts_341,counts_342,counts_343,counts_344,counts_345,counts_346,counts_347,counts_348,counts_349,counts_350,counts_351,counts_352,counts_353,counts_354,counts_355,counts_356,counts_357,counts_358,counts_359,counts_360,counts_361,counts_362,counts_363,counts_364,counts_365,counts_366,counts_367,counts_368,counts_369,counts_370,counts_371,counts_372,counts_373,counts_374,counts_375,counts_376,counts_377,counts_378,counts_379,counts_380,counts_381,counts_382,counts_383,counts_384,counts_385,counts_386,counts_387,counts_388,counts_389,counts_390,counts_391,counts_392,counts_393,counts_394,counts_395,counts_396,counts_397,counts_398,counts_399,counts_400,counts_401,counts_402,counts_403,counts_404,counts_405,counts_406,counts_407,counts_408,counts_409,counts_410,counts_411,counts_412,counts_413,counts_414,counts_415,counts_416,counts_417,counts_418,counts_419,counts_420,counts_421,counts_422,counts_423,counts_424,counts_425,counts_426,counts_427,counts_428,counts_429,counts_430,counts_431,counts_432,counts_433,counts_434,counts_435,counts_436,counts_437,counts_438,counts_439,counts_440,counts_441,counts_442,counts_443,counts_444,counts_445,counts_446,counts_447,counts_448,counts_449,counts_450,counts_451,counts_452,counts_453,counts_454,counts_455,counts_456,counts_457,counts_458,counts_459,counts_460,counts_461,counts_462,counts_463,counts_464,counts_465,counts_466,counts_467,counts_468,counts_469,counts_470,counts_471,counts_472,counts_473,counts_474,counts_475,counts_476,counts_477,counts_478,counts_479,counts_480,counts_481,counts_482,counts_483,counts_484,counts_485,counts_486,counts_487,counts_488,counts_489,counts_490,counts_491,counts_492,counts_493,counts_494,counts_495,counts_496,counts_497,counts_498,counts_499,counts_500,counts_501,counts_502,counts_503,counts_504,counts_505,counts_506,counts_507,counts_508,counts_509,counts_510,counts_511,counts_512,counts_513,counts_514,counts_515,counts_516,counts_517,counts_518,counts_519,counts_520,counts_521,counts_522,counts_523,counts_524,counts_525,counts_526,counts_527,counts_528,counts_529,counts_530,counts_531,counts_532,counts_533,counts_534,counts_535,counts_536,counts_537,counts_538,counts_539,counts_540,counts_541,counts_542,counts_543,counts_544,counts_545,counts_546,counts_547,counts_548,counts_549,counts_550,counts_551,counts_552,counts_553,counts_554,counts_555,counts_556,counts_557,counts_558,counts_559,counts_560,counts_561,counts_562,counts_563,counts_564,counts_565,counts_566,counts_567,counts_568,counts_569,counts_570,counts_571,counts_572,counts_573,counts_574,counts_575,counts_576,counts_577,counts_578,counts_579,counts_580,counts_581,counts_582,counts_583,counts_584,counts_585,counts_586,counts_587,counts_588,counts_589,counts_590,counts_591,counts_592,counts_593,counts_594,counts_595,counts_596,counts_597,counts_598,counts_599,counts_600,counts_601,counts_602,counts_603,counts_604,counts_605,counts_606,counts_607,counts_608,counts_609,counts_610,counts_611,counts_612,counts_613,counts_614,counts_615,counts_616,counts_617,counts_618,counts_619,counts_620,counts_621,counts_622,counts_623,counts_624,counts_625,counts_626,counts_627,counts_628,counts_629,counts_630,counts_631,counts_632,counts_633,counts_634,counts_635,counts_636,counts_637,counts_638,counts_639,counts_640,counts_641,counts_642,counts_643,counts_644,counts_645,counts_646,counts_647,counts_648,counts_649,counts_650,counts_651,counts_652,counts_653,counts_654,counts_655,counts_656,counts_657,counts_658,counts_659,counts_660,counts_661,counts_662,counts_663,counts_664,counts_665,counts_666,counts_667,counts_668,counts_669,counts_670,counts_671,counts_672,counts_673,counts_674,counts_675,counts_676,counts_677,counts_678,counts_679,counts_680,counts_681,counts_682,counts_683,counts_684,counts_685,counts_686,counts_687,counts_688,counts_689,counts_690,counts_691,counts_692,counts_693,counts_694,counts_695,counts_696,counts_697,counts_698,counts_699,counts_700,counts_701,counts_702,counts_703,counts_704,counts_705,counts_706,counts_707,counts_708,counts_709,counts_710,counts_711,counts_712,counts_713,counts_714,counts_715,counts_716,counts_717,counts_718,counts_719,counts_720,counts_721,counts_722,counts_723,counts_724,counts_725,counts_726,counts_727,counts_728,counts_729,counts_730,counts_731,counts_732,counts_733,counts_734,counts_735,counts_736,counts_737,counts_738,counts_739,counts_740,counts_741,counts_742,counts_743,counts_744,counts_745,counts_746,counts_747,counts_748,counts_749,counts_750,counts_751,counts_752,counts_753,counts_754,counts_755,counts_756,counts_757,counts_758,counts_759,counts_760,counts_761,counts_762,counts_763,counts_764,counts_765,counts_766,counts_767,counts_768,counts_769,counts_770,counts_771,counts_772,counts_773,counts_774,counts_775,counts_776,counts_777,counts_778,counts_779,counts_780,counts_781,counts_782,counts_783,counts_784,counts_785,counts_786,counts_787,counts_788,counts_789,counts_790,counts_791,counts_792,counts_793,counts_794,counts_795,counts_796,counts_797,counts_798,counts_799,counts_800,counts_801,counts_802,counts_803,counts_804,counts_805,counts_806,counts_807,counts_808,counts_809,counts_810,counts_811,counts_812,counts_813,counts_814,counts_815,counts_816,counts_817,counts_818,counts_819,counts_820,counts_821,counts_822,counts_823,counts_824,counts_825,counts_826,counts_827,counts_828,counts_829,counts_830,counts_831,counts_832,counts_833,counts_834,counts_835,counts_836,counts_837,counts_838,counts_839,counts_840,counts_841,counts_842,counts_843,counts_844,counts_845,counts_846,counts_847,counts_848,counts_849,counts_850,counts_851,counts_852,counts_853,counts_854,counts_855,counts_856,counts_857,counts_858,counts_859,counts_860,counts_861,counts_862,counts_863,counts_864,counts_865,counts_866,counts_867,counts_868,counts_869,counts_870,counts_871,counts_872,counts_873,counts_874,counts_875,counts_876,counts_877,counts_878,counts_879,counts_880,counts_881,counts_882,counts_883,counts_884,counts_885,counts_886,counts_887,counts_888,counts_889,counts_890,counts_891,counts_892,counts_893,counts_894,counts_895,counts_896,counts_897,counts_898,counts_899,counts_900,counts_901,counts_902,counts_903,counts_904,counts_905,counts_906,counts_907,counts_908,counts_909,counts_910,counts_911,counts_912,counts_913,counts_914,counts_915,counts_916,counts_917,counts_918,counts_919,counts_920,counts_921,counts_922,counts_923,counts_924,counts_925,counts_926,counts_927,counts_928,counts_929,counts_930,counts_931,counts_932,counts_933,counts_934,counts_935,counts_936,counts_937,counts_938,counts_939,counts_940,counts_941,counts_942,counts_943,counts_944,counts_945,counts_946,counts_947,counts_948,counts_949,counts_950,counts_951,counts_952,counts_953,counts_954,counts_955,counts_956,counts_957,counts_958,counts_959,counts_960,counts_961,counts_962,counts_963,counts_964,counts_965,counts_966,counts_967,counts_968,counts_969,counts_970,counts_971,counts_972,counts_973,counts_974,counts_975,counts_976,counts_977,counts_978,counts_979,counts_980,counts_981,counts_982,counts_983,counts_984,counts_985,counts_986,counts_987,counts_988,counts_989,counts_990,counts_991,counts_992,counts_993,counts_994,counts_995,counts_996,counts_997,counts_998,counts_999,counts_1000,counts_1001,counts_1002,counts_1003,counts_1004,counts_1005,counts_1006,counts_1007,counts_1008,counts_1009,counts_1010,counts_1011,counts_1012,counts_1013,counts_1014,counts_1015,counts_1016,counts_1017,counts_1018,counts_1019,counts_1020,counts_1021,counts_1022,counts_1023,counts_1024,counts_1025,counts_1026,counts_1027,counts_1028,counts_1029,counts_1030,counts_1031,counts_1032,counts_1033,counts_1034,counts_1035,counts_1036,counts_1037,counts_1038,counts_1039,counts_1040,counts_1041,counts_1042,counts_1043,counts_1044,counts_1045,counts_1046,counts_1047,counts_1048,counts_1049,counts_1050,counts_1051,counts_1052,counts_1053,counts_1054,counts_1055,counts_1056,counts_1057,counts_1058,counts_1059,counts_1060,counts_1061,counts_1062,counts_1063,counts_1064,counts_1065,counts_1066,counts_1067,counts_1068,counts_1069,counts_1070,counts_1071,counts_1072,counts_1073,counts_1074,counts_1075,counts_1076,counts_1077,counts_1078,counts_1079,counts_1080,counts_1081,counts_1082,counts_1083,counts_1084,counts_1085,counts_1086,counts_1087,counts_1088,counts_1089,counts_1090,counts_1091,counts_1092,counts_1093,counts_1094,counts_1095,counts_1096,counts_1097,counts_1098,counts_1099,counts_1100,counts_1101,counts_1102,counts_1103,counts_1104,counts_1105,counts_1106,counts_1107,counts_1108,counts_1109,counts_1110,counts_1111,counts_1112,counts_1113,counts_1114,counts_1115,counts_1116,counts_1117,counts_1118,counts_1119,counts_1120,counts_1121,counts_1122,counts_1123,counts_1124,counts_1125,counts_1126,counts_1127,counts_1128,counts_1129,counts_1130,counts_1131,counts_1132,counts_1133,counts_1134,counts_1135,counts_1136,counts_1137,counts_1138,counts_1139,counts_1140,counts_1141,counts_1142,counts_1143,counts_1144,counts_1145,counts_1146,counts_1147,counts_1148,counts_1149,counts_1150,counts_1151,counts_1152,counts_1153,counts_1154,counts_1155,counts_1156,counts_1157,counts_1158,counts_1159,counts_1160,counts_1161,counts_1162,counts_1163,counts_1164,counts_1165,counts_1166,counts_1167,counts_1168,counts_1169,counts_1170,counts_1171,counts_1172,counts_1173,counts_1174,counts_1175,counts_1176,counts_1177,counts_1178,counts_1179,counts_1180,counts_1181,counts_1182,counts_1183,counts_1184,counts_1185,counts_1186,counts_1187,counts_1188,counts_1189,counts_1190,counts_1191,counts_1192,counts_1193,counts_1194,counts_1195,counts_1196,counts_1197,counts_1198,counts_1199,counts_1200,counts_1201,counts_1202,counts_1203,counts_1204,counts_1205,counts_1206,counts_1207,counts_1208,counts_1209,counts_1210,counts_1211,counts_1212,counts_1213,counts_1214,counts_1215,counts_1216,counts_1217,counts_1218,counts_1219,counts_1220,counts_1221,counts_1222,counts_1223,counts_1224,counts_1225,counts_1226,counts_1227,counts_1228,counts_1229,counts_1230,counts_1231,counts_1232,counts_1233,counts_1234,counts_1235,counts_1236,counts_1237,counts_1238,counts_1239,counts_1240,counts_1241,counts_1242,counts_1243,counts_1244,counts_1245,counts_1246,counts_1247,counts_1248,counts_1249,counts_1250,counts_1251,counts_1252,counts_1253,counts_1254,counts_1255,counts_1256,counts_1257,counts_1258,counts_1259,counts_1260,counts_1261,counts_1262,counts_1263,counts_1264,counts_1265,counts_1266,counts_1267,counts_1268,counts_1269,counts_1270,counts_1271,counts_1272,counts_1273,counts_1274,counts_1275,counts_1276,counts_1277,counts_1278,counts_1279,counts_1280,counts_1281,counts_1282,counts_1283,counts_1284,counts_1285,counts_1286,counts_1287,counts_1288,counts_1289,counts_1290,counts_1291,counts_1292,counts_1293,counts_1294,counts_1295,counts_1296,counts_1297,counts_1298,counts_1299,counts_1300,counts_1301,counts_1302,counts_1303,counts_1304,counts_1305,counts_1306,counts_1307,counts_1308,counts_1309,counts_1310,counts_1311,counts_1312,counts_1313,counts_1314,counts_1315,counts_1316,counts_1317,counts_1318,counts_1319,counts_1320,counts_1321,counts_1322,counts_1323,counts_1324,counts_1325,counts_1326,counts_1327,counts_1328,counts_1329,counts_1330,counts_1331,counts_1332,counts_1333,counts_1334,counts_1335,counts_1336,counts_1337,counts_1338,counts_1339,counts_1340,counts_1341,counts_1342,counts_1343,counts_1344,counts_1345,counts_1346,counts_1347,counts_1348,counts_1349,counts_1350,counts_1351,counts_1352,counts_1353,counts_1354,counts_1355,counts_1356,counts_1357,counts_1358,counts_1359,counts_1360,counts_1361,counts_1362,counts_1363,counts_1364,counts_1365,counts_1366,counts_1367,counts_1368,counts_1369,counts_1370,counts_1371,counts_1372,counts_1373,counts_1374,counts_1375,counts_1376,counts_1377,counts_1378,counts_1379,counts_1380,counts_1381,counts_1382,counts_1383,counts_1384,counts_1385,counts_1386,counts_1387,counts_1388,counts_1389,counts_1390,counts_1391,counts_1392,counts_1393,counts_1394,counts_1395,counts_1396,counts_1397,counts_1398,counts_1399,counts_1400,counts_1401,counts_1402,counts_1403,counts_1404,counts_1405,counts_1406,counts_1407,counts_1408,counts_1409,counts_1410,counts_1411,counts_1412,counts_1413,counts_1414,counts_1415,counts_1416,counts_1417,counts_1418,counts_1419,counts_1420,counts_1421,counts_1422,counts_1423,counts_1424,counts_1425,counts_1426,counts_1427,counts_1428,counts_1429,counts_1430,counts_1431,counts_1432,counts_1433,counts_1434,counts_1435,counts_1436,counts_1437,counts_1438,counts_1439,counts_1440,counts_1441,counts_1442,counts_1443,counts_1444,counts_1445,counts_1446,counts_1447,counts_1448,counts_1449,counts_1450,counts_1451,counts_1452,counts_1453,counts_1454,counts_1455,counts_1456,counts_1457,counts_1458,counts_1459,counts_1460,counts_1461,counts_1462,counts_1463,counts_1464,counts_1465,counts_1466,counts_1467,counts_1468,counts_1469,counts_1470,counts_1471,counts_1472,counts_1473,counts_1474,counts_1475,counts_1476,counts_1477,counts_1478,counts_1479,counts_1480,counts_1481,counts_1482,counts_1483,counts_1484,counts_1485,counts_1486,counts_1487,counts_1488,counts_1489,counts_1490,counts_1491,counts_1492,counts_1493,counts_1494,counts_1495,counts_1496,counts_1497,counts_1498,counts_1499,counts_1500,counts_1501,counts_1502,counts_1503,counts_1504,counts_1505,counts_1506,counts_1507,counts_1508,counts_1509,counts_1510,counts_1511,counts_1512,counts_1513,counts_1514,counts_1515,counts_1516,counts_1517,counts_1518,counts_1519,counts_1520,counts_1521,counts_1522,counts_1523,counts_1524,counts_1525,counts_1526,counts_1527,counts_1528,counts_1529,counts_1530,counts_1531,counts_1532,counts_1533,counts_1534,counts_1535,counts_1536,counts_1537,counts_1538,counts_1539,counts_1540,counts_1541,counts_1542,counts_1543,counts_1544,counts_1545,counts_1546,counts_1547,counts_1548,counts_1549,counts_1550,counts_1551,counts_1552,counts_1553,counts_1554,counts_1555,counts_1556,counts_1557,counts_1558,counts_1559,counts_1560,counts_1561,counts_1562,counts_1563,counts_1564,counts_1565,counts_1566,counts_1567,counts_1568,counts_1569,counts_1570,counts_1571,counts_1572,counts_1573,counts_1574,counts_1575,counts_1576,counts_1577,counts_1578,counts_1579,counts_1580,counts_1581,counts_1582,counts_1583,counts_1584,counts_1585,counts_1586,counts_1587,counts_1588,counts_1589,counts_1590,counts_1591,counts_1592,counts_1593,counts_1594,counts_1595,counts_1596,counts_1597,counts_1598,counts_1599,counts_1600,counts_1601,counts_1602,counts_1603,counts_1604,counts_1605,counts_1606,counts_1607,counts_1608,counts_1609,counts_1610,counts_1611,counts_1612,counts_1613,counts_1614,counts_1615,counts_1616,counts_1617,counts_1618,counts_1619,counts_1620,counts_1621,counts_1622,counts_1623,counts_1624,counts_1625,counts_1626,counts_1627,counts_1628,counts_1629,counts_1630,counts_1631,counts_1632,counts_1633,counts_1634,counts_1635,counts_1636,counts_1637,counts_1638,counts_1639,counts_1640,counts_1641,counts_1642,counts_1643,counts_1644,counts_1645,counts_1646,counts_1647,counts_1648,counts_1649,counts_1650,counts_1651,counts_1652,counts_1653,counts_1654,counts_1655,counts_1656,counts_1657,counts_1658,counts_1659,counts_1660,counts_1661,counts_1662,counts_1663,counts_1664,counts_1665,counts_1666,counts_1667,counts_1668,counts_1669,counts_1670,counts_1671,counts_1672,counts_1673,counts_1674,counts_1675,counts_1676,counts_1677,counts_1678,counts_1679,counts_1680,counts_1681,counts_1682,counts_1683,counts_1684,counts_1685,counts_1686,counts_1687,counts_1688,counts_1689,counts_1690,counts_1691,counts_1692,counts_1693,counts_1694,counts_1695,counts_1696,counts_1697,counts_1698,counts_1699,counts_1700,counts_1701,counts_1702,counts_1703,counts_1704,counts_1705,counts_1706,counts_1707,counts_1708,counts_1709,counts_1710,counts_1711,counts_1712,counts_1713,counts_1714,counts_1715,counts_1716,counts_1717,counts_1718,counts_1719,counts_1720,counts_1721,counts_1722,counts_1723,counts_1724,counts_1725,counts_1726,counts_1727,counts_1728,counts_1729,counts_1730,counts_1731,counts_1732,counts_1733,counts_1734,counts_1735,counts_1736,counts_1737,counts_1738,counts_1739,counts_1740,counts_1741,counts_1742,counts_1743,counts_1744,counts_1745,counts_1746,counts_1747,counts_1748,counts_1749,counts_1750,counts_1751,counts_1752,counts_1753,counts_1754,counts_1755,counts_1756,counts_1757,counts_1758,counts_1759,counts_1760,counts_1761,counts_1762,counts_1763,counts_1764,counts_1765,counts_1766,counts_1767,counts_1768,counts_1769,counts_1770,counts_1771,counts_1772,counts_1773,counts_1774,counts_1775,counts_1776,counts_1777,counts_1778,counts_1779,counts_1780,counts_1781,counts_1782,counts_1783,counts_1784,counts_1785,counts_1786,counts_1787,counts_1788,counts_1789,counts_1790,counts_1791,counts_1792,counts_1793,counts_1794,counts_1795,counts_1796,counts_1797,counts_1798,counts_1799,counts_1800,counts_1801,counts_1802,counts_1803,counts_1804,counts_1805,counts_1806,counts_1807,counts_1808,counts_1809,counts_1810,counts_1811,counts_1812,counts_1813,counts_1814,counts_1815,counts_1816,counts_1817,counts_1818,counts_1819,counts_1820,counts_1821,counts_1822,counts_1823,counts_1824,counts_1825,counts_1826,counts_1827,counts_1828,counts_1829,counts_1830,counts_1831,counts_1832,counts_1833,counts_1834,counts_1835,counts_1836,counts_1837,counts_1838,counts_1839,counts_1840,counts_1841,counts_1842,counts_1843,counts_1844,counts_1845,counts_1846,counts_1847,counts_1848,counts_1849,counts_1850,counts_1851,counts_1852,counts_1853,counts_1854,counts_1855,counts_1856,counts_1857,counts_1858,counts_1859,counts_1860,counts_1861,counts_1862,counts_1863,counts_1864,counts_1865,counts_1866,counts_1867,counts_1868,counts_1869,counts_1870,counts_1871,counts_1872,counts_1873,counts_1874,counts_1875,counts_1876,counts_1877,counts_1878,counts_1879,counts_1880,counts_1881,counts_1882,counts_1883,counts_1884,counts_1885,counts_1886,counts_1887,counts_1888,counts_1889,counts_1890,counts_1891,counts_1892,counts_1893,counts_1894,counts_1895,counts_1896,counts_1897,counts_1898,counts_1899,counts_1900,counts_1901,counts_1902,counts_1903,counts_1904,counts_1905,counts_1906,counts_1907,counts_1908,counts_1909,counts_1910,counts_1911,counts_1912,counts_1913,counts_1914,counts_1915,counts_1916,counts_1917,counts_1918,counts_1919,counts_1920,counts_1921,counts_1922,counts_1923,counts_1924,counts_1925,counts_1926,counts_1927,counts_1928,counts_1929,counts_1930,counts_1931,counts_1932,counts_1933,counts_1934,counts_1935,counts_1936,counts_1937,counts_1938,counts_1939,counts_1940,counts_1941,counts_1942,counts_1943,counts_1944,counts_1945,counts_1946,counts_1947,counts_1948,counts_1949,counts_1950,counts_1951,counts_1952,counts_1953,counts_1954,counts_1955,counts_1956,counts_1957,counts_1958,counts_1959,counts_1960,counts_1961,counts_1962,counts_1963,counts_1964,counts_1965,counts_1966,counts_1967,counts_1968,counts_1969,counts_1970,counts_1971,counts_1972,counts_1973,counts_1974,counts_1975,counts_1976,counts_1977,counts_1978,counts_1979,counts_1980,counts_1981,counts_1982,counts_1983,counts_1984,counts_1985,counts_1986,counts_1987,counts_1988,counts_1989,counts_1990,counts_1991,counts_1992,counts_1993,counts_1994,counts_1995,counts_1996,counts_1997,counts_1998,counts_1999,counts_2000,counts_2001,counts_2002,counts_2003,counts_2004,counts_2005,counts_2006,counts_2007,counts_2008,counts_2009,counts_2010,counts_2011,counts_2012,counts_2013,counts_2014,counts_2015,counts_2016,counts_2017,counts_2018,counts_2019,counts_2020,counts_2021,counts_2022,counts_2023,counts_2024,counts_2025,counts_2026,counts_2027,counts_2028,counts_2029,counts_2030,counts_2031,counts_2032,counts_2033,counts_2034,counts_2035,counts_2036,counts_2037,counts_2038,counts_2039,counts_2040,counts_2041,counts_2042,counts_2043,counts_2044,counts_2045,counts_2046,counts_2047,counts_2048,counts_2049,counts_2050,counts_2051,counts_2052,counts_2053,counts_2054,counts_2055,counts_2056,counts_2057,counts_2058,counts_2059,counts_2060,counts_2061,counts_2062,counts_2063,counts_2064,counts_2065,counts_2066,counts_2067,counts_2068,counts_2069,counts_2070,counts_2071,counts_2072,counts_2073,counts_2074,counts_2075,counts_2076,counts_2077,counts_2078,counts_2079,counts_2080,counts_2081,counts_2082,counts_2083,counts_2084,counts_2085,counts_2086,counts_2087,counts_2088,counts_2089,counts_2090,counts_2091,counts_2092,counts_2093,counts_2094,counts_2095,counts_2096,counts_2097,counts_2098,counts_2099,counts_2100,counts_2101,counts_2102,counts_2103,counts_2104,counts_2105,counts_2106,counts_2107,counts_2108,counts_2109,counts_2110,counts_2111,counts_2112,counts_2113,counts_2114,counts_2115,counts_2116,counts_2117,counts_2118,counts_2119,counts_2120,counts_2121,counts_2122,counts_2123,counts_2124,counts_2125,counts_2126,counts_2127,counts_2128,counts_2129,counts_2130,counts_2131,counts_2132,counts_2133,counts_2134,counts_2135,counts_2136,counts_2137,counts_2138,counts_2139,counts_2140,counts_2141,counts_2142,counts_2143,counts_2144,counts_2145,counts_2146,counts_2147,counts_2148,counts_2149,counts_2150,counts_2151,counts_2152,counts_2153,counts_2154,counts_2155,counts_2156,counts_2157,counts_2158,counts_2159,counts_2160,counts_2161,counts_2162,counts_2163,counts_2164,counts_2165,counts_2166,counts_2167,counts_2168,counts_2169,counts_2170,counts_2171,counts_2172,counts_2173,counts_2174,counts_2175,counts_2176,counts_2177,counts_2178,counts_2179,counts_2180,counts_2181,counts_2182,counts_2183,counts_2184,counts_2185,counts_2186,counts_2187,counts_2188,counts_2189,counts_2190,counts_2191,counts_2192,counts_2193,counts_2194,counts_2195,counts_2196,counts_2197,counts_2198,counts_2199,counts_2200,counts_2201,counts_2202,counts_2203,counts_2204,counts_2205,counts_2206,counts_2207,counts_2208,counts_2209,counts_2210,counts_2211,counts_2212,counts_2213,counts_2214,counts_2215,counts_2216,counts_2217,counts_2218,counts_2219,counts_2220,counts_2221,counts_2222,counts_2223,counts_2224,counts_2225,counts_2226,counts_2227,counts_2228,counts_2229,counts_2230,counts_2231,counts_2232,counts_2233,counts_2234,counts_2235,counts_2236,counts_2237,counts_2238,counts_2239,counts_2240,counts_2241,counts_2242,counts_2243,counts_2244,counts_2245,counts_2246,counts_2247,counts_2248,counts_2249,counts_2250,counts_2251,counts_2252,counts_2253,counts_2254,counts_2255,counts_2256,counts_2257,counts_2258,counts_2259,counts_2260,counts_2261,counts_2262,counts_2263,counts_2264,counts_2265,counts_2266,counts_2267,counts_2268,counts_2269,counts_2270,counts_2271,counts_2272,counts_2273,counts_2274,counts_2275,counts_2276,counts_2277,counts_2278,counts_2279,counts_2280,counts_2281,counts_2282,counts_2283,counts_2284,counts_2285,counts_2286,counts_2287,counts_2288,counts_2289,counts_2290,counts_2291,counts_2292,counts_2293,counts_2294,counts_2295,counts_2296,counts_2297,counts_2298,counts_2299,counts_2300,counts_2301,counts_2302,counts_2303,counts_2304,counts_2305,counts_2306,counts_2307,counts_2308,counts_2309,counts_2310,counts_2311,counts_2312,counts_2313,counts_2314,counts_2315,counts_2316,counts_2317,counts_2318,counts_2319,counts_2320,counts_2321,counts_2322,counts_2323,counts_2324,counts_2325,counts_2326,counts_2327,counts_2328,counts_2329,counts_2330,counts_2331,counts_2332,counts_2333,counts_2334,counts_2335,counts_2336,counts_2337,counts_2338,counts_2339,counts_2340,counts_2341,counts_2342,counts_2343,counts_2344,counts_2345,counts_2346,counts_2347,counts_2348,counts_2349,counts_2350,counts_2351,counts_2352,counts_2353,counts_2354,counts_2355,counts_2356,counts_2357,counts_2358,counts_2359,counts_2360,counts_2361,counts_2362,counts_2363,counts_2364,counts_2365,counts_2366,counts_2367,counts_2368,counts_2369,counts_2370,counts_2371,counts_2372,counts_2373,counts_2374,counts_2375,counts_2376,counts_2377,counts_2378,counts_2379,counts_2380,counts_2381,counts_2382,counts_2383,counts_2384,counts_2385,counts_2386,counts_2387,counts_2388,counts_2389,counts_2390,counts_2391,counts_2392,counts_2393,counts_2394,counts_2395,counts_2396,counts_2397,counts_2398,counts_2399,counts_2400,counts_2401,counts_2402,counts_2403,counts_2404,counts_2405,counts_2406,counts_2407,counts_2408,counts_2409,counts_2410,counts_2411,counts_2412,counts_2413,counts_2414,counts_2415,counts_2416,counts_2417,counts_2418,counts_2419,counts_2420,counts_2421,counts_2422,counts_2423,counts_2424,counts_2425,counts_2426,counts_2427,counts_2428,counts_2429,counts_2430,counts_2431,counts_2432,counts_2433,counts_2434,counts_2435,counts_2436,counts_2437,counts_2438,counts_2439,counts_2440,counts_2441,counts_2442,counts_2443,counts_2444,counts_2445,counts_2446,counts_2447,counts_2448,counts_2449,counts_2450,counts_2451,counts_2452,counts_2453,counts_2454,counts_2455,counts_2456,counts_2457,counts_2458,counts_2459,counts_2460,counts_2461,counts_2462,counts_2463,counts_2464,counts_2465,counts_2466,counts_2467,counts_2468,counts_2469,counts_2470,counts_2471,counts_2472,counts_2473,counts_2474,counts_2475,counts_2476,counts_2477,counts_2478,counts_2479,counts_2480,counts_2481,counts_2482,counts_2483,counts_2484,counts_2485,counts_2486,counts_2487,counts_2488,counts_2489,counts_2490,counts_2491,counts_2492,counts_2493,counts_2494,counts_2495,counts_2496,counts_2497,counts_2498,counts_2499,counts_2500,counts_2501,counts_2502,counts_2503,counts_2504,counts_2505,counts_2506,counts_2507,counts_2508,counts_2509,counts_2510,counts_2511,counts_2512,counts_2513,counts_2514,counts_2515,counts_2516,counts_2517,counts_2518,counts_2519,counts_2520,counts_2521,counts_2522,counts_2523,counts_2524,counts_2525,counts_2526,counts_2527,counts_2528,counts_2529,counts_2530,counts_2531,counts_2532,counts_2533,counts_2534,counts_2535,counts_2536,counts_2537,counts_2538,counts_2539,counts_2540,counts_2541,counts_2542,counts_2543,counts_2544,counts_2545,counts_2546,counts_2547,counts_2548,counts_2549,counts_2550,counts_2551,counts_2552,counts_2553,counts_2554,counts_2555,counts_2556,counts_2557,counts_2558,counts_2559,counts_2560,counts_2561,counts_2562,counts_2563,counts_2564,counts_2565,counts_2566,counts_2567,counts_2568,counts_2569,counts_2570,counts_2571,counts_2572,counts_2573,counts_2574,counts_2575,counts_2576,counts_2577,counts_2578,counts_2579,counts_2580,counts_2581,counts_2582,counts_2583,counts_2584,counts_2585,counts_2586,counts_2587,counts_2588,counts_2589,counts_2590,counts_2591,counts_2592,counts_2593,counts_2594,counts_2595,counts_2596,counts_2597,counts_2598,counts_2599,counts_2600,counts_2601,counts_2602,counts_2603,counts_2604,counts_2605,counts_2606,counts_2607,counts_2608,counts_2609,counts_2610,counts_2611,counts_2612,counts_2613,counts_2614,counts_2615,counts_2616,counts_2617,counts_2618,counts_2619,counts_2620,counts_2621,counts_2622,counts_2623,counts_2624,counts_2625,counts_2626,counts_2627,counts_2628,counts_2629,counts_2630,counts_2631,counts_2632,counts_2633,counts_2634,counts_2635,counts_2636,counts_2637,counts_2638,counts_2639,counts_2640,counts_2641,counts_2642,counts_2643,counts_2644,counts_2645,counts_2646,counts_2647,counts_2648,counts_2649,counts_2650,counts_2651,counts_2652,counts_2653,counts_2654,counts_2655,counts_2656,counts_2657,counts_2658,counts_2659,counts_2660,counts_2661,counts_2662,counts_2663,counts_2664,counts_2665,counts_2666,counts_2667,counts_2668,counts_2669,counts_2670,counts_2671,counts_2672,counts_2673,counts_2674,counts_2675,counts_2676,counts_2677,counts_2678,counts_2679,counts_2680,counts_2681,counts_2682,counts_2683,counts_2684,counts_2685,counts_2686,counts_2687,counts_2688,counts_2689,counts_2690,counts_2691,counts_2692,counts_2693,counts_2694,counts_2695,counts_2696,counts_2697,counts_2698,counts_2699,counts_2700,counts_2701,counts_2702,counts_2703,counts_2704,counts_2705,counts_2706,counts_2707,counts_2708,counts_2709,counts_2710,counts_2711,counts_2712,counts_2713,counts_2714,counts_2715,counts_2716,counts_2717,counts_2718,counts_2719,counts_2720,counts_2721,counts_2722,counts_2723,counts_2724,counts_2725,counts_2726,counts_2727,counts_2728,counts_2729,counts_2730,counts_2731,counts_2732,counts_2733,counts_2734,counts_2735,counts_2736,counts_2737,counts_2738,counts_2739,counts_2740,counts_2741,counts_2742,counts_2743,counts_2744,counts_2745,counts_2746,counts_2747,counts_2748,counts_2749,counts_2750,counts_2751,counts_2752,counts_2753,counts_2754,counts_2755,counts_2756,counts_2757,counts_2758,counts_2759,counts_2760,counts_2761,counts_2762,counts_2763,counts_2764,counts_2765,counts_2766,counts_2767,counts_2768,counts_2769,counts_2770,counts_2771,counts_2772,counts_2773,counts_2774,counts_2775,counts_2776,counts_2777,counts_2778,counts_2779,counts_2780,counts_2781,counts_2782,counts_2783,counts_2784,counts_2785,counts_2786,counts_2787,counts_2788,counts_2789,counts_2790,counts_2791,counts_2792,counts_2793,counts_2794,counts_2795,counts_2796,counts_2797,counts_2798,counts_2799,counts_2800,counts_2801,counts_2802,counts_2803,counts_2804,counts_2805,counts_2806,counts_2807,counts_2808,counts_2809,counts_2810,counts_2811,counts_2812,counts_2813,counts_2814,counts_2815,counts_2816,counts_2817,counts_2818,counts_2819,counts_2820,counts_2821,counts_2822,counts_2823,counts_2824,counts_2825,counts_2826,counts_2827,counts_2828,counts_2829,counts_2830,counts_2831,counts_2832,counts_2833,counts_2834,counts_2835,counts_2836,counts_2837,counts_2838,counts_2839,counts_2840,counts_2841,counts_2842,counts_2843,counts_2844,counts_2845,counts_2846,counts_2847,counts_2848,counts_2849,counts_2850,counts_2851,counts_2852,counts_2853,counts_2854,counts_2855,counts_2856,counts_2857,counts_2858,counts_2859,counts_2860,counts_2861,counts_2862,counts_2863,counts_2864,counts_2865,counts_2866,counts_2867,counts_2868,counts_2869,counts_2870,counts_2871,counts_2872,counts_2873,counts_2874,counts_2875,counts_2876,counts_2877,counts_2878,counts_2879,counts_2880,counts_2881,counts_2882,counts_2883,counts_2884,counts_2885,counts_2886,counts_2887,counts_2888,counts_2889,counts_2890,counts_2891,counts_2892,counts_2893,counts_2894,counts_2895,counts_2896,counts_2897,counts_2898,counts_2899,counts_2900,counts_2901,counts_2902,counts_2903,counts_2904,counts_2905,counts_2906,counts_2907,counts_2908,counts_2909,counts_2910,counts_2911,counts_2912,counts_2913,counts_2914,counts_2915,counts_2916,counts_2917,counts_2918,counts_2919,counts_2920,counts_2921,counts_2922,counts_2923,counts_2924,counts_2925,counts_2926,counts_2927,counts_2928,counts_2929,counts_2930,counts_2931,counts_2932,counts_2933,counts_2934,counts_2935,counts_2936,counts_2937,counts_2938,counts_2939,counts_2940,counts_2941,counts_2942,counts_2943,counts_2944,counts_2945,counts_2946,counts_2947,counts_2948,counts_2949,counts_2950,counts_2951,counts_2952,counts_2953,counts_2954,counts_2955,counts_2956,counts_2957,counts_2958,counts_2959,counts_2960,counts_2961,counts_2962,counts_2963,counts_2964,counts_2965,counts_2966,counts_2967,counts_2968,counts_2969,counts_2970,counts_2971,counts_2972,counts_2973,counts_2974,counts_2975,counts_2976,counts_2977,counts_2978,counts_2979,counts_2980,counts_2981,counts_2982,counts_2983,counts_2984,counts_2985,counts_2986,counts_2987,counts_2988,counts_2989,counts_2990,counts_2991,counts_2992,counts_2993,counts_2994,counts_2995,counts_2996,counts_2997,counts_2998,counts_2999,counts_3000,counts_3001,counts_3002,counts_3003,counts_3004,counts_3005,counts_3006,counts_3007,counts_3008,counts_3009,counts_3010,counts_3011,counts_3012,counts_3013,counts_3014,counts_3015,counts_3016,counts_3017,counts_3018,counts_3019,counts_3020,counts_3021,counts_3022,counts_3023,counts_3024,counts_3025,counts_3026,counts_3027,counts_3028,counts_3029,counts_3030,counts_3031,counts_3032,counts_3033,counts_3034,counts_3035,counts_3036,counts_3037,counts_3038,counts_3039,counts_3040,counts_3041,counts_3042,counts_3043,counts_3044,counts_3045,counts_3046,counts_3047,counts_3048,counts_3049,counts_3050,counts_3051,counts_3052,counts_3053,counts_3054,counts_3055,counts_3056,counts_3057,counts_3058,counts_3059,counts_3060,counts_3061,counts_3062,counts_3063,counts_3064,counts_3065,counts_3066,counts_3067,counts_3068,counts_3069,counts_3070,counts_3071,counts_3072,counts_3073,counts_3074,counts_3075,counts_3076,counts_3077,counts_3078,counts_3079,counts_3080,counts_3081,counts_3082,counts_3083,counts_3084,counts_3085,counts_3086,counts_3087,counts_3088,counts_3089,counts_3090,counts_3091,counts_3092,counts_3093,counts_3094,counts_3095,counts_3096,counts_3097,counts_3098,counts_3099,counts_3100,counts_3101,counts_3102,counts_3103,counts_3104,counts_3105,counts_3106,counts_3107,counts_3108,counts_3109,counts_3110,counts_3111,counts_3112,counts_3113,counts_3114,counts_3115,counts_3116,counts_3117,counts_3118,counts_3119,counts_3120,counts_3121,counts_3122,counts_3123,counts_3124,counts_3125,counts_3126,counts_3127,counts_3128,counts_3129,counts_3130,counts_3131,counts_3132,counts_3133,counts_3134,counts_3135,counts_3136,counts_3137,counts_3138,counts_3139,counts_3140,counts_3141,counts_3142,counts_3143,counts_3144,counts_3145,counts_3146,counts_3147,counts_3148,counts_3149,counts_3150,counts_3151,counts_3152,counts_3153,counts_3154,counts_3155,counts_3156,counts_3157,counts_3158,counts_3159,counts_3160,counts_3161,counts_3162,counts_3163,counts_3164,counts_3165,counts_3166,counts_3167,counts_3168,counts_3169,counts_3170,counts_3171,counts_3172,counts_3173,counts_3174,counts_3175,counts_3176,counts_3177,counts_3178,counts_3179,counts_3180,counts_3181,counts_3182,counts_3183,counts_3184,counts_3185,counts_3186,counts_3187,counts_3188,counts_3189,counts_3190,counts_3191,counts_3192,counts_3193,counts_3194,counts_3195,counts_3196,counts_3197,counts_3198,counts_3199,counts_3200,counts_3201,counts_3202,counts_3203,counts_3204,counts_3205,counts_3206,counts_3207,counts_3208,counts_3209,counts_3210,counts_3211,counts_3212,counts_3213,counts_3214,counts_3215,counts_3216,counts_3217,counts_3218,counts_3219,counts_3220,counts_3221,counts_3222,counts_3223,counts_3224,counts_3225,counts_3226,counts_3227,counts_3228,counts_3229,counts_3230,counts_3231,counts_3232,counts_3233,counts_3234,counts_3235,counts_3236,counts_3237,counts_3238,counts_3239,counts_3240,counts_3241,counts_3242,counts_3243,counts_3244,counts_3245,counts_3246,counts_3247,counts_3248,counts_3249,counts_3250,counts_3251,counts_3252,counts_3253,counts_3254,counts_3255,counts_3256,counts_3257,counts_3258,counts_3259,counts_3260,counts_3261,counts_3262,counts_3263,counts_3264,counts_3265,counts_3266,counts_3267,counts_3268,counts_3269,counts_3270,counts_3271,counts_3272,counts_3273,counts_3274,counts_3275,counts_3276,counts_3277,counts_3278,counts_3279,counts_3280,counts_3281,counts_3282,counts_3283,counts_3284,counts_3285,counts_3286,counts_3287,counts_3288,counts_3289,counts_3290,counts_3291,counts_3292,counts_3293,counts_3294,counts_3295,counts_3296,counts_3297,counts_3298,counts_3299,counts_3300,counts_3301,counts_3302,counts_3303,counts_3304,counts_3305,counts_3306,counts_3307,counts_3308,counts_3309,counts_3310,counts_3311,counts_3312,counts_3313,counts_3314,counts_3315,counts_3316,counts_3317,counts_3318,counts_3319,counts_3320,counts_3321,counts_3322,counts_3323,counts_3324,counts_3325,counts_3326,counts_3327,counts_3328,counts_3329,counts_3330,counts_3331,counts_3332,counts_3333,counts_3334,counts_3335,counts_3336,counts_3337,counts_3338,counts_3339,counts_3340,counts_3341,counts_3342,counts_3343,counts_3344,counts_3345,counts_3346,counts_3347,counts_3348,counts_3349,counts_3350,counts_3351,counts_3352,counts_3353,counts_3354,counts_3355,counts_3356,counts_3357,counts_3358,counts_3359,counts_3360,counts_3361,counts_3362,counts_3363,counts_3364,counts_3365,counts_3366,counts_3367,counts_3368,counts_3369,counts_3370,counts_3371,counts_3372,counts_3373,counts_3374,counts_3375,counts_3376,counts_3377,counts_3378,counts_3379,counts_3380,counts_3381,counts_3382,counts_3383,counts_3384,counts_3385,counts_3386,counts_3387,counts_3388,counts_3389,counts_3390,counts_3391,counts_3392,counts_3393,counts_3394,counts_3395,counts_3396,counts_3397,counts_3398,counts_3399,counts_3400,counts_3401,counts_3402,counts_3403,counts_3404,counts_3405,counts_3406,counts_3407,counts_3408,counts_3409,counts_3410,counts_3411,counts_3412,counts_3413,counts_3414,counts_3415,counts_3416,counts_3417,counts_3418,counts_3419,counts_3420,counts_3421,counts_3422,counts_3423,counts_3424,counts_3425,counts_3426,counts_3427,counts_3428,counts_3429,counts_3430,counts_3431,counts_3432,counts_3433,counts_3434,counts_3435,counts_3436,counts_3437,counts_3438,counts_3439,counts_3440,counts_3441,counts_3442,counts_3443,counts_3444,counts_3445,counts_3446,counts_3447,counts_3448,counts_3449,counts_3450,counts_3451,counts_3452,counts_3453,counts_3454,counts_3455,counts_3456,counts_3457,counts_3458,counts_3459,counts_3460,counts_3461,counts_3462,counts_3463,counts_3464,counts_3465,counts_3466,counts_3467,counts_3468,counts_3469,counts_3470,counts_3471,counts_3472,counts_3473,counts_3474,counts_3475,counts_3476,counts_3477,counts_3478,counts_3479,counts_3480,counts_3481,counts_3482,counts_3483,counts_3484,counts_3485,counts_3486,counts_3487,counts_3488,counts_3489,counts_3490,counts_3491,counts_3492,counts_3493,counts_3494,counts_3495,counts_3496,counts_3497,counts_3498,counts_3499,counts_3500,counts_3501,counts_3502,counts_3503,counts_3504,counts_3505,counts_3506,counts_3507,counts_3508,counts_3509,counts_3510,counts_3511,counts_3512,counts_3513,counts_3514,counts_3515,counts_3516,counts_3517,counts_3518,counts_3519,counts_3520,counts_3521,counts_3522,counts_3523,counts_3524,counts_3525,counts_3526,counts_3527,counts_3528,counts_3529,counts_3530,counts_3531,counts_3532,counts_3533,counts_3534,counts_3535,counts_3536,counts_3537,counts_3538,counts_3539,counts_3540,counts_3541,counts_3542,counts_3543,counts_3544,counts_3545,counts_3546,counts_3547,counts_3548,counts_3549,counts_3550,counts_3551,counts_3552,counts_3553,counts_3554,counts_3555,counts_3556,counts_3557,counts_3558,counts_3559,counts_3560,counts_3561,counts_3562,counts_3563,counts_3564,counts_3565,counts_3566,counts_3567,counts_3568,counts_3569,counts_3570,counts_3571,counts_3572,counts_3573,counts_3574,counts_3575,counts_3576,counts_3577,counts_3578,counts_3579,counts_3580,counts_3581,counts_3582,counts_3583,counts_3584,counts_3585,counts_3586,counts_3587,counts_3588,counts_3589,counts_3590,counts_3591,counts_3592,counts_3593,counts_3594,counts_3595,counts_3596,counts_3597,counts_3598,counts_3599,counts_3600,counts_3601,counts_3602,counts_3603,counts_3604,counts_3605,counts_3606,counts_3607,counts_3608,counts_3609,counts_3610,counts_3611,counts_3612,counts_3613,counts_3614,counts_3615,counts_3616,counts_3617,counts_3618,counts_3619,counts_3620,counts_3621,counts_3622,counts_3623,counts_3624,counts_3625,counts_3626,counts_3627,counts_3628,counts_3629,counts_3630,counts_3631,counts_3632,counts_3633,counts_3634,counts_3635,counts_3636,counts_3637,counts_3638,counts_3639,counts_3640,counts_3641,counts_3642,counts_3643,counts_3644,counts_3645,counts_3646,counts_3647,counts_3648,counts_3649,counts_3650,counts_3651,counts_3652,counts_3653,counts_3654,counts_3655,counts_3656,counts_3657,counts_3658,counts_3659,counts_3660,counts_3661,counts_3662,counts_3663,counts_3664,counts_3665,counts_3666,counts_3667,counts_3668,counts_3669,counts_3670,counts_3671,counts_3672,counts_3673,counts_3674,counts_3675,counts_3676,counts_3677,counts_3678,counts_3679,counts_3680,counts_3681,counts_3682,counts_3683,counts_3684,counts_3685,counts_3686,counts_3687,counts_3688,counts_3689,counts_3690,counts_3691,counts_3692,counts_3693,counts_3694,counts_3695,counts_3696,counts_3697,counts_3698,counts_3699,counts_3700,counts_3701,counts_3702,counts_3703,counts_3704,counts_3705,counts_3706,counts_3707,counts_3708,counts_3709,counts_3710,counts_3711,counts_3712,counts_3713,counts_3714,counts_3715,counts_3716,counts_3717,counts_3718,counts_3719,counts_3720,counts_3721,counts_3722,counts_3723,counts_3724,counts_3725,counts_3726,counts_3727,counts_3728,counts_3729,counts_3730,counts_3731,counts_3732,counts_3733,counts_3734,counts_3735,counts_3736,counts_3737,counts_3738,counts_3739,counts_3740,counts_3741,counts_3742,counts_3743,counts_3744,counts_3745,counts_3746,counts_3747,counts_3748,counts_3749,counts_3750,counts_3751,counts_3752,counts_3753,counts_3754,counts_3755,counts_3756,counts_3757,counts_3758,counts_3759,counts_3760,counts_3761,counts_3762,counts_3763,counts_3764,counts_3765,counts_3766,counts_3767,counts_3768,counts_3769,counts_3770,counts_3771,counts_3772,counts_3773,counts_3774,counts_3775,counts_3776,counts_3777,counts_3778,counts_3779,counts_3780,counts_3781,counts_3782,counts_3783,counts_3784,counts_3785,counts_3786,counts_3787,counts_3788,counts_3789,counts_3790,counts_3791,counts_3792,counts_3793,counts_3794,counts_3795,counts_3796,counts_3797,counts_3798,counts_3799,counts_3800,counts_3801,counts_3802,counts_3803,counts_3804,counts_3805,counts_3806,counts_3807,counts_3808,counts_3809,counts_3810,counts_3811,counts_3812,counts_3813,counts_3814,counts_3815,counts_3816,counts_3817,counts_3818,counts_3819,counts_3820,counts_3821,counts_3822,counts_3823,counts_3824,counts_3825,counts_3826,counts_3827,counts_3828,counts_3829,counts_3830,counts_3831,counts_3832,counts_3833,counts_3834,counts_3835,counts_3836,counts_3837,counts_3838,counts_3839,counts_3840,counts_3841,counts_3842,counts_3843,counts_3844,counts_3845,counts_3846,counts_3847,counts_3848,counts_3849,counts_3850,counts_3851,counts_3852,counts_3853,counts_3854,counts_3855,counts_3856,counts_3857,counts_3858,counts_3859,counts_3860,counts_3861,counts_3862,counts_3863,counts_3864,counts_3865,counts_3866,counts_3867,counts_3868,counts_3869,counts_3870,counts_3871,counts_3872,counts_3873,counts_3874,counts_3875,counts_3876,counts_3877,counts_3878,counts_3879,counts_3880,counts_3881,counts_3882,counts_3883,counts_3884,counts_3885,counts_3886,counts_3887,counts_3888,counts_3889,counts_3890,counts_3891,counts_3892,counts_3893,counts_3894,counts_3895,counts_3896,counts_3897,counts_3898,counts_3899,counts_3900,counts_3901,counts_3902,counts_3903,counts_3904,counts_3905,counts_3906,counts_3907,counts_3908,counts_3909,counts_3910,counts_3911,counts_3912,counts_3913,counts_3914,counts_3915,counts_3916,counts_3917,counts_3918,counts_3919,counts_3920,counts_3921,counts_3922,counts_3923,counts_3924,counts_3925,counts_3926,counts_3927,counts_3928,counts_3929,counts_3930,counts_3931,counts_3932,counts_3933,counts_3934,counts_3935,counts_3936,counts_3937,counts_3938,counts_3939,counts_3940,counts_3941,counts_3942,counts_3943,counts_3944,counts_3945,counts_3946,counts_3947,counts_3948,counts_3949,counts_3950,counts_3951,counts_3952,counts_3953,counts_3954,counts_3955,counts_3956,counts_3957,counts_3958,counts_3959,counts_3960,counts_3961,counts_3962,counts_3963,counts_3964,counts_3965,counts_3966,counts_3967,counts_3968,counts_3969,counts_3970,counts_3971,counts_3972,counts_3973,counts_3974,counts_3975,counts_3976,counts_3977,counts_3978,counts_3979,counts_3980,counts_3981,counts_3982,counts_3983,counts_3984,counts_3985,counts_3986,counts_3987,counts_3988,counts_3989,counts_3990,counts_3991,counts_3992,counts_3993,counts_3994,counts_3995,counts_3996,counts_3997,counts_3998,counts_3999,counts_4000,counts_4001,counts_4002,counts_4003,counts_4004,counts_4005,counts_4006,counts_4007,counts_4008,counts_4009,counts_4010,counts_4011,counts_4012,counts_4013,counts_4014,counts_4015,counts_4016,counts_4017,counts_4018,counts_4019,counts_4020,counts_4021,counts_4022,counts_4023,counts_4024,counts_4025,counts_4026,counts_4027,counts_4028,counts_4029,counts_4030,counts_4031,counts_4032,counts_4033,counts_4034,counts_4035,counts_4036,counts_4037,counts_4038,counts_4039,counts_4040,counts_4041,counts_4042,counts_4043,counts_4044,counts_4045,counts_4046,counts_4047,counts_4048,counts_4049,counts_4050,counts_4051,counts_4052,counts_4053,counts_4054,counts_4055,counts_4056,counts_4057,counts_4058,counts_4059,counts_4060,counts_4061,counts_4062,counts_4063,counts_4064,counts_4065,counts_4066,counts_4067,counts_4068,counts_4069,counts_4070,counts_4071,counts_4072,counts_4073,counts_4074,counts_4075,counts_4076,counts_4077,counts_4078,counts_4079,counts_4080,counts_4081,counts_4082,counts_4083,counts_4084,counts_4085,counts_4086,counts_4087,counts_4088,counts_4089,counts_4090,counts_4091,counts_4092,counts_4093,counts_4094,counts_4095,counts_4096,counts_4097,counts_4098,counts_4099,counts_4100,counts_4101,counts_4102,counts_4103,counts_4104,counts_4105,counts_4106,counts_4107,counts_4108,counts_4109,counts_4110,counts_4111,counts_4112,counts_4113,counts_4114,counts_4115,counts_4116,counts_4117,counts_4118,counts_4119,counts_4120,counts_4121,counts_4122,counts_4123,counts_4124,counts_4125,counts_4126,counts_4127,counts_4128,counts_4129,counts_4130,counts_4131,counts_4132,counts_4133,counts_4134,counts_4135,counts_4136,counts_4137,counts_4138,counts_4139,counts_4140,counts_4141,counts_4142,counts_4143,counts_4144,counts_4145,counts_4146,counts_4147,counts_4148,counts_4149,counts_4150,counts_4151,counts_4152,counts_4153,counts_4154,counts_4155,counts_4156,counts_4157,counts_4158,counts_4159,counts_4160,counts_4161,counts_4162,counts_4163,counts_4164,counts_4165,counts_4166,counts_4167,counts_4168,counts_4169,counts_4170,counts_4171,counts_4172,counts_4173,counts_4174,counts_4175,counts_4176,counts_4177,counts_4178,counts_4179,counts_4180,counts_4181,counts_4182,counts_4183,counts_4184,counts_4185,counts_4186,counts_4187,counts_4188,counts_4189,counts_4190,counts_4191,counts_4192,counts_4193,counts_4194,counts_4195,counts_4196,counts_4197,counts_4198,counts_4199,counts_4200,counts_4201,counts_4202,counts_4203,counts_4204,counts_4205,counts_4206,counts_4207,counts_4208,counts_4209,counts_4210,counts_4211,counts_4212,counts_4213,counts_4214,counts_4215,counts_4216,counts_4217,counts_4218,counts_4219,counts_4220,counts_4221,counts_4222,counts_4223,counts_4224,counts_4225,counts_4226,counts_4227,counts_4228,counts_4229,counts_4230,counts_4231,counts_4232,counts_4233,counts_4234,counts_4235,counts_4236,counts_4237,counts_4238,counts_4239,counts_4240,counts_4241,counts_4242,counts_4243,counts_4244,counts_4245,counts_4246,counts_4247,counts_4248,counts_4249,counts_4250,counts_4251,counts_4252,counts_4253,counts_4254,counts_4255,counts_4256,counts_4257,counts_4258,counts_4259,counts_4260,counts_4261,counts_4262,counts_4263,counts_4264,counts_4265,counts_4266,counts_4267,counts_4268,counts_4269,counts_4270,counts_4271,counts_4272,counts_4273,counts_4274,counts_4275,counts_4276,counts_4277,counts_4278,counts_4279,counts_4280,counts_4281,counts_4282,counts_4283,counts_4284,counts_4285,counts_4286,counts_4287,counts_4288,counts_4289,counts_4290,counts_4291,counts_4292,counts_4293,counts_4294,counts_4295,counts_4296,counts_4297,counts_4298,counts_4299,counts_4300,counts_4301,counts_4302,counts_4303,counts_4304,counts_4305,counts_4306,counts_4307,counts_4308,counts_4309,counts_4310,counts_4311,counts_4312,counts_4313,counts_4314,counts_4315,counts_4316,counts_4317,counts_4318,counts_4319,counts_4320,counts_4321,counts_4322,counts_4323,counts_4324,counts_4325,counts_4326,counts_4327,counts_4328,counts_4329,counts_4330,counts_4331,counts_4332,counts_4333,counts_4334,counts_4335,counts_4336,counts_4337,counts_4338,counts_4339,counts_4340,counts_4341,counts_4342,counts_4343,counts_4344,counts_4345,counts_4346,counts_4347,counts_4348,counts_4349,counts_4350,counts_4351,counts_4352,counts_4353,counts_4354,counts_4355,counts_4356,counts_4357,counts_4358,counts_4359,counts_4360,counts_4361,counts_4362,counts_4363,counts_4364,counts_4365,counts_4366,counts_4367,counts_4368,counts_4369,counts_4370,counts_4371,counts_4372,counts_4373,counts_4374,counts_4375,counts_4376,counts_4377,counts_4378,counts_4379,counts_4380,counts_4381,counts_4382,counts_4383,counts_4384,counts_4385,counts_4386,counts_4387,counts_4388,counts_4389,counts_4390,counts_4391,counts_4392,counts_4393,counts_4394,counts_4395,counts_4396,counts_4397,counts_4398,counts_4399,counts_4400,counts_4401,counts_4402,counts_4403,counts_4404,counts_4405,counts_4406,counts_4407,counts_4408,counts_4409,counts_4410,counts_4411,counts_4412,counts_4413,counts_4414,counts_4415,counts_4416,counts_4417,counts_4418,counts_4419,counts_4420,counts_4421,counts_4422,counts_4423,counts_4424,counts_4425,counts_4426,counts_4427,counts_4428,counts_4429,counts_4430,counts_4431,counts_4432,counts_4433,counts_4434,counts_4435,counts_4436,counts_4437,counts_4438,counts_4439,counts_4440,counts_4441,counts_4442,counts_4443,counts_4444,counts_4445,counts_4446,counts_4447,counts_4448,counts_4449,counts_4450,counts_4451,counts_4452,counts_4453,counts_4454,counts_4455,counts_4456,counts_4457,counts_4458,counts_4459,counts_4460,counts_4461,counts_4462,counts_4463,counts_4464,counts_4465,counts_4466,counts_4467,counts_4468,counts_4469,counts_4470,counts_4471,counts_4472,counts_4473,counts_4474,counts_4475,counts_4476,counts_4477,counts_4478,counts_4479,counts_4480,counts_4481,counts_4482,counts_4483,counts_4484,counts_4485,counts_4486,counts_4487,counts_4488,counts_4489,counts_4490,counts_4491,counts_4492,counts_4493,counts_4494,counts_4495,counts_4496,counts_4497,counts_4498,counts_4499,counts_4500,counts_4501,counts_4502,counts_4503,counts_4504,counts_4505,counts_4506,counts_4507,counts_4508,counts_4509,counts_4510,counts_4511,counts_4512,counts_4513,counts_4514,counts_4515,counts_4516,counts_4517,counts_4518,counts_4519,counts_4520,counts_4521,counts_4522,counts_4523,counts_4524,counts_4525,counts_4526,counts_4527,counts_4528,counts_4529,counts_4530,counts_4531,counts_4532,counts_4533,counts_4534,counts_4535,counts_4536,counts_4537,counts_4538,counts_4539,counts_4540,counts_4541,counts_4542,counts_4543,counts_4544,counts_4545,counts_4546,counts_4547,counts_4548,counts_4549,counts_4550,counts_4551,counts_4552,counts_4553,counts_4554,counts_4555,counts_4556,counts_4557,counts_4558,counts_4559,counts_4560,counts_4561,counts_4562,counts_4563,counts_4564,counts_4565,counts_4566,counts_4567,counts_4568,counts_4569,counts_4570,counts_4571,counts_4572,counts_4573,counts_4574,counts_4575,counts_4576,counts_4577,counts_4578,counts_4579,counts_4580,counts_4581,counts_4582,counts_4583,counts_4584,counts_4585,counts_4586,counts_4587,counts_4588,counts_4589,counts_4590,counts_4591,counts_4592,counts_4593,counts_4594,counts_4595,counts_4596,counts_4597,counts_4598,counts_4599,counts_4600,counts_4601,counts_4602,counts_4603,counts_4604,counts_4605,counts_4606,counts_4607,counts_4608,counts_4609,counts_4610,counts_4611,counts_4612,counts_4613,counts_4614,counts_4615,counts_4616,counts_4617,counts_4618,counts_4619,counts_4620,counts_4621,counts_4622,counts_4623,counts_4624,counts_4625,counts_4626,counts_4627,counts_4628,counts_4629,counts_4630,counts_4631,counts_4632,counts_4633,counts_4634,counts_4635,counts_4636,counts_4637,counts_4638,counts_4639,counts_4640,counts_4641,counts_4642,counts_4643,counts_4644,counts_4645,counts_4646,counts_4647,counts_4648,counts_4649,counts_4650,counts_4651,counts_4652,counts_4653,counts_4654,counts_4655,counts_4656,counts_4657,counts_4658,counts_4659,counts_4660,counts_4661,counts_4662,counts_4663,counts_4664,counts_4665,counts_4666,counts_4667,counts_4668,counts_4669,counts_4670,counts_4671,counts_4672,counts_4673,counts_4674,counts_4675,counts_4676,counts_4677,counts_4678,counts_4679,counts_4680,counts_4681,counts_4682,counts_4683,counts_4684,counts_4685,counts_4686,counts_4687,counts_4688,counts_4689,counts_4690,counts_4691,counts_4692,counts_4693,counts_4694,counts_4695,counts_4696,counts_4697,counts_4698,counts_4699,counts_4700,counts_4701,counts_4702,counts_4703,counts_4704,counts_4705,counts_4706,counts_4707,counts_4708,counts_4709,counts_4710,counts_4711,counts_4712,counts_4713,counts_4714,counts_4715,counts_4716,counts_4717,counts_4718,counts_4719,counts_4720,counts_4721,counts_4722,counts_4723,counts_4724,counts_4725,counts_4726,counts_4727,counts_4728,counts_4729,counts_4730,counts_4731,counts_4732,counts_4733,counts_4734,counts_4735,counts_4736,counts_4737,counts_4738,counts_4739,counts_4740,counts_4741,counts_4742,counts_4743,counts_4744,counts_4745,counts_4746,counts_4747,counts_4748,counts_4749,counts_4750,counts_4751,counts_4752,counts_4753,counts_4754,counts_4755,counts_4756,counts_4757,counts_4758,counts_4759,counts_4760,counts_4761,counts_4762,counts_4763,counts_4764,counts_4765,counts_4766,counts_4767,counts_4768,counts_4769,counts_4770,counts_4771,counts_4772,counts_4773,counts_4774,counts_4775,counts_4776,counts_4777,counts_4778,counts_4779,counts_4780,counts_4781,counts_4782,counts_4783,counts_4784,counts_4785,counts_4786,counts_4787,counts_4788,counts_4789,counts_4790,counts_4791,counts_4792,counts_4793,counts_4794,counts_4795,counts_4796,counts_4797,counts_4798,counts_4799,counts_4800,counts_4801,counts_4802,counts_4803,counts_4804,counts_4805,counts_4806,counts_4807,counts_4808,counts_4809,counts_4810,counts_4811,counts_4812,counts_4813,counts_4814,counts_4815,counts_4816,counts_4817,counts_4818,counts_4819,counts_4820,counts_4821,counts_4822,counts_4823,counts_4824,counts_4825,counts_4826,counts_4827,counts_4828,counts_4829,counts_4830,counts_4831,counts_4832,counts_4833,counts_4834,counts_4835,counts_4836,counts_4837,counts_4838,counts_4839,counts_4840,counts_4841,counts_4842,counts_4843,counts_4844,counts_4845,counts_4846,counts_4847,counts_4848,counts_4849,counts_4850,counts_4851,counts_4852,counts_4853,counts_4854,counts_4855,counts_4856,counts_4857,counts_4858,counts_4859,counts_4860,counts_4861,counts_4862,counts_4863,counts_4864,counts_4865,counts_4866,counts_4867,counts_4868,counts_4869,counts_4870,counts_4871,counts_4872,counts_4873,counts_4874,counts_4875,counts_4876,counts_4877,counts_4878,counts_4879,counts_4880,counts_4881,counts_4882,counts_4883,counts_4884,counts_4885,counts_4886,counts_4887,counts_4888,counts_4889,counts_4890,counts_4891,counts_4892,counts_4893,counts_4894,counts_4895,counts_4896,counts_4897,counts_4898,counts_4899,counts_4900,counts_4901,counts_4902,counts_4903,counts_4904,counts_4905,counts_4906,counts_4907,counts_4908,counts_4909,counts_4910,counts_4911,counts_4912,counts_4913,counts_4914,counts_4915,counts_4916,counts_4917,counts_4918,counts_4919,counts_4920,counts_4921,counts_4922,counts_4923,counts_4924,counts_4925,counts_4926,counts_4927,counts_4928,counts_4929,counts_4930,counts_4931,counts_4932,counts_4933,counts_4934,counts_4935,counts_4936,counts_4937,counts_4938,counts_4939,counts_4940,counts_4941,counts_4942,counts_4943,counts_4944,counts_4945,counts_4946,counts_4947,counts_4948,counts_4949,counts_4950,counts_4951,counts_4952,counts_4953,counts_4954,counts_4955,counts_4956,counts_4957,counts_4958,counts_4959,counts_4960,counts_4961,counts_4962,counts_4963,counts_4964,counts_4965,counts_4966,counts_4967,counts_4968,counts_4969,counts_4970,counts_4971,counts_4972,counts_4973,counts_4974,counts_4975,counts_4976,counts_4977,counts_4978,counts_4979,counts_4980,counts_4981,counts_4982,counts_4983,counts_4984,counts_4985,counts_4986,counts_4987,counts_4988,counts_4989,counts_4990,counts_4991,counts_4992,counts_4993,counts_4994,counts_4995,counts_4996,counts_4997,counts_4998,counts_4999,counts_5000,counts_5001,counts_5002,counts_5003,counts_5004,counts_5005,counts_5006,counts_5007,counts_5008,counts_5009,counts_5010,counts_5011,counts_5012,counts_5013,counts_5014,counts_5015,counts_5016,counts_5017,counts_5018,counts_5019,counts_5020,counts_5021,counts_5022,counts_5023,counts_5024,counts_5025,counts_5026,counts_5027,counts_5028,counts_5029,counts_5030,counts_5031,counts_5032,counts_5033,counts_5034,counts_5035,counts_5036,counts_5037,counts_5038,counts_5039,counts_5040,counts_5041,counts_5042,counts_5043,counts_5044,counts_5045,counts_5046,counts_5047,counts_5048,counts_5049,counts_5050,counts_5051,counts_5052,counts_5053,counts_5054,counts_5055,counts_5056,counts_5057,counts_5058,counts_5059,counts_5060,counts_5061,counts_5062,counts_5063,counts_5064,counts_5065,counts_5066,counts_5067,counts_5068,counts_5069,counts_5070,counts_5071,counts_5072,counts_5073,counts_5074,counts_5075,counts_5076,counts_5077,counts_5078,counts_5079,counts_5080,counts_5081,counts_5082,counts_5083,counts_5084,counts_5085,counts_5086,counts_5087,counts_5088,counts_5089,counts_5090,counts_5091,counts_5092,counts_5093,counts_5094,counts_5095,counts_5096,counts_5097,counts_5098,counts_5099,counts_5100,counts_5101,counts_5102,counts_5103,counts_5104,counts_5105,counts_5106,counts_5107,counts_5108,counts_5109,counts_5110,counts_5111,counts_5112,counts_5113,counts_5114,counts_5115,counts_5116,counts_5117,counts_5118,counts_5119,counts_5120,counts_5121,counts_5122,counts_5123,counts_5124,counts_5125,counts_5126,counts_5127,counts_5128,counts_5129,counts_5130,counts_5131,counts_5132,counts_5133,counts_5134,counts_5135,counts_5136,counts_5137,counts_5138,counts_5139,counts_5140,counts_5141,counts_5142,counts_5143,counts_5144,counts_5145,counts_5146,counts_5147,counts_5148,counts_5149,counts_5150,counts_5151,counts_5152,counts_5153,counts_5154,counts_5155,counts_5156,counts_5157,counts_5158,counts_5159,counts_5160,counts_5161,counts_5162,counts_5163,counts_5164,counts_5165,counts_5166,counts_5167,counts_5168,counts_5169,counts_5170,counts_5171,counts_5172,counts_5173,counts_5174,counts_5175,counts_5176,counts_5177,counts_5178,counts_5179,counts_5180,counts_5181,counts_5182,counts_5183,counts_5184,counts_5185,counts_5186,counts_5187,counts_5188,counts_5189,counts_5190,counts_5191,counts_5192,counts_5193,counts_5194,counts_5195,counts_5196,counts_5197,counts_5198,counts_5199,counts_5200,counts_5201,counts_5202,counts_5203,counts_5204,counts_5205,counts_5206,counts_5207,counts_5208,counts_5209,counts_5210,counts_5211,counts_5212,counts_5213,counts_5214,counts_5215,counts_5216,counts_5217,counts_5218,counts_5219,counts_5220,counts_5221,counts_5222,counts_5223,counts_5224,counts_5225,counts_5226,counts_5227,counts_5228,counts_5229,counts_5230,counts_5231,counts_5232,counts_5233,counts_5234,counts_5235,counts_5236,counts_5237,counts_5238,counts_5239,counts_5240,counts_5241,counts_5242,counts_5243,counts_5244,counts_5245,counts_5246,counts_5247,counts_5248,counts_5249,counts_5250,counts_5251,counts_5252,counts_5253,counts_5254,counts_5255,counts_5256,counts_5257,counts_5258,counts_5259,counts_5260,counts_5261,counts_5262,counts_5263,counts_5264,counts_5265,counts_5266,counts_5267,counts_5268,counts_5269,counts_5270,counts_5271,counts_5272,counts_5273,counts_5274,counts_5275,counts_5276,counts_5277,counts_5278,counts_5279,counts_5280,counts_5281,counts_5282,counts_5283,counts_5284,counts_5285,counts_5286,counts_5287,counts_5288,counts_5289,counts_5290,counts_5291,counts_5292,counts_5293,counts_5294,counts_5295,counts_5296,counts_5297,counts_5298,counts_5299,counts_5300,counts_5301,counts_5302,counts_5303,counts_5304,counts_5305,counts_5306,counts_5307,counts_5308,counts_5309,counts_5310,counts_5311,counts_5312,counts_5313,counts_5314,counts_5315,counts_5316,counts_5317,counts_5318,counts_5319,counts_5320,counts_5321,counts_5322,counts_5323,counts_5324,counts_5325,counts_5326,counts_5327,counts_5328,counts_5329,counts_5330,counts_5331,counts_5332,counts_5333,counts_5334,counts_5335,counts_5336,counts_5337,counts_5338,counts_5339,counts_5340,counts_5341,counts_5342,counts_5343,counts_5344,counts_5345,counts_5346,counts_5347,counts_5348,counts_5349,counts_5350,counts_5351,counts_5352,counts_5353,counts_5354,counts_5355,counts_5356,counts_5357,counts_5358,counts_5359,counts_5360,counts_5361,counts_5362,counts_5363,counts_5364,counts_5365,counts_5366,counts_5367,counts_5368,counts_5369,counts_5370,counts_5371,counts_5372,counts_5373,counts_5374,counts_5375,counts_5376,counts_5377,counts_5378,counts_5379,counts_5380,counts_5381,counts_5382,counts_5383,counts_5384,counts_5385,counts_5386,counts_5387,counts_5388,counts_5389,counts_5390,counts_5391,counts_5392,counts_5393,counts_5394,counts_5395,counts_5396,counts_5397,counts_5398,counts_5399,counts_5400,counts_5401,counts_5402,counts_5403,counts_5404,counts_5405,counts_5406,counts_5407,counts_5408,counts_5409,counts_5410,counts_5411,counts_5412,counts_5413,counts_5414,counts_5415,counts_5416,counts_5417,counts_5418,counts_5419,counts_5420,counts_5421,counts_5422,counts_5423,counts_5424,counts_5425,counts_5426,counts_5427,counts_5428,counts_5429,counts_5430,counts_5431,counts_5432,counts_5433,counts_5434,counts_5435,counts_5436,counts_5437,counts_5438,counts_5439,counts_5440,counts_5441,counts_5442,counts_5443,counts_5444,counts_5445,counts_5446,counts_5447,counts_5448,counts_5449,counts_5450,counts_5451,counts_5452,counts_5453,counts_5454,counts_5455,counts_5456,counts_5457,counts_5458,counts_5459,counts_5460,counts_5461,counts_5462,counts_5463,counts_5464,counts_5465,counts_5466,counts_5467,counts_5468,counts_5469,counts_5470,counts_5471,counts_5472,counts_5473,counts_5474,counts_5475,counts_5476,counts_5477,counts_5478,counts_5479,counts_5480,counts_5481,counts_5482,counts_5483,counts_5484,counts_5485,counts_5486,counts_5487,counts_5488,counts_5489,counts_5490,counts_5491,counts_5492,counts_5493,counts_5494,counts_5495,counts_5496,counts_5497,counts_5498,counts_5499,counts_5500,counts_5501,counts_5502,counts_5503,counts_5504,counts_5505,counts_5506,counts_5507,counts_5508,counts_5509,counts_5510,counts_5511,counts_5512,counts_5513,counts_5514,counts_5515,counts_5516,counts_5517,counts_5518,counts_5519,counts_5520,counts_5521,counts_5522,counts_5523,counts_5524,counts_5525,counts_5526,counts_5527,counts_5528,counts_5529,counts_5530,counts_5531,counts_5532,counts_5533,counts_5534,counts_5535,counts_5536,counts_5537,counts_5538,counts_5539,counts_5540,counts_5541,counts_5542,counts_5543,counts_5544,counts_5545,counts_5546,counts_5547,counts_5548,counts_5549,counts_5550,counts_5551,counts_5552,counts_5553,counts_5554,counts_5555,counts_5556,counts_5557,counts_5558,counts_5559,counts_5560,counts_5561,counts_5562,counts_5563,counts_5564,counts_5565,counts_5566,counts_5567,counts_5568,counts_5569,counts_5570,counts_5571,counts_5572,counts_5573,counts_5574,counts_5575,counts_5576,counts_5577,counts_5578,counts_5579,counts_5580,counts_5581,counts_5582,counts_5583,counts_5584,counts_5585,counts_5586,counts_5587,counts_5588,counts_5589,counts_5590,counts_5591,counts_5592,counts_5593,counts_5594,counts_5595,counts_5596,counts_5597,counts_5598,counts_5599,counts_5600,counts_5601,counts_5602,counts_5603,counts_5604,counts_5605,counts_5606,counts_5607,counts_5608,counts_5609,counts_5610,counts_5611,counts_5612,counts_5613,counts_5614,counts_5615,counts_5616,counts_5617,counts_5618,counts_5619,counts_5620,counts_5621,counts_5622,counts_5623,counts_5624,counts_5625,counts_5626,counts_5627,counts_5628,counts_5629,counts_5630,counts_5631,counts_5632,counts_5633,counts_5634,counts_5635,counts_5636,counts_5637,counts_5638,counts_5639,counts_5640,counts_5641,counts_5642,counts_5643,counts_5644,counts_5645,counts_5646,counts_5647,counts_5648,counts_5649,counts_5650,counts_5651,counts_5652,counts_5653,counts_5654,counts_5655,counts_5656,counts_5657,counts_5658,counts_5659,counts_5660,counts_5661,counts_5662,counts_5663,counts_5664,counts_5665,counts_5666,counts_5667,counts_5668,counts_5669,counts_5670,counts_5671,counts_5672,counts_5673,counts_5674,counts_5675,counts_5676,counts_5677,counts_5678,counts_5679,counts_5680,counts_5681,counts_5682,counts_5683,counts_5684,counts_5685,counts_5686,counts_5687,counts_5688,counts_5689,counts_5690,counts_5691,counts_5692,counts_5693,counts_5694,counts_5695,counts_5696,counts_5697,counts_5698,counts_5699,counts_5700,counts_5701,counts_5702,counts_5703,counts_5704,counts_5705,counts_5706,counts_5707,counts_5708,counts_5709,counts_5710,counts_5711,counts_5712,counts_5713,counts_5714,counts_5715,counts_5716,counts_5717,counts_5718,counts_5719,counts_5720,counts_5721,counts_5722,counts_5723,counts_5724,counts_5725,counts_5726,counts_5727,counts_5728,counts_5729,counts_5730,counts_5731,counts_5732,counts_5733,counts_5734,counts_5735,counts_5736,counts_5737,counts_5738,counts_5739,counts_5740,counts_5741,counts_5742,counts_5743,counts_5744,counts_5745,counts_5746,counts_5747,counts_5748,counts_5749,counts_5750,counts_5751,counts_5752,counts_5753,counts_5754,counts_5755,counts_5756,counts_5757,counts_5758,counts_5759,counts_5760,counts_5761,counts_5762,counts_5763,counts_5764,counts_5765,counts_5766,counts_5767,counts_5768,counts_5769,counts_5770,counts_5771,counts_5772,counts_5773,counts_5774,counts_5775,counts_5776,counts_5777,counts_5778,counts_5779,counts_5780,counts_5781,counts_5782,counts_5783,counts_5784,counts_5785,counts_5786,counts_5787,counts_5788,counts_5789,counts_5790,counts_5791,counts_5792,counts_5793,counts_5794,counts_5795,counts_5796,counts_5797,counts_5798,counts_5799,counts_5800,counts_5801,counts_5802,counts_5803,counts_5804,counts_5805,counts_5806,counts_5807,counts_5808,counts_5809,counts_5810,counts_5811,counts_5812,counts_5813,counts_5814,counts_5815,counts_5816,counts_5817,counts_5818,counts_5819,counts_5820,counts_5821,counts_5822,counts_5823,counts_5824,counts_5825,counts_5826,counts_5827,counts_5828,counts_5829,counts_5830,counts_5831,counts_5832,counts_5833,counts_5834,counts_5835,counts_5836,counts_5837,counts_5838,counts_5839,counts_5840,counts_5841,counts_5842,counts_5843,counts_5844,counts_5845,counts_5846,counts_5847,counts_5848,counts_5849,counts_5850,counts_5851,counts_5852,counts_5853,counts_5854,counts_5855,counts_5856,counts_5857,counts_5858,counts_5859,counts_5860,counts_5861,counts_5862,counts_5863,counts_5864,counts_5865,counts_5866,counts_5867,counts_5868,counts_5869,counts_5870,counts_5871,counts_5872,counts_5873,counts_5874,counts_5875,counts_5876,counts_5877,counts_5878,counts_5879,counts_5880,counts_5881,counts_5882,counts_5883,counts_5884,counts_5885,counts_5886,counts_5887,counts_5888,counts_5889,counts_5890,counts_5891,counts_5892,counts_5893,counts_5894,counts_5895,counts_5896,counts_5897,counts_5898,counts_5899,counts_5900,counts_5901,counts_5902,counts_5903,counts_5904,counts_5905,counts_5906,counts_5907,counts_5908,counts_5909,counts_5910,counts_5911,counts_5912,counts_5913,counts_5914,counts_5915,counts_5916,counts_5917,counts_5918,counts_5919,counts_5920,counts_5921,counts_5922,counts_5923,counts_5924,counts_5925,counts_5926,counts_5927,counts_5928,counts_5929,counts_5930,counts_5931,counts_5932,counts_5933,counts_5934,counts_5935,counts_5936,counts_5937,counts_5938,counts_5939,counts_5940,counts_5941,counts_5942,counts_5943,counts_5944,counts_5945,counts_5946,counts_5947,counts_5948,counts_5949,counts_5950,counts_5951,counts_5952,counts_5953,counts_5954,counts_5955,counts_5956,counts_5957,counts_5958,counts_5959,counts_5960,counts_5961,counts_5962,counts_5963,counts_5964,counts_5965,counts_5966,counts_5967,counts_5968,counts_5969,counts_5970,counts_5971,counts_5972,counts_5973,counts_5974,counts_5975,counts_5976,counts_5977,counts_5978,counts_5979,counts_5980,counts_5981,counts_5982,counts_5983,counts_5984,counts_5985,counts_5986,counts_5987,counts_5988,counts_5989,counts_5990,counts_5991,counts_5992,counts_5993,counts_5994,counts_5995,counts_5996,counts_5997,counts_5998,counts_5999,counts_6000,counts_6001,counts_6002,counts_6003,counts_6004,counts_6005,counts_6006,counts_6007,counts_6008,counts_6009,counts_6010,counts_6011,counts_6012,counts_6013,counts_6014,counts_6015,counts_6016,counts_6017,counts_6018,counts_6019,counts_6020,counts_6021,counts_6022,counts_6023,counts_6024,counts_6025,counts_6026,counts_6027,counts_6028,counts_6029,counts_6030,counts_6031,counts_6032,counts_6033,counts_6034,counts_6035,counts_6036,counts_6037,counts_6038,counts_6039,counts_6040,counts_6041,counts_6042,counts_6043,counts_6044,counts_6045,counts_6046,counts_6047,counts_6048,counts_6049,counts_6050,counts_6051,counts_6052,counts_6053,counts_6054,counts_6055,counts_6056,counts_6057,counts_6058,counts_6059,counts_6060,counts_6061,counts_6062,counts_6063,counts_6064,counts_6065,counts_6066,counts_6067,counts_6068,counts_6069,counts_6070,counts_6071,counts_6072,counts_6073,counts_6074,counts_6075,counts_6076,counts_6077,counts_6078,counts_6079,counts_6080,counts_6081,counts_6082,counts_6083,counts_6084,counts_6085,counts_6086,counts_6087,counts_6088,counts_6089,counts_6090,counts_6091,counts_6092,counts_6093,counts_6094,counts_6095,counts_6096,counts_6097,counts_6098,counts_6099,counts_6100,counts_6101,counts_6102,counts_6103,counts_6104,counts_6105,counts_6106,counts_6107,counts_6108,counts_6109,counts_6110,counts_6111,counts_6112,counts_6113,counts_6114,counts_6115,counts_6116,counts_6117,counts_6118,counts_6119,counts_6120,counts_6121,counts_6122,counts_6123,counts_6124,counts_6125,counts_6126,counts_6127,counts_6128,counts_6129,counts_6130,counts_6131,counts_6132,counts_6133,counts_6134,counts_6135,counts_6136,counts_6137,counts_6138,counts_6139,counts_6140,counts_6141,counts_6142,counts_6143,counts_6144,counts_6145,counts_6146,counts_6147,counts_6148,counts_6149,counts_6150,counts_6151,counts_6152,counts_6153,counts_6154,counts_6155,counts_6156,counts_6157,counts_6158,counts_6159,counts_6160,counts_6161,counts_6162,counts_6163,counts_6164,counts_6165,counts_6166,counts_6167,counts_6168,counts_6169,counts_6170,counts_6171,counts_6172,counts_6173,counts_6174,counts_6175,counts_6176,counts_6177,counts_6178,counts_6179,counts_6180,counts_6181,counts_6182,counts_6183,counts_6184,counts_6185,counts_6186,counts_6187,counts_6188,counts_6189,counts_6190,counts_6191,counts_6192,counts_6193,counts_6194,counts_6195,counts_6196,counts_6197,counts_6198,counts_6199,counts_6200,counts_6201,counts_6202,counts_6203,counts_6204,counts_6205,counts_6206,counts_6207,counts_6208,counts_6209,counts_6210,counts_6211,counts_6212,counts_6213,counts_6214,counts_6215,counts_6216,counts_6217,counts_6218,counts_6219,counts_6220,counts_6221,counts_6222,counts_6223,counts_6224,counts_6225,counts_6226,counts_6227,counts_6228,counts_6229,counts_6230,counts_6231,counts_6232,counts_6233,counts_6234,counts_6235,counts_6236,counts_6237,counts_6238,counts_6239,counts_6240,counts_6241,counts_6242,counts_6243,counts_6244,counts_6245,counts_6246,counts_6247,counts_6248,counts_6249,counts_6250,counts_6251,counts_6252,counts_6253,counts_6254,counts_6255,counts_6256,counts_6257,counts_6258,counts_6259,counts_6260,counts_6261,counts_6262,counts_6263,counts_6264,counts_6265,counts_6266,counts_6267,counts_6268,counts_6269,counts_6270,counts_6271,counts_6272,counts_6273,counts_6274,counts_6275,counts_6276,counts_6277,counts_6278,counts_6279,counts_6280,counts_6281,counts_6282,counts_6283,counts_6284,counts_6285,counts_6286,counts_6287,counts_6288,counts_6289,counts_6290,counts_6291,counts_6292,counts_6293,counts_6294,counts_6295,counts_6296,counts_6297,counts_6298,counts_6299,counts_6300,counts_6301,counts_6302,counts_6303,counts_6304,counts_6305,counts_6306,counts_6307,counts_6308,counts_6309,counts_6310,counts_6311,counts_6312,counts_6313,counts_6314,counts_6315,counts_6316,counts_6317,counts_6318,counts_6319,counts_6320,counts_6321,counts_6322,counts_6323,counts_6324,counts_6325,counts_6326,counts_6327,counts_6328,counts_6329,counts_6330,counts_6331,counts_6332,counts_6333,counts_6334,counts_6335,counts_6336,counts_6337,counts_6338,counts_6339,counts_6340,counts_6341,counts_6342,counts_6343,counts_6344,counts_6345,counts_6346,counts_6347,counts_6348,counts_6349,counts_6350,counts_6351,counts_6352,counts_6353,counts_6354,counts_6355,counts_6356,counts_6357,counts_6358,counts_6359,counts_6360,counts_6361,counts_6362,counts_6363,counts_6364,counts_6365,counts_6366,counts_6367,counts_6368,counts_6369,counts_6370,counts_6371,counts_6372,counts_6373,counts_6374,counts_6375,counts_6376,counts_6377,counts_6378,counts_6379,counts_6380,counts_6381,counts_6382,counts_6383,counts_6384,counts_6385,counts_6386,counts_6387,counts_6388,counts_6389,counts_6390,counts_6391,counts_6392,counts_6393,counts_6394,counts_6395,counts_6396,counts_6397,counts_6398,counts_6399,counts_6400,counts_6401,counts_6402,counts_6403,counts_6404,counts_6405,counts_6406,counts_6407,counts_6408,counts_6409,counts_6410,counts_6411,counts_6412,counts_6413,counts_6414,counts_6415,counts_6416,counts_6417,counts_6418,counts_6419,counts_6420,counts_6421,counts_6422,counts_6423,counts_6424,counts_6425,counts_6426,counts_6427,counts_6428,counts_6429,counts_6430,counts_6431,counts_6432,counts_6433,counts_6434,counts_6435,counts_6436,counts_6437,counts_6438,counts_6439,counts_6440,counts_6441,counts_6442,counts_6443,counts_6444,counts_6445,counts_6446,counts_6447,counts_6448,counts_6449,counts_6450,counts_6451,counts_6452,counts_6453,counts_6454,counts_6455,counts_6456,counts_6457,counts_6458,counts_6459,counts_6460,counts_6461,counts_6462,counts_6463,counts_6464,counts_6465,counts_6466,counts_6467,counts_6468,counts_6469,counts_6470,counts_6471,counts_6472,counts_6473,counts_6474,counts_6475,counts_6476,counts_6477,counts_6478,counts_6479,counts_6480,counts_6481,counts_6482,counts_6483,counts_6484,counts_6485,counts_6486,counts_6487,counts_6488,counts_6489,counts_6490,counts_6491,counts_6492,counts_6493,counts_6494,counts_6495,counts_6496,counts_6497,counts_6498,counts_6499,counts_6500,counts_6501,counts_6502,counts_6503,counts_6504,counts_6505,counts_6506,counts_6507,counts_6508,counts_6509,counts_6510,counts_6511,counts_6512,counts_6513,counts_6514,counts_6515,counts_6516,counts_6517,counts_6518,counts_6519,counts_6520,counts_6521,counts_6522,counts_6523,counts_6524,counts_6525,counts_6526,counts_6527,counts_6528,counts_6529,counts_6530,counts_6531,counts_6532,counts_6533,counts_6534,counts_6535,counts_6536,counts_6537,counts_6538,counts_6539,counts_6540,counts_6541,counts_6542,counts_6543,counts_6544,counts_6545,counts_6546,counts_6547,counts_6548,counts_6549,counts_6550,counts_6551,counts_6552,counts_6553,counts_6554,counts_6555,counts_6556,counts_6557,counts_6558,counts_6559,counts_6560,counts_6561,counts_6562,counts_6563,counts_6564,counts_6565,counts_6566,counts_6567,counts_6568,counts_6569,counts_6570,counts_6571,counts_6572,counts_6573,counts_6574,counts_6575,counts_6576,counts_6577,counts_6578,counts_6579,counts_6580,counts_6581,counts_6582,counts_6583,counts_6584,counts_6585,counts_6586,counts_6587,counts_6588,counts_6589,counts_6590,counts_6591,counts_6592,counts_6593,counts_6594,counts_6595,counts_6596,counts_6597,counts_6598,counts_6599,counts_6600,counts_6601,counts_6602,counts_6603,counts_6604,counts_6605,counts_6606,counts_6607,counts_6608,counts_6609,counts_6610,counts_6611,counts_6612,counts_6613,counts_6614,counts_6615,counts_6616,counts_6617,counts_6618,counts_6619,counts_6620,counts_6621,counts_6622,counts_6623,counts_6624,counts_6625,counts_6626,counts_6627,counts_6628,counts_6629,counts_6630,counts_6631,counts_6632,counts_6633,counts_6634,counts_6635,counts_6636,counts_6637,counts_6638,counts_6639,counts_6640,counts_6641,counts_6642,counts_6643,counts_6644,counts_6645,counts_6646,counts_6647,counts_6648,counts_6649,counts_6650,counts_6651,counts_6652,counts_6653,counts_6654,counts_6655,counts_6656,counts_6657,counts_6658,counts_6659,counts_6660,counts_6661,counts_6662,counts_6663,counts_6664,counts_6665,counts_6666,counts_6667,counts_6668,counts_6669,counts_6670,counts_6671,counts_6672,counts_6673,counts_6674,counts_6675,counts_6676,counts_6677,counts_6678,counts_6679,counts_6680,counts_6681,counts_6682,counts_6683,counts_6684,counts_6685,counts_6686,counts_6687,counts_6688,counts_6689,counts_6690,counts_6691,counts_6692,counts_6693,counts_6694,counts_6695,counts_6696,counts_6697,counts_6698,counts_6699,counts_6700,counts_6701,counts_6702,counts_6703,counts_6704,counts_6705,counts_6706,counts_6707,counts_6708,counts_6709,counts_6710,counts_6711,counts_6712,counts_6713,counts_6714,counts_6715,counts_6716,counts_6717,counts_6718,counts_6719,counts_6720,counts_6721,counts_6722,counts_6723,counts_6724,counts_6725,counts_6726,counts_6727,counts_6728,counts_6729,counts_6730,counts_6731,counts_6732,counts_6733,counts_6734,counts_6735,counts_6736,counts_6737,counts_6738,counts_6739,counts_6740,counts_6741,counts_6742,counts_6743,counts_6744,counts_6745,counts_6746,counts_6747,counts_6748,counts_6749,counts_6750,counts_6751,counts_6752,counts_6753,counts_6754,counts_6755,counts_6756,counts_6757,counts_6758,counts_6759,counts_6760,counts_6761,counts_6762,counts_6763,counts_6764,counts_6765,counts_6766,counts_6767,counts_6768,counts_6769,counts_6770,counts_6771,counts_6772,counts_6773,counts_6774,counts_6775,counts_6776,counts_6777,counts_6778,counts_6779,counts_6780,counts_6781,counts_6782,counts_6783,counts_6784,counts_6785,counts_6786,counts_6787,counts_6788,counts_6789,counts_6790,counts_6791,counts_6792,counts_6793,counts_6794,counts_6795,counts_6796,counts_6797,counts_6798,counts_6799,counts_6800,counts_6801,counts_6802,counts_6803,counts_6804,counts_6805,counts_6806,counts_6807,counts_6808,counts_6809,counts_6810,counts_6811,counts_6812,counts_6813,counts_6814,counts_6815,counts_6816,counts_6817,counts_6818,counts_6819,counts_6820,counts_6821,counts_6822,counts_6823,counts_6824,counts_6825,counts_6826,counts_6827,counts_6828,counts_6829,counts_6830,counts_6831,counts_6832,counts_6833,counts_6834,counts_6835,counts_6836,counts_6837,counts_6838,counts_6839,counts_6840,counts_6841,counts_6842,counts_6843,counts_6844,counts_6845,counts_6846,counts_6847,counts_6848,counts_6849,counts_6850,counts_6851,counts_6852,counts_6853,counts_6854,counts_6855,counts_6856,counts_6857,counts_6858,counts_6859,counts_6860,counts_6861,counts_6862,counts_6863,counts_6864,counts_6865,counts_6866,counts_6867,counts_6868,counts_6869,counts_6870,counts_6871,counts_6872,counts_6873,counts_6874,counts_6875,counts_6876,counts_6877,counts_6878,counts_6879,counts_6880,counts_6881,counts_6882,counts_6883,counts_6884,counts_6885,counts_6886,counts_6887,counts_6888,counts_6889,counts_6890,counts_6891,counts_6892,counts_6893,counts_6894,counts_6895,counts_6896,counts_6897,counts_6898,counts_6899,counts_6900,counts_6901,counts_6902,counts_6903,counts_6904,counts_6905,counts_6906,counts_6907,counts_6908,counts_6909,counts_6910,counts_6911,counts_6912,counts_6913,counts_6914,counts_6915,counts_6916,counts_6917,counts_6918,counts_6919,counts_6920,counts_6921,counts_6922,counts_6923,counts_6924,counts_6925,counts_6926,counts_6927,counts_6928,counts_6929,counts_6930,counts_6931,counts_6932,counts_6933,counts_6934,counts_6935,counts_6936,counts_6937,counts_6938,counts_6939,counts_6940,counts_6941,counts_6942,counts_6943,counts_6944,counts_6945,counts_6946,counts_6947,counts_6948,counts_6949,counts_6950,counts_6951,counts_6952,counts_6953,counts_6954,counts_6955,counts_6956,counts_6957,counts_6958,counts_6959,counts_6960,counts_6961,counts_6962,counts_6963,counts_6964,counts_6965,counts_6966,counts_6967,counts_6968,counts_6969,counts_6970,counts_6971,counts_6972,counts_6973,counts_6974,counts_6975,counts_6976,counts_6977,counts_6978,counts_6979,counts_6980,counts_6981,counts_6982,counts_6983,counts_6984,counts_6985,counts_6986,counts_6987,counts_6988,counts_6989,counts_6990,counts_6991,counts_6992,counts_6993,counts_6994,counts_6995,counts_6996,counts_6997,counts_6998,counts_6999,counts_7000,counts_7001,counts_7002,counts_7003,counts_7004,counts_7005,counts_7006,counts_7007,counts_7008,counts_7009,counts_7010,counts_7011,counts_7012,counts_7013,counts_7014,counts_7015,counts_7016,counts_7017,counts_7018,counts_7019,counts_7020,counts_7021,counts_7022,counts_7023,counts_7024,counts_7025,counts_7026,counts_7027,counts_7028,counts_7029,counts_7030,counts_7031,counts_7032,counts_7033,counts_7034,counts_7035,counts_7036,counts_7037,counts_7038,counts_7039,counts_7040,counts_7041,counts_7042,counts_7043,counts_7044,counts_7045,counts_7046,counts_7047,counts_7048,counts_7049,counts_7050,counts_7051,counts_7052,counts_7053,counts_7054,counts_7055,counts_7056,counts_7057,counts_7058,counts_7059,counts_7060,counts_7061,counts_7062,counts_7063,counts_7064,counts_7065,counts_7066,counts_7067,counts_7068,counts_7069,counts_7070,counts_7071,counts_7072,counts_7073,counts_7074,counts_7075,counts_7076,counts_7077,counts_7078,counts_7079,counts_7080,counts_7081,counts_7082,counts_7083,counts_7084,counts_7085,counts_7086,counts_7087,counts_7088,counts_7089,counts_7090,counts_7091,counts_7092,counts_7093,counts_7094,counts_7095,counts_7096,counts_7097,counts_7098,counts_7099,counts_7100,counts_7101,counts_7102,counts_7103,counts_7104,counts_7105,counts_7106,counts_7107,counts_7108,counts_7109,counts_7110,counts_7111,counts_7112,counts_7113,counts_7114,counts_7115,counts_7116,counts_7117,counts_7118,counts_7119,counts_7120,counts_7121,counts_7122,counts_7123,counts_7124,counts_7125,counts_7126,counts_7127,counts_7128,counts_7129,counts_7130,counts_7131,counts_7132,counts_7133,counts_7134,counts_7135,counts_7136,counts_7137,counts_7138,counts_7139,counts_7140,counts_7141,counts_7142,counts_7143,counts_7144,counts_7145,counts_7146,counts_7147,counts_7148,counts_7149,counts_7150,counts_7151,counts_7152,counts_7153,counts_7154,counts_7155,counts_7156,counts_7157,counts_7158,counts_7159,counts_7160,counts_7161,counts_7162,counts_7163,counts_7164,counts_7165,counts_7166,counts_7167,counts_7168,counts_7169,counts_7170,counts_7171,counts_7172,counts_7173,counts_7174,counts_7175,counts_7176,counts_7177,counts_7178,counts_7179,counts_7180,counts_7181,counts_7182,counts_7183,counts_7184,counts_7185,counts_7186,counts_7187,counts_7188,counts_7189,counts_7190,counts_7191,counts_7192,counts_7193,counts_7194,counts_7195,counts_7196,counts_7197,counts_7198,counts_7199,counts_7200,counts_7201,counts_7202,counts_7203,counts_7204,counts_7205,counts_7206,counts_7207,counts_7208,counts_7209,counts_7210,counts_7211,counts_7212,counts_7213,counts_7214,counts_7215,counts_7216,counts_7217,counts_7218,counts_7219,counts_7220,counts_7221,counts_7222,counts_7223,counts_7224,counts_7225,counts_7226,counts_7227,counts_7228,counts_7229,counts_7230,counts_7231,counts_7232,counts_7233,counts_7234,counts_7235,counts_7236,counts_7237,counts_7238,counts_7239,counts_7240,counts_7241,counts_7242,counts_7243,counts_7244,counts_7245,counts_7246,counts_7247,counts_7248,counts_7249,counts_7250,counts_7251,counts_7252,counts_7253,counts_7254,counts_7255,counts_7256,counts_7257,counts_7258,counts_7259,counts_7260,counts_7261,counts_7262,counts_7263,counts_7264,counts_7265,counts_7266,counts_7267,counts_7268,counts_7269,counts_7270,counts_7271,counts_7272,counts_7273,counts_7274,counts_7275,counts_7276,counts_7277,counts_7278,counts_7279,counts_7280,counts_7281,counts_7282,counts_7283,counts_7284,counts_7285,counts_7286,counts_7287,counts_7288,counts_7289,counts_7290,counts_7291,counts_7292,counts_7293,counts_7294,counts_7295,counts_7296,counts_7297,counts_7298,counts_7299,counts_7300,counts_7301,counts_7302,counts_7303,counts_7304,counts_7305,counts_7306,counts_7307,counts_7308,counts_7309,counts_7310,counts_7311,counts_7312,counts_7313,counts_7314,counts_7315,counts_7316,counts_7317,counts_7318,counts_7319,counts_7320,counts_7321,counts_7322,counts_7323,counts_7324,counts_7325,counts_7326,counts_7327,counts_7328,counts_7329,counts_7330,counts_7331,counts_7332,counts_7333,counts_7334,counts_7335,counts_7336,counts_7337,counts_7338,counts_7339,counts_7340,counts_7341,counts_7342,counts_7343,counts_7344,counts_7345,counts_7346,counts_7347,counts_7348,counts_7349,counts_7350,counts_7351,counts_7352,counts_7353,counts_7354,counts_7355,counts_7356,counts_7357,counts_7358,counts_7359,counts_7360,counts_7361,counts_7362,counts_7363,counts_7364,counts_7365,counts_7366,counts_7367,counts_7368,counts_7369,counts_7370,counts_7371,counts_7372,counts_7373,counts_7374,counts_7375,counts_7376,counts_7377,counts_7378,counts_7379,counts_7380,counts_7381,counts_7382,counts_7383,counts_7384,counts_7385,counts_7386,counts_7387,counts_7388,counts_7389,counts_7390,counts_7391,counts_7392,counts_7393,counts_7394,counts_7395,counts_7396,counts_7397,counts_7398,counts_7399,counts_7400,counts_7401,counts_7402,counts_7403,counts_7404,counts_7405,counts_7406,counts_7407,counts_7408,counts_7409,counts_7410,counts_7411,counts_7412,counts_7413,counts_7414,counts_7415,counts_7416,counts_7417,counts_7418,counts_7419,counts_7420,counts_7421,counts_7422,counts_7423,counts_7424,counts_7425,counts_7426,counts_7427,counts_7428,counts_7429,counts_7430,counts_7431,counts_7432,counts_7433,counts_7434,counts_7435,counts_7436,counts_7437,counts_7438,counts_7439,counts_7440,counts_7441,counts_7442,counts_7443,counts_7444,counts_7445,counts_7446,counts_7447,counts_7448,counts_7449,counts_7450,counts_7451,counts_7452,counts_7453,counts_7454,counts_7455,counts_7456,counts_7457,counts_7458,counts_7459,counts_7460,counts_7461,counts_7462,counts_7463,counts_7464,counts_7465,counts_7466,counts_7467,counts_7468,counts_7469,counts_7470,counts_7471,counts_7472,counts_7473,counts_7474,counts_7475,counts_7476,counts_7477,counts_7478,counts_7479,counts_7480,counts_7481,counts_7482,counts_7483,counts_7484,counts_7485,counts_7486,counts_7487,counts_7488,counts_7489,counts_7490,counts_7491,counts_7492,counts_7493,counts_7494,counts_7495,counts_7496,counts_7497,counts_7498,counts_7499,counts_7500,counts_7501,counts_7502,counts_7503,counts_7504,counts_7505,counts_7506,counts_7507,counts_7508,counts_7509,counts_7510,counts_7511,counts_7512,counts_7513,counts_7514,counts_7515,counts_7516,counts_7517,counts_7518,counts_7519,counts_7520,counts_7521,counts_7522,counts_7523,counts_7524,counts_7525,counts_7526,counts_7527,counts_7528,counts_7529,counts_7530,counts_7531,counts_7532,counts_7533,counts_7534,counts_7535,counts_7536,counts_7537,counts_7538,counts_7539,counts_7540,counts_7541,counts_7542,counts_7543,counts_7544,counts_7545,counts_7546,counts_7547,counts_7548,counts_7549,counts_7550,counts_7551,counts_7552,counts_7553,counts_7554,counts_7555,counts_7556,counts_7557,counts_7558,counts_7559,counts_7560,counts_7561,counts_7562,counts_7563,counts_7564,counts_7565,counts_7566,counts_7567,counts_7568,counts_7569,counts_7570,counts_7571,counts_7572,counts_7573,counts_7574,counts_7575,counts_7576,counts_7577,counts_7578,counts_7579,counts_7580,counts_7581,counts_7582,counts_7583,counts_7584,counts_7585,counts_7586,counts_7587,counts_7588,counts_7589,counts_7590,counts_7591,counts_7592,counts_7593,counts_7594,counts_7595,counts_7596,counts_7597,counts_7598,counts_7599,counts_7600,counts_7601,counts_7602,counts_7603,counts_7604,counts_7605,counts_7606,counts_7607,counts_7608,counts_7609,counts_7610,counts_7611,counts_7612,counts_7613,counts_7614,counts_7615,counts_7616,counts_7617,counts_7618,counts_7619,counts_7620,counts_7621,counts_7622,counts_7623,counts_7624,counts_7625,counts_7626,counts_7627,counts_7628,counts_7629,counts_7630,counts_7631,counts_7632,counts_7633,counts_7634,counts_7635,counts_7636,counts_7637,counts_7638,counts_7639,counts_7640,counts_7641,counts_7642,counts_7643,counts_7644,counts_7645,counts_7646,counts_7647,counts_7648,counts_7649,counts_7650,counts_7651,counts_7652,counts_7653,counts_7654,counts_7655,counts_7656,counts_7657,counts_7658,counts_7659,counts_7660,counts_7661,counts_7662,counts_7663,counts_7664,counts_7665,counts_7666,counts_7667,counts_7668,counts_7669,counts_7670,counts_7671,counts_7672,counts_7673,counts_7674,counts_7675,counts_7676,counts_7677,counts_7678,counts_7679,counts_7680,counts_7681,counts_7682,counts_7683,counts_7684,counts_7685,counts_7686,counts_7687,counts_7688,counts_7689,counts_7690,counts_7691,counts_7692,counts_7693,counts_7694,counts_7695,counts_7696,counts_7697,counts_7698,counts_7699,counts_7700,counts_7701,counts_7702,counts_7703,counts_7704,counts_7705,counts_7706,counts_7707,counts_7708,counts_7709,counts_7710,counts_7711,counts_7712,counts_7713,counts_7714,counts_7715,counts_7716,counts_7717,counts_7718,counts_7719,counts_7720,counts_7721,counts_7722,counts_7723,counts_7724,counts_7725,counts_7726,counts_7727,counts_7728,counts_7729,counts_7730,counts_7731,counts_7732,counts_7733,counts_7734,counts_7735,counts_7736,counts_7737,counts_7738,counts_7739,counts_7740,counts_7741,counts_7742,counts_7743,counts_7744,counts_7745,counts_7746,counts_7747,counts_7748,counts_7749,counts_7750,counts_7751,counts_7752,counts_7753,counts_7754,counts_7755,counts_7756,counts_7757,counts_7758,counts_7759,counts_7760,counts_7761,counts_7762,counts_7763,counts_7764,counts_7765,counts_7766,counts_7767,counts_7768,counts_7769,counts_7770,counts_7771,counts_7772,counts_7773,counts_7774,counts_7775,counts_7776,counts_7777,counts_7778,counts_7779,counts_7780,counts_7781,counts_7782,counts_7783,counts_7784,counts_7785,counts_7786,counts_7787,counts_7788,counts_7789,counts_7790,counts_7791,counts_7792,counts_7793,counts_7794,counts_7795,counts_7796,counts_7797,counts_7798,counts_7799,counts_7800,counts_7801,counts_7802,counts_7803,counts_7804,counts_7805,counts_7806,counts_7807,counts_7808,counts_7809,counts_7810,counts_7811,counts_7812,counts_7813,counts_7814,counts_7815,counts_7816,counts_7817,counts_7818,counts_7819,counts_7820,counts_7821,counts_7822,counts_7823,counts_7824,counts_7825,counts_7826,counts_7827,counts_7828,counts_7829,counts_7830,counts_7831,counts_7832,counts_7833,counts_7834,counts_7835,counts_7836,counts_7837,counts_7838,counts_7839,counts_7840,counts_7841,counts_7842,counts_7843,counts_7844,counts_7845,counts_7846,counts_7847,counts_7848,counts_7849,counts_7850,counts_7851,counts_7852,counts_7853,counts_7854,counts_7855,counts_7856,counts_7857,counts_7858,counts_7859,counts_7860,counts_7861,counts_7862,counts_7863,counts_7864,counts_7865,counts_7866,counts_7867,counts_7868,counts_7869,counts_7870,counts_7871,counts_7872,counts_7873,counts_7874,counts_7875,counts_7876,counts_7877,counts_7878,counts_7879,counts_7880,counts_7881,counts_7882,counts_7883,counts_7884,counts_7885,counts_7886,counts_7887,counts_7888,counts_7889,counts_7890,counts_7891,counts_7892,counts_7893,counts_7894,counts_7895,counts_7896,counts_7897,counts_7898,counts_7899,counts_7900,counts_7901,counts_7902,counts_7903,counts_7904,counts_7905,counts_7906,counts_7907,counts_7908,counts_7909,counts_7910,counts_7911,counts_7912,counts_7913,counts_7914,counts_7915,counts_7916,counts_7917,counts_7918,counts_7919,counts_7920,counts_7921,counts_7922,counts_7923,counts_7924,counts_7925,counts_7926,counts_7927,counts_7928,counts_7929,counts_7930,counts_7931,counts_7932,counts_7933,counts_7934,counts_7935,counts_7936,counts_7937,counts_7938,counts_7939,counts_7940,counts_7941,counts_7942,counts_7943,counts_7944,counts_7945,counts_7946,counts_7947,counts_7948,counts_7949,counts_7950,counts_7951,counts_7952,counts_7953,counts_7954,counts_7955,counts_7956,counts_7957,counts_7958,counts_7959,counts_7960,counts_7961,counts_7962,counts_7963,counts_7964,counts_7965,counts_7966,counts_7967,counts_7968,counts_7969,counts_7970,counts_7971,counts_7972,counts_7973,counts_7974,counts_7975,counts_7976,counts_7977,counts_7978,counts_7979,counts_7980,counts_7981,counts_7982,counts_7983,counts_7984,counts_7985,counts_7986,counts_7987,counts_7988,counts_7989,counts_7990,counts_7991,counts_7992,counts_7993,counts_7994,counts_7995,counts_7996,counts_7997,counts_7998,counts_7999,counts_8000,counts_8001,counts_8002,counts_8003,counts_8004,counts_8005,counts_8006,counts_8007,counts_8008,counts_8009,counts_8010,counts_8011,counts_8012,counts_8013,counts_8014,counts_8015,counts_8016,counts_8017,counts_8018,counts_8019,counts_8020,counts_8021,counts_8022,counts_8023,counts_8024,counts_8025,counts_8026,counts_8027,counts_8028,counts_8029,counts_8030,counts_8031,counts_8032,counts_8033,counts_8034,counts_8035,counts_8036,counts_8037,counts_8038,counts_8039,counts_8040,counts_8041,counts_8042,counts_8043,counts_8044,counts_8045,counts_8046,counts_8047,counts_8048,counts_8049,counts_8050,counts_8051,counts_8052,counts_8053,counts_8054,counts_8055,counts_8056,counts_8057,counts_8058,counts_8059,counts_8060,counts_8061,counts_8062,counts_8063,counts_8064,counts_8065,counts_8066,counts_8067,counts_8068,counts_8069,counts_8070,counts_8071,counts_8072,counts_8073,counts_8074,counts_8075,counts_8076,counts_8077,counts_8078,counts_8079,counts_8080,counts_8081,counts_8082,counts_8083,counts_8084,counts_8085,counts_8086,counts_8087,counts_8088,counts_8089,counts_8090,counts_8091,counts_8092,counts_8093,counts_8094,counts_8095,counts_8096,counts_8097,counts_8098,counts_8099,counts_8100,counts_8101,counts_8102,counts_8103,counts_8104,counts_8105,counts_8106,counts_8107,counts_8108,counts_8109,counts_8110,counts_8111,counts_8112,counts_8113,counts_8114,counts_8115,counts_8116,counts_8117,counts_8118,counts_8119,counts_8120,counts_8121,counts_8122,counts_8123,counts_8124,counts_8125,counts_8126,counts_8127,counts_8128,counts_8129,counts_8130,counts_8131,counts_8132,counts_8133,counts_8134,counts_8135,counts_8136,counts_8137,counts_8138,counts_8139,counts_8140,counts_8141,counts_8142,counts_8143,counts_8144,counts_8145,counts_8146,counts_8147,counts_8148,counts_8149,counts_8150,counts_8151,counts_8152,counts_8153,counts_8154,counts_8155,counts_8156,counts_8157,counts_8158,counts_8159,counts_8160,counts_8161,counts_8162,counts_8163,counts_8164,counts_8165,counts_8166,counts_8167,counts_8168,counts_8169,counts_8170,counts_8171,counts_8172,counts_8173,counts_8174,counts_8175,counts_8176,counts_8177,counts_8178,counts_8179,counts_8180,counts_8181,counts_8182,counts_8183,counts_8184,counts_8185,counts_8186,counts_8187,counts_8188,counts_8189,counts_8190,counts_8191,counts_8192,counts_8193,counts_8194,counts_8195,counts_8196,counts_8197,counts_8198,counts_8199,counts_8200,counts_8201,counts_8202,counts_8203,counts_8204,counts_8205,counts_8206,counts_8207,counts_8208,counts_8209,counts_8210,counts_8211,counts_8212,counts_8213,counts_8214,counts_8215,counts_8216,counts_8217,counts_8218,counts_8219,counts_8220,counts_8221,counts_8222,counts_8223,counts_8224,counts_8225,counts_8226,counts_8227,counts_8228,counts_8229,counts_8230,counts_8231,counts_8232,counts_8233,counts_8234,counts_8235,counts_8236,counts_8237,counts_8238,counts_8239,counts_8240,counts_8241,counts_8242,counts_8243,counts_8244,counts_8245,counts_8246,counts_8247,counts_8248,counts_8249,counts_8250,counts_8251,counts_8252,counts_8253,counts_8254,counts_8255,counts_8256,counts_8257,counts_8258,counts_8259,counts_8260,counts_8261,counts_8262,counts_8263,counts_8264,counts_8265,counts_8266,counts_8267,counts_8268,counts_8269,counts_8270,counts_8271,counts_8272,counts_8273,counts_8274,counts_8275,counts_8276,counts_8277,counts_8278,counts_8279,counts_8280,counts_8281,counts_8282,counts_8283,counts_8284,counts_8285,counts_8286,counts_8287,counts_8288,counts_8289,counts_8290,counts_8291,counts_8292,counts_8293,counts_8294,counts_8295,counts_8296,counts_8297,counts_8298,counts_8299,counts_8300,counts_8301,counts_8302,counts_8303,counts_8304,counts_8305,counts_8306,counts_8307,counts_8308,counts_8309,counts_8310,counts_8311,counts_8312,counts_8313,counts_8314,counts_8315,counts_8316,counts_8317,counts_8318,counts_8319,counts_8320,counts_8321,counts_8322,counts_8323,counts_8324,counts_8325,counts_8326,counts_8327,counts_8328,counts_8329,counts_8330,counts_8331,counts_8332,counts_8333,counts_8334,counts_8335,counts_8336,counts_8337,counts_8338,counts_8339,counts_8340,counts_8341,counts_8342,counts_8343,counts_8344,counts_8345,counts_8346,counts_8347,counts_8348,counts_8349,counts_8350,counts_8351,counts_8352,counts_8353,counts_8354,counts_8355,counts_8356,counts_8357,counts_8358,counts_8359,counts_8360,counts_8361,counts_8362,counts_8363,counts_8364,counts_8365,counts_8366,counts_8367,counts_8368,counts_8369,counts_8370,counts_8371,counts_8372,counts_8373,counts_8374,counts_8375,counts_8376,counts_8377,counts_8378,counts_8379,counts_8380,counts_8381,counts_8382,counts_8383,counts_8384,counts_8385,counts_8386,counts_8387,counts_8388,counts_8389,counts_8390,counts_8391,counts_8392,counts_8393,counts_8394,counts_8395,counts_8396,counts_8397,counts_8398,counts_8399,counts_8400,counts_8401,counts_8402,counts_8403,counts_8404,counts_8405,counts_8406,counts_8407,counts_8408,counts_8409,counts_8410,counts_8411,counts_8412,counts_8413,counts_8414,counts_8415,counts_8416,counts_8417,counts_8418,counts_8419,counts_8420,counts_8421,counts_8422,counts_8423,counts_8424,counts_8425,counts_8426,counts_8427,counts_8428,counts_8429,counts_8430,counts_8431,counts_8432,counts_8433,counts_8434,counts_8435,counts_8436,counts_8437,counts_8438,counts_8439,counts_8440,counts_8441,counts_8442,counts_8443,counts_8444,counts_8445,counts_8446,counts_8447,counts_8448,counts_8449,counts_8450,counts_8451,counts_8452,counts_8453,counts_8454,counts_8455,counts_8456,counts_8457,counts_8458,counts_8459,counts_8460,counts_8461,counts_8462,counts_8463,counts_8464,counts_8465,counts_8466,counts_8467,counts_8468,counts_8469,counts_8470,counts_8471,counts_8472,counts_8473,counts_8474,counts_8475,counts_8476,counts_8477,counts_8478,counts_8479,counts_8480,counts_8481,counts_8482,counts_8483,counts_8484,counts_8485,counts_8486,counts_8487,counts_8488,counts_8489,counts_8490,counts_8491,counts_8492,counts_8493,counts_8494,counts_8495,counts_8496,counts_8497,counts_8498,counts_8499,counts_8500,counts_8501,counts_8502,counts_8503,counts_8504,counts_8505,counts_8506,counts_8507,counts_8508,counts_8509,counts_8510,counts_8511,counts_8512,counts_8513,counts_8514,counts_8515,counts_8516,counts_8517,counts_8518,counts_8519,counts_8520,counts_8521,counts_8522,counts_8523,counts_8524,counts_8525,counts_8526,counts_8527,counts_8528,counts_8529,counts_8530,counts_8531,counts_8532,counts_8533,counts_8534,counts_8535,counts_8536,counts_8537,counts_8538,counts_8539,counts_8540,counts_8541,counts_8542,counts_8543,counts_8544,counts_8545,counts_8546,counts_8547,counts_8548,counts_8549,counts_8550,counts_8551,counts_8552,counts_8553,counts_8554,counts_8555,counts_8556,counts_8557,counts_8558,counts_8559,counts_8560,counts_8561,counts_8562,counts_8563,counts_8564,counts_8565,counts_8566,counts_8567,counts_8568,counts_8569,counts_8570,counts_8571,counts_8572,counts_8573,counts_8574,counts_8575,counts_8576,counts_8577,counts_8578,counts_8579,counts_8580,counts_8581,counts_8582,counts_8583,counts_8584,counts_8585,counts_8586,counts_8587,counts_8588,counts_8589,counts_8590,counts_8591,counts_8592,counts_8593,counts_8594,counts_8595,counts_8596,counts_8597,counts_8598,counts_8599,counts_8600,counts_8601,counts_8602,counts_8603,counts_8604,counts_8605,counts_8606,counts_8607,counts_8608,counts_8609,counts_8610,counts_8611,counts_8612,counts_8613,counts_8614,counts_8615,counts_8616,counts_8617,counts_8618,counts_8619,counts_8620,counts_8621,counts_8622,counts_8623,counts_8624,counts_8625,counts_8626,counts_8627,counts_8628,counts_8629,counts_8630,counts_8631,counts_8632,counts_8633,counts_8634,counts_8635,counts_8636,counts_8637,counts_8638,counts_8639,counts_8640,counts_8641,counts_8642,counts_8643,counts_8644,counts_8645,counts_8646,counts_8647,counts_8648,counts_8649,counts_8650,counts_8651,counts_8652,counts_8653,counts_8654,counts_8655,counts_8656,counts_8657,counts_8658,counts_8659,counts_8660,counts_8661,counts_8662,counts_8663,counts_8664,counts_8665,counts_8666,counts_8667,counts_8668,counts_8669,counts_8670,counts_8671,counts_8672,counts_8673,counts_8674,counts_8675,counts_8676,counts_8677,counts_8678,counts_8679,counts_8680,counts_8681,counts_8682,counts_8683,counts_8684,counts_8685,counts_8686,counts_8687,counts_8688,counts_8689,counts_8690,counts_8691,counts_8692,counts_8693,counts_8694,counts_8695,counts_8696,counts_8697,counts_8698,counts_8699,counts_8700,counts_8701,counts_8702,counts_8703,counts_8704,counts_8705,counts_8706,counts_8707,counts_8708,counts_8709,counts_8710,counts_8711,counts_8712,counts_8713,counts_8714,counts_8715,counts_8716,counts_8717,counts_8718,counts_8719,counts_8720,counts_8721,counts_8722,counts_8723,counts_8724,counts_8725,counts_8726,counts_8727,counts_8728,counts_8729,counts_8730,counts_8731,counts_8732,counts_8733,counts_8734,counts_8735,counts_8736,counts_8737,counts_8738,counts_8739,counts_8740,counts_8741,counts_8742,counts_8743,counts_8744,counts_8745,counts_8746,counts_8747,counts_8748,counts_8749,counts_8750,counts_8751,counts_8752,counts_8753,counts_8754,counts_8755,counts_8756,counts_8757,counts_8758,counts_8759,counts_8760,counts_8761,counts_8762,counts_8763,counts_8764,counts_8765,counts_8766,counts_8767,counts_8768,counts_8769,counts_8770,counts_8771,counts_8772,counts_8773,counts_8774,counts_8775,counts_8776,counts_8777,counts_8778,counts_8779,counts_8780,counts_8781,counts_8782,counts_8783,counts_8784,counts_8785,counts_8786,counts_8787,counts_8788,counts_8789,counts_8790,counts_8791,counts_8792,counts_8793,counts_8794,counts_8795,counts_8796,counts_8797,counts_8798,counts_8799,counts_8800,counts_8801,counts_8802,counts_8803,counts_8804,counts_8805,counts_8806,counts_8807,counts_8808,counts_8809,counts_8810,counts_8811,counts_8812,counts_8813,counts_8814,counts_8815,counts_8816,counts_8817,counts_8818,counts_8819,counts_8820,counts_8821,counts_8822,counts_8823,counts_8824,counts_8825,counts_8826,counts_8827,counts_8828,counts_8829,counts_8830,counts_8831,counts_8832,counts_8833,counts_8834,counts_8835,counts_8836,counts_8837,counts_8838,counts_8839,counts_8840,counts_8841,counts_8842,counts_8843,counts_8844,counts_8845,counts_8846,counts_8847,counts_8848,counts_8849,counts_8850,counts_8851,counts_8852,counts_8853,counts_8854,counts_8855,counts_8856,counts_8857,counts_8858,counts_8859,counts_8860,counts_8861,counts_8862,counts_8863,counts_8864,counts_8865,counts_8866,counts_8867,counts_8868,counts_8869,counts_8870,counts_8871,counts_8872,counts_8873,counts_8874,counts_8875,counts_8876,counts_8877,counts_8878,counts_8879,counts_8880,counts_8881,counts_8882,counts_8883,counts_8884,counts_8885,counts_8886,counts_8887,counts_8888,counts_8889,counts_8890,counts_8891,counts_8892,counts_8893,counts_8894,counts_8895,counts_8896,counts_8897,counts_8898,counts_8899,counts_8900,counts_8901,counts_8902,counts_8903,counts_8904,counts_8905,counts_8906,counts_8907,counts_8908,counts_8909,counts_8910,counts_8911,counts_8912,counts_8913,counts_8914,counts_8915,counts_8916,counts_8917,counts_8918,counts_8919,counts_8920,counts_8921,counts_8922,counts_8923,counts_8924,counts_8925,counts_8926,counts_8927,counts_8928,counts_8929,counts_8930,counts_8931,counts_8932,counts_8933,counts_8934,counts_8935,counts_8936,counts_8937,counts_8938,counts_8939,counts_8940,counts_8941,counts_8942,counts_8943,counts_8944,counts_8945,counts_8946,counts_8947,counts_8948,counts_8949,counts_8950,counts_8951,counts_8952,counts_8953,counts_8954,counts_8955,counts_8956,counts_8957,counts_8958,counts_8959,counts_8960,counts_8961,counts_8962,counts_8963,counts_8964,counts_8965,counts_8966,counts_8967,counts_8968,counts_8969,counts_8970,counts_8971,counts_8972,counts_8973,counts_8974,counts_8975,counts_8976,counts_8977,counts_8978,counts_8979,counts_8980,counts_8981,counts_8982,counts_8983,counts_8984,counts_8985,counts_8986,counts_8987,counts_8988,counts_8989,counts_8990,counts_8991,counts_8992,counts_8993,counts_8994,counts_8995,counts_8996,counts_8997,counts_8998,counts_8999,counts_9000,counts_9001,counts_9002,counts_9003,counts_9004,counts_9005,counts_9006,counts_9007,counts_9008,counts_9009,counts_9010,counts_9011,counts_9012,counts_9013,counts_9014,counts_9015,counts_9016,counts_9017,counts_9018,counts_9019,counts_9020,counts_9021,counts_9022,counts_9023,counts_9024,counts_9025,counts_9026,counts_9027,counts_9028,counts_9029,counts_9030,counts_9031,counts_9032,counts_9033,counts_9034,counts_9035,counts_9036,counts_9037,counts_9038,counts_9039,counts_9040,counts_9041,counts_9042,counts_9043,counts_9044,counts_9045,counts_9046,counts_9047,counts_9048,counts_9049,counts_9050,counts_9051,counts_9052,counts_9053,counts_9054,counts_9055,counts_9056,counts_9057,counts_9058,counts_9059,counts_9060,counts_9061,counts_9062,counts_9063,counts_9064,counts_9065,counts_9066,counts_9067,counts_9068,counts_9069,counts_9070,counts_9071,counts_9072,counts_9073,counts_9074,counts_9075,counts_9076,counts_9077,counts_9078,counts_9079,counts_9080,counts_9081,counts_9082,counts_9083,counts_9084,counts_9085,counts_9086,counts_9087,counts_9088,counts_9089,counts_9090,counts_9091,counts_9092,counts_9093,counts_9094,counts_9095,counts_9096,counts_9097,counts_9098,counts_9099,counts_9100,counts_9101,counts_9102,counts_9103,counts_9104,counts_9105,counts_9106,counts_9107,counts_9108,counts_9109,counts_9110,counts_9111,counts_9112,counts_9113,counts_9114,counts_9115,counts_9116,counts_9117,counts_9118,counts_9119,counts_9120,counts_9121,counts_9122,counts_9123,counts_9124,counts_9125,counts_9126,counts_9127,counts_9128,counts_9129,counts_9130,counts_9131,counts_9132,counts_9133,counts_9134,counts_9135,counts_9136,counts_9137,counts_9138,counts_9139,counts_9140,counts_9141,counts_9142,counts_9143,counts_9144,counts_9145,counts_9146,counts_9147,counts_9148,counts_9149,counts_9150,counts_9151,counts_9152,counts_9153,counts_9154,counts_9155,counts_9156,counts_9157,counts_9158,counts_9159,counts_9160,counts_9161,counts_9162,counts_9163,counts_9164,counts_9165,counts_9166,counts_9167,counts_9168,counts_9169,counts_9170,counts_9171,counts_9172,counts_9173,counts_9174,counts_9175,counts_9176,counts_9177,counts_9178,counts_9179,counts_9180,counts_9181,counts_9182,counts_9183,counts_9184,counts_9185,counts_9186,counts_9187,counts_9188,counts_9189,counts_9190,counts_9191,counts_9192,counts_9193,counts_9194,counts_9195,counts_9196,counts_9197,counts_9198,counts_9199,counts_9200,counts_9201,counts_9202,counts_9203,counts_9204,counts_9205,counts_9206,counts_9207,counts_9208,counts_9209,counts_9210,counts_9211,counts_9212,counts_9213,counts_9214,counts_9215,counts_9216,counts_9217,counts_9218,counts_9219,counts_9220,counts_9221,counts_9222,counts_9223,counts_9224,counts_9225,counts_9226,counts_9227,counts_9228,counts_9229,counts_9230,counts_9231,counts_9232,counts_9233,counts_9234,counts_9235,counts_9236,counts_9237,counts_9238,counts_9239,counts_9240,counts_9241,counts_9242,counts_9243,counts_9244,counts_9245,counts_9246,counts_9247,counts_9248,counts_9249,counts_9250,counts_9251,counts_9252,counts_9253,counts_9254,counts_9255,counts_9256,counts_9257,counts_9258,counts_9259,counts_9260,counts_9261,counts_9262,counts_9263,counts_9264,counts_9265,counts_9266,counts_9267,counts_9268,counts_9269,counts_9270,counts_9271,counts_9272,counts_9273,counts_9274,counts_9275,counts_9276,counts_9277,counts_9278,counts_9279,counts_9280,counts_9281,counts_9282,counts_9283,counts_9284,counts_9285,counts_9286,counts_9287,counts_9288,counts_9289,counts_9290,counts_9291,counts_9292,counts_9293,counts_9294,counts_9295,counts_9296,counts_9297,counts_9298,counts_9299,counts_9300,counts_9301,counts_9302,counts_9303,counts_9304,counts_9305,counts_9306,counts_9307,counts_9308,counts_9309,counts_9310,counts_9311,counts_9312,counts_9313,counts_9314,counts_9315,counts_9316,counts_9317,counts_9318,counts_9319,counts_9320,counts_9321,counts_9322,counts_9323,counts_9324,counts_9325,counts_9326,counts_9327,counts_9328,counts_9329,counts_9330,counts_9331,counts_9332,counts_9333,counts_9334,counts_9335,counts_9336,counts_9337,counts_9338,counts_9339,counts_9340,counts_9341,counts_9342,counts_9343,counts_9344,counts_9345,counts_9346,counts_9347,counts_9348,counts_9349,counts_9350,counts_9351,counts_9352,counts_9353,counts_9354,counts_9355,counts_9356,counts_9357,counts_9358,counts_9359,counts_9360,counts_9361,counts_9362,counts_9363,counts_9364,counts_9365,counts_9366,counts_9367,counts_9368,counts_9369,counts_9370,counts_9371,counts_9372,counts_9373,counts_9374,counts_9375,counts_9376,counts_9377,counts_9378,counts_9379,counts_9380,counts_9381,counts_9382,counts_9383,counts_9384,counts_9385,counts_9386,counts_9387,counts_9388,counts_9389,counts_9390,counts_9391,counts_9392,counts_9393,counts_9394,counts_9395,counts_9396,counts_9397,counts_9398,counts_9399,counts_9400,counts_9401,counts_9402,counts_9403,counts_9404,counts_9405,counts_9406,counts_9407,counts_9408,counts_9409,counts_9410,counts_9411,counts_9412,counts_9413,counts_9414,counts_9415,counts_9416,counts_9417,counts_9418,counts_9419,counts_9420,counts_9421,counts_9422,counts_9423,counts_9424,counts_9425,counts_9426,counts_9427,counts_9428,counts_9429,counts_9430,counts_9431,counts_9432,counts_9433,counts_9434,counts_9435,counts_9436,counts_9437,counts_9438,counts_9439,counts_9440,counts_9441,counts_9442,counts_9443,counts_9444,counts_9445,counts_9446,counts_9447,counts_9448,counts_9449,counts_9450,counts_9451,counts_9452,counts_9453,counts_9454,counts_9455,counts_9456,counts_9457,counts_9458,counts_9459,counts_9460,counts_9461,counts_9462,counts_9463,counts_9464,counts_9465,counts_9466,counts_9467,counts_9468,counts_9469,counts_9470,counts_9471,counts_9472,counts_9473,counts_9474,counts_9475,counts_9476,counts_9477,counts_9478,counts_9479,counts_9480,counts_9481,counts_9482,counts_9483,counts_9484,counts_9485,counts_9486,counts_9487,counts_9488,counts_9489,counts_9490,counts_9491,counts_9492,counts_9493,counts_9494,counts_9495,counts_9496,counts_9497,counts_9498,counts_9499,counts_9500,counts_9501,counts_9502,counts_9503,counts_9504,counts_9505,counts_9506,counts_9507,counts_9508,counts_9509,counts_9510,counts_9511,counts_9512,counts_9513,counts_9514,counts_9515,counts_9516,counts_9517,counts_9518,counts_9519,counts_9520,counts_9521,counts_9522,counts_9523,counts_9524,counts_9525,counts_9526,counts_9527,counts_9528,counts_9529,counts_9530,counts_9531,counts_9532,counts_9533,counts_9534,counts_9535,counts_9536,counts_9537,counts_9538,counts_9539,counts_9540,counts_9541,counts_9542,counts_9543,counts_9544,counts_9545,counts_9546,counts_9547,counts_9548,counts_9549,counts_9550,counts_9551,counts_9552,counts_9553,counts_9554,counts_9555,counts_9556,counts_9557,counts_9558,counts_9559,counts_9560,counts_9561,counts_9562,counts_9563,counts_9564,counts_9565,counts_9566,counts_9567,counts_9568,counts_9569,counts_9570,counts_9571,counts_9572,counts_9573,counts_9574,counts_9575,counts_9576,counts_9577,counts_9578,counts_9579,counts_9580,counts_9581,counts_9582,counts_9583,counts_9584,counts_9585,counts_9586,counts_9587,counts_9588,counts_9589,counts_9590,counts_9591,counts_9592,counts_9593,counts_9594,counts_9595,counts_9596,counts_9597,counts_9598,counts_9599,counts_9600,counts_9601,counts_9602,counts_9603,counts_9604,counts_9605,counts_9606,counts_9607,counts_9608,counts_9609,counts_9610,counts_9611,counts_9612,counts_9613,counts_9614,counts_9615,counts_9616,counts_9617,counts_9618,counts_9619,counts_9620,counts_9621,counts_9622,counts_9623,counts_9624,counts_9625,counts_9626,counts_9627,counts_9628,counts_9629,counts_9630,counts_9631,counts_9632,counts_9633,counts_9634,counts_9635,counts_9636,counts_9637,counts_9638,counts_9639,counts_9640,counts_9641,counts_9642,counts_9643,counts_9644,counts_9645,counts_9646,counts_9647,counts_9648,counts_9649,counts_9650,counts_9651,counts_9652,counts_9653,counts_9654,counts_9655,counts_9656,counts_9657,counts_9658,counts_9659,counts_9660,counts_9661,counts_9662,counts_9663,counts_9664,counts_9665,counts_9666,counts_9667,counts_9668,counts_9669,counts_9670,counts_9671,counts_9672,counts_9673,counts_9674,counts_9675,counts_9676,counts_9677,counts_9678,counts_9679,counts_9680,counts_9681,counts_9682,counts_9683,counts_9684,counts_9685,counts_9686,counts_9687,counts_9688,counts_9689,counts_9690,counts_9691,counts_9692,counts_9693,counts_9694,counts_9695,counts_9696,counts_9697,counts_9698,counts_9699,counts_9700,counts_9701,counts_9702,counts_9703,counts_9704,counts_9705,counts_9706,counts_9707,counts_9708,counts_9709,counts_9710,counts_9711,counts_9712,counts_9713,counts_9714,counts_9715,counts_9716,counts_9717,counts_9718,counts_9719,counts_9720,counts_9721,counts_9722,counts_9723,counts_9724,counts_9725,counts_9726,counts_9727,counts_9728,counts_9729,counts_9730,counts_9731,counts_9732,counts_9733,counts_9734,counts_9735,counts_9736,counts_9737,counts_9738,counts_9739,counts_9740,counts_9741,counts_9742,counts_9743,counts_9744,counts_9745,counts_9746,counts_9747,counts_9748,counts_9749,counts_9750,counts_9751,counts_9752,counts_9753,counts_9754,counts_9755,counts_9756,counts_9757,counts_9758,counts_9759,counts_9760,counts_9761,counts_9762,counts_9763,counts_9764,counts_9765,counts_9766,counts_9767,counts_9768,counts_9769,counts_9770,counts_9771,counts_9772,counts_9773,counts_9774,counts_9775,counts_9776,counts_9777,counts_9778,counts_9779,counts_9780,counts_9781,counts_9782,counts_9783,counts_9784,counts_9785,counts_9786,counts_9787,counts_9788,counts_9789,counts_9790,counts_9791,counts_9792,counts_9793,counts_9794,counts_9795,counts_9796,counts_9797,counts_9798,counts_9799,counts_9800,counts_9801,counts_9802,counts_9803,counts_9804,counts_9805,counts_9806,counts_9807,counts_9808,counts_9809,counts_9810,counts_9811,counts_9812,counts_9813,counts_9814,counts_9815,counts_9816,counts_9817,counts_9818,counts_9819,counts_9820,counts_9821,counts_9822,counts_9823,counts_9824,counts_9825,counts_9826,counts_9827,counts_9828,counts_9829,counts_9830,counts_9831,counts_9832,counts_9833,counts_9834,counts_9835,counts_9836,counts_9837,counts_9838,counts_9839,counts_9840,counts_9841,counts_9842,counts_9843,counts_9844,counts_9845,counts_9846,counts_9847,counts_9848,counts_9849,counts_9850,counts_9851,counts_9852,counts_9853,counts_9854,counts_9855,counts_9856,counts_9857,counts_9858,counts_9859,counts_9860,counts_9861,counts_9862,counts_9863,counts_9864,counts_9865,counts_9866,counts_9867,counts_9868,counts_9869,counts_9870,counts_9871,counts_9872,counts_9873,counts_9874,counts_9875,counts_9876,counts_9877,counts_9878,counts_9879,counts_9880,counts_9881,counts_9882,counts_9883,counts_9884,counts_9885,counts_9886,counts_9887,counts_9888,counts_9889,counts_9890,counts_9891,counts_9892,counts_9893,counts_9894,counts_9895,counts_9896,counts_9897,counts_9898,counts_9899,counts_9900,counts_9901,counts_9902,counts_9903,counts_9904,counts_9905,counts_9906,counts_9907,counts_9908,counts_9909,counts_9910,counts_9911,counts_9912,counts_9913,counts_9914,counts_9915,counts_9916,counts_9917,counts_9918,counts_9919,counts_9920,counts_9921,counts_9922,counts_9923,counts_9924,counts_9925,counts_9926,counts_9927,counts_9928,counts_9929,counts_9930,counts_9931,counts_9932,counts_9933,counts_9934,counts_9935,counts_9936,counts_9937,counts_9938,counts_9939,counts_9940,counts_9941,counts_9942,counts_9943,counts_9944,counts_9945,counts_9946,counts_9947,counts_9948,counts_9949,counts_9950,counts_9951,counts_9952,counts_9953,counts_9954,counts_9955,counts_9956,counts_9957,counts_9958,counts_9959,counts_9960,counts_9961,counts_9962,counts_9963,counts_9964,counts_9965,counts_9966,counts_9967,counts_9968,counts_9969,counts_9970,counts_9971,counts_9972,counts_9973,counts_9974,counts_9975,counts_9976,counts_9977,counts_9978,counts_9979,counts_9980,counts_9981,counts_9982,counts_9983,counts_9984,counts_9985,counts_9986,counts_9987,counts_9988,counts_9989,counts_9990,counts_9991,counts_9992,counts_9993,counts_9994,counts_9995,counts_9996,counts_9997,counts_9998,counts_9999,counts_10000,counts_10001,counts_10002,counts_10003,counts_10004,counts_10005,counts_10006,counts_10007,counts_10008,counts_10009,counts_10010,counts_10011,counts_10012,counts_10013,counts_10014,counts_10015,counts_10016,counts_10017,counts_10018,counts_10019,counts_10020,counts_10021,counts_10022,counts_10023,counts_10024,counts_10025,counts_10026,counts_10027,counts_10028,counts_10029,counts_10030,counts_10031,counts_10032,counts_10033,counts_10034,counts_10035,counts_10036,counts_10037,counts_10038,counts_10039,counts_10040,counts_10041,counts_10042,counts_10043,counts_10044,counts_10045,counts_10046,counts_10047,counts_10048,counts_10049,counts_10050,counts_10051,counts_10052,counts_10053,counts_10054,counts_10055,counts_10056,counts_10057,counts_10058,counts_10059,counts_10060,counts_10061,counts_10062,counts_10063,counts_10064,counts_10065,counts_10066,counts_10067,counts_10068,counts_10069,counts_10070,counts_10071,counts_10072,counts_10073,counts_10074,counts_10075,counts_10076,counts_10077,counts_10078,counts_10079,counts_10080,counts_10081,counts_10082,counts_10083,counts_10084,counts_10085,counts_10086,counts_10087,counts_10088,counts_10089,counts_10090,counts_10091,counts_10092,counts_10093,counts_10094,counts_10095,counts_10096,counts_10097,counts_10098,counts_10099,counts_10100,counts_10101,counts_10102,counts_10103,counts_10104,counts_10105,counts_10106,counts_10107,counts_10108,counts_10109,counts_10110,counts_10111,counts_10112,counts_10113,counts_10114,counts_10115,counts_10116,counts_10117,counts_10118,counts_10119,counts_10120,counts_10121,counts_10122,counts_10123,counts_10124,counts_10125,counts_10126,counts_10127,counts_10128,counts_10129,counts_10130,counts_10131,counts_10132,counts_10133,counts_10134,counts_10135,counts_10136,counts_10137,counts_10138,counts_10139,counts_10140,counts_10141,counts_10142,counts_10143,counts_10144,counts_10145,counts_10146,counts_10147,counts_10148,counts_10149,counts_10150,counts_10151,counts_10152,counts_10153,counts_10154,counts_10155,counts_10156,counts_10157,counts_10158,counts_10159,counts_10160,counts_10161,counts_10162,counts_10163,counts_10164,counts_10165,counts_10166,counts_10167,counts_10168,counts_10169,counts_10170,counts_10171,counts_10172,counts_10173,counts_10174,counts_10175,counts_10176,counts_10177,counts_10178,counts_10179,counts_10180,counts_10181,counts_10182,counts_10183,counts_10184,counts_10185,counts_10186,counts_10187,counts_10188,counts_10189,counts_10190,counts_10191,counts_10192,counts_10193,counts_10194,counts_10195,counts_10196,counts_10197,counts_10198,counts_10199,counts_10200,counts_10201,counts_10202,counts_10203,counts_10204,counts_10205,counts_10206,counts_10207,counts_10208,counts_10209,counts_10210,counts_10211,counts_10212,counts_10213,counts_10214,counts_10215,counts_10216,counts_10217,counts_10218,counts_10219,counts_10220,counts_10221,counts_10222,counts_10223,counts_10224,counts_10225,counts_10226,counts_10227,counts_10228,counts_10229,counts_10230,counts_10231,counts_10232,counts_10233,counts_10234,counts_10235,counts_10236,counts_10237,counts_10238,counts_10239,counts_10240,counts_10241,counts_10242,counts_10243,counts_10244,counts_10245,counts_10246,counts_10247,counts_10248,counts_10249,counts_10250,counts_10251,counts_10252,counts_10253,counts_10254,counts_10255,counts_10256,counts_10257,counts_10258,counts_10259,counts_10260,counts_10261,counts_10262,counts_10263,counts_10264,counts_10265,counts_10266,counts_10267,counts_10268,counts_10269,counts_10270,counts_10271,counts_10272,counts_10273,counts_10274,counts_10275,counts_10276,counts_10277,counts_10278,counts_10279,counts_10280,counts_10281,counts_10282,counts_10283,counts_10284,counts_10285,counts_10286,counts_10287,counts_10288,counts_10289,counts_10290,counts_10291,counts_10292,counts_10293,counts_10294,counts_10295,counts_10296,counts_10297,counts_10298,counts_10299,counts_10300,counts_10301,counts_10302,counts_10303,counts_10304,counts_10305,counts_10306,counts_10307,counts_10308,counts_10309,counts_10310,counts_10311,counts_10312,counts_10313,counts_10314,counts_10315,counts_10316,counts_10317,counts_10318,counts_10319,counts_10320,counts_10321,counts_10322,counts_10323,counts_10324,counts_10325,counts_10326,counts_10327,counts_10328,counts_10329,counts_10330,counts_10331,counts_10332,counts_10333,counts_10334,counts_10335,counts_10336,counts_10337,counts_10338,counts_10339,counts_10340,counts_10341,counts_10342,counts_10343,counts_10344,counts_10345,counts_10346,counts_10347,counts_10348,counts_10349,counts_10350,counts_10351,counts_10352,counts_10353,counts_10354,counts_10355,counts_10356,counts_10357,counts_10358,counts_10359,counts_10360,counts_10361,counts_10362,counts_10363,counts_10364,counts_10365,counts_10366,counts_10367,counts_10368,counts_10369,counts_10370,counts_10371,counts_10372,counts_10373,counts_10374,counts_10375,counts_10376,counts_10377,counts_10378,counts_10379,counts_10380,counts_10381,counts_10382,counts_10383,counts_10384,counts_10385,counts_10386,counts_10387,counts_10388,counts_10389,counts_10390,counts_10391,counts_10392,counts_10393,counts_10394,counts_10395,counts_10396,counts_10397,counts_10398,counts_10399,counts_10400,counts_10401,counts_10402,counts_10403,counts_10404,counts_10405,counts_10406,counts_10407,counts_10408,counts_10409,counts_10410,counts_10411,counts_10412,counts_10413,counts_10414,counts_10415,counts_10416,counts_10417,counts_10418,counts_10419,counts_10420,counts_10421,counts_10422,counts_10423,counts_10424,counts_10425,counts_10426,counts_10427,counts_10428,counts_10429,counts_10430,counts_10431,counts_10432,counts_10433,counts_10434,counts_10435,counts_10436,counts_10437,counts_10438,counts_10439,counts_10440,counts_10441,counts_10442,counts_10443,counts_10444,counts_10445,counts_10446,counts_10447,counts_10448,counts_10449,counts_10450,counts_10451,counts_10452,counts_10453,counts_10454,counts_10455,counts_10456,counts_10457,counts_10458,counts_10459,counts_10460,counts_10461,counts_10462,counts_10463,counts_10464,counts_10465,counts_10466,counts_10467,counts_10468,counts_10469,counts_10470,counts_10471,counts_10472,counts_10473,counts_10474,counts_10475,counts_10476,counts_10477,counts_10478,counts_10479,counts_10480,counts_10481,counts_10482,counts_10483,counts_10484,counts_10485,counts_10486,counts_10487,counts_10488,counts_10489,counts_10490,counts_10491,counts_10492,counts_10493,counts_10494,counts_10495,counts_10496,counts_10497,counts_10498,counts_10499,counts_10500,counts_10501,counts_10502,counts_10503,counts_10504,counts_10505,counts_10506,counts_10507,counts_10508,counts_10509,counts_10510,counts_10511,counts_10512,counts_10513,counts_10514,counts_10515,counts_10516,counts_10517,counts_10518,counts_10519,counts_10520,counts_10521,counts_10522,counts_10523,counts_10524,counts_10525,counts_10526,counts_10527,counts_10528,counts_10529,counts_10530,counts_10531,counts_10532,counts_10533,counts_10534,counts_10535,counts_10536,counts_10537,counts_10538,counts_10539,counts_10540,counts_10541,counts_10542,counts_10543,counts_10544,counts_10545,counts_10546,counts_10547,counts_10548,counts_10549,counts_10550,counts_10551,counts_10552,counts_10553,counts_10554,counts_10555,counts_10556,counts_10557,counts_10558,counts_10559,counts_10560,counts_10561,counts_10562,counts_10563,counts_10564,counts_10565,counts_10566,counts_10567,counts_10568,counts_10569,counts_10570,counts_10571,counts_10572,counts_10573,counts_10574,counts_10575,counts_10576,counts_10577,counts_10578,counts_10579,counts_10580,counts_10581,counts_10582,counts_10583,counts_10584,counts_10585,counts_10586,counts_10587,counts_10588,counts_10589,counts_10590,counts_10591,counts_10592,counts_10593,counts_10594,counts_10595,counts_10596,counts_10597,counts_10598,counts_10599,counts_10600,counts_10601,counts_10602,counts_10603,counts_10604,counts_10605,counts_10606,counts_10607,counts_10608,counts_10609,counts_10610,counts_10611,counts_10612,counts_10613,counts_10614,counts_10615,counts_10616,counts_10617,counts_10618,counts_10619,counts_10620,counts_10621,counts_10622,counts_10623,counts_10624,counts_10625,counts_10626,counts_10627,counts_10628,counts_10629,counts_10630,counts_10631,counts_10632,counts_10633,counts_10634,counts_10635,counts_10636,counts_10637,counts_10638,counts_10639,counts_10640,counts_10641,counts_10642,counts_10643,counts_10644,counts_10645,counts_10646,counts_10647,counts_10648,counts_10649,counts_10650,counts_10651,counts_10652,counts_10653,counts_10654,counts_10655,counts_10656,counts_10657,counts_10658,counts_10659,counts_10660,counts_10661,counts_10662,counts_10663,counts_10664,counts_10665,counts_10666,counts_10667,counts_10668,counts_10669,counts_10670,counts_10671,counts_10672,counts_10673,counts_10674,counts_10675,counts_10676,counts_10677,counts_10678,counts_10679,counts_10680,counts_10681,counts_10682,counts_10683,counts_10684,counts_10685,counts_10686,counts_10687,counts_10688,counts_10689,counts_10690,counts_10691,counts_10692,counts_10693,counts_10694,counts_10695,counts_10696,counts_10697,counts_10698,counts_10699,counts_10700,counts_10701,counts_10702,counts_10703,counts_10704,counts_10705,counts_10706,counts_10707,counts_10708,counts_10709,counts_10710,counts_10711,counts_10712,counts_10713,counts_10714,counts_10715,counts_10716,counts_10717,counts_10718,counts_10719,counts_10720,counts_10721,counts_10722,counts_10723,counts_10724,counts_10725,counts_10726,counts_10727,counts_10728,counts_10729,counts_10730,counts_10731,counts_10732,counts_10733,counts_10734,counts_10735,counts_10736,counts_10737,counts_10738,counts_10739,counts_10740,counts_10741,counts_10742,counts_10743,counts_10744,counts_10745,counts_10746,counts_10747,counts_10748,counts_10749,counts_10750,counts_10751,counts_10752,counts_10753,counts_10754,counts_10755,counts_10756,counts_10757,counts_10758,counts_10759,counts_10760,counts_10761,counts_10762,counts_10763,counts_10764,counts_10765,counts_10766,counts_10767,counts_10768,counts_10769,counts_10770,counts_10771,counts_10772,counts_10773,counts_10774,counts_10775,counts_10776,counts_10777,counts_10778,counts_10779,counts_10780,counts_10781,counts_10782,counts_10783,counts_10784,counts_10785,counts_10786,counts_10787,counts_10788,counts_10789,counts_10790,counts_10791,counts_10792,counts_10793,counts_10794,counts_10795,counts_10796,counts_10797,counts_10798,counts_10799,counts_10800,counts_10801,counts_10802,counts_10803,counts_10804,counts_10805,counts_10806,counts_10807,counts_10808,counts_10809,counts_10810,counts_10811,counts_10812,counts_10813,counts_10814,counts_10815,counts_10816,counts_10817,counts_10818,counts_10819,counts_10820,counts_10821,counts_10822,counts_10823,counts_10824,counts_10825,counts_10826,counts_10827,counts_10828,counts_10829,counts_10830,counts_10831,counts_10832,counts_10833,counts_10834,counts_10835,counts_10836,counts_10837,counts_10838,counts_10839,counts_10840,counts_10841,counts_10842,counts_10843,counts_10844,counts_10845,counts_10846,counts_10847,counts_10848,counts_10849,counts_10850,counts_10851,counts_10852,counts_10853,counts_10854,counts_10855,counts_10856,counts_10857,counts_10858,counts_10859,counts_10860,counts_10861,counts_10862,counts_10863,counts_10864,counts_10865,counts_10866,counts_10867,counts_10868,counts_10869,counts_10870,counts_10871,counts_10872,counts_10873,counts_10874,counts_10875,counts_10876,counts_10877,counts_10878,counts_10879,counts_10880,counts_10881,counts_10882,counts_10883,counts_10884,counts_10885,counts_10886,counts_10887,counts_10888,counts_10889,counts_10890,counts_10891,counts_10892,counts_10893,counts_10894,counts_10895,counts_10896,counts_10897,counts_10898,counts_10899,counts_10900,counts_10901,counts_10902,counts_10903,counts_10904,counts_10905,counts_10906,counts_10907,counts_10908,counts_10909,counts_10910,counts_10911,counts_10912,counts_10913,counts_10914,counts_10915,counts_10916,counts_10917,counts_10918,counts_10919,counts_10920,counts_10921,counts_10922,counts_10923,counts_10924,counts_10925,counts_10926,counts_10927,counts_10928,counts_10929,counts_10930,counts_10931,counts_10932,counts_10933,counts_10934,counts_10935,counts_10936,counts_10937,counts_10938,counts_10939,counts_10940,counts_10941,counts_10942,counts_10943,counts_10944,counts_10945,counts_10946,counts_10947,counts_10948,counts_10949,counts_10950,counts_10951,counts_10952,counts_10953,counts_10954,counts_10955,counts_10956,counts_10957,counts_10958,counts_10959,counts_10960,counts_10961,counts_10962,counts_10963,counts_10964,counts_10965,counts_10966,counts_10967,counts_10968,counts_10969,counts_10970,counts_10971,counts_10972,counts_10973,counts_10974,counts_10975,counts_10976,counts_10977,counts_10978,counts_10979,counts_10980,counts_10981,counts_10982,counts_10983,counts_10984,counts_10985,counts_10986,counts_10987,counts_10988,counts_10989,counts_10990,counts_10991,counts_10992,counts_10993,counts_10994,counts_10995,counts_10996,counts_10997,counts_10998,counts_10999,counts_11000,counts_11001,counts_11002,counts_11003,counts_11004,counts_11005,counts_11006,counts_11007,counts_11008,counts_11009,counts_11010,counts_11011,counts_11012,counts_11013,counts_11014,counts_11015,counts_11016,counts_11017,counts_11018,counts_11019,counts_11020,counts_11021,counts_11022,counts_11023,counts_11024,counts_11025,counts_11026,counts_11027,counts_11028,counts_11029,counts_11030,counts_11031,counts_11032,counts_11033,counts_11034,counts_11035,counts_11036,counts_11037,counts_11038,counts_11039,counts_11040,counts_11041,counts_11042,counts_11043,counts_11044,counts_11045,counts_11046,counts_11047,counts_11048,counts_11049,counts_11050,counts_11051,counts_11052,counts_11053,counts_11054,counts_11055,counts_11056,counts_11057,counts_11058,counts_11059,counts_11060,counts_11061,counts_11062,counts_11063,counts_11064,counts_11065,counts_11066,counts_11067,counts_11068,counts_11069,counts_11070,counts_11071,counts_11072,counts_11073,counts_11074,counts_11075,counts_11076,counts_11077,counts_11078,counts_11079,counts_11080,counts_11081,counts_11082,counts_11083,counts_11084,counts_11085,counts_11086,counts_11087,counts_11088,counts_11089,counts_11090,counts_11091,counts_11092,counts_11093,counts_11094,counts_11095,counts_11096,counts_11097,counts_11098,counts_11099,counts_11100,counts_11101,counts_11102,counts_11103,counts_11104,counts_11105,counts_11106,counts_11107,counts_11108,counts_11109,counts_11110,counts_11111,counts_11112,counts_11113,counts_11114,counts_11115,counts_11116,counts_11117,counts_11118,counts_11119,counts_11120,counts_11121,counts_11122,counts_11123,counts_11124,counts_11125,counts_11126,counts_11127,counts_11128,counts_11129,counts_11130,counts_11131,counts_11132,counts_11133,counts_11134,counts_11135,counts_11136,counts_11137,counts_11138,counts_11139,counts_11140,counts_11141,counts_11142,counts_11143,counts_11144,counts_11145,counts_11146,counts_11147,counts_11148,counts_11149,counts_11150,counts_11151,counts_11152,counts_11153,counts_11154,counts_11155,counts_11156,counts_11157,counts_11158,counts_11159,counts_11160,counts_11161,counts_11162,counts_11163,counts_11164,counts_11165,counts_11166,counts_11167,counts_11168,counts_11169,counts_11170,counts_11171,counts_11172,counts_11173,counts_11174,counts_11175,counts_11176,counts_11177,counts_11178,counts_11179,counts_11180,counts_11181,counts_11182,counts_11183,counts_11184,counts_11185,counts_11186,counts_11187,counts_11188,counts_11189,counts_11190,counts_11191,counts_11192,counts_11193,counts_11194,counts_11195,counts_11196,counts_11197,counts_11198,counts_11199,counts_11200,counts_11201,counts_11202,counts_11203,counts_11204,counts_11205,counts_11206,counts_11207,counts_11208,counts_11209,counts_11210,counts_11211,counts_11212,counts_11213,counts_11214,counts_11215,counts_11216,counts_11217,counts_11218,counts_11219,counts_11220,counts_11221,counts_11222,counts_11223,counts_11224,counts_11225,counts_11226,counts_11227,counts_11228,counts_11229,counts_11230,counts_11231,counts_11232,counts_11233,counts_11234,counts_11235,counts_11236,counts_11237,counts_11238,counts_11239,counts_11240,counts_11241,counts_11242,counts_11243,counts_11244,counts_11245,counts_11246,counts_11247,counts_11248,counts_11249,counts_11250,counts_11251,counts_11252,counts_11253,counts_11254,counts_11255,counts_11256,counts_11257,counts_11258,counts_11259,counts_11260,counts_11261,counts_11262,counts_11263,counts_11264,counts_11265,counts_11266,counts_11267,counts_11268,counts_11269,counts_11270,counts_11271,counts_11272,counts_11273,counts_11274,counts_11275,counts_11276,counts_11277,counts_11278,counts_11279,counts_11280,counts_11281,counts_11282,counts_11283,counts_11284,counts_11285,counts_11286,counts_11287,counts_11288,counts_11289,counts_11290,counts_11291,counts_11292,counts_11293,counts_11294,counts_11295,counts_11296,counts_11297,counts_11298,counts_11299,counts_11300,counts_11301,counts_11302,counts_11303,counts_11304,counts_11305,counts_11306,counts_11307,counts_11308,counts_11309,counts_11310,counts_11311,counts_11312,counts_11313,counts_11314,counts_11315,counts_11316,counts_11317,counts_11318,counts_11319,counts_11320,counts_11321,counts_11322,counts_11323,counts_11324,counts_11325,counts_11326,counts_11327,counts_11328,counts_11329,counts_11330,counts_11331,counts_11332,counts_11333,counts_11334,counts_11335,counts_11336,counts_11337,counts_11338,counts_11339,counts_11340,counts_11341,counts_11342,counts_11343,counts_11344,counts_11345,counts_11346,counts_11347,counts_11348,counts_11349,counts_11350,counts_11351,counts_11352,counts_11353,counts_11354,counts_11355,counts_11356,counts_11357,counts_11358,counts_11359,counts_11360,counts_11361,counts_11362,counts_11363,counts_11364,counts_11365,counts_11366,counts_11367,counts_11368,counts_11369,counts_11370,counts_11371,counts_11372,counts_11373,counts_11374,counts_11375,counts_11376,counts_11377,counts_11378,counts_11379,counts_11380,counts_11381,counts_11382,counts_11383,counts_11384,counts_11385,counts_11386,counts_11387,counts_11388,counts_11389,counts_11390,counts_11391,counts_11392,counts_11393,counts_11394,counts_11395,counts_11396,counts_11397,counts_11398,counts_11399,counts_11400,counts_11401,counts_11402,counts_11403,counts_11404,counts_11405,counts_11406,counts_11407,counts_11408,counts_11409,counts_11410,counts_11411,counts_11412,counts_11413,counts_11414,counts_11415,counts_11416,counts_11417,counts_11418,counts_11419,counts_11420,counts_11421,counts_11422,counts_11423,counts_11424,counts_11425,counts_11426,counts_11427,counts_11428,counts_11429,counts_11430,counts_11431,counts_11432,counts_11433,counts_11434,counts_11435,counts_11436,counts_11437,counts_11438,counts_11439,counts_11440,counts_11441,counts_11442,counts_11443,counts_11444,counts_11445,counts_11446,counts_11447,counts_11448,counts_11449,counts_11450,counts_11451,counts_11452,counts_11453,counts_11454,counts_11455,counts_11456,counts_11457,counts_11458,counts_11459,counts_11460,counts_11461,counts_11462,counts_11463,counts_11464,counts_11465,counts_11466,counts_11467,counts_11468,counts_11469,counts_11470,counts_11471,counts_11472,counts_11473,counts_11474,counts_11475,counts_11476,counts_11477,counts_11478,counts_11479,counts_11480,counts_11481,counts_11482,counts_11483,counts_11484,counts_11485,counts_11486,counts_11487,counts_11488,counts_11489,counts_11490,counts_11491,counts_11492,counts_11493,counts_11494,counts_11495,counts_11496,counts_11497,counts_11498,counts_11499,counts_11500,counts_11501,counts_11502,counts_11503,counts_11504,counts_11505,counts_11506,counts_11507,counts_11508,counts_11509,counts_11510,counts_11511,counts_11512,counts_11513,counts_11514,counts_11515,counts_11516,counts_11517,counts_11518,counts_11519,counts_11520,counts_11521,counts_11522,counts_11523,counts_11524,counts_11525,counts_11526,counts_11527,counts_11528,counts_11529,counts_11530,counts_11531,counts_11532,counts_11533,counts_11534,counts_11535,counts_11536,counts_11537,counts_11538,counts_11539,counts_11540,counts_11541,counts_11542,counts_11543,counts_11544,counts_11545,counts_11546,counts_11547,counts_11548,counts_11549,counts_11550,counts_11551,counts_11552,counts_11553,counts_11554,counts_11555,counts_11556,counts_11557,counts_11558,counts_11559,counts_11560,counts_11561,counts_11562,counts_11563,counts_11564,counts_11565,counts_11566,counts_11567,counts_11568,counts_11569,counts_11570,counts_11571,counts_11572,counts_11573,counts_11574,counts_11575,counts_11576,counts_11577,counts_11578,counts_11579,counts_11580,counts_11581,counts_11582,counts_11583,counts_11584,counts_11585,counts_11586,counts_11587,counts_11588,counts_11589,counts_11590,counts_11591,counts_11592,counts_11593,counts_11594,counts_11595,counts_11596,counts_11597,counts_11598,counts_11599,counts_11600,counts_11601,counts_11602,counts_11603,counts_11604,counts_11605,counts_11606,counts_11607,counts_11608,counts_11609,counts_11610,counts_11611,counts_11612,counts_11613,counts_11614,counts_11615,counts_11616,counts_11617,counts_11618,counts_11619,counts_11620,counts_11621,counts_11622,counts_11623,counts_11624,counts_11625,counts_11626,counts_11627,counts_11628,counts_11629,counts_11630,counts_11631,counts_11632,counts_11633,counts_11634,counts_11635,counts_11636,counts_11637,counts_11638,counts_11639,counts_11640,counts_11641,counts_11642,counts_11643,counts_11644,counts_11645,counts_11646,counts_11647,counts_11648,counts_11649,counts_11650,counts_11651,counts_11652,counts_11653,counts_11654,counts_11655,counts_11656,counts_11657,counts_11658,counts_11659,counts_11660,counts_11661,counts_11662,counts_11663,counts_11664,counts_11665,counts_11666,counts_11667,counts_11668,counts_11669,counts_11670,counts_11671,counts_11672,counts_11673,counts_11674,counts_11675,counts_11676,counts_11677,counts_11678,counts_11679,counts_11680,counts_11681,counts_11682,counts_11683,counts_11684,counts_11685,counts_11686,counts_11687,counts_11688,counts_11689,counts_11690,counts_11691,counts_11692,counts_11693,counts_11694,counts_11695,counts_11696,counts_11697,counts_11698,counts_11699,counts_11700,counts_11701,counts_11702,counts_11703,counts_11704,counts_11705,counts_11706,counts_11707,counts_11708,counts_11709,counts_11710,counts_11711,counts_11712,counts_11713,counts_11714,counts_11715,counts_11716,counts_11717,counts_11718,counts_11719,counts_11720,counts_11721,counts_11722,counts_11723,counts_11724,counts_11725,counts_11726,counts_11727,counts_11728,counts_11729,counts_11730,counts_11731,counts_11732,counts_11733,counts_11734,counts_11735,counts_11736,counts_11737,counts_11738,counts_11739,counts_11740,counts_11741,counts_11742,counts_11743,counts_11744,counts_11745,counts_11746,counts_11747,counts_11748,counts_11749,counts_11750,counts_11751,counts_11752,counts_11753,counts_11754,counts_11755,counts_11756,counts_11757,counts_11758,counts_11759,counts_11760,counts_11761,counts_11762,counts_11763,counts_11764,counts_11765,counts_11766,counts_11767,counts_11768,counts_11769,counts_11770,counts_11771,counts_11772,counts_11773,counts_11774,counts_11775,counts_11776,counts_11777,counts_11778,counts_11779,counts_11780,counts_11781,counts_11782,counts_11783,counts_11784,counts_11785,counts_11786,counts_11787,counts_11788,counts_11789,counts_11790,counts_11791,counts_11792,counts_11793,counts_11794,counts_11795,counts_11796,counts_11797,counts_11798,counts_11799,counts_11800,counts_11801,counts_11802,counts_11803,counts_11804,counts_11805,counts_11806,counts_11807,counts_11808,counts_11809,counts_11810,counts_11811,counts_11812,counts_11813,counts_11814,counts_11815,counts_11816,counts_11817,counts_11818,counts_11819,counts_11820,counts_11821,counts_11822,counts_11823,counts_11824,counts_11825,counts_11826,counts_11827,counts_11828,counts_11829,counts_11830,counts_11831,counts_11832,counts_11833,counts_11834,counts_11835,counts_11836,counts_11837,counts_11838,counts_11839,counts_11840,counts_11841,counts_11842,counts_11843,counts_11844,counts_11845,counts_11846,counts_11847,counts_11848,counts_11849,counts_11850,counts_11851,counts_11852,counts_11853,counts_11854,counts_11855,counts_11856,counts_11857,counts_11858,counts_11859,counts_11860,counts_11861,counts_11862,counts_11863,counts_11864,counts_11865,counts_11866,counts_11867,counts_11868,counts_11869,counts_11870,counts_11871,counts_11872,counts_11873,counts_11874,counts_11875,counts_11876,counts_11877,counts_11878,counts_11879,counts_11880,counts_11881,counts_11882,counts_11883,counts_11884,counts_11885,counts_11886,counts_11887,counts_11888,counts_11889,counts_11890,counts_11891,counts_11892,counts_11893,counts_11894,counts_11895,counts_11896,counts_11897,counts_11898,counts_11899,counts_11900,counts_11901,counts_11902,counts_11903,counts_11904,counts_11905,counts_11906,counts_11907,counts_11908,counts_11909,counts_11910,counts_11911,counts_11912,counts_11913,counts_11914,counts_11915,counts_11916,counts_11917,counts_11918,counts_11919,counts_11920,counts_11921,counts_11922,counts_11923,counts_11924,counts_11925,counts_11926,counts_11927,counts_11928,counts_11929,counts_11930,counts_11931,counts_11932,counts_11933,counts_11934,counts_11935,counts_11936,counts_11937,counts_11938,counts_11939,counts_11940,counts_11941,counts_11942,counts_11943,counts_11944,counts_11945,counts_11946,counts_11947,counts_11948,counts_11949,counts_11950,counts_11951,counts_11952,counts_11953,counts_11954,counts_11955,counts_11956,counts_11957,counts_11958,counts_11959,counts_11960,counts_11961,counts_11962,counts_11963,counts_11964,counts_11965,counts_11966,counts_11967,counts_11968,counts_11969,counts_11970,counts_11971,counts_11972,counts_11973,counts_11974,counts_11975,counts_11976,counts_11977,counts_11978,counts_11979,counts_11980,counts_11981,counts_11982,counts_11983,counts_11984,counts_11985,counts_11986,counts_11987,counts_11988,counts_11989,counts_11990,counts_11991,counts_11992,counts_11993,counts_11994,counts_11995,counts_11996,counts_11997,counts_11998,counts_11999,counts_12000,counts_12001,counts_12002,counts_12003,counts_12004,counts_12005,counts_12006,counts_12007,counts_12008,counts_12009,counts_12010,counts_12011,counts_12012,counts_12013,counts_12014,counts_12015,counts_12016,counts_12017,counts_12018,counts_12019,counts_12020,counts_12021,counts_12022,counts_12023,counts_12024,counts_12025,counts_12026,counts_12027,counts_12028,counts_12029,counts_12030,counts_12031,counts_12032,counts_12033,counts_12034,counts_12035,counts_12036,counts_12037,counts_12038,counts_12039,counts_12040,counts_12041,counts_12042,counts_12043,counts_12044,counts_12045,counts_12046,counts_12047,counts_12048,counts_12049,counts_12050,counts_12051,counts_12052,counts_12053,counts_12054,counts_12055,counts_12056,counts_12057,counts_12058,counts_12059,counts_12060,counts_12061,counts_12062,counts_12063,counts_12064,counts_12065,counts_12066,counts_12067,counts_12068,counts_12069,counts_12070,counts_12071,counts_12072,counts_12073,counts_12074,counts_12075,counts_12076,counts_12077,counts_12078,counts_12079,counts_12080,counts_12081,counts_12082,counts_12083,counts_12084,counts_12085,counts_12086,counts_12087,counts_12088,counts_12089,counts_12090,counts_12091,counts_12092,counts_12093,counts_12094,counts_12095,counts_12096,counts_12097,counts_12098,counts_12099,counts_12100,counts_12101,counts_12102,counts_12103,counts_12104,counts_12105,counts_12106,counts_12107,counts_12108,counts_12109,counts_12110,counts_12111,counts_12112,counts_12113,counts_12114,counts_12115,counts_12116,counts_12117,counts_12118,counts_12119,counts_12120,counts_12121,counts_12122,counts_12123,counts_12124,counts_12125,counts_12126,counts_12127,counts_12128,counts_12129,counts_12130,counts_12131,counts_12132,counts_12133,counts_12134,counts_12135,counts_12136,counts_12137,counts_12138,counts_12139,counts_12140,counts_12141,counts_12142,counts_12143,counts_12144,counts_12145,counts_12146,counts_12147,counts_12148,counts_12149,counts_12150,counts_12151,counts_12152,counts_12153,counts_12154,counts_12155,counts_12156,counts_12157,counts_12158,counts_12159,counts_12160,counts_12161,counts_12162,counts_12163,counts_12164,counts_12165,counts_12166,counts_12167,counts_12168,counts_12169,counts_12170,counts_12171,counts_12172,counts_12173,counts_12174,counts_12175,counts_12176,counts_12177,counts_12178,counts_12179,counts_12180,counts_12181,counts_12182,counts_12183,counts_12184,counts_12185,counts_12186,counts_12187,counts_12188,counts_12189,counts_12190,counts_12191,counts_12192,counts_12193,counts_12194,counts_12195,counts_12196,counts_12197,counts_12198,counts_12199
0,0,1,0,0,0,0,0,0,0,1,0,0,0,0,0,0,0,0,0,0,0,1,0,0,0,0,0,0,0,0,0,0,0,0,0,0,0,0,0,0,0,0,0,0,0,0,0,0,0,0,0,0,0,0,0,0,0,1,0,0,0,0,0,1,0,0,0,0,0,0,0,0,0,0,0,0,0,0,0,0,0,0,0,0,0,0,0,0,0,0,0,0,0,0,1,0,1,1,0,0,0,0,0,0,0,0,0,0,1,0,0,0,0,0,0,0,0,0,1,0,0,0,0,0,0,0,0,0,0,1,0,0,0,0,0,0,0,0,0,0,0,0,1,0,1,0,0,0,0,0,0,1,0,0,1,0,0,0,0,0,0,0,1,0,0,0,0,0,0,0,1,0,0,0,1,0,0,0,0,0,0,0,0,0,0,1,0,0,0,0,0,0,0,0,0,0,0,0,0,0,0,0,0,1,0,0,0,0,0,0,0,0,0,0,0,1,0,0,0,0,0,0,0,0,0,0,0,0,0,0,0,0,0,0,0,0,0,0,1,0,0,0,0,0,1,0,0,0,0,1,0,0,0,0,0,0,0,1,0,0,0,0,0,0,0,1,0,0,0,0,0,0,0,0,0,0,0,0,0,0,1,0,0,0,0,0,0,0,0,0,0,1,0,0,0,0,0,0,0,0,0,0,0,0,0,0,0,0,0,0,0,0,0,0,0,0,1,0,0,0,0,0,1,0,0,0,0,0,0,0,0,1,0,0,0,0,1,0,0,0,0,0,1,0,0,0,0,0,0,0,0,0,0,0,0,0,1,0,0,0,0,0,0,0,0,0,0,0,0,0,1,0,0,0,1,0,1,0,0,0,0,0,0,0,0,1,0,0,0,0,0,1,0,0,0,0,0,1,0,0,0,0,0,0,0,0,0,0,0,0,1,0,0,0,0,0,0,0,0,0,0,0,0,0,1,0,0,0,0,0,0,0,0,0,0,1,0,0,0,1,0,0,0,0,0,0,0,0,0,0,0,0,0,0,0,0,0,0,0,0,0,0,0,0,0,0,0,0,0,0,0,0,1,0,0,0,0,0,0,0,0,0,0,0,0,0,0,0,1,0,0,0,0,0,0,0,0,0,0,0,0,0,0,0,0,1,0,0,0,0,0,0,0,0,1,0,1,0,0,0,0,0,1,0,1,0,0,1,0,0,0,0,0,0,0,0,0,0,0,0,0,0,0,0,0,0,0,0,0,0,1,0,0,0,0,0,0,1,1,1,0,0,0,0,0,0,0,0,0,0,0,0,0,0,0,0,0,0,0,0,0,0,0,0,0,0,0,1,0,1,0,0,0,0,0,0,0,0,0,1,0,0,0,0,0,0,0,0,0,0,0,0,0,0,0,0,0,0,0,0,0,0,0,0,0,0,0,0,0,0,0,0,0,0,0,0,0,0,1,0,0,0,0,0,0,0,0,0,0,0,0,0,0,0,0,0,0,0,0,0,0,0,0,0,1,0,0,0,0,0,1,0,0,0,0,0,0,0,0,0,0,0,0,0,0,0,0,0,0,0,0,0,1,1,0,0,0,0,1,0,0,0,0,0,0,0,1,0,0,0,0,0,0,0,0,0,1,0,0,0,0,0,1,0,0,0,0,0,0,0,0,0,0,0,0,0,0,0,0,0,0,0,0,0,0,0,0,0,0,0,0,1,0,0,0,0,0,1,0,0,0,0,0,0,0,0,0,0,0,0,0,0,0,0,0,0,0,0,0,0,0,0,0,0,0,0,0,1,0,0,0,0,0,0,0,0,0,0,0,0,0,1,0,1,0,0,0,0,1,0,0,0,0,0,0,0,0,0,0,1,1,0,0,0,0,0,0,0,0,0,0,0,0,0,0,0,0,1,0,0,0,0,0,0,0,0,0,0,0,0,0,0,0,0,0,0,1,0,0,0,0,0,0,1,0,0,0,0,0,0,0,1,0,0,1,0,0,0,0,0,0,0,0,0,0,0,0,0,0,0,0,0,0,0,0,0,0,0,0,1,0,0,0,0,0,0,1,0,0,0,0,0,0,0,0,0,0,0,0,1,0,0,0,0,0,0,0,0,0,1,0,0,0,0,0,0,0,0,0,0,0,0,0,0,0,0,0,0,0,0,0,0,1,0,0,0,0,0,0,0,0,0,1,0,0,0,1,1,0,0,0,0,1,0,0,0,0,0,0,0,0,0,1,0,0,0,0,0,0,1,1,0,0,0,0,0,0,1,0,0,0,0,0,0,0,0,0,0,0,0,1,0,0,0,0,0,0,0,0,0,0,0,0,0,1,0,0,0,0,0,0,0,0,1,0,0,0,0,0,0,0,0,0,0,0,0,0,0,0,0,0,0,0,0,0,0,0,0,0,0,0,0,0,0,0,0,0,1,0,0,0,0,0,0,0,0,0,0,0,0,0,0,0,0,0,0,0,1,0,0,0,0,0,0,0,0,0,0,0,0,0,0,0,1,0,0,0,1,0,0,0,0,0,0,0,0,0,0,0,0,0,1,0,0,0,0,0,0,0,1,0,0,0,0,0,0,0,0,0,0,0,0,1,0,1,0,0,0,0,0,0,0,0,0,0,1,0,0,0,0,0,0,0,0,0,1,0,0,0,0,0,0,0,0,0,0,0,0,1,0,0,0,0,0,1,0,0,0,0,0,1,0,0,0,0,0,0,0,0,1,0,0,0,0,0,0,1,0,0,0,0,0,0,0,0,0,0,0,0,0,0,0,0,0,0,0,0,0,0,0,0,0,0,0,0,0,0,0,0,0,0,0,0,0,0,1,0,0,0,0,0,0,0,0,0,0,0,0,0,0,0,0,0,1,0,0,0,0,0,0,0,1,0,0,0,0,0,0,0,0,1,0,0,0,0,0,0,0,0,0,0,0,0,0,0,0,0,1,0,0,0,1,0,0,0,0,0,1,0,0,0,0,0,0,0,0,0,0,0,0,0,0,0,1,0,0,0,0,0,0,0,0,0,0,0,0,0,0,1,0,0,1,0,0,0,0,1,0,0,0,0,0,0,1,0,0,0,0,0,0,0,0,0,1,0,0,0,0,0,0,1,0,1,0,0,0,0,0,0,0,0,1,0,1,1,0,0,0,0,0,1,1,0,0,0,0,0,0,0,0,0,0,0,0,0,0,0,0,0,1,0,0,0,0,1,0,0,0,0,0,0,0,0,0,0,0,0,0,0,0,0,0,0,0,0,0,0,0,0,0,1,0,0,0,0,0,0,1,0,0,0,0,0,0,0,0,0,0,0,0,0,0,0,0,0,0,0,0,0,0,0,0,0,0,0,0,0,0,0,0,0,0,0,0,0,0,0,0,0,0,0,0,0,0,0,0,0,0,0,0,0,0,0,0,0,0,0,0,0,0,0,0,0,0,0,0,0,0,0,0,0,0,0,0,0,0,0,0,0,0,0,1,0,0,0,0,0,0,0,0,0,0,0,0,0,0,0,0,0,0,0,0,0,0,0,0,0,0,0,0,0,0,0,0,0,0,0,1,0,0,0,0,0,0,1,0,0,0,0,0,0,0,0,0,0,0,0,0,0,0,0,0,1,0,0,1,0,0,0,0,0,0,0,0,0,0,0,0,0,1,0,0,0,0,0,0,0,0,0,0,0,0,1,0,0,0,0,0,0,1,1,0,0,0,0,0,0,0,0,0,0,0,0,0,0,0,0,0,1,0,0,0,0,0,0,0,0,0,0,0,0,0,0,0,0,0,0,0,1,0,0,0,0,0,0,0,0,0,0,0,1,0,0,0,0,0,0,0,0,1,0,1,1,0,0,0,0,0,0,0,0,0,1,0,1,0,0,0,0,1,0,0,0,0,0,0,0,0,0,0,0,0,0,0,1,0,0,0,0,0,0,0,0,0,0,0,0,1,0,1,0,0,0,0,0,0,0,0,0,0,0,0,0,0,0,0,0,0,0,0,0,0,0,0,0,0,0,0,0,0,0,0,0,0,0,0,0,0,0,1,0,1,0,0,0,0,0,0,0,1,0,0,0,0,0,0,0,0,0,0,0,0,0,0,0,0,0,0,0,0,0,0,0,0,0,0,0,0,0,0,0,0,0,0,0,0,0,0,0,0,0,0,0,0,0,0,0,1,0,0,0,0,0,0,0,0,1,0,1,0,1,0,0,0,0,0,0,0,0,0,0,0,0,1,0,0,0,0,0,0,0,0,1,0,0,0,0,0,0,0,0,0,1,0,0,0,1,0,0,0,0,0,0,0,0,0,0,1,0,0,0,0,0,1,0,0,0,1,0,0,0,0,0,0,0,1,0,0,0,0,0,0,0,0,0,0,0,0,0,0,0,0,1,0,0,0,0,0,0,0,1,0,0,0,0,0,0,0,0,0,0,1,0,1,0,0,0,0,0,1,0,1,0,0,1,0,0,0,0,0,1,0,0,0,0,0,0,0,0,0,0,0,0,0,0,0,0,0,0,0,0,1,0,0,0,0,0,0,1,0,0,0,0,0,0,0,0,0,0,0,0,0,0,0,0,0,0,1,0,0,0,0,0,0,0,0,0,0,0,0,0,0,0,0,0,0,0,1,0,1,0,0,0,0,0,0,0,0,0,1,0,0,0,0,0,0,0,0,0,0,0,0,0,0,0,0,0,0,0,0,0,0,0,0,0,0,0,0,1,0,0,0,0,0,0,0,0,0,1,0,1,0,0,0,0,0,0,0,0,0,1,0,0,0,0,1,0,0,0,0,0,0,0,0,0,0,0,0,0,0,0,0,0,1,0,0,0,0,0,0,0,0,0,0,0,1,0,0,0,0,0,0,0,0,0,0,0,0,0,0,0,0,0,0,0,0,0,0,0,0,0,0,0,0,0,0,0,0,0,0,0,1,0,0,0,0,0,0,0,0,0,0,0,0,0,0,0,0,0,0,0,0,0,0,0,0,0,1,0,0,0,0,0,1,0,1,0,0,0,1,0,0,0,1,0,0,1,0,0,1,0,0,0,1,1,1,1,0,0,0,0,0,0,0,1,0,0,0,0,0,0,0,0,0,0,0,0,0,0,0,0,1,0,0,0,0,0,0,0,0,1,0,0,0,0,0,0,0,0,0,0,0,0,0,0,0,0,0,0,0,0,0,0,0,0,0,0,0,0,0,0,0,0,1,0,0,0,0,0,0,0,0,0,0,0,0,0,0,0,0,0,0,1,0,0,0,0,0,0,0,0,0,0,0,0,1,0,0,0,0,0,0,0,0,0,0,0,1,0,0,0,0,0,0,0,0,0,0,0,0,0,0,0,0,0,0,0,0,0,0,0,0,0,0,0,1,0,0,0,0,0,0,0,0,0,1,0,0,0,0,0,0,0,0,0,0,0,0,0,0,0,0,0,0,0,0,0,0,0,0,0,0,0,0,0,0,1,0,1,0,0,0,0,0,0,0,0,0,1,0,0,0,0,0,0,0,0,0,0,0,0,0,0,0,0,0,0,1,0,0,0,0,0,0,0,0,0,0,0,0,0,0,0,0,0,0,0,0,0,0,0,0,0,1,0,0,0,0,0,0,0,0,0,0,0,1,0,1,0,0,0,0,0,0,0,0,0,1,0,0,0,0,0,0,0,0,1,0,0,0,0,1,0,0,0,0,0,0,0,0,0,0,0,0,0,0,0,0,0,0,0,1,0,1,0,0,0,0,0,0,0,0,1,0,0,0,0,0,0,0,0,1,0,0,0,0,0,0,0,0,0,0,0,0,0,0,0,0,0,0,0,0,0,0,0,0,0,0,0,0,0,0,0,0,0,0,0,0,0,0,0,0,0,0,0,0,0,0,0,0,1,0,0,0,0,0,0,0,0,0,0,0,0,0,0,0,0,0,0,0,0,0,0,1,0,0,0,0,0,1,0,0,0,0,0,0,0,0,0,0,0,0,0,0,0,0,0,0,0,1,0,0,0,0,0,0,0,0,0,1,0,0,0,0,0,0,0,0,0,0,0,0,0,0,0,0,0,0,0,1,0,0,1,0,0,0,0,1,0,0,0,0,0,0,0,0,0,0,1,0,0,0,0,0,0,0,0,0,0,0,0,0,0,0,0,1,0,0,0,0,0,0,0,0,0,0,0,0,1,0,0,1,0,0,0,0,0,0,0,1,0,0,0,0,1,0,0,0,0,0,0,0,0,0,0,0,0,0,0,0,0,0,0,0,0,0,0,0,0,0,0,0,0,0,0,0,0,0,0,0,0,0,0,0,0,0,0,0,0,0,0,0,0,0,0,0,0,0,0,0,0,0,0,1,0,0,1,0,0,0,0,0,0,0,0,0,0,0,0,0,0,0,0,0,0,1,0,0,0,0,0,0,0,0,0,0,0,0,0,1,0,0,0,0,0,0,0,0,0,0,0,0,1,0,0,0,0,0,0,0,0,0,0,0,0,0,0,0,0,0,0,0,0,0,0,0,0,0,0,0,0,0,0,0,0,0,0,0,0,0,0,0,0,0,0,0,0,0,0,0,0,0,0,0,0,0,0,0,0,0,0,0,0,0,0,0,0,0,0,0,0,0,1,0,0,0,0,0,0,0,0,1,0,0,0,0,0,0,0,1,0,0,0,1,0,0,0,0,0,0,1,0,0,0,0,0,0,0,0,0,0,0,0,0,0,0,0,0,0,0,1,0,0,0,0,0,0,0,0,0,1,0,0,0,0,0,0,0,0,1,0,0,0,1,0,0,0,0,0,0,0,0,0,0,1,0,0,0,0,0,0,0,0,0,0,1,0,0,0,0,0,0,1,0,0,0,0,0,0,1,0,0,0,0,0,0,0,0,0,0,0,0,0,0,0,0,0,0,0,0,1,0,0,0,0,0,0,0,0,0,0,0,0,0,0,0,0,0,0,0,0,0,0,1,0,0,0,0,0,0,0,0,0,0,0,0,0,0,0,0,1,0,0,0,0,0,0,0,0,0,0,1,0,0,0,0,0,0,0,0,1,0,0,0,0,0,1,0,0,0,0,0,0,0,0,0,0,0,0,0,0,0,0,0,0,0,0,1,0,0,0,0,0,0,0,0,0,0,0,0,0,0,0,0,1,0,0,0,0,0,0,0,0,0,0,0,0,0,1,0,0,0,1,0,0,0,0,0,0,0,0,0,0,0,0,0,0,0,0,0,0,0,0,0,0,0,0,0,0,1,0,0,0,0,0,0,0,0,0,0,0,1,0,0,0,0,0,0,0,0,0,0,0,0,0,0,0,0,0,0,0,0,0,0,0,0,0,0,0,1,0,0,0,1,0,0,0,0,0,0,0,0,0,0,0,0,1,0,0,0,0,0,0,0,0,0,0,0,0,0,0,0,0,0,0,0,0,0,0,0,0,0,0,0,0,0,0,0,0,0,0,0,0,0,0,1,0,0,0,1,0,0,0,0,0,0,0,0,0,0,0,1,0,0,0,1,0,0,0,0,0,0,0,0,0,0,0,0,0,1,0,0,0,0,0,0,0,0,1,0,0,0,0,0,0,0,0,0,0,0,0,0,0,0,0,0,0,0,0,0,0,0,0,0,0,0,0,0,0,0,0,0,0,0,0,1,0,0,1,0,0,0,0,0,0,0,0,0,0,0,0,1,0,0,0,0,0,0,0,0,0,0,1,1,0,0,0,0,0,0,0,0,0,0,0,0,0,0,0,0,0,0,0,0,0,0,0,0,0,0,0,1,0,0,0,0,0,0,0,0,0,0,0,0,0,0,0,0,0,0,0,0,0,0,1,0,0,0,0,0,1,0,0,1,0,0,0,0,0,0,0,0,0,0,0,0,0,0,0,0,0,0,0,0,0,0,0,0,0,0,0,0,1,0,0,0,1,0,0,0,0,0,0,0,0,0,0,0,0,0,0,0,0,0,1,0,1,0,0,0,0,0,0,0,0,0,0,1,0,0,0,1,0,0,0,0,0,0,0,0,0,1,0,0,0,0,0,0,0,1,1,0,0,0,0,0,0,0,0,0,0,0,0,0,0,0,0,0,0,1,0,0,0,0,0,0,0,0,0,1,0,0,0,0,0,0,0,0,0,0,0,0,0,0,0,0,0,0,0,0,0,0,0,0,0,1,0,0,0,0,0,1,0,1,0,0,1,0,0,0,0,0,1,0,0,0,0,0,0,0,0,0,0,0,0,0,0,0,0,0,0,0,0,0,0,0,0,0,0,0,0,0,0,0,0,0,0,0,0,0,1,0,0,0,0,0,1,0,1,0,1,0,0,0,0,0,0,0,0,0,0,0,0,0,0,0,0,0,0,0,0,0,0,0,0,0,0,0,0,0,0,0,0,0,0,0,0,0,1,0,0,0,0,0,0,0,0,1,0,0,0,0,0,0,0,0,0,0,0,0,0,0,0,0,0,0,0,0,1,0,0,0,0,0,0,0,0,0,0,0,0,0,1,0,0,0,0,0,1,0,0,0,0,0,0,0,0,0,0,0,0,0,0,0,0,0,0,0,0,0,0,0,0,0,0,0,0,0,0,0,0,0,0,0,0,0,1,0,0,0,0,0,1,0,1,0,0,0,0,0,0,0,0,0,0,0,0,0,0,0,0,0,0,0,0,0,0,1,0,0,0,0,0,1,0,0,0,0,0,0,1,1,0,1,0,0,0,0,0,0,0,0,0,0,0,0,0,0,0,0,0,0,0,0,0,0,0,0,0,0,0,1,0,0,0,0,0,1,0,0,0,0,0,0,0,0,0,0,0,0,0,0,0,0,0,0,0,0,0,0,0,1,0,0,0,0,0,0,0,0,0,0,1,0,0,0,0,0,0,0,0,0,0,0,0,0,0,0,1,0,0,0,0,0,0,0,0,0,0,0,0,0,0,0,0,0,0,0,1,0,1,0,0,0,0,0,0,0,0,0,0,0,0,0,0,0,0,0,0,0,0,0,0,0,0,1,0,0,0,1,0,0,0,0,0,0,0,0,0,0,0,0,0,0,0,0,0,0,0,1,0,0,0,1,0,0,0,0,1,0,0,0,0,0,0,0,1,0,0,0,0,0,0,0,0,1,0,0,0,0,1,0,0,0,0,0,0,0,0,0,0,0,0,0,0,0,0,0,0,0,0,0,0,0,0,0,0,0,1,0,0,0,0,0,0,0,0,0,0,0,0,0,0,0,0,0,0,0,0,0,1,0,0,0,0,0,0,0,0,0,0,0,0,0,0,1,0,1,0,0,0,0,0,0,0,0,0,0,0,0,0,0,0,0,0,0,0,1,0,0,1,0,0,0,0,0,1,0,0,0,0,0,1,0,0,0,0,0,0,1,0,0,0,1,0,0,0,1,0,0,0,1,0,0,0,0,0,0,0,0,0,0,0,0,0,0,0,0,0,0,0,0,0,0,0,0,0,0,0,0,0,0,0,0,0,0,0,1,0,1,0,0,0,0,0,0,0,0,0,0,0,0,1,0,0,0,0,0,0,0,0,0,0,0,0,0,0,0,0,0,0,0,0,0,1,0,0,0,0,0,0,0,0,0,0,0,0,0,0,0,0,0,0,0,0,0,0,0,0,0,0,0,0,0,0,0,0,0,0,1,0,0,0,0,0,0,0,1,0,0,0,0,1,0,0,0,0,0,0,0,0,0,0,0,0,0,0,0,0,0,0,1,0,0,0,0,0,0,1,0,0,0,0,0,0,0,0,0,0,0,0,0,1,0,0,0,0,0,0,0,1,0,0,0,0,0,0,0,0,1,0,0,0,0,0,0,0,0,0,0,0,0,0,0,0,0,0,0,0,0,0,0,0,0,0,0,0,0,0,0,0,0,0,0,0,0,0,0,0,0,0,0,0,0,0,0,0,0,0,0,0,0,0,0,0,0,0,0,0,0,0,0,0,0,0,0,0,0,0,0,0,1,0,0,0,0,0,0,0,1,1,0,0,0,0,0,0,0,0,0,0,0,0,0,0,0,0,0,0,0,0,0,0,1,0,0,0,0,1,0,0,0,0,0,0,0,0,0,0,1,0,0,0,0,0,0,0,0,0,0,0,0,0,0,0,0,0,0,0,0,1,0,0,0,0,0,1,0,0,0,0,0,0,0,0,0,0,0,0,0,0,0,0,0,0,0,0,0,0,1,0,0,0,0,0,0,0,0,0,0,0,0,0,1,0,0,0,0,0,0,1,0,0,0,0,0,0,0,0,0,0,0,0,0,0,0,0,0,0,0,0,0,0,0,0,0,1,0,0,0,0,0,0,0,0,0,1,0,0,0,0,0,0,0,0,0,0,0,0,0,0,1,0,0,0,0,0,0,0,0,0,0,0,0,1,0,1,0,0,0,0,0,0,0,0,0,0,1,0,0,0,0,0,0,0,0,0,0,0,0,0,0,0,1,0,0,0,0,0,0,0,0,0,0,0,0,0,0,1,0,1,0,0,0,0,0,0,1,0,1,0,0,0,0,0,1,0,0,0,0,0,0,0,0,0,0,0,0,0,1,0,0,0,0,0,0,0,0,0,0,0,0,0,0,0,1,0,0,0,0,0,0,1,0,0,0,0,0,0,0,0,0,0,0,1,0,0,0,0,0,0,0,0,1,1,0,0,0,0,0,0,0,0,0,0,0,0,0,0,0,0,0,0,0,0,0,0,0,0,0,0,0,0,0,0,0,0,1,0,1,1,0,0,0,0,0,0,0,0,0,0,0,0,0,0,0,1,0,0,0,0,0,0,0,1,0,0,0,0,0,0,0,0,0,0,0,0,1,0,1,0,0,1,0,0,0,0,1,0,0,1,0,0,0,0,0,0,0,0,0,0,0,0,0,0,0,0,0,0,0,1,0,0,1,0,0,0,0,0,0,0,1,0,0,0,0,0,0,0,0,0,0,0,0,0,0,0,0,1,0,0,0,0,0,0,0,0,0,0,0,0,0,0,0,0,0,0,0,0,0,0,0,0,0,0,0,0,0,0,0,0,0,0,0,0,0,0,0,0,1,0,0,0,0,0,0,0,0,0,0,0,0,0,1,0,1,0,0,0,0,0,0,1,0,1,0,1,0,0,0,0,0,0,1,0,0,0,0,0,0,0,0,0,0,0,0,0,0,1,0,1,0,0,0,0,0,0,0,0,0,0,0,0,0,0,0,0,0,0,1,0,0,0,0,0,0,0,0,0,0,0,0,0,0,0,0,0,0,0,0,0,0,0,0,0,0,0,0,0,1,0,0,0,0,0,0,0,0,0,0,0,0,0,0,0,0,0,0,0,0,0,0,0,0,0,0,0,0,0,0,0,0,0,0,0,0,1,0,0,0,0,0,0,0,0,0,0,0,0,1,0,1,0,1,0,0,1,0,0,0,0,0,0,0,0,0,0,0,0,0,0,0,0,0,0,0,0,0,0,0,0,0,0,0,0,0,0,0,0,0,0,0,0,0,0,0,0,0,0,1,0,1,0,0,0,0,0,0,0,0,0,1,0,0,0,0,1,0,0,0,0,0,0,0,0,0,0,0,0,0,0,0,0,0,1,0,1,1,0,0,0,0,0,0,0,0,0,1,0,1,1,1,0,1,1,1,0,1,0,1,1,1,1,0,1,1,0,1,1,1,1,1,1,1,1,0,0,1,1,1,1,1,0,0,1,1,1,0,1,1,0,1,0,0,1,1,1,1,0,1,1,0,0,0,1,1,1,1,1,1,0,0,1,0,1,1,1,0,1,1,1,1,0,1,0,0,1,1,1,0,0,1,0,1,0,1,0,0,0,0,0,0,0,0,0,0,0,0,0,0,0,0,0,0,0,0,0,0,0,0,0,0,0,0,0,0,0,0,0,0,0,0,1,0,0,0,0,0,0,0,0,0,0,0,0,0,0,0,0,0,0,0,0,0,0,0,0,0,0,0,0,1,0,0,0,0,0,0,0,1,0,0,0,0,0,0,0,0,0,0,0,0,0,0,0,0,0,0,0,1,0,0,0,0,0,0,0,0,0,1,0,0,0,0,0,1,0,1,1,0,0,0,0,0,0,0,0,0,0,0,0,0,0,1,0,0,0,0,0,0,0,0,0,0,0,0,0,0,0,0,0,0,0,0,0,0,0,0,0,0,0,0,0,0,0,0,0,0,0,0,0,0,0,0,0,0,0,0,1,0,0,0,0,0,0,0,0,0,0,0,0,0,0,0,0,0,0,0,0,0,0,0,0,0,0,0,0,0,0,0,0,0,0,0,0,0,0,0,0,0,0,0,0,0,0,0,0,0,0,0,0,0,0,0,0,0,0,0,0,0,0,0,0,0,0,0,0,0,0,0,0,0,0,0,0,0,0,0,0,0,0,0,0,0,0,0,0,0,0,0,0,0,1,0,0,0,0,0,0,0,0,0,0,0,1,0,0,1,0,0,0,0,0,0,0,0,0,1,0,0,0,0,0,0,1,0,0,0,0,1,0,0,0,0,0,0,0,0,0,0,0,0,0,0,0,1,0,0,1,0,0,0,0,0,0,0,1,0,0,0,0,0,0,0,0,0,1,0,0,0,0,0,0,0,0,0,0,0,0,1,0,0,0,0,0,0,0,0,0,0,0,0,0,0,0,0,0,1,0,0,0,0,0,0,0,0,0,0,0,0,0,0,0,0,0,0,0,0,0,0,0,0,0,0,0,0,0,0,0,0,0,0,0,0,0,0,0,0,1,0,0,0,0,0,0,1,0,0,0,0,0,0,0,0,0,0,0,0,0,0,0,0,0,0,0,0,0,0,0,0,0,0,0,0,0,1,0,0,0,0,0,0,0,0,0,0,0,0,0,0,0,0,0,1,1,0,0,0,0,1,0,0,0,0,0,0,0,0,0,0,0,0,0,0,0,0,0,0,0,0,0,0,0,0,0,0,0,0,0,0,0,0,0,0,0,0,0,0,0,0,0,0,1,1,0,0,1,0,0,0,0,0,0,0,0,0,0,0,0,0,0,0,0,0,0,0,0,0,0,0,0,0,0,0,0,0,0,0,1,0,0,0,0,0,0,0,0,0,0,0,0,0,0,0,0,0,0,0,0,0,0,0,0,0,0,0,0,0,0,0,0,0,0,0,0,0,0,0,0,0,0,0,0,0,0,0,0,0,0,0,0,0,0,0,0,0,0,0,0,0,1,0,0,0,0,0,0,0,1,0,0,0,0,0,0,0,0,0,0,0,0,0,0,0,1,0,0,0,0,0,1,0,0,0,1,0,0,0,1,0,0,0,0,0,0,1,1,0,0,0,0,0,0,0,0,0,0,0,0,0,0,0,0,0,0,0,0,0,0,0,0,0,0,0,0,0,0,0,0,0,0,0,0,0,0,1,0,1,0,0,0,0,0,0,0,0,0,0,1,0,0,0,0,0,0,0,0,0,0,0,0,0,0,0,0,0,0,0,0,1,0,0,0,0,0,0,0,0,0,0,0,0,0,0,1,1,0,0,0,0,0,0,1,0,0,0,0,0,0,0,0,0,0,0,0,0,0,0,0,0,0,0,0,0,0,0,0,0,0,0,0,0,0,0,0,0,0,0,1,0,0,0,0,0,0,0,1,0,0,0,0,0,0,1,0,0,0,0,0,0,0,0,0,0,0,0,0,0,0,0,0,0,0,0,0,0,0,0,0,0,0,0,1,0,0,0,0,0,0,0,0,0,1,0,0,0,0,0,0,0,0,0,0,1,0,0,0,1,0,0,0,0,0,0,0,1,0,0,0,0,0,0,0,0,0,0,0,0,0,0,0,0,0,0,0,0,0,0,0,0,0,0,0,0,0,0,0,0,0,0,1,0,0,0,0,0,0,0,0,0,0,0,0,0,0,0,0,0,0,0,1,0,0,0,0,0,0,0,0,0,0,0,0,0,0,0,0,0,0,0,0,0,0,0,0,0,0,0,0,0,0,0,0,0,0,0,0,0,0,1,0,0,0,0,0,0,0,0,0,0,0,0,0,0,0,0,0,0,0,0,0,0,0,0,0,0,0,0,0,0,0,0,0,0,0,0,1,1,1,0,0,0,0,0,0,0,0,0,0,0,0,1,0,0,0,0,0,0,1,0,0,0,0,0,0,0,0,0,0,1,0,0,0,0,0,0,0,0,0,0,1,0,0,0,0,0,0,0,0,0,1,0,0,0,0,0,0,0,0,0,0,0,0,0,0,0,0,0,0,0,0,0,0,0,0,0,0,0,0,0,0,1,0,0,0,0,0,0,0,0,0,0,0,0,0,1,0,0,0,0,0,0,0,0,0,1,0,0,0,0,0,0,0,1,0,0,0,0,0,0,0,0,0,1,0,0,0,0,1,0,1,0,0,0,0,1,0,0,0,0,0,0,0,0,0,0,1,0,0,1,0,1,0,0,1,0,0,0,0,0,0,0,0,0,0,0,0,0,0,0,0,0,1,0,0,0,0,0,0,0,0,0,0,0,0,1,0,0,1,0,0,0,0,0,0,0,0,0,0,0,0,0,0,0,0,1,0,0,1,1,0,0,0,0,0,0,0,0,1,0,0,0,0,0,0,0,0,0,0,0,0,0,0,0,0,0,1,0,0,0,0,0,0,0,0,0,0,0,0,1,0,0,0,0,0,1,0,0,0,0,1,0,0,0,0,0,0,0,0,0,0,0,0,0,0,0,0,0,0,0,0,0,0,0,0,0,0,0,1,0,0,0,0,0,0,0,0,0,0,0,0,1,0,1,0,0,0,1,0,0,0,0,0,0,0,0,0,0,0,0,0,0,0,0,0,0,0,0,0,0,0,0,0,0,0,0,1,0,0,0,0,0,0,0,0,0,0,0,0,0,0,0,0,0,0,0,0,0,0,0,0,0,0,1,0,1,0,0,0,1,0,0,0,0,0,0,0,0,0,0,0,0,0,0,1,0,0,0,0,0,0,0,0,0,0,0,0,0,0,0,0,0,0,1,0,0,0,0,0,0,0,0,0,0,0,0,0,0,0,0,1,0,0,0,1,0,0,0,0,0,0,0,0,0,0,0,0,0,0,0,0,0,0,0,0,0,0,0,0,0,0,0,0,0,0,0,0,0,1,0,0,0,0,0,0,0,0,0,0,0,0,0,0,0,0,0,0,0,0,0,0,0,0,0,1,0,0,0,0,0,0,0,0,0,0,0,0,0,0,0,0,0,0,1,0,0,0,0,0,0,0,0,0,0,0,0,0,0,0,0,0,0,0,0,0,0,0,0,0,1,1,0,0,0,0,0,0,0,0,0,0,1,0,0,0,0,0,0,0,0,0,0,0,0,0,0,0,1,1,0,0,0,0,0,0,0,0,0,0,0,1,0,0,0,0,0,0,0,0,0,1,0,0,0,0,0,0,0,0,0,0,0,0,0,0,0,0,1,0,0,0,0,0,0,0,0,0,0,0,0,0,0,0,0,0,0,0,0,0,0,1,0,0,0,0,0,0,0,0,0,0,0,0,0,0,0,0,0,0,0,0,0,0,0,1,0,0,0,0,0,0,0,0,0,0,0,0,0,0,0,0,0,0,0,0,0,0,0,0,0,0,0,0,1,1,0,0,0,0,0,0,0,1,0,1,0,0,0,1,1,0,0,0,0,1,0,0,0,0,0,0,0,0,0,0,0,1,0,0,0,0,0,0,0,0,0,1,0,0,0,0,0,0,0,0,0,0,0,0,0,0,0,0,0,0,1,0,0,0,0,0,0,0,1,0,0,0,0,0,0,0,1,0,1,0,0,1,0,0,0,0,0,0,0,0,0,0,0,0,0,0,0,0,0,0,0,1,0,0,1,0,0,0,0,0,0,0,0,0,0,0,0,0,0,0,0,0,0,0,0,0,1,0,0,0,0,0,0,0,0,0,0,0,0,0,0,1,0,0,0,0,0,1,0,0,0,0,0,0,0,0,0,0,0,0,0,1,0,0,0,0,0,0,0,0,0,0,0,0,0,0,1,0,0,0,0,0,0,0,0,0,0,0,0,0,0,0,0,0,0,0,0,0,0,0,0,1,0,0,1,0,1,1,0,0,0,0,0,0,0,0,0,0,1,0,0,0,0,1,0,0,0,0,0,0,0,0,0,0,0,0,0,0,0,0,0,0,1,0,0,0,0,0,0,0,0,0,0,0,0,0,0,0,0,1,0,0,0,0,0,0,0,0,0,1,0,0,0,1,0,0,0,0,0,1,0,0,0,0,0,0,0,0,0,0,0,0,1,0,0,1,0,0,0,0,0,0,0,0,0,0,0,0,0,0,0,0,0,0,0,0,0,0,0,0,0,0,0,1,0,0,0,0,0,0,0,0,0,0,0,0,0,0,0,0,0,0,0,0,0,0,0,0,0,0,0,0,0,0,0,0,1,0,0,1,0,0,0,0,0,0,0,0,0,0,0,0,0,0,0,0,0,0,0,0,0,0,0,0,0,1,0,0,0,0,0,0,0,0,0,0,0,0,0,0,0,1,1,0,0,1,0,0,0,0,0,0,0,0,0,1,0,0,0,0,0,0,0,0,0,0,0,0,0,0,0,0,0,1,0,0,0,0,0,0,0,0,0,0,0,0,1,1,0,0,0,0,0,0,0,0,0,0,0,0,0,0,0,0,0,0,0,0,0,0,0,0,0,0,1,0,0,0,0,0,0,0,0,0,0,0,0,1,0,0,0,0,0,0,0,0,0,0,0,0,0,0,1,0,1,0,0,0,0,0,0,1,1,0,0,0,0,0,0,0,0,0,0,0,0,0,0,0,0,0,0,0,0,0,0,0,0,0,0,0,0,0,0,0,0,0,0,0,0,0,0,0,0,0,0,0,0,0,0,0,0,0,0,0,1,0,0,0,0,0,0,1,0,0,0,0,0,0,1,0,0,0,0,0,0,0,0,0,1,0,0,1,0,0,0,0,0,0,0,0,0,0,0,0,0,0,0,0,0,0,0,0,0,1,0,0,0,0,0,0,0,0,0,0,0,1,0,0,0,0,0,0,0,0,0,0,1,0,0,0,0,0,0,0,0,0,0,1,0,0,0,0,0,0,0,0,0,0,0,0,0,0,0,0,0,0,0,0,0,0,0,0,0,0,0,0,0,0,0,0,0,0,0,0,0,0,0,0,0,1,0,0,0,0,1,0,0,0,0,0,0,0,0,0,0,0,0,0,0,1,0,0,0,0,0,0,0,1,0,0,0,0,0,0,0,0,1,0,0,0,0,0,0,0,0,0,0,0,0,0,0,0,0,0,0,0,0,0,0,0,0,0,0,1,0,0,0,0,0,0,0,0,0,0,0,0,0,0,0,0,0,0,0,0,0,0,0,0,0,0,0,0,0,0,0,0,0,0,0,0,1,0,0,0,0,0,0,0,0,0,0,0,0,0,0,0,0,0,0,0,0,0,0,0,0,0,0,0,1,0,0,1,0,0,0,0,0,0,0,0,0,0,0,0,0,0,0,0,0,0,0,0,0,0,0,0,0,0,0,0,1,0,0,0,0,0,0,0,0,0,0,0,0,1,0,0,0,0,0,0,1,0,0,0,0,1,0,0,0,0,0,0,0,0,0,0,0,0,0,0,0,0,0,0,0,0,0,0,0,0,0,0,0,0,0,0,0,0,0,0,0,1,0,0,0,0,1,0,0,0,0,0,0,0,0,0,0,0,0,0,0,1,0,0,0,0,0,0,1,0,0,0,0,0,0,0,0,0,0,0,0,0,0,0,0,0,0,0,0,0,0,0,1,0,0,0,0,0,0,0,0,0,0,0,0,0,0,0,0,0,0,0,1,0,0,0,0,0,0,0,0,0,0,0,0,0,0,0,1,0,0,0,0,0,0,0,0,0,0,1,0,0,0,0,0,0,0,0,0,0,0,0,0,0,0,0,0,0,0,0,1,0,0,0,1,0,0,0,1,0,0,0,0,0,0,0,0,0,0,0,0,0,1,0,0,0,0,0,0,0,0,0,0,0,0,0,0,0,0,0,1,0,1,1,0,0,0,0,0,1,0,0,0,0,0,0,0,0,0,0,0,0,0,0,0,0,0,0,0,0,0,0,0,0,0,0,0,0,0,1,1,0,0,0,0,0,1,0,0,0,0,0,0,0,0,0,0,0,1,0,0,0,0,0,0,1,0,0,0,0,1,0,0,0,0,1,0,0,0,1,0,0,0,1,0,0,0,0,0,0,0,0,0,0,0,0,0,0,0,0,0,0,0,0,0,0,0,0,0,0,0,0,0,0,0,0,0,0,0,0,0,0,0,0,0,0,0,0,0,0,0,0,0,0,0,0,0,0,0,0,0,0,0,0,0,0,0,0,0,0,0,0,1,1,0,0,0,0,0,0,0,0,1,0,0,0,0,0,1,0,0,0,0,0,0,0,0,0,0,0,0,0,0,0,0,0,0,0,1,0,0,0,0,0,0,0,0,0,0,0,0,0,1,0,0,0,0,0,0,0,1,0,0,1,0,0,0,0,0,0,0,0,0,0,0,0,0,0,0,0,0,0,0,0,0,0,0,0,1,0,0,0,0,0,0,0,0,0,0,0,0,0,0,0,0,0,0,1,0,0,0,0,1,0,0,0,0,0,0,0,0,0,1,0,0,1,0,0,1,0,0,0,0,0,0,0,0,0,0,1,0,0,1,0,0,0,0,0,0,0,0,0,0,0,0,0,0,0,0,0,0,0,1,0,0,0,0,0,0,0,0,0,0,0,0,0,0,0,0,0,0,0,0,0,0,0,0,0,0,0,0,0,0,0,0,0,0,0,0,0,0,0,0,0,0,0,0,1,0,0,1,1,0,1,0,1,0,0,0,0,0,0,0,0,0,0,0,0,0,0,0,0,1,0,0,0,0,0,0,0,0,0,0,0,0,0,0,0,0,0,0,0,0,0,0,0,0,0,0,0,0,0,0,0,0,0,0,0,0,0,0,0,0,0,0,0,0,0,0,0,0,0,0,0,0,0,0,0,0,0,0,1,0,0,0,0,0,0,0,0,0,0,0,0,0,0,0,0,1,0,0,0,0,1,0,0,0,0,1,0,0,1,0,0,0,0,0,0,0,0,0,0,0,0,0,0,0,1,0,0,0,1,0,0,0,0,0,1,0,0,0,0,1,0,0,0,0,0,0,0,0,0,0,1,0,0,0,0,0,0,0,0,0,0,0,1,0,0,0,0,0,0,0,0,1,0,0,0,1,0,0,0,0,0,0,0,0,0,0,0,0,0,1,1,0,0,0,0,0,0,1,0,0,0,0,0,0,0,0,0,0,0,0,0,0,0,0,0,0,0,0,0,0,0,0,0,0,0,0,0,0,0,0,0,0,0,0,0,0,0,0,0,0,0,0,0,0,0,0,0,0,0,0,0,0,0,0,0,0,0,0,0,0,0,0,0,0,1,0,0,0,0,0,0,0,0,0,0,0,0,0,0,0,0,0,0,0,0,0,0,0,0,0,0,0,0,0,0,0,0,0,0,0,0,0,0,0,0,0,0,0,0,0,0,0,0,0,0,0,0,1,0,0,0,0,0,0,0,0,0,0,0,0,0,0,0,0,0,0,0,0,0,0,0,0,0,0,0,1,0,0,0,0,0,0,0,0,0,0,0,0,0,0,0,0,0,0,0,0,0,0,1,0,0,0,0,0,0,1,0,0,0,0,0,0,0,0,0,0,1,0,0,0,0,0,1,0,0,1,0,0,0,0,0,0,0,1,0,0,0,0,0,0,0,0,0,0,0,0,0,0,0,0,0,1,0,1,1,0,0,0,0,0,0,0,0,0,0,0,0,0,1,0,0,0,0,0,0,0,0,0,0,0,0,0,0,0,0,0,0,0,0,0,0,0,0,0,0,0,0,0,0,0,0,0,0,0,0,0,0,0,0,0,0,0,0,0,0,0,0,0,0,0,0,0,0,0,0,0,0,0,0,0,0,0,0,0,0,0,0,0,0,0,0,0,0,0,0,0,0,0,1,0,0,1,0,0,0,0,0,0,0,0,0,0,0,0,0,0,0,0,0,0,0,0,1,0,0,0,0,0,0,0,1,0,0,1,0,0,0,0,0,0,0,0,0,0,1,0,0,0,0,0,0,0,0,1,0,0,0,0,1,0,0,0,0,0,0,0,0,0,0,0,0,0,0,0,0,0,0,0,0,1,1,0,0,0,0,0,0,0,0,0,0,0,0,0,0,0,0,0,0,0,0,0,0,0,0,0,0,0,0,0,0,0,0,0,0,0,0,0,0,0,0,0,0,0,0,0,0,0,0,0,0,0,0,1,0,0,0,0,0,0,0,0,0,0,0,0,0,0,0,0,0,0,0,0,0,0,0,0,0,0,1,0,0,0,0,0,0,0,1,0,0,0,0,0,0,0,0,0,0,0,0,0,0,0,0,0,1,0,0,0,0,0,0,0,0,0,0,0,0,0,0,0,0,0,0,0,0,0,0,0,0,0,0,0,0,0,0,0,0,0,0,0,0,0,0,0,0,0,0,0,0,0,0,0,0,0,0,0,0,0,0,0,0,0,0,0,0,0,0,0,0,0,1,0,0,0,0,0,0,0,0,0,0,0,0,0,0,0,0,0,0,0,0,0,1,0,0,0,0,0,0,0,0,0,0,0,0,1,0,0,0,0,0,0,0,0,0,1,0,0,0,0,0,0,0,1,0,0,0,0,0,0,0,0,0,0,0,1,0,0,0,0,0,0,1,0,0,0,0,0,0,0,0,0,0,0,0,0,0,0,0,0,0,0,0,0,0,1,0,0,0,0,0,0,0,1,0,0,0,0,0,0,1,0,0,0,1,0,0,0,0,1,1,0,0,0,0,0,0,0,0,0,0,0,0,0,0,0,0,0,0,0,0,0,0,0,0,0,0,0,0,0,0,0,0,0,0,0,0,0,0,0,1,0,0,0,0,0,0,0,0,0,0,0,0,0,0,1,0,0,0,0,0,0,0,0,0,0,0,0,0,0,0,0,0,0,0,0,0,0,0,0,0,0,0,0,0,0,0,0,0,0,0,0,0,0,0,0,0,0,0,0,0,0,0,0,0,0,0,0,0,0,0,0,0,0,0,0,0,1,0,0,0,0,0,0,0,0,0,0,0,0,0,0,0,0,0,0,0,0,0,0,0,0,0,0,0,0,0,0,0,0,0,0,0,1,0,0,0,0,1,0,0,0,0,0,0,0,0,0,0,0,0,0,0,0,0,0,0,0,1,0,0,0,1,0,0,0,0,0,0,0,0,1,0,0,0,0,0,0,0,0,0,0,1,0,0,0,0,0,0,0,0,0,0,0,0,1,0,0,1,0,0,0,0,0,0,0,0,0,0,0,1,0,0,1,0,0,0,0,0,0,0,0,0,0,0,0,0,0,0,0,0,1,0,0,1,0,1,0,0,1,0,0,0,0,0,0,0,0,0,0,0,0,0,0,0,0,0,0,0,0,0,0,0,0,0,0,0,0,0,0,0,0,0,0,0,0,0,0,0,0,0,0,0,0,0,0,0,0,1,0,0,0,0,0,0,0,0,0,0,0,0,1,0,0,0,0,0,0,0,0,0,0,0,0,0,0,0,0,1,0,0,0,0,0,0,0,0,0,0,0,1,0,0,0,0,0,0,0,0,0,0,0,0,0,0,0,0,1,0,0,0,0,0,0,0,0,0,0,0,0,0,0,0,0,0,0,0,0,0,0,0,0,0,0,0,0,0,0,0,0,0,0,0,0,0,0,0,0,0,0,0,0,0,0,0,0,0,0,0,0,0,0,0,0,1,0,0,0,0,0,0,0,0,0,0,0,0,0,0,0,0,0,0,0,0,0,0,0,0,0,0,0,0,0,0,0,0,0,0,0,0,0,0,0,0,0,0,0,0,0,0,0,0,0,0,0,0,0,0,0,0,0,0,0,1,0,0,0,0,0,1,0,0,1,0,0,0,0,0,0,0,0,0,0,0,0,0,0,0,0,0,0,0,0,0,0,0,0,0,0,0,0,0,0,0,0,0,0,0,0,0,0,0,0,0,0,0,0,0,0,1,0,0,0,0,0,0,0,0,0,0,0,1,0,1,0,0,0,0,0,0,0,0,0,0,0,0,0,0,1,0,0,0,0,0,0,1,0,0,0,0,0,0,0,0,0,0,0,0,0,0,0,0,0,1,0,0,0,0,0,0,0,0,0,0,0,0,1,0,0,1,0,0,0,0,0,0,0,0,0,0,0,1,0,0,0,0,0,0,0,0,0,0,0,0,1,0,0,1,0,0,0,0,0,0,0,0,0,0,0,0,0,0,0,0,0,0,0,0,0,0,0,0,0,1,0,0,0,0,0,1,0,0,0,0,1,0,0,0,0,0,0,0,0,0,1,0,0,0,0,0,0,0,0,0,0,0,0,0,0,0,0,0,0,1,0,0,0,0,0,0,0,0,0,0,0,1,0,0,0,0,0,0,0,0,0,0,0,1,0,0,0,0,0,0,1,0,0,0,0,0,0,0,0,0,0,0,0,0,0,0,0,0,0,0,0,0,0,0,0,0,0,0,0,0,0,0,0,0,0,0,0,0,0,0,0,1,1,0,0,0,0,0,0,0,0,0,0,0,0,0,0,0,0,0,0,0,0,0,0,0,0,0,0,0,0,0,0,0,0,0,0,0,0,0,0,0,0,0,0,0,0,0,0,0,0,0,0,0,0,0,0,0,0,0,0,0,0,0,0,0,0,0,0,0,0,0,0,0,0,0,0,0,0,0,0,0,0,1,0,0,0,0,0,0,0,1,0,0,1,0,0,0,0,0,0,0,0,0,0,0,0,0,0,0,0,0,0,1,0,0,0,0,0,0,0,0,0,0,0,0,0,0,0,0,0,0,0,0,0,0,0,0,0,0,0,0,0,1,0,0,0,0,0,0,0,0,0,1,0,0,0,0,0,0,0,0,0,0,0,0,0,0,0,0,0,0,0,0,0,0,0,1,0,0,0,1,0,0,0,0,0,0,0,0,0,0,1,0,0,0,0,0,0,0,0,0,0,0,0,0,0,0,1,0,0,0,0,0,0,0,0,0,0,0,0,0,0,0,0,1,0,0,0,0,0,0,0,0,0,0,0,0,0,0,0,0,0,0,0,0,0,0,0,0,0,0,0,0,0,0,0,0,0,0,0,0,0,0,0,0,0,0,0,0,0,0,0,0,0,0,0,0,0,0,1,0,0,0,1,0,0,0,0,0,0,0,0,0,1,0,0,0,0,0,0,0,0,0,0,0,0,0,1,0,0,0,0,0,0,0,0,0,0,0,0,0,0,0,1,0,0,0,0,0,0,0,0,0,0,0,0,0,0,0,0,0,0,0,0,0,0,0,0,0,0,0,0,0,0,0,0,0,0,1,1,0,0,1,0,0,0,0,0,0,0,1,0,0,0,0,0,0,0,0,0,0,0,1,0,0,0,0,0,0,0,0,0,0,1,0,0,0,0,0,0,0,0,0,0,0,0,0,0,0,0,0,0,1,0,0,0,0,0,0,0,0,0,0,0,0,0,0,0,0,0,0,0,0,0,0,0,0,0,1,0,0,0,1,0,1,0,0,0,0,1,0,1,0,0,0,0,0,0,0,1,0,0,0,0,0,0,0,0,0,0,0,0,0,0,0,0,0,0,1,0,0,0,0,0,0,0,0,0,0,0,0,0,0,0,0,0,1,0,0,0,0,0,0,0,0,0,0,1,0,0,0,0,0,1,0,0,0,0,0,0,0,0,0,0,0,0,0,0,0,0,0,0,0,0,0,0,0,0,0,0,0,0,1,0,0,0,0,0,0,0,0,0,0,1,0,0,1,0,0,0,0,0,0,1,0,0,0,0,0,0,0,0,0,1,0,0,0,0,0,0,0,0,0,0,0,0,0,0,0,0,0,0,0,0,0,0,0,1,0,0,0,0,0,0,0,0,0,0,0,0,0,0,0,0,0,0,0,0,0,0,0,0,0,0,0,0,0,0,0,0,0,0,0,0,0,0,0,0,0,0,0,0,0,0,0,0,0,0,1,1,0,1,0,0,0,0,0,0,1,0,0,0,0,0,0,0,0,0,0,0,0,0,1,0,0,1,0,0,0,0,0,0,0,0,0,0,0,0,0,0,0,0,0,0,0,0,0,0,0,0,0,0,0,0,0,0,1,0,0,0,0,0,0,0,0,1,0,0,0,0,0,0,0,0,0,0,0,0,0,0,0,0,0,0,0,0,0,0,0,0,0,0,1,0,0,0,0,0,0,0,0,0,0,0,0,0,0,0,0,0,0,0,0,0,0,0,0,0,0,0,0,1,0,0,0,0,0,0,0,0,0,0,0,0,0,1,0,0,0,0,0,0,0,0,0,0,0,0,0,0,0,0,0,0,0,0,0,,,,,,,,,,,,,,,,,,,,,,,,,,,,,,,,,,,,,,,,,,,,,,,,,,,,,,,,,,,,,,,,,,,,,,,,,,,,,,,,,,,,,,,,,,,,,,,,,,,,,,,,,,,,,,,,,,,,,,,,,,,,,,,,,,,,,,,,,,,,,,,,,,,,,,,,,,,,,,,,,,,,,,,,,,,,,,,,,,,,,,,,,,,,,,,,,,,,,,,,,,,,,,,,,,,,,,,,,,,,,,,,,,,,,,,,,,,,,,,,,,,,,,,,,,,,,,,,,,,,,,,,,,,,,,,,,,,,,,,,,,,,,,,,,,,,,,,,,,,,,,,,,,,,,,,,,,,,,,,,,,,,,,,,,,,,,,,,,,,,,,,,,,,,,,,,,,,,,,,,,,,,,,,,,,,,,,,,,,,,,,,,,,,,,,,,,,,,,,,,,,,,,,,,,,,,,,,,,,,,,,,,,,,,,,,,,,,,,,,,,,,,,,,,,,,,,,,,,,,,,,,,,,,,,,,,,,,,,,,,,,,,,,,,,,,,,,,,,,,,,,,,,,,,,,,,,,,,,,,,,,,,,,,,,,,,,,,,,,,,,,,,,,,,,,,,,,,,,,,,,,,,,,,,,,,,,,,,,,,,,,,,,,,,,,,,,,,,,,,,,,,,,,,,,,,,,,,,,,,,,,,,,,,,,,,,,,,,,,,,,,,,,,,,,,,,,,,,,,,,,,,,,,,,,,,,,,,,,,,,,,,,,,,,,,,,,,,,,,,,,,,,,,,,,,,,,,,,,,,,,,,,,,,,,,,,,,,,,,,,,,,,,,,,,,,,,,,,,,,,,,,,,,,,,,,,,,,,,,,,,,,,,,,,,,,,,,,,,,,,,,,,,,,,,,,,,,,,,,,,,,,,,,,,,,,,,,,,,,,,,,,,,,,,,,,,,,,,,,,,,,,,,,,,,,,,,,,,,,,,,,,,,,,,,,,,,,,,,,,,,,,,,,,,,,,,,,,,,,,,,,,,,,,,,,,,,,,,,,,,,,,,,,,,,,,,,,,,,,,,,,,,,,,,,,,,,,,,,,,,,,,,,,,,,,,,,,,,,,,,,,,,,,,,,,,,,,,,,,,,,,,,,,,,,,,,,,,,,,,,,,,,,,,,,,,,,,,,,,,,,,,,,,,,,,,,,,,,,,,,,,,,,,,,,,,,,,,,,,,,,,,,,,,,,,,,,,,,,,,,,,,,,,,,,,,,,,,,,,,,,,,,,,,,,,,,,,,,,,,,,,,,,,,,,,,,,,,,,,,,,,,,,,,,,,,,,,,,,,,,,,,,,,,,,,,,,,,,,,,,,,,,,,,,,,,,,,,,,,,,,,,,,,,,,,,,,,,,,,,,,,,,,,,,,,,,,,,,,,,,,,,,,,,,,,,,,,,,,,,,,,,,,,,,,,,,,,,,,,,,,,,,,,,,,,,,,,,,,,,,,,,,,,,,,,,,,,,,,,,,,,,,,,,,,,,,,,,,,,,,,,,,,,,,,,,,,,,,,,,,,,,,,
1,0,0,1,0,0,0,1,0,0,0,0,0,0,1,0,0,1,0,0,0,0,1,0,0,0,0,0,0,0,0,0,0,0,0,0,0,0,0,0,0,0,0,0,0,0,0,0,1,0,0,1,0,0,0,0,0,1,0,0,0,0,0,0,0,0,0,0,0,0,1,0,1,0,0,0,0,0,0,0,0,0,0,0,0,0,0,0,0,0,0,0,0,0,0,0,0,1,1,0,0,0,0,0,0,0,0,0,0,0,0,0,0,0,1,0,0,0,0,0,0,0,0,0,0,0,0,0,0,0,0,0,0,0,0,0,0,1,0,1,0,0,0,0,0,0,0,0,0,0,0,0,1,0,0,0,0,1,0,0,0,0,0,0,0,1,0,0,0,0,0,0,0,0,0,0,0,0,0,0,0,0,0,0,0,1,0,0,0,0,1,0,0,0,0,0,0,0,0,0,0,1,0,0,0,0,0,1,0,0,0,0,0,0,0,0,0,0,1,0,0,0,0,0,0,0,0,0,0,0,0,0,0,0,0,0,0,0,0,0,1,0,0,0,0,0,0,1,0,0,0,0,0,0,0,0,0,0,1,0,0,0,0,0,0,0,0,0,0,0,0,0,1,0,0,0,0,1,0,0,0,0,0,0,0,0,1,1,0,0,0,0,0,0,0,0,0,0,0,0,0,0,1,0,0,0,0,0,0,0,0,0,0,0,0,0,0,1,0,0,1,0,0,0,0,1,0,1,0,0,0,0,0,0,0,0,0,0,1,0,0,0,0,1,0,0,0,0,0,0,0,0,0,0,0,0,0,0,0,0,0,0,0,1,0,0,0,0,0,0,0,0,0,0,0,0,0,0,0,0,0,0,0,0,0,0,0,0,0,0,0,0,0,0,0,0,1,0,0,0,1,0,1,0,0,0,0,0,1,0,0,0,0,0,0,0,0,0,0,0,0,0,0,0,1,0,1,0,0,0,0,0,1,0,0,0,0,0,0,0,1,0,0,0,0,0,1,1,0,0,0,0,0,1,0,0,0,1,0,0,0,0,0,0,0,0,0,0,0,0,0,0,0,0,0,0,0,0,0,0,1,0,0,0,0,0,0,0,0,0,0,1,0,0,0,0,0,0,0,1,1,0,0,0,0,0,0,0,1,0,0,0,0,0,0,1,0,0,0,0,0,0,0,1,0,1,1,0,0,0,0,0,1,0,0,0,1,0,0,0,0,0,0,0,0,1,0,0,0,0,1,0,0,0,0,0,0,0,1,0,0,0,0,0,0,0,0,0,0,0,0,0,0,0,0,1,0,0,0,0,0,0,0,0,0,0,0,0,0,0,0,1,0,0,0,0,0,0,0,0,0,0,0,0,0,0,1,0,0,1,0,1,1,0,0,0,1,0,0,0,0,1,0,0,0,0,1,0,0,0,1,0,0,0,0,0,0,0,0,0,0,0,0,0,0,0,0,1,0,0,0,0,1,0,0,0,1,0,0,0,0,0,0,0,0,0,0,0,0,0,0,0,0,0,0,0,0,0,0,0,0,0,1,0,0,0,0,0,0,0,0,0,0,0,0,0,0,0,0,0,0,0,0,0,0,0,1,0,0,0,0,0,0,0,0,0,0,0,0,0,0,0,1,0,0,0,0,0,0,0,0,0,0,0,0,0,1,1,1,0,0,0,0,0,0,0,0,0,0,0,0,0,0,0,1,1,0,0,0,0,0,1,0,0,0,0,0,0,1,0,0,0,0,0,0,0,1,0,0,0,0,0,0,0,0,1,0,0,0,0,0,0,1,0,0,0,0,1,1,0,0,0,0,0,0,0,0,0,0,0,0,0,0,0,0,0,0,0,0,0,0,0,0,0,1,0,1,0,0,0,0,1,0,0,1,0,1,0,1,1,0,0,0,0,0,0,0,0,0,0,0,0,0,0,0,0,0,0,1,0,0,0,0,0,0,0,0,0,0,0,0,0,0,0,0,0,0,0,0,0,0,1,0,0,0,0,0,1,0,0,0,0,0,0,0,0,0,0,0,0,0,0,0,0,0,1,0,0,0,0,1,0,0,0,0,0,0,0,0,0,0,0,0,1,0,0,0,0,0,0,0,0,0,0,1,0,0,0,1,0,0,0,0,0,1,0,1,0,0,0,0,0,0,0,0,0,0,1,1,0,0,1,0,0,0,0,0,0,0,0,0,0,0,0,0,0,0,0,0,0,0,0,0,0,0,0,0,0,0,0,1,0,0,0,0,0,0,0,0,0,1,0,0,0,0,0,0,0,0,0,0,0,0,0,0,0,1,1,0,0,0,0,0,0,0,0,0,0,0,1,0,0,0,0,0,0,0,0,0,0,0,0,0,0,0,0,0,0,0,1,0,0,0,1,0,0,0,0,0,0,0,0,1,0,1,1,0,0,0,1,0,0,1,1,0,1,0,0,0,0,0,0,0,0,0,0,0,0,0,0,0,0,0,0,0,0,0,0,0,0,0,0,0,0,0,0,0,0,0,1,0,1,0,0,0,0,0,1,0,0,0,0,0,0,0,0,0,0,0,0,0,0,0,0,0,0,1,0,0,0,0,0,0,0,0,0,0,0,0,0,1,0,0,0,0,0,0,0,0,0,0,0,0,0,0,0,0,0,1,0,0,0,0,0,0,0,0,0,0,0,0,1,0,0,0,0,0,0,0,0,0,1,1,0,1,0,0,0,0,0,0,0,1,1,0,0,0,0,0,1,0,1,0,0,0,0,0,0,0,0,0,0,0,0,0,0,0,0,0,0,0,0,0,0,0,0,0,0,0,0,1,0,0,1,1,1,1,0,1,0,0,1,0,0,0,0,0,0,0,0,0,0,0,1,0,0,0,0,0,0,0,0,0,1,0,0,0,0,0,0,0,0,0,0,0,0,0,0,0,0,0,0,0,0,0,0,0,0,0,0,0,0,0,0,0,0,0,0,0,1,0,0,0,0,0,0,0,0,0,0,0,0,0,0,0,0,0,0,0,1,0,0,0,0,1,0,0,1,0,0,0,0,0,0,0,0,0,0,0,1,0,0,0,0,0,0,0,0,0,0,0,0,0,0,0,0,1,0,0,0,0,0,0,0,0,0,0,0,0,0,0,0,1,0,0,0,0,0,0,0,0,0,0,0,0,0,0,0,0,0,0,0,0,1,0,0,0,0,1,0,0,0,0,1,0,0,0,0,0,1,0,0,0,1,0,0,0,0,0,0,0,0,0,0,0,0,0,0,0,0,1,0,0,0,0,0,0,0,0,0,0,0,0,0,0,0,0,0,0,0,0,0,0,0,1,0,0,0,0,0,0,0,0,0,0,0,0,0,0,0,0,0,0,0,0,0,0,0,0,0,0,0,0,0,1,0,0,0,0,0,0,0,1,0,0,0,0,1,0,0,0,0,0,0,0,1,0,0,0,1,0,0,0,1,0,0,0,0,0,0,0,0,0,1,0,0,0,0,0,0,0,0,0,0,0,0,0,0,1,0,0,0,0,0,1,0,0,0,0,0,1,0,0,0,0,0,1,0,0,0,0,0,0,0,0,1,0,0,0,0,0,1,0,0,0,0,0,0,0,0,0,0,0,0,0,0,0,0,0,0,0,0,0,0,0,0,0,0,0,0,0,0,0,0,1,0,0,0,0,0,0,0,1,0,0,0,1,0,0,0,0,0,0,0,0,0,0,0,0,0,0,0,0,0,0,0,0,0,0,0,0,0,0,0,1,0,0,0,0,0,0,0,0,0,0,0,0,0,0,0,0,0,0,0,0,0,0,0,1,0,0,0,0,0,0,0,0,0,0,0,0,0,0,0,0,0,0,0,0,0,0,0,0,0,0,1,0,0,0,1,1,0,0,0,0,0,0,0,0,0,0,0,0,0,0,0,0,0,0,1,0,0,0,1,0,0,0,0,0,0,0,0,0,0,0,0,0,0,0,0,0,0,0,0,0,0,0,0,0,1,0,0,0,0,0,0,0,0,0,0,0,0,0,0,0,0,0,0,0,0,0,0,1,1,0,0,1,0,0,0,0,0,0,0,0,0,0,0,0,0,0,0,0,0,0,1,0,0,0,0,0,0,0,0,0,0,0,0,0,0,0,0,0,0,0,0,0,0,0,0,0,0,1,0,0,0,0,0,0,0,0,0,0,0,0,0,0,0,0,0,0,0,0,0,0,0,0,0,1,0,0,0,0,0,0,0,0,0,0,0,0,0,0,0,0,0,0,0,0,0,0,0,0,0,0,0,0,0,1,0,0,0,0,0,0,1,0,0,0,0,0,0,0,0,0,0,1,0,0,0,0,0,0,0,0,0,0,0,0,1,0,1,0,0,0,0,0,0,1,0,0,0,0,0,0,1,0,0,0,0,0,0,0,0,0,0,0,0,0,0,0,0,0,0,0,0,0,0,0,0,0,0,0,1,0,0,0,0,0,0,0,0,0,0,0,0,0,0,0,1,0,0,0,0,0,0,0,0,1,0,0,1,0,0,0,0,0,0,0,0,0,0,0,0,0,0,0,0,0,0,0,0,0,1,1,1,0,0,0,0,0,0,0,1,1,0,0,0,0,0,0,0,1,0,0,0,0,0,0,1,0,0,0,0,0,1,0,0,0,0,1,0,0,0,0,0,1,0,0,1,1,0,0,0,0,0,0,0,0,0,0,0,0,0,0,0,0,0,0,0,0,0,0,0,0,0,0,0,0,0,0,0,0,0,0,0,0,0,0,0,0,0,0,0,0,0,0,0,0,0,0,0,0,0,0,0,0,0,0,0,0,0,0,0,0,0,0,0,0,0,0,0,0,0,0,0,0,0,0,0,0,1,1,0,0,0,0,1,0,0,0,0,1,0,0,0,0,1,0,1,0,1,0,1,0,0,0,1,0,0,0,0,0,0,0,0,0,0,0,0,0,0,0,0,0,0,0,0,0,0,0,0,0,1,1,1,0,0,0,0,0,0,0,0,0,0,0,0,0,0,0,0,0,0,0,0,0,0,0,0,1,1,0,0,0,0,0,0,0,0,1,0,1,0,0,0,0,0,1,0,0,0,0,0,0,1,1,0,0,0,0,0,0,0,0,0,0,0,0,0,0,0,0,0,0,0,0,0,0,0,1,1,1,0,0,0,1,0,0,0,0,0,0,0,0,0,1,0,0,0,0,0,0,0,0,0,0,0,0,0,0,0,0,0,0,0,0,0,0,0,0,0,0,0,0,0,0,0,0,0,0,0,1,0,0,0,0,1,1,0,0,0,0,0,0,0,0,0,0,0,0,0,0,0,0,0,0,0,0,0,0,0,1,0,0,0,0,0,0,0,0,0,0,0,0,0,0,0,0,0,0,0,0,0,0,0,0,0,0,0,0,0,0,0,0,1,0,0,1,0,0,0,0,0,0,0,0,0,1,0,1,1,0,0,0,0,0,0,0,1,0,0,0,0,0,0,0,0,1,1,1,0,0,0,0,0,0,0,0,1,0,0,0,0,0,0,0,0,0,0,0,0,0,1,0,0,1,0,0,0,0,0,0,0,0,0,0,0,0,0,0,0,0,0,0,0,0,1,0,0,0,1,0,1,0,0,0,0,0,0,0,0,0,0,0,0,0,0,0,0,0,0,0,0,0,0,0,0,1,0,0,0,0,0,0,0,0,0,0,0,0,0,1,0,0,0,0,0,1,0,0,0,0,0,0,0,1,0,0,1,0,0,0,0,0,0,0,0,0,0,0,0,0,0,0,0,0,0,0,1,0,0,0,0,0,0,0,1,0,0,0,0,0,0,0,0,0,0,0,0,0,0,0,0,0,0,0,0,0,0,0,1,0,0,0,0,0,0,0,0,0,0,0,1,0,0,0,0,0,0,0,0,0,0,0,0,0,0,0,0,0,0,0,0,0,0,0,0,0,0,0,0,0,0,0,0,0,0,0,0,0,0,0,0,0,0,1,0,1,1,0,0,0,0,0,0,0,0,0,0,0,0,0,0,0,0,0,0,0,0,0,0,0,0,0,1,0,0,0,0,0,0,0,0,0,1,0,0,0,0,0,0,0,0,0,0,0,0,0,0,0,0,0,0,0,0,0,0,1,0,0,0,0,0,0,0,0,0,0,0,0,0,0,0,0,0,0,0,1,0,0,0,0,0,1,0,0,0,0,0,0,0,0,0,0,0,0,0,0,0,0,1,0,0,0,0,1,0,0,0,0,0,0,0,0,0,0,0,0,0,0,0,1,1,1,0,0,1,1,0,0,0,0,0,0,0,0,0,0,0,0,1,1,0,0,0,1,0,1,0,0,0,0,0,0,0,1,1,0,0,1,0,0,1,0,0,0,0,0,0,0,0,1,0,0,0,0,1,1,0,0,0,1,1,0,0,0,0,0,0,0,0,0,0,0,0,0,0,0,0,1,0,0,1,0,0,0,0,0,0,0,1,0,0,0,0,0,0,0,1,0,0,0,0,0,1,0,0,0,1,0,0,0,0,0,0,0,0,0,0,0,0,0,0,0,0,0,0,0,0,0,0,0,0,0,0,0,0,0,0,0,0,0,0,0,0,0,1,0,0,0,0,0,0,0,0,0,0,0,0,0,0,0,0,0,0,0,0,0,0,0,0,0,0,0,0,0,0,0,0,0,0,0,0,0,0,0,0,0,0,0,0,0,0,1,0,0,1,0,0,0,0,0,0,0,1,0,0,1,1,0,0,0,0,0,0,0,0,1,0,0,0,0,0,0,0,0,0,0,0,0,0,0,0,0,0,0,0,1,0,0,0,0,0,0,0,1,0,0,0,0,0,0,0,0,0,0,0,0,0,1,0,0,0,0,0,0,0,0,1,0,0,0,0,1,0,0,0,0,0,0,0,0,0,0,0,0,0,0,0,0,0,0,0,0,0,1,0,0,0,0,0,0,1,0,0,0,0,0,0,0,0,0,0,0,0,0,0,0,0,0,0,0,0,0,0,0,0,0,0,0,0,0,0,0,0,0,0,0,0,0,0,0,0,0,0,0,0,0,0,1,0,0,0,0,0,0,0,0,0,1,1,1,0,0,0,0,0,0,0,0,0,1,0,1,0,1,0,0,0,0,0,0,0,0,0,0,0,0,0,0,0,0,0,0,0,0,0,0,0,0,0,0,0,0,0,0,0,0,0,0,0,0,0,0,0,0,0,1,0,0,1,0,0,0,0,0,0,1,0,0,0,0,1,0,0,0,1,0,0,1,0,0,0,1,0,0,0,0,0,1,1,0,0,0,0,0,0,0,0,0,0,1,0,0,0,0,0,1,0,0,0,0,0,0,0,0,0,0,1,0,0,0,0,0,0,0,0,0,0,0,1,0,0,0,0,0,0,0,0,1,0,0,0,0,0,0,0,0,0,0,0,1,0,0,0,0,0,0,0,0,0,0,0,0,0,0,0,0,0,0,0,0,1,0,0,1,0,0,0,0,0,0,0,0,0,0,0,0,0,0,0,0,0,0,0,0,0,0,0,0,0,0,0,0,0,1,0,0,0,0,0,0,0,0,0,0,1,0,0,0,0,0,0,0,0,0,0,0,0,0,1,0,1,0,0,0,1,1,0,0,0,0,0,0,0,0,0,0,0,1,0,0,0,0,0,0,0,0,0,0,0,0,0,0,1,0,0,0,0,0,0,0,0,0,0,0,0,0,0,1,0,0,0,0,0,0,1,0,0,0,0,0,0,0,0,0,0,0,0,0,0,0,0,0,0,1,0,0,0,0,0,0,0,0,0,0,0,0,0,0,0,0,0,0,0,0,1,0,0,0,1,0,1,0,0,0,0,0,0,0,0,0,0,0,0,0,0,0,0,1,0,0,0,0,0,0,0,0,0,0,0,0,0,0,0,0,0,0,0,0,0,0,0,0,0,0,0,0,0,0,0,0,0,0,0,0,0,0,0,0,0,0,0,0,0,0,0,0,0,0,0,1,0,0,0,0,0,0,1,0,0,0,0,0,0,1,0,0,0,0,0,1,0,0,0,0,1,0,0,0,0,1,0,0,0,0,0,0,1,0,0,0,0,0,0,0,0,0,0,0,0,1,0,0,0,0,1,0,0,0,0,0,0,1,0,0,0,0,0,0,0,0,0,0,0,0,0,0,0,0,0,0,0,0,0,0,0,0,0,1,0,0,0,0,0,0,0,0,0,0,0,1,0,0,0,0,0,0,0,0,0,0,0,0,1,0,0,0,0,0,0,0,0,1,0,0,1,0,0,0,0,0,0,0,0,0,1,0,0,0,0,0,0,1,0,0,0,0,0,0,0,0,0,1,0,1,0,1,0,0,0,0,0,0,0,0,0,0,0,0,0,0,0,0,0,0,1,0,0,0,0,0,0,0,1,0,0,0,0,0,0,0,1,1,0,0,0,0,0,0,0,0,0,0,0,0,0,0,0,0,0,0,0,0,0,0,0,1,0,0,0,0,0,0,0,0,0,0,0,0,1,0,0,0,0,0,0,0,0,0,0,0,0,0,0,0,0,0,0,0,0,0,0,1,0,0,0,0,0,0,0,0,0,0,0,0,0,0,0,0,1,0,0,0,0,1,0,0,0,1,0,0,0,0,0,0,0,0,0,0,0,0,0,0,0,0,1,0,0,0,0,0,0,0,1,0,1,0,0,0,0,0,0,0,0,0,0,0,0,0,0,0,0,0,0,0,0,0,0,0,0,0,0,0,0,0,0,0,0,1,0,0,1,0,0,0,0,0,0,0,0,0,0,0,0,0,0,1,0,0,0,0,0,0,0,0,0,0,0,0,0,0,0,0,0,0,0,0,0,0,0,0,1,0,0,0,1,0,0,0,0,0,0,0,0,0,0,0,0,0,1,0,0,0,1,0,1,0,0,1,0,0,0,0,0,0,0,0,0,0,0,0,0,0,0,0,0,0,0,0,0,1,0,0,0,0,0,0,0,0,0,0,0,0,1,0,1,0,0,0,0,0,1,0,0,1,1,0,0,0,0,0,0,0,1,0,0,0,0,0,0,0,0,1,0,0,0,1,0,0,0,0,0,0,0,1,0,0,0,1,0,0,0,0,0,0,0,0,0,0,0,1,0,0,0,0,0,0,0,1,0,0,0,0,0,0,0,0,0,0,0,0,0,0,1,0,0,0,0,0,0,0,0,1,0,0,0,0,0,1,0,0,1,0,1,0,0,1,0,0,0,0,0,0,0,0,0,1,0,0,0,0,0,0,0,0,0,0,0,0,0,0,0,0,0,0,0,0,0,1,0,1,0,0,0,0,0,0,0,0,0,0,0,0,0,0,0,0,1,0,0,0,0,0,0,0,0,0,1,0,0,0,0,0,0,1,0,0,0,1,0,0,0,0,0,0,0,0,0,0,0,0,1,0,0,0,0,1,0,0,0,0,0,0,0,0,0,0,0,0,0,0,0,0,0,0,0,0,0,0,0,0,0,0,0,0,0,0,0,0,0,1,0,0,0,0,0,0,0,0,0,0,0,0,0,0,0,0,1,0,0,1,0,0,0,1,0,1,0,1,0,0,0,1,0,0,0,0,0,0,0,0,0,0,0,0,0,0,0,0,0,0,0,0,0,0,0,1,0,0,0,0,0,0,0,0,0,0,0,0,0,0,1,0,1,1,0,0,0,0,0,0,0,0,0,0,0,0,0,0,0,0,0,0,0,0,1,0,0,0,0,0,0,0,0,0,0,0,0,0,0,0,0,0,0,0,0,0,0,0,0,0,0,1,0,0,0,0,0,0,0,0,0,0,0,0,0,0,0,0,0,0,0,0,0,0,0,0,0,0,0,0,0,0,1,0,0,0,0,0,0,1,0,0,0,0,1,0,0,0,0,0,0,0,1,0,0,0,0,0,0,0,0,0,1,0,0,0,0,0,0,0,1,0,0,0,0,0,1,0,1,0,0,0,0,0,0,0,0,0,0,0,0,0,1,0,0,0,0,0,0,0,0,0,0,0,0,0,0,0,0,0,0,0,0,0,0,0,0,1,0,0,0,0,0,0,0,0,0,0,1,0,0,0,0,0,0,0,0,0,0,0,0,0,1,0,0,0,0,0,1,1,0,0,0,1,0,0,0,1,0,0,0,0,0,0,0,0,0,0,0,0,0,0,0,0,0,0,1,0,0,0,0,0,0,0,0,0,0,0,0,0,0,0,0,0,0,0,0,0,0,0,0,0,0,0,0,0,1,0,0,0,0,0,0,0,0,1,1,1,0,0,0,0,0,0,0,1,0,0,0,0,0,0,0,0,0,0,0,1,1,0,1,0,0,0,0,0,0,0,0,0,1,0,1,0,1,0,0,0,0,0,0,1,0,0,0,0,0,0,0,0,0,0,0,0,0,0,0,0,0,0,0,0,0,1,0,1,0,0,0,0,0,0,0,0,0,0,0,0,0,0,0,1,0,0,0,1,0,0,0,0,0,0,0,0,1,0,0,0,1,0,0,0,0,0,0,0,1,1,0,0,0,0,0,0,1,0,0,0,0,0,0,0,0,0,0,0,0,0,0,0,1,0,0,0,0,0,0,0,0,0,1,0,0,0,0,0,0,1,0,0,0,0,0,0,0,0,0,0,0,0,1,0,0,0,0,0,1,0,0,1,0,0,0,1,0,1,0,0,0,0,0,0,0,0,1,0,0,0,0,0,0,0,0,0,0,0,0,0,0,0,0,0,0,0,0,0,0,0,0,0,0,0,1,0,0,0,0,0,0,0,0,0,0,0,0,0,0,0,0,0,0,0,0,0,0,0,1,0,0,0,0,0,0,0,0,0,0,0,0,0,0,0,0,0,0,0,1,0,0,1,0,0,0,0,0,0,0,1,0,0,0,0,0,0,0,0,0,0,0,0,0,0,1,0,0,0,1,1,0,1,1,0,0,0,0,0,0,0,0,0,0,0,1,0,0,0,0,0,0,0,0,0,0,0,1,0,0,0,0,0,0,0,0,0,0,0,0,0,0,0,0,0,0,0,0,0,0,0,0,0,0,0,0,0,0,0,0,0,0,0,0,0,0,0,1,0,0,0,0,0,0,0,0,0,0,0,0,0,0,0,0,0,0,0,0,0,0,0,0,0,1,0,0,0,0,0,0,0,0,0,0,1,0,0,0,0,1,0,0,0,0,0,0,0,0,0,0,0,0,1,0,0,1,0,0,0,0,0,0,0,0,0,0,0,0,0,0,0,1,0,0,0,0,0,0,1,0,0,0,1,0,0,0,0,0,1,0,0,0,0,0,0,0,0,1,1,0,0,0,0,0,1,0,0,0,0,0,0,0,0,0,0,0,0,0,0,0,0,0,1,0,1,1,0,0,0,0,0,0,0,0,0,0,1,0,1,0,0,0,0,0,0,0,0,0,0,0,0,0,0,0,0,0,0,0,0,0,0,0,0,0,0,1,0,0,1,0,0,0,0,0,0,0,0,0,0,0,0,0,0,0,0,0,0,0,0,0,0,1,0,0,0,0,0,0,0,0,1,0,0,0,0,0,0,0,0,0,0,0,0,0,0,1,0,0,1,0,0,0,0,0,1,0,1,0,0,0,1,0,0,0,0,0,0,0,0,0,0,0,1,0,0,0,0,0,0,0,0,0,0,0,0,1,0,0,0,0,0,0,0,1,1,0,0,0,0,0,0,0,0,0,0,0,0,0,0,1,0,1,0,0,0,0,0,1,0,0,0,0,0,0,1,0,1,0,0,0,0,0,0,0,0,0,0,0,0,0,0,0,0,0,0,0,0,0,0,0,0,1,0,0,0,0,0,0,1,0,0,0,0,0,0,0,0,0,0,1,0,1,1,1,0,0,0,0,0,0,0,0,1,1,1,0,0,0,0,0,0,0,0,0,1,0,0,0,0,0,0,0,0,0,0,0,0,0,0,0,0,0,0,0,0,0,0,0,0,0,0,0,0,0,0,0,0,0,0,0,0,0,0,0,0,0,0,0,0,0,0,0,0,0,0,0,0,0,0,0,0,0,0,0,0,0,0,0,0,0,0,0,0,0,1,0,0,0,0,0,0,0,0,0,0,0,0,0,1,0,0,0,0,1,0,0,0,0,1,1,0,0,0,0,0,0,0,0,0,0,0,0,0,0,0,0,0,1,0,0,0,0,0,1,0,0,0,0,0,0,0,0,0,0,0,0,0,0,1,0,1,0,0,0,0,0,0,0,0,0,0,0,0,0,0,0,0,0,0,0,0,0,0,0,0,0,0,1,0,1,0,0,0,0,0,0,0,0,0,0,0,0,0,1,0,0,0,0,0,0,0,0,1,0,0,0,0,0,0,0,0,0,0,0,0,0,0,0,0,0,0,0,0,0,0,0,0,0,0,0,0,0,0,0,0,0,0,0,0,0,0,0,0,0,0,0,1,0,0,0,0,0,0,0,0,0,0,0,0,0,0,1,0,0,0,0,0,0,0,0,0,0,0,0,0,0,0,1,0,0,0,0,0,0,0,0,1,0,0,0,0,0,0,0,0,1,0,0,0,0,0,1,1,0,0,0,0,0,0,0,0,0,0,0,1,0,0,0,0,0,0,0,0,0,1,0,0,0,0,0,0,0,0,0,0,0,0,0,0,0,0,0,0,0,0,0,0,0,0,0,0,0,0,0,1,0,0,0,0,0,0,1,0,0,0,1,0,0,1,0,0,0,0,0,0,0,0,0,0,0,0,0,0,0,0,0,0,0,0,0,0,0,0,0,0,0,1,0,0,0,0,0,0,0,1,0,0,0,0,0,0,0,0,0,0,0,0,0,0,0,0,0,0,0,1,0,0,0,1,0,0,0,0,0,0,0,0,0,0,0,0,0,1,0,0,0,0,0,0,0,0,0,1,0,0,0,1,0,0,0,0,0,0,0,0,0,0,0,0,0,0,0,0,0,0,0,0,0,0,0,0,0,1,0,0,0,0,0,0,0,0,1,0,0,0,0,0,0,0,0,0,0,0,0,1,0,0,0,0,0,0,0,0,0,0,1,0,0,0,0,1,0,0,1,1,0,0,0,0,0,0,1,0,0,0,0,0,1,0,0,0,0,0,0,1,0,0,0,0,0,0,0,0,0,0,0,0,0,0,1,0,0,0,0,0,0,0,0,0,0,0,1,0,0,0,0,0,0,0,0,0,0,1,0,0,0,0,0,0,0,0,0,0,0,0,0,0,0,0,0,0,1,0,0,0,0,0,0,0,0,0,0,1,0,0,0,0,0,0,0,0,0,0,0,0,0,0,0,0,0,0,1,0,0,1,0,0,0,0,0,0,0,0,0,0,1,0,0,0,1,0,1,0,0,0,0,0,0,0,0,0,0,0,0,0,0,0,0,0,0,0,0,0,0,0,0,1,0,0,0,1,0,0,0,0,0,0,0,0,0,0,0,0,0,0,0,0,0,0,0,0,0,0,0,0,0,0,0,0,0,0,0,0,0,0,0,0,0,1,1,1,0,1,0,0,0,0,0,1,0,0,0,0,0,0,0,0,0,0,0,0,0,0,0,0,0,0,0,0,0,0,0,0,0,0,0,1,0,0,0,0,0,0,0,0,0,0,0,0,0,0,0,0,0,0,0,0,0,0,1,0,0,0,1,0,0,0,1,0,0,0,0,0,0,0,1,0,0,0,0,0,0,0,0,0,0,0,0,0,0,0,0,0,0,1,0,0,0,0,0,1,0,1,0,0,0,0,0,0,0,0,0,0,0,0,0,0,0,0,1,0,0,0,0,0,1,0,0,0,0,0,0,0,0,0,0,0,0,0,0,1,0,0,0,0,0,0,0,0,1,0,0,0,0,0,0,0,0,0,0,1,0,0,0,0,0,0,1,0,0,0,1,0,0,0,0,0,0,0,0,0,0,1,0,0,0,0,0,0,0,0,0,0,0,0,0,0,0,0,0,0,0,0,0,0,0,1,0,0,0,0,1,0,0,0,0,0,0,0,0,0,1,0,0,0,0,0,0,0,0,0,0,0,1,0,0,0,0,0,0,0,0,0,0,0,0,0,0,0,0,0,0,0,0,1,0,0,0,0,1,0,1,0,0,0,0,1,0,0,0,0,0,1,0,0,0,0,0,0,0,0,0,0,0,0,0,0,0,0,0,0,0,0,0,0,0,0,0,0,0,0,1,1,0,0,0,0,0,0,0,0,1,0,1,0,0,0,0,0,0,0,0,1,0,0,0,0,0,0,0,0,0,0,0,0,0,0,0,0,0,0,0,0,0,0,0,0,0,1,0,0,0,0,0,0,0,0,0,0,0,0,0,0,0,0,0,0,0,0,1,0,0,0,0,0,0,0,0,0,0,1,0,0,1,0,1,0,0,0,0,0,0,0,0,0,0,0,0,0,0,1,0,0,0,0,0,1,1,0,0,0,0,0,0,0,0,0,0,0,0,0,0,0,0,1,0,0,0,0,0,1,0,0,0,0,0,0,0,0,0,0,0,0,0,0,0,0,1,0,1,0,0,1,0,0,0,0,0,0,0,0,0,0,0,0,0,0,0,0,0,0,0,0,0,0,0,0,0,0,0,0,0,0,0,0,0,0,0,0,1,0,0,0,0,0,0,0,0,0,0,0,0,0,0,0,0,0,1,0,0,0,0,0,0,0,0,1,0,0,0,0,0,0,0,0,0,0,1,0,0,0,0,0,0,0,0,0,0,0,0,0,0,0,1,0,0,0,0,0,1,0,0,0,0,0,1,1,0,0,0,0,0,0,0,0,0,0,1,0,0,0,0,0,0,0,0,1,0,0,0,0,0,0,0,1,0,0,0,0,0,0,0,0,0,0,0,0,0,0,0,0,0,0,0,0,0,0,0,0,0,0,0,0,0,0,0,0,0,0,0,0,0,0,0,0,0,0,0,0,0,1,0,0,0,0,0,0,0,1,0,0,1,0,0,0,1,0,1,0,0,0,0,0,0,0,0,0,0,0,0,0,0,0,0,0,0,0,0,0,0,0,0,0,0,0,0,0,1,0,0,0,0,0,0,1,0,0,0,0,0,0,0,0,0,0,0,0,0,0,0,0,0,0,1,0,0,0,0,0,0,0,0,0,0,0,0,1,1,0,0,0,0,0,0,0,1,0,0,0,0,0,0,0,1,0,0,0,0,0,0,0,0,0,0,0,0,0,0,0,0,0,0,0,0,0,0,0,1,0,0,0,0,1,0,0,0,0,0,0,0,0,0,1,0,0,0,0,1,0,0,0,0,1,0,0,0,0,0,0,0,0,0,0,0,0,0,0,0,0,0,0,0,0,0,0,0,0,0,0,1,0,0,1,0,0,0,0,0,0,0,0,0,0,0,0,0,0,0,0,0,0,0,0,0,0,0,0,0,0,0,0,0,0,0,0,0,0,0,0,0,0,0,0,0,0,1,0,0,0,0,0,0,0,0,0,0,0,0,1,0,0,0,0,0,0,0,0,0,0,0,0,0,0,1,0,0,0,0,0,0,0,0,0,0,0,0,0,0,0,0,0,0,1,0,1,1,0,0,0,1,0,0,0,0,0,0,0,0,0,1,0,0,0,0,0,0,0,0,1,0,0,0,0,0,0,0,0,0,0,1,0,0,0,0,0,0,0,0,0,0,0,0,0,0,0,0,1,0,0,0,0,0,0,0,0,0,0,0,0,0,0,0,0,0,1,0,1,0,0,0,0,0,0,0,0,0,0,0,0,0,0,0,1,0,0,0,1,0,0,0,0,0,0,0,0,0,0,0,0,0,0,0,0,0,0,0,0,0,0,0,0,0,0,0,0,0,0,0,0,0,0,1,0,0,1,0,0,0,0,0,0,0,0,0,0,0,0,0,0,0,0,0,1,0,0,1,0,0,0,0,0,0,0,0,0,0,0,0,0,0,0,0,0,0,0,0,0,0,0,0,0,0,0,0,0,0,0,0,0,0,0,0,0,0,1,0,0,0,0,0,0,0,0,0,0,0,0,0,0,0,0,0,0,0,1,1,1,0,0,0,0,0,0,0,0,0,0,0,1,0,0,0,0,0,0,0,0,0,0,0,0,0,1,0,0,0,0,1,0,0,1,1,1,1,0,1,0,0,0,0,0,0,0,0,0,0,0,0,0,0,0,1,0,0,0,0,0,0,0,0,0,0,0,0,0,1,0,0,0,0,0,0,0,0,0,0,0,0,0,0,0,0,0,0,0,0,0,0,0,0,0,0,0,0,0,0,1,0,0,0,0,0,0,1,0,0,0,0,1,0,0,0,0,0,0,0,0,0,0,0,0,0,0,0,0,0,0,0,0,0,0,0,0,0,0,0,0,0,0,1,0,0,0,0,0,0,0,1,0,1,0,1,1,0,0,0,0,1,0,0,0,0,0,0,0,0,0,0,0,0,1,0,0,0,1,0,0,0,0,0,0,0,0,0,1,0,0,0,0,0,0,0,0,1,0,1,0,0,0,0,0,0,0,0,0,0,0,0,0,0,0,0,0,0,0,0,0,0,0,0,0,1,1,1,0,0,1,0,0,0,0,0,0,0,0,0,0,0,1,0,0,1,0,0,0,0,0,0,0,0,0,0,1,0,0,0,0,0,0,0,1,0,0,0,0,0,0,0,0,1,0,0,0,0,1,0,0,0,0,0,0,0,0,0,0,0,0,0,0,0,0,0,0,0,0,0,0,0,0,0,0,0,0,1,0,0,0,0,0,0,0,1,0,0,0,0,1,0,0,0,0,1,0,0,0,0,0,0,0,0,1,0,0,0,0,0,0,0,1,0,0,0,0,0,0,0,0,0,0,0,0,0,0,0,0,0,0,0,0,0,1,0,1,0,0,0,1,0,0,0,0,0,0,0,0,0,0,0,0,0,0,0,0,0,0,0,0,0,0,0,0,0,0,0,0,0,0,0,0,0,0,0,0,0,0,0,1,0,0,0,0,0,0,0,0,0,0,0,0,0,0,0,0,0,0,0,0,0,0,0,0,1,0,1,0,0,0,0,0,0,0,0,0,1,0,0,0,0,0,0,0,0,0,0,0,0,0,0,0,0,0,0,0,0,0,0,0,0,0,0,0,0,1,0,0,0,0,0,0,0,0,0,0,0,0,0,0,0,1,0,0,0,0,0,0,0,0,0,0,0,0,0,0,0,0,1,0,0,0,0,0,0,0,0,0,0,0,0,0,0,0,1,0,0,0,0,0,0,0,0,1,0,1,0,1,0,0,0,0,0,0,1,0,0,0,0,0,0,0,0,0,0,0,0,0,0,0,0,0,0,0,0,0,0,0,0,0,0,0,0,0,0,0,1,0,0,1,0,0,0,0,0,0,1,1,0,0,0,0,0,0,0,0,0,0,1,0,0,0,0,0,0,1,0,0,0,0,0,0,0,1,0,1,0,0,0,0,1,0,0,0,0,0,0,0,0,1,0,0,0,0,0,0,0,0,0,0,0,0,0,0,0,0,0,0,1,0,0,0,0,0,0,0,0,0,0,0,0,0,0,0,1,0,0,1,0,0,0,0,0,0,0,0,0,0,0,0,0,0,0,0,0,0,0,0,0,0,0,0,0,0,0,0,0,0,0,0,0,0,0,0,0,0,0,0,0,0,0,0,0,0,0,0,0,0,0,0,0,0,0,0,0,0,0,0,0,0,0,0,0,0,1,0,0,0,0,0,0,0,0,0,0,0,0,1,0,0,0,0,0,0,1,0,0,0,0,0,0,0,0,0,0,0,0,0,0,1,0,0,0,0,0,0,0,0,0,1,0,0,0,0,0,0,0,0,0,0,0,0,0,0,0,1,0,0,0,0,0,0,0,0,0,0,0,0,0,0,0,0,0,0,0,0,0,0,0,0,0,0,0,0,0,0,0,0,0,0,0,0,0,0,0,1,0,0,0,0,0,0,0,0,1,0,0,0,0,0,0,0,0,0,0,0,0,0,0,0,1,0,0,1,0,1,0,0,0,0,1,0,0,0,0,0,0,0,0,0,0,0,0,0,0,0,0,0,1,0,0,0,0,1,1,0,0,0,0,0,0,0,0,0,0,0,0,0,0,0,0,0,0,1,0,0,0,0,0,0,0,0,0,0,0,0,0,0,0,0,0,0,0,0,0,0,0,0,0,0,1,0,0,0,0,0,0,0,0,0,0,0,0,0,0,0,0,0,0,0,0,0,0,0,1,0,0,0,0,0,0,0,1,0,0,0,0,0,1,0,0,0,0,0,0,0,0,0,0,1,1,0,1,0,1,1,0,0,0,0,0,0,0,0,0,1,0,0,0,0,0,0,0,0,0,1,0,0,0,0,0,0,0,0,0,0,0,0,0,0,0,0,0,1,0,0,0,1,0,0,0,0,1,0,0,0,1,0,0,0,0,0,0,0,0,0,0,0,0,0,0,0,0,1,1,0,0,0,0,0,0,0,1,1,1,0,0,0,0,0,0,0,0,0,0,0,0,0,0,0,0,0,0,0,0,0,0,0,0,0,0,0,0,0,0,0,0,0,0,0,0,0,0,0,0,0,1,0,0,0,0,0,0,0,0,0,0,0,0,0,0,0,0,0,0,0,0,0,0,0,0,0,0,0,0,0,0,0,0,0,0,0,0,1,0,0,0,0,0,0,0,0,1,0,1,0,0,0,0,0,0,0,0,0,0,0,0,0,0,0,0,0,0,0,0,0,0,0,0,1,0,0,0,0,0,0,0,0,0,0,0,0,0,0,0,0,0,0,0,1,0,0,0,0,0,0,0,1,0,0,0,0,0,0,0,0,0,0,0,0,1,0,0,0,0,0,0,0,0,1,1,0,0,0,0,0,0,1,1,1,0,0,0,0,0,1,0,0,0,0,0,0,0,0,0,0,1,0,0,0,0,0,0,0,0,0,0,0,0,0,1,1,0,1,0,0,0,0,0,0,0,0,0,0,0,0,0,0,0,0,0,0,0,0,0,0,0,0,0,0,0,0,0,1,0,0,0,0,0,0,0,0,0,0,0,0,0,0,0,0,0,0,0,0,0,0,0,0,0,0,0,0,0,0,0,0,0,0,0,0,0,0,0,0,0,0,0,0,0,0,0,1,0,0,1,0,0,0,0,0,0,0,0,0,0,0,1,0,0,0,0,1,0,0,0,1,0,0,0,0,0,0,0,0,0,0,0,0,0,0,0,0,0,0,0,0,1,0,0,0,0,0,0,0,0,1,0,0,0,0,0,0,0,0,0,0,0,0,0,0,0,0,0,0,0,1,0,0,0,1,1,0,0,1,0,0,0,0,0,0,0,0,0,0,0,0,0,0,0,0,0,0,0,1,0,0,0,0,0,0,0,1,0,0,0,0,0,0,0,0,0,0,0,0,0,1,0,0,0,0,0,0,0,0,0,0,0,0,0,0,0,0,1,0,0,0,0,0,0,0,0,0,0,0,0,0,0,0,0,0,1,0,0,0,0,1,0,0,0,0,0,0,0,0,0,0,0,0,0,0,0,0,0,0,0,1,0,0,0,0,1,0,0,0,0,0,0,1,0,0,1,0,0,0,0,0,0,0,0,1,0,0,0,0,0,0,1,0,0,0,0,0,0,0,0,0,0,1,0,0,0,0,0,0,0,0,1,0,0,1,0,0,0,0,0,0,0,0,0,0,0,0,0,0,0,0,0,0,0,0,0,0,0,0,0,0,0,0,0,0,0,0,0,0,0,0,0,0,0,1,0,1,0,0,0,0,0,0,0,0,0,0,0,0,0,0,0,0,0,0,0,0,0,1,0,0,0,0,0,1,0,0,0,0,0,0,0,0,0,1,0,0,0,0,0,0,0,0,0,0,1,0,0,0,0,0,0,0,1,1,1,0,0,0,0,1,0,0,0,0,1,1,0,0,1,0,0,0,0,1,1,0,0,0,0,0,0,0,0,0,0,0,1,0,0,0,1,0,0,0,0,0,0,0,0,0,1,1,0,0,0,0,0,0,0,0,0,0,0,0,1,0,0,0,0,0,0,0,0,0,0,1,0,0,0,0,0,0,0,0,0,0,0,0,0,0,1,0,0,0,0,0,0,0,0,0,0,0,0,0,0,0,0,0,0,0,0,0,0,0,0,0,0,0,0,0,0,0,0,0,0,0,0,1,1,0,0,0,0,0,0,0,0,0,0,0,0,0,0,0,0,0,0,0,0,0,0,0,0,0,0,0,0,0,1,0,0,0,0,0,0,0,0,0,0,0,0,0,0,0,0,0,0,0,0,0,0,0,0,0,0,0,1,0,0,0,0,0,1,0,0,0,0,0,0,0,0,0,0,0,0,0,0,0,0,0,1,0,0,0,0,0,0,0,0,0,0,0,0,0,0,0,0,0,0,0,0,0,0,0,1,0,0,0,1,0,0,0,0,0,0,1,0,0,0,0,0,0,0,0,0,0,0,0,0,0,0,0,0,0,0,0,0,1,0,0,1,0,0,0,0,0,0,0,0,0,0,0,0,0,0,0,0,0,0,0,0,0,0,0,0,0,0,0,0,0,1,0,0,1,0,0,0,0,0,0,0,0,0,1,0,0,0,0,0,1,0,0,1,0,0,0,0,0,0,0,0,1,1,0,0,1,0,0,0,0,0,0,0,1,1,0,0,0,0,0,0,0,0,0,0,1,0,0,0,0,0,0,0,0,0,1,0,0,0,0,0,0,0,0,0,0,0,0,0,0,0,0,0,0,0,0,0,0,0,0,0,0,0,0,0,0,0,0,0,0,0,0,0,0,0,0,1,0,0,0,0,0,0,0,0,0,0,0,0,1,0,0,0,0,0,1,0,0,0,0,0,0,0,0,0,0,0,0,0,0,0,0,0,0,0,0,0,0,0,0,0,0,1,0,0,0,0,0,0,0,0,0,0,0,0,0,0,0,0,1,0,0,1,0,0,0,0,0,0,0,0,0,0,0,0,0,0,0,0,0,0,0,0,1,0,0,0,0,0,0,0,0,0,0,0,0,0,0,0,0,0,0,0,1,1,0,0,0,1,0,0,0,0,0,0,0,0,0,0,0,0,0,0,1,0,0,0,0,0,0,0,0,0,0,0,0,0,0,0,0,1,0,0,0,0,0,0,0,0,0,0,0,0,0,0,0,0,0,0,0,1,0,0,0,0,0,0,0,0,1,0,0,0,0,0,0,0,0,0,0,1,0,0,0,0,0,0,0,0,0,0,0,0,0,0,0,0,0,0,0,0,0,0,0,0,0,1,0,0,0,0,0,0,0,0,0,0,0,0,0,0,0,0,0,0,0,0,0,0,0,0,0,0,0,0,1,0,0,0,0,0,0,0,1,0,0,0,1,0,0,0,0,0,0,0,0,0,0,0,0,1,1,0,0,0,0,0,0,1,0,0,0,0,0,0,0,0,0,0,0,0,0,0,0,0,0,0,0,1,0,0,0,0,0,0,0,0,0,0,0,0,0,0,0,0,1,0,0,0,0,1,0,0,0,0,1,0,0,0,0,0,0,0,0,0,0,1,0,0,0,0,0,0,0,0,0,0,0,0,0,0,0,0,0,0,0,0,0,0,0,0,0,0,0,0,0,0,0,0,0,1,0,0,0,0,0,0,0,1,0,0,0,0,0,0,0,0,1,0,0,0,0,0,0,0,0,0,0,0,0,0,0,0,0,0,0,0,0,0,0,0,0,0,1,1,0,0,0,0,1,0,0,0,1,0,0,0,0,1,0,0,1,0,1,0,0,0,0,0,0,0,0,0,0,0,0,0,0,0,0,0,0,0,0,0,0,0,0,0,0,0,0,0,0,0,1,0,0,0,0,0,0,0,0,0,0,0,1,0,0,0,1,0,0,0,0,0,0,0,0,0,0,1,0,0,0,0,0,0,0,0,0,0,0,0,1,0,0,0,0,0,0,0,0,0,1,0,0,1,0,1,0,0,0,0,0,0,0,0,0,0,0,1,0,0,0,0,0,0,0,1,0,1,0,0,0,1,0,0,0,0,0,0,0,0,0,0,1,1,0,0,0,0,0,0,0,0,0,0,0,0,0,0,0,0,0,0,1,0,0,0,0,0,0,0,0,0,0,1,0,1,0,1,0,0,0,0,0,0,0,0,0,1,0,0,0,0,0,0,0,0,0,0,1,1,0,0,0,0,0,1,0,0,0,1,0,0,0,0,0,0,0,0,0,0,0,1,0,0,0,0,0,0,0,0,0,0,0,1,0,0,1,0,0,0,0,0,1,0,0,1,0,0,0,0,0,1,0,0,0,1,0,0,0,0,0,1,0,0,0,0,0,1,0,0,0,0,0,1,0,1,0,1,0,0,0,0,0,0,0,0,0,0,1,0,0,0,0,0,1,0,0,0,0,0,0,0,0,0,0,0,0,1,0,0,0,,,,,,,,,,,,,,,,,,,,,,,,,,,,,,,,,,,,,,,,,,,,,,,,,,,,,,,,,,,,,,,,,,,,,,,,,,,,,,,,,,,,,,,,,,,,,,,,,,,,,,,,,,,,,,,,,,,,,,,,,,,,,,,,,,,,,,,,,,,,,,,,,,,,,,,,,,,,,,,,,,,,,,,,,,,,,,,,,,,,,,,,,,,,,,,,,,,,,,,,,,,,,,,,,,,,,,,,,,,,,,,,,,,,,,,,,,,,,,,,,,,,,,,,,,,,,,,,,,,,,,,,,,,,,,,,,,,,,,,,,,,,,,,,,,,,,,,,,,,,,,,,,,,,,,,,,,,,,,,,,,,,,,,,,,,,,,,,,,,,,,,,,,,,,,,,,,,,,,,,,,,,,,,,,,,,,,,,,,,,,,,,,,,,,,,,,,,,,,,,,,,,,,,,,,,,,,,,,,,,,,,,,,,,,,,,,,,,,,,,,,,,,,,,,,,,,,,,,,,,,,,,,,,,,,,,,,,,,,,,,,,,,,,,,,,,,,,,,,,,,,,,,,,,,,,,,,,,,,,,,,,,,,,,,,,,,,,,,,,,,,,,,,,,,,,,,,,,,,,,,,,,,,,,,,,,,,,,,,,,,,,,,,,,,,,,,,,,,,,,,,,,,,,,,,,,,,,,,,,,,,,,,,,,,,,,,,,,,,,,,,,,,,,,,,,,,,,,,,,,,,,,,,,,,,,,,,,,,,,,,,,,,,,,,,,,,,,,,,,,,,,,,,,,,,,,,,,,,,,,,,,,,,,,,,,,,,,,,,,,,,,,,,,,,,,,,,,,,,,,,,,,,,,,,,,,,,,,,,,,,,,,,,,,,,,,,,,,,,,,,,,,,,,,,,,,,,,,,,,,,,,,,,,,,,,,,,,,,,,,,,,,,,,,,,,,,,,,,,,,,,,,,,,,,,,,,,,,,,,,,,,,,,,,,,,,,,,,,,,,,,,,,,,,,,,,,,,,,,,,,,,,,,,,,,,,,,,,,,,,,,,,,,,,,,,,,,,,,,,,,,,,,,,,,,,,,,,,,,,,,,,,,,,,,,,,,,,,,,,,,,,,,,,,,,,,,,,,,,,,,,,,,,,,,,,,,,,,,,,,,,,,,,,,,,,,,,,,,,,,,,,,,,,,,,,,,,,,,,,,,,,,,,,,,,,,,,,,,,,,,,,,,,,,,,,,,,,,,,,,,,,,,,,,,,,,,,,,,,,,,,,,,,,,,,,,,,,,,,,,,,,,,,,,,,,,,,,,,,,,,,,,,,,,,,,,,,,,,,,,,,,,,,,,,,,,,,,,,,,,,,,,,,,,,,,,,,,,,,,,,,,,,,,,,,,,,,,,,,,,,,,,,,,,,,,,,,,,,,,,,,,,,,,,,,,,,,,,,,,,,,,,,,,,,,,,,,,,,,,,,,,,,,,,,,,,,,,,,,,,,,,,,,,,,,,,,,,,,,,,,,,,,,,,,,,,,,,,,,,,,,,,,,,,,,,,,,,,,,,,,,,,,,,,,,,,,,,,,,,,,,,,,,,,,,,,,,,,,,,,,,,,,,,,,,,,,,,,,,,,,,,,,,,,,,,,,,,,,,,,,,,,,,,,,,,,,,,,,,,,,,,,,,,,,,,,,,,,,,,,,,,,,,,,,,,,,,,,,,,,,,,,,,,,,,,,,,,,,,,,,,,,,,,,,,,,,,,,,,,,,,,,,,,,,,,,,,,,,,,,,,,,,,,,,,,,,,,,,,,,,,,,,,,,,,,,,,,,,,,,,,,,,,,,,,,,,,,,,,,,,,,,,,,,,,,,,,,,,,,,,,,,,,,,,,,,,,,,,,,,,,,,,,,,,,,,,,,,,,,,,,,,,,,,,,,,,,,,,,,,,,,,,,,,,,,,,,,,,,,,,,,,,,,,,,,,,,,,,,,,,,,,,,,,,,,,,,,,,,,,,,,,,,,,,,,,,,,,,,,,,,,,,,,,,,,,,,,,,,,,,,,,,,,,,,,,,,,,,,,,,,,,,,,,,,,,,,,,,,,,,,,,,,,,,,,,,,,,,,,,,,,,,,,,,,,,,,,,,,,,,,,,,,,,,,,,,,,,,,,,,,,,,,,,,,,,,,,,,,,,,,,,,,,,,,,,,,,,,,,,,,,,,,,,,,,,,,,,,,,,,,,,,,,,,,,,,,,,,,,,,,,,,,,,,,,,,,,,,,,,,,,,,,,,,,,,,,,,,,,,,,,,,,,,,,,,,,,,,,,,,,,,,,,,,,,,,,,,,,,,,,,,,,,,,,,,,,,,,,,,,,,,,,,,,,,,,,,,,,,,,,,,,,,,,,,,,,,,,,,,,,,,,,,,,,,,,,,,,,,,,,,,,,,,,,,,,,,,,,,,,,,,,,,,,,,,,,,,,,,,,,,,,,,,,,,,,,,,,,,,,,,,,,,,,,,,,,,,,,,,,,,,,,,,,,,,,,,,,,,,,,,,,,,,,,,,,,,,,,,,
0,0,0,0,0,0,0,0,0,0,0,0,0,0,0,0,0,0,0,0,0,0,1,0,0,0,0,0,0,0,0,1,0,0,0,0,0,1,0,0,0,0,0,0,0,0,1,0,0,0,0,1,0,0,0,0,0,0,0,0,0,0,0,1,0,0,0,0,0,0,0,0,0,0,0,0,0,1,0,0,0,0,0,0,0,0,0,0,0,0,0,0,1,1,1,0,0,0,0,0,1,1,0,0,0,0,0,0,0,1,0,1,0,0,0,1,0,0,0,0,0,0,1,0,0,0,0,0,0,0,0,0,1,0,0,0,0,0,0,0,0,0,0,0,0,1,0,0,0,0,0,0,0,0,1,0,0,0,0,0,0,0,0,0,0,0,0,0,0,0,1,0,1,0,0,0,0,0,0,0,1,0,1,0,0,0,0,0,0,0,0,0,0,0,0,0,0,0,0,1,0,0,0,0,1,1,0,0,1,0,0,0,0,0,1,0,0,0,0,0,0,0,0,0,0,0,0,0,1,0,0,1,1,0,0,0,0,1,0,0,1,0,0,1,0,0,0,0,0,0,0,0,0,0,0,0,1,1,0,1,0,1,0,1,0,1,0,1,1,0,0,0,0,0,0,0,1,0,0,0,1,0,0,0,0,0,0,0,0,1,1,0,0,0,0,1,0,0,0,0,0,0,0,0,0,0,0,0,1,0,0,1,0,0,0,0,0,0,0,1,0,1,0,0,1,0,0,0,0,0,1,1,0,0,0,0,0,0,0,0,0,1,0,0,0,1,0,0,0,0,0,0,0,0,0,0,0,0,1,0,0,0,0,0,0,0,0,1,0,0,0,0,0,0,1,0,0,0,0,1,0,1,0,0,1,0,0,0,0,1,1,1,0,0,0,0,0,0,0,0,1,0,0,0,0,0,1,0,1,0,1,0,0,0,0,1,1,0,0,1,1,1,0,0,0,0,0,0,0,1,0,0,0,0,0,1,0,0,0,0,0,0,0,0,1,0,0,0,0,1,0,0,0,0,0,0,1,0,0,1,0,1,0,0,0,0,0,0,0,0,0,0,0,0,0,0,0,0,0,0,0,0,1,0,0,0,1,0,1,0,1,0,0,0,0,0,0,0,0,0,0,0,0,0,0,0,0,0,1,0,0,0,0,0,0,0,0,0,0,0,0,0,0,0,0,0,0,0,0,0,0,0,0,0,0,1,1,0,1,0,0,0,0,0,0,0,1,0,0,1,1,0,1,0,0,0,0,0,0,0,0,0,0,0,1,0,0,0,0,0,0,0,0,0,1,0,0,0,0,0,0,0,0,0,0,0,0,0,0,0,0,0,0,0,0,0,1,0,0,0,0,0,0,1,1,0,0,1,0,0,0,0,0,0,0,0,1,0,1,0,1,1,0,0,0,0,0,0,0,0,0,0,0,1,0,0,0,0,1,0,1,0,0,0,0,0,0,0,0,0,0,0,0,0,0,0,0,0,0,0,0,0,0,0,0,1,1,0,0,0,0,1,0,0,0,0,0,0,0,0,0,0,1,0,0,0,0,1,0,0,0,0,0,0,0,0,0,0,0,0,0,1,0,0,0,0,0,0,0,0,0,0,0,0,0,0,0,0,0,1,1,0,0,0,0,0,1,0,0,0,0,0,0,0,0,0,0,0,0,0,0,0,1,0,0,0,0,0,0,0,0,0,0,0,0,0,0,1,0,0,0,0,0,1,0,0,1,0,0,0,0,0,0,0,0,1,1,0,1,0,0,0,0,0,0,0,0,0,1,0,0,0,0,0,0,0,0,1,0,0,0,0,0,1,0,0,0,0,0,0,1,0,0,0,0,0,0,0,0,0,0,0,0,0,0,1,0,1,0,0,1,0,0,1,0,0,0,0,0,0,0,1,0,0,0,0,0,0,0,1,0,0,0,1,1,0,0,0,0,1,0,0,0,0,1,0,0,0,0,0,0,0,0,0,0,0,0,0,1,0,0,0,0,0,0,0,0,0,0,0,0,0,0,1,0,0,0,0,0,0,0,0,0,1,0,0,1,0,0,0,0,0,0,0,0,0,0,0,1,0,0,0,0,0,1,0,0,0,0,0,0,0,0,0,0,0,0,0,0,0,0,0,0,1,0,0,0,0,0,0,0,0,0,0,0,0,0,0,0,0,0,1,0,0,0,0,0,1,0,0,0,0,0,0,0,1,0,0,1,0,0,0,1,0,0,0,0,0,0,1,0,0,0,0,0,1,1,0,0,0,1,0,0,1,0,0,0,0,0,1,0,0,1,0,0,1,0,1,0,0,0,0,0,0,0,0,0,0,0,0,0,0,0,0,1,0,0,0,0,0,0,0,1,0,1,0,0,0,1,0,0,0,0,0,0,0,0,0,0,1,0,0,0,0,0,1,0,1,0,0,0,0,0,1,0,0,0,0,0,0,1,0,0,1,0,0,1,0,0,0,0,0,0,0,0,0,0,0,1,0,0,0,0,0,0,1,0,0,0,0,0,0,1,0,0,0,0,0,0,1,1,0,0,0,0,0,0,0,1,0,0,1,0,0,0,0,0,0,0,0,0,1,0,0,0,0,0,0,1,0,1,0,0,0,0,0,0,0,0,0,0,1,0,1,0,0,0,0,0,0,0,0,0,0,0,0,0,0,0,1,0,0,0,0,1,0,0,0,0,0,1,0,0,0,0,0,0,0,0,0,0,0,0,0,0,0,0,0,0,0,0,0,0,1,0,0,0,0,0,1,0,0,0,0,0,0,0,0,0,1,0,1,0,0,0,0,1,1,0,0,0,0,0,0,0,0,0,0,0,0,0,0,0,0,0,0,1,0,0,0,0,0,1,1,0,0,0,0,0,0,0,0,0,0,0,0,0,0,0,0,0,0,0,1,0,0,0,0,1,0,0,0,0,1,0,0,1,0,0,0,0,0,0,0,0,0,0,0,0,0,1,0,0,1,0,0,0,0,0,0,0,0,0,0,1,0,0,1,1,1,1,0,0,0,1,0,0,0,1,1,1,0,0,0,0,0,0,1,0,0,1,0,0,0,0,0,0,1,0,1,0,0,0,0,0,0,0,0,0,0,1,0,0,0,0,0,0,0,0,0,0,0,0,0,0,0,1,1,1,1,0,0,0,0,0,0,0,1,0,0,0,0,0,1,0,1,1,0,0,0,1,0,0,1,1,0,0,0,0,0,0,0,0,0,0,0,1,0,0,0,0,1,0,1,0,0,0,0,0,0,0,0,1,0,0,0,0,0,0,0,0,0,0,0,0,0,0,1,0,0,0,0,0,0,0,0,0,1,0,0,1,0,0,0,0,0,1,0,0,0,0,0,0,0,0,0,0,1,0,0,0,0,0,0,1,0,0,0,0,0,0,0,0,0,1,0,0,1,0,0,0,0,0,0,0,0,0,1,1,0,0,0,0,0,0,0,0,0,0,1,0,1,1,0,0,0,0,0,0,0,0,0,0,0,0,0,0,0,0,0,0,0,0,0,0,0,1,0,0,0,0,0,0,0,0,1,0,0,0,0,0,0,0,0,0,0,0,0,0,0,0,0,0,0,1,0,0,0,0,0,0,0,0,0,0,0,0,0,0,0,0,0,1,0,0,0,0,0,0,0,0,0,0,0,0,0,0,0,1,0,0,0,0,0,0,0,0,0,0,0,1,0,0,0,0,0,0,0,0,0,0,1,1,0,0,0,0,0,0,0,0,1,0,0,0,0,0,0,1,0,0,0,0,1,0,0,0,0,0,0,0,0,0,0,1,0,0,0,0,0,0,1,0,0,0,0,0,0,0,0,1,1,0,0,0,0,0,0,0,0,0,0,0,0,0,0,0,0,1,0,0,0,0,0,1,0,0,0,0,0,0,0,0,0,0,0,0,0,0,0,0,0,0,0,0,1,0,0,0,1,0,0,0,0,1,0,1,0,0,0,0,1,0,0,0,1,0,0,0,0,0,0,0,1,0,0,0,0,0,0,0,0,0,0,0,0,0,0,1,1,0,0,0,0,0,0,0,0,0,0,0,0,1,0,1,0,0,0,0,0,0,0,0,1,0,0,0,1,1,0,0,0,0,1,0,0,0,0,1,0,0,0,0,0,1,0,0,0,0,0,0,0,0,0,1,0,0,0,0,0,0,0,0,0,0,0,0,0,1,0,0,0,0,1,0,0,0,1,0,0,0,1,0,0,0,0,0,0,0,1,0,0,0,0,0,0,0,0,0,0,0,0,1,1,0,1,1,1,0,0,0,0,0,0,0,0,0,0,1,0,0,0,0,0,0,0,1,0,1,1,0,0,0,0,0,0,0,0,0,0,1,0,1,0,0,0,0,0,0,0,0,0,0,0,0,1,0,0,0,0,0,0,0,0,0,0,0,0,0,0,0,1,0,0,0,0,0,0,0,0,0,0,0,0,0,0,0,0,0,0,0,0,0,0,0,0,0,1,1,0,0,0,1,0,0,0,0,0,0,1,0,0,0,0,0,0,1,0,0,0,1,0,1,1,0,1,0,0,0,1,0,0,0,0,0,0,0,0,0,0,0,0,0,0,0,0,0,0,0,0,0,1,0,0,0,0,1,0,0,0,0,1,1,0,0,0,0,1,0,0,0,0,0,0,0,0,0,1,0,0,0,0,0,0,0,0,1,0,0,0,0,0,0,0,0,0,0,1,1,0,0,0,0,0,0,1,0,0,0,0,0,0,0,0,0,0,0,0,0,0,0,0,0,0,0,0,0,0,0,1,1,0,1,0,0,0,1,1,0,0,0,0,0,0,0,1,0,0,1,0,0,0,0,0,0,0,0,0,0,0,0,0,1,0,1,0,0,0,0,0,0,0,0,0,0,1,0,0,0,0,0,1,0,0,1,0,0,0,1,0,0,1,0,0,0,0,0,1,0,0,0,0,0,0,0,0,0,0,0,0,0,0,0,0,0,0,0,0,0,0,1,0,0,0,0,1,0,0,0,0,0,0,1,0,0,0,0,0,0,0,0,1,0,0,0,0,0,0,0,0,0,0,1,0,1,0,0,1,0,1,0,0,0,1,0,0,0,1,0,1,0,0,0,1,0,1,0,1,1,1,0,0,0,0,0,0,0,1,0,0,0,0,0,0,0,0,0,1,0,0,0,0,0,1,0,0,0,1,0,0,0,0,1,0,0,1,0,0,0,0,0,0,0,0,0,0,0,0,0,0,1,1,1,0,0,0,0,0,0,0,0,0,1,0,0,0,0,0,0,0,0,0,0,1,1,1,0,0,0,0,0,0,0,1,0,0,0,0,0,0,0,0,1,0,0,0,0,1,0,0,0,0,0,0,0,1,0,0,0,0,0,0,1,0,0,1,0,0,0,1,1,0,1,0,0,1,0,0,0,0,1,0,0,0,0,1,0,0,0,0,0,0,0,0,0,0,0,0,0,1,0,0,0,0,1,0,0,0,0,0,0,1,0,0,0,0,0,0,0,0,0,0,0,0,0,0,0,1,0,0,1,0,0,0,0,0,0,0,0,0,0,0,0,0,0,0,0,1,0,0,0,0,0,0,0,0,1,0,0,0,0,0,1,0,0,0,0,0,0,0,0,1,1,0,0,0,0,0,0,0,0,0,1,0,0,0,0,1,0,0,1,0,0,0,0,0,0,0,0,0,0,0,1,0,0,0,0,0,0,0,0,0,0,0,0,1,0,0,0,0,1,0,0,0,0,0,0,0,0,1,0,0,0,0,0,0,0,0,0,0,0,0,0,0,0,0,0,0,0,0,0,0,0,0,0,0,0,0,0,0,0,0,0,0,0,1,0,0,0,1,1,1,0,0,0,0,0,1,0,0,0,0,0,1,0,0,0,0,0,0,1,0,0,0,0,0,1,0,0,0,0,0,0,0,0,0,0,1,0,0,0,1,0,1,1,0,0,1,0,0,0,0,0,0,0,0,0,0,1,0,0,0,1,1,0,0,1,0,0,0,0,0,0,0,0,0,0,0,0,0,0,0,0,0,0,0,0,0,0,0,0,0,0,1,0,0,0,0,0,1,0,1,0,0,0,0,0,0,0,0,0,0,0,1,0,0,1,0,0,0,0,0,0,0,0,0,0,0,0,0,1,0,1,0,1,1,0,1,0,0,0,0,0,0,0,0,0,0,0,0,0,0,0,0,0,0,0,0,0,0,0,0,0,0,0,0,1,0,0,0,0,0,1,0,0,0,0,0,0,0,0,0,0,0,0,0,0,0,0,0,1,0,0,0,0,0,0,0,0,1,0,0,0,0,0,0,0,1,0,0,0,0,0,0,0,0,0,0,1,0,0,0,0,0,1,0,0,0,1,0,0,0,1,0,0,0,0,0,0,0,0,0,0,0,0,0,0,1,0,0,0,0,1,0,0,0,0,0,0,0,0,0,0,0,0,0,0,0,0,0,0,1,0,0,0,0,0,0,1,0,1,0,0,0,0,0,0,0,0,1,0,0,0,0,0,0,0,0,0,0,0,0,0,0,0,0,0,1,0,0,0,0,0,0,0,0,0,1,1,0,0,1,0,0,0,0,0,0,1,0,0,0,1,0,1,0,0,0,0,0,1,0,0,1,0,1,0,0,0,0,0,0,1,0,0,0,0,0,0,0,0,0,0,0,1,0,1,0,0,0,0,0,0,0,0,0,0,0,0,0,0,0,1,0,0,1,0,0,0,0,1,0,0,0,1,0,0,0,0,0,0,1,0,1,0,0,0,0,0,0,0,0,0,0,0,0,0,0,0,0,0,1,0,0,0,0,0,1,1,1,1,0,0,0,0,0,0,0,0,0,0,0,0,0,0,0,0,0,0,1,0,1,0,0,0,0,0,0,0,0,1,0,0,0,1,0,0,0,0,0,0,0,0,0,0,0,0,0,0,0,0,0,0,0,0,0,1,0,0,0,0,1,0,0,0,0,0,0,0,0,0,0,0,0,1,0,0,0,0,0,0,0,0,0,1,0,0,0,0,0,0,0,0,0,1,0,0,0,1,0,0,0,0,0,0,0,0,0,0,0,0,0,0,0,0,0,0,0,0,0,0,0,0,0,0,0,1,0,0,0,0,0,0,0,0,0,0,0,0,1,0,0,1,0,0,0,1,0,0,0,0,0,0,0,0,1,0,0,0,0,1,0,0,0,0,0,1,0,1,1,0,0,0,0,0,0,0,0,1,1,1,1,0,0,0,0,0,0,0,0,0,0,0,0,0,0,0,0,0,0,0,0,0,0,1,1,0,0,0,0,0,0,0,0,0,0,0,0,0,0,0,0,0,0,0,0,0,0,1,0,0,0,0,0,0,1,0,0,0,0,0,0,0,0,0,0,0,0,0,0,0,0,1,0,0,1,0,0,0,0,0,0,1,0,0,0,0,0,0,0,0,0,0,0,0,0,0,0,0,0,0,0,0,0,0,0,1,0,0,0,0,0,0,0,0,0,1,0,0,1,0,0,0,0,0,0,1,1,0,0,0,0,0,0,1,0,0,1,0,0,0,0,0,0,1,0,0,0,1,0,0,0,0,0,0,0,0,0,0,1,0,0,0,0,0,1,0,1,0,0,0,0,0,0,0,1,0,0,0,0,0,1,0,0,0,0,1,0,0,0,0,0,0,0,0,1,0,0,0,0,1,0,0,0,0,0,1,0,1,0,0,0,0,0,0,1,0,0,1,0,1,1,0,0,0,0,0,1,0,0,0,0,0,0,0,1,0,0,0,0,1,1,0,0,0,0,0,0,1,0,0,0,0,0,0,0,0,0,0,0,0,1,0,0,0,0,0,0,0,1,0,0,0,0,0,0,0,0,0,0,0,0,0,0,0,0,1,1,0,0,1,0,0,0,0,0,0,0,0,1,0,0,0,1,0,0,0,0,0,0,0,0,0,0,0,0,0,0,0,0,0,0,0,1,0,0,0,0,0,0,0,0,0,0,0,0,0,0,0,0,0,0,0,0,0,0,0,0,0,1,0,0,1,0,0,0,0,0,0,0,1,0,0,0,0,0,0,1,0,0,0,0,0,0,0,0,0,0,0,0,0,1,0,0,0,0,0,0,0,1,1,0,0,0,0,0,0,0,0,0,0,0,0,0,0,0,0,0,0,0,0,0,1,0,0,0,0,0,0,0,0,0,0,0,0,0,0,0,0,1,0,0,1,0,0,0,0,0,0,1,0,0,0,0,0,0,0,1,0,0,0,0,0,1,1,0,0,0,0,0,1,0,0,1,0,0,0,0,1,1,0,0,0,0,1,1,0,0,1,0,0,1,0,0,0,0,0,0,1,0,0,0,0,0,0,1,1,0,1,0,0,0,0,1,0,1,0,0,1,0,0,0,0,0,0,0,0,0,0,0,1,1,0,0,0,0,0,0,0,0,0,0,1,0,0,0,0,0,1,0,0,0,0,0,0,0,0,0,0,0,0,0,0,0,0,0,0,0,0,0,0,0,0,0,0,0,0,1,0,0,0,0,0,0,0,0,0,0,1,1,0,0,0,0,0,0,0,0,0,1,0,0,1,0,0,0,1,0,0,0,1,0,0,0,0,0,0,0,0,0,0,0,0,0,0,0,0,0,1,1,0,0,0,0,0,0,1,0,1,0,0,0,0,0,0,0,0,0,0,0,0,0,0,0,0,0,0,0,0,0,0,0,0,1,0,0,0,0,0,0,0,0,0,0,0,0,0,0,0,0,0,0,1,0,0,0,1,0,1,0,1,0,1,0,1,0,0,0,0,0,0,0,0,0,0,0,0,0,1,0,0,0,0,0,0,0,0,0,1,0,0,1,0,1,0,0,0,0,0,0,1,0,0,1,1,0,1,0,0,0,0,0,0,0,1,0,0,0,0,1,0,1,0,0,0,0,1,0,0,0,0,0,0,0,0,0,1,0,0,0,0,1,0,0,0,0,0,0,0,0,0,0,0,0,0,1,0,1,0,0,0,0,1,1,0,1,0,0,0,0,0,0,1,1,0,0,0,0,0,0,0,0,0,0,0,0,0,0,0,0,1,0,0,1,0,0,0,1,0,1,1,1,0,0,0,0,0,0,0,0,0,0,0,0,0,0,0,0,0,0,0,0,0,0,0,0,0,0,0,0,0,0,0,0,1,0,0,0,0,0,0,0,1,0,0,0,1,1,0,0,0,0,0,0,0,1,1,0,0,0,0,0,0,0,0,0,0,0,0,1,1,1,1,0,0,0,0,0,0,0,0,0,0,1,1,0,0,0,0,1,1,0,1,0,1,1,0,0,0,0,0,0,0,0,0,0,0,0,0,0,0,1,0,0,0,0,1,0,1,1,0,0,0,0,0,0,0,0,0,0,0,1,1,0,0,0,0,0,0,0,0,0,0,0,0,0,0,0,1,0,0,0,0,0,0,0,0,0,1,0,0,0,0,1,1,0,0,0,0,0,1,1,0,0,0,0,0,1,0,1,0,0,0,0,0,0,1,0,0,0,0,0,0,0,0,0,0,1,0,0,0,0,1,1,0,0,1,0,0,0,0,0,1,1,0,0,0,1,0,0,0,0,0,0,1,1,1,0,0,0,1,0,0,0,0,1,0,0,0,1,0,0,1,0,0,0,1,0,0,0,0,0,0,0,0,0,0,0,0,0,0,0,0,0,1,0,0,0,1,0,0,0,1,0,0,1,0,0,0,0,1,0,0,0,0,0,0,0,0,0,0,1,1,0,0,1,0,0,0,0,0,0,0,1,0,0,0,0,0,0,0,0,0,0,0,0,1,0,0,0,0,0,0,0,1,1,1,0,1,1,0,0,0,0,0,0,0,0,0,1,1,0,0,0,0,0,0,1,0,1,0,1,0,0,1,0,0,0,1,0,1,0,0,0,0,0,1,0,0,0,1,0,0,1,0,0,0,1,1,0,0,0,0,0,0,0,0,0,0,0,0,0,1,0,0,0,0,0,0,0,0,0,0,0,0,0,0,0,0,0,0,0,0,0,0,0,0,0,0,0,1,1,1,1,0,0,0,0,0,0,0,0,0,1,0,0,0,1,0,0,0,0,0,0,0,1,0,0,0,0,0,0,1,1,0,0,0,0,0,0,0,0,0,0,0,0,0,0,0,0,0,1,0,0,0,0,0,1,1,0,0,0,0,1,0,0,1,1,0,1,0,0,0,0,0,0,0,0,1,0,0,0,0,1,0,0,0,1,0,0,0,0,0,0,0,0,1,0,0,0,0,0,0,0,0,0,0,0,0,0,0,0,0,0,0,1,0,0,0,0,0,0,0,0,0,0,0,0,0,0,0,1,0,0,0,1,1,0,0,0,0,0,1,1,1,0,0,0,0,1,0,0,0,0,0,0,0,0,0,1,0,0,0,1,0,0,0,0,1,0,0,0,0,1,0,0,0,1,0,0,0,0,0,1,0,1,0,0,0,0,0,0,0,1,0,0,1,0,0,0,1,0,0,0,1,0,1,0,0,0,0,0,0,0,0,0,0,1,0,0,0,0,0,0,0,0,0,0,0,0,0,0,1,0,0,0,0,0,1,1,1,0,0,0,0,0,0,1,1,0,0,0,0,0,0,0,0,0,0,1,0,0,0,0,1,0,0,0,0,0,0,1,0,1,0,0,0,0,0,0,0,0,0,0,0,1,1,0,0,0,0,0,0,0,1,0,0,1,0,0,1,0,1,1,0,0,0,0,0,0,1,0,0,0,0,0,0,1,0,0,0,1,0,0,1,0,0,1,0,1,0,0,0,0,0,0,0,1,0,0,0,0,1,0,0,0,0,0,1,0,0,0,0,0,0,0,0,0,0,0,0,0,0,0,0,1,0,0,0,0,0,0,0,0,0,1,0,1,0,1,0,1,0,1,1,0,0,0,0,0,0,0,1,0,0,0,0,0,0,0,0,0,0,0,0,0,0,1,1,0,0,0,0,0,0,0,0,0,0,1,0,0,0,0,0,0,0,0,0,0,0,0,0,0,0,0,0,0,1,0,0,0,0,0,0,0,0,0,0,0,0,0,0,0,1,0,0,0,0,0,0,0,0,0,0,0,0,0,0,0,0,0,0,1,0,0,0,1,0,0,1,0,0,0,0,1,0,0,0,0,0,0,1,0,1,0,0,0,0,0,0,0,1,0,0,0,0,0,0,0,0,0,0,1,0,0,0,0,0,0,0,0,1,0,0,0,0,0,0,0,0,0,1,1,0,1,0,1,0,1,0,0,0,0,0,0,0,0,1,0,1,0,1,0,0,0,1,0,0,1,0,0,0,0,0,0,0,0,0,0,0,1,0,1,0,0,0,0,0,0,0,0,0,0,0,1,0,0,0,0,0,0,0,0,0,0,0,0,0,0,1,0,0,0,0,0,0,0,0,0,1,0,0,0,0,0,0,1,1,0,0,0,1,0,0,0,0,0,0,0,0,0,0,0,0,0,0,0,0,0,0,0,0,0,0,0,0,1,1,0,0,1,1,0,0,0,0,0,0,0,0,0,0,0,0,0,0,1,0,0,0,1,0,0,0,0,1,1,0,0,1,0,0,0,0,0,0,0,0,1,0,1,0,0,0,0,0,0,0,1,0,0,0,0,1,0,1,1,0,0,0,0,0,0,1,0,0,0,0,0,0,0,1,0,0,0,0,0,0,0,0,0,0,0,0,0,0,0,0,0,0,0,0,0,0,1,0,0,0,0,0,0,0,0,1,0,0,1,0,0,0,0,0,0,1,0,0,0,0,1,0,0,0,0,0,0,0,0,1,0,0,0,0,0,0,0,0,0,0,0,0,0,0,0,1,0,0,0,0,1,1,0,0,1,0,1,0,0,0,0,0,0,0,0,1,0,0,0,0,0,1,0,0,0,0,0,1,0,0,0,0,0,0,0,0,0,0,0,0,1,0,0,0,1,0,0,0,1,1,0,1,0,1,0,0,0,0,0,0,0,0,0,1,0,0,0,0,0,0,0,0,0,0,1,0,0,0,0,0,0,0,0,0,0,0,0,0,0,1,0,0,0,1,1,0,0,0,0,0,1,0,0,0,0,0,0,1,0,0,0,0,0,0,0,1,0,0,0,0,0,0,0,0,0,0,0,0,0,0,0,0,0,0,0,1,0,1,1,1,1,0,0,0,0,0,0,0,0,0,0,1,0,0,0,0,1,1,0,0,0,0,0,0,0,0,0,1,0,0,0,0,0,0,0,0,0,0,0,1,0,0,0,0,0,0,0,0,0,0,0,0,0,0,0,0,0,0,0,0,0,0,0,1,0,1,0,0,1,0,0,0,1,1,0,0,0,0,1,0,0,0,0,0,0,0,0,0,0,0,0,0,0,1,1,0,0,0,1,0,1,0,0,0,0,0,0,0,0,0,1,0,1,0,0,0,1,0,0,0,0,0,0,0,0,0,0,1,0,1,0,0,0,0,0,0,0,0,0,0,1,0,0,0,0,0,0,0,0,0,1,0,0,0,0,0,0,0,1,1,0,0,0,0,0,0,0,0,0,0,0,0,0,0,0,0,0,0,0,0,0,0,0,0,1,0,0,0,0,0,0,0,0,0,0,0,0,0,0,0,0,0,0,0,0,0,0,1,0,1,0,0,0,0,0,0,0,0,0,0,0,0,0,0,0,0,0,0,0,0,1,0,0,0,0,0,0,0,0,0,0,1,0,0,0,0,0,0,0,0,0,1,0,0,0,0,1,0,0,0,0,0,0,0,0,0,0,1,0,0,0,0,0,0,0,0,0,0,0,0,0,0,0,0,0,0,0,1,1,0,0,0,0,0,0,1,0,0,0,0,0,0,0,0,0,0,0,0,0,0,0,1,0,0,0,0,1,0,0,0,0,0,0,0,0,0,0,0,1,0,0,0,1,0,0,0,0,0,0,0,0,0,0,0,0,1,0,0,0,0,0,0,0,0,1,0,0,0,0,0,0,1,0,0,0,0,0,0,0,0,0,1,0,0,0,0,1,0,0,0,0,0,0,0,1,0,1,0,0,0,0,0,0,0,0,0,0,0,0,1,0,0,0,1,0,1,0,0,0,0,0,0,0,0,0,0,0,1,0,0,0,0,0,1,0,0,0,0,0,1,0,0,0,0,1,0,0,0,0,1,0,0,0,0,0,0,1,0,1,0,1,0,0,0,0,0,0,0,0,0,0,0,0,0,0,0,0,0,0,0,1,0,0,0,0,0,0,0,0,0,0,0,0,0,0,1,1,0,0,0,0,0,0,0,0,0,0,0,0,0,0,0,0,0,0,0,0,0,0,0,0,0,0,0,0,0,0,0,1,1,0,0,0,0,0,0,0,0,0,1,0,0,0,0,0,0,0,0,1,0,0,0,0,0,0,0,0,0,1,0,0,0,1,0,0,0,0,0,0,0,0,0,0,0,0,0,1,0,0,0,0,0,1,0,0,0,0,0,1,0,0,0,0,0,0,0,0,0,1,0,1,0,0,0,0,0,1,0,0,0,1,1,0,1,0,0,0,0,0,0,0,1,0,0,1,0,0,0,0,0,0,0,0,0,0,0,0,0,0,1,0,0,0,1,0,0,0,0,0,0,0,0,0,0,0,0,0,0,0,0,0,0,0,0,0,0,0,0,0,0,0,0,1,0,0,0,0,0,0,1,1,0,1,0,0,0,0,1,0,0,1,0,1,0,0,0,0,0,0,1,0,0,0,0,0,1,0,0,0,0,0,0,0,0,0,0,0,0,1,1,0,0,1,0,0,0,1,0,0,0,0,0,1,0,1,0,0,0,0,0,0,0,0,0,0,1,0,0,0,0,0,0,1,0,0,1,0,0,0,0,0,0,0,0,1,0,0,0,0,0,1,1,0,0,0,1,1,0,0,0,0,1,0,1,0,1,1,1,0,0,0,0,0,0,0,0,0,0,1,0,0,1,0,0,1,0,0,0,0,0,0,0,0,0,0,0,0,0,0,0,0,0,0,0,0,0,0,0,0,0,0,1,0,1,0,0,0,0,0,0,1,0,0,0,0,0,0,0,0,0,0,0,0,0,0,0,0,0,0,1,0,1,0,0,0,0,0,0,0,1,0,0,0,1,1,1,0,0,0,0,0,0,0,0,0,0,0,1,0,0,0,0,0,1,1,0,1,0,0,0,0,0,0,0,0,0,1,0,0,0,1,0,1,0,0,1,0,0,0,0,0,1,0,1,0,0,0,0,0,0,1,0,1,0,0,0,0,1,0,1,0,0,0,0,0,0,1,0,0,0,1,1,0,0,0,0,0,1,0,0,0,1,0,0,1,1,0,0,0,0,0,0,0,0,0,0,0,0,0,0,1,0,0,0,0,0,0,0,0,0,0,0,0,1,0,1,0,0,0,0,0,0,0,0,0,0,0,1,0,0,0,1,0,0,1,0,0,0,0,0,0,0,0,1,0,0,0,0,0,0,0,0,0,0,0,0,0,1,0,0,1,0,0,0,0,0,0,0,0,0,0,0,0,0,0,0,0,0,0,0,1,0,0,1,0,1,0,0,0,0,0,1,0,1,0,0,1,0,1,0,0,1,0,0,0,1,0,0,0,1,0,0,0,0,0,0,0,0,0,0,0,0,0,0,0,1,0,0,1,0,0,0,0,0,1,0,0,0,0,0,0,0,0,0,0,0,0,0,0,0,0,0,0,0,0,0,0,0,0,0,0,0,0,1,0,1,0,0,0,0,0,0,0,0,0,0,0,0,0,0,0,1,0,0,0,0,0,0,0,0,0,0,0,1,0,0,0,0,0,0,1,0,0,0,0,0,0,0,0,0,0,0,0,0,0,0,0,0,0,0,0,1,0,0,0,1,0,0,0,0,0,0,0,0,0,0,1,0,0,0,1,0,0,0,0,0,0,0,0,0,0,1,0,0,0,1,0,0,1,1,1,1,0,0,0,0,1,0,0,0,0,0,0,0,1,0,0,1,0,1,0,0,0,0,0,0,0,0,0,0,0,0,1,1,0,0,0,0,0,0,0,0,0,1,0,0,0,0,0,0,0,0,0,0,0,1,0,0,0,0,0,0,0,0,0,0,0,1,0,1,1,0,0,0,1,0,0,0,0,0,0,0,0,0,0,0,0,0,0,0,0,0,0,0,0,0,0,0,0,0,0,0,0,0,0,0,0,0,0,0,0,0,0,0,0,0,0,1,0,0,0,0,0,1,0,0,0,0,0,0,0,1,0,0,0,0,1,1,0,1,0,0,0,0,0,1,0,0,0,0,0,1,0,0,0,0,0,0,0,0,1,0,0,1,0,0,0,0,0,1,1,0,1,0,0,1,1,0,0,0,0,0,1,0,0,0,0,0,0,0,0,0,0,0,0,0,0,0,0,0,0,0,0,0,0,0,1,0,1,0,1,0,1,0,0,0,0,0,0,0,0,0,1,0,0,0,0,0,0,0,0,0,0,0,1,0,0,0,1,0,0,0,0,0,1,0,0,1,1,0,0,0,1,0,0,0,1,0,0,0,0,0,0,0,0,0,0,0,1,0,0,1,0,0,0,0,0,1,1,0,0,0,1,0,0,0,0,0,0,0,0,0,1,0,1,0,0,0,0,0,0,0,0,0,0,0,1,0,0,0,0,0,0,0,0,0,1,0,1,0,0,0,0,0,0,0,0,0,0,0,1,0,0,0,0,0,0,0,0,0,1,0,0,0,0,0,1,0,1,0,1,0,0,0,0,0,0,0,0,0,1,0,0,0,0,0,1,0,0,0,0,1,0,0,1,1,1,0,0,0,0,0,0,0,0,0,0,1,0,0,0,1,1,0,1,1,1,0,0,0,0,0,0,0,1,0,0,0,0,0,0,0,0,0,0,0,0,0,0,0,1,0,1,0,0,0,0,0,0,0,0,0,0,0,0,1,0,0,0,0,0,0,0,0,0,0,0,0,0,0,0,0,0,0,0,1,0,0,0,0,1,0,0,0,0,1,0,0,0,0,0,1,0,0,1,0,0,0,0,0,0,0,0,0,0,0,1,0,0,1,0,1,0,0,0,0,0,0,0,1,1,0,0,0,1,0,1,0,0,0,0,1,0,0,0,1,1,0,0,0,0,0,0,0,0,0,0,0,1,0,0,0,1,0,0,0,0,0,0,0,1,0,0,0,0,0,0,1,0,0,1,0,0,1,0,0,1,0,0,0,0,0,1,0,0,1,0,0,0,0,0,0,0,0,0,0,0,0,0,0,0,0,0,0,1,0,1,0,1,0,0,0,0,0,0,0,0,0,0,0,0,0,0,1,0,1,1,0,0,0,0,0,0,0,0,0,0,0,0,0,0,0,0,0,0,0,0,0,0,0,1,0,0,0,0,0,0,0,0,0,0,0,0,0,0,0,0,0,0,0,0,0,0,1,0,0,0,1,0,0,0,0,0,0,1,0,0,0,0,0,0,0,0,0,0,0,0,0,0,1,1,0,0,0,0,0,0,0,0,0,0,0,0,0,0,0,0,0,0,0,0,0,0,0,0,0,1,0,0,0,1,1,0,0,0,0,0,0,0,0,1,0,0,0,0,0,0,0,0,0,0,0,0,0,0,0,0,0,0,0,0,1,0,0,1,1,0,1,1,0,0,0,0,0,0,0,1,0,1,0,0,0,0,0,0,0,0,0,0,0,0,0,0,0,0,1,0,0,0,0,0,0,1,0,1,0,0,0,0,0,0,1,1,0,0,0,0,0,0,0,0,0,0,0,0,0,0,0,0,1,0,0,0,0,0,0,0,0,0,0,1,0,0,0,0,0,0,0,0,0,1,0,1,0,1,0,0,0,0,0,0,0,0,0,0,0,0,1,0,0,0,0,0,0,0,0,1,0,0,0,0,0,0,1,1,0,0,1,0,0,0,0,0,0,0,0,0,0,0,0,0,0,0,0,0,0,0,0,0,0,0,0,0,0,0,0,0,0,0,1,0,0,0,0,0,0,0,0,0,0,0,0,0,0,0,0,0,0,0,1,1,0,1,0,0,1,0,0,0,0,0,0,0,0,0,0,0,0,0,0,0,0,0,0,0,0,0,0,1,0,1,0,0,0,0,0,0,0,0,0,0,1,0,0,0,0,0,0,0,1,0,0,1,0,0,0,0,0,0,0,0,0,0,0,0,0,0,1,1,1,0,0,0,1,0,0,0,0,1,0,0,1,0,0,0,0,1,0,1,0,1,0,0,0,0,0,0,0,1,0,0,0,0,1,0,0,0,0,1,0,0,0,0,0,0,0,0,0,1,0,0,0,1,0,0,0,0,0,0,0,1,0,0,0,1,0,1,0,0,0,0,0,0,1,0,0,0,0,0,0,1,0,0,0,0,0,0,0,0,0,0,0,0,0,0,0,0,0,0,0,0,0,0,0,0,0,0,0,0,0,0,0,0,1,0,0,0,1,0,0,0,0,1,1,0,0,0,1,0,0,0,0,0,0,0,0,1,1,0,0,0,0,0,0,1,0,1,0,0,0,0,0,0,0,0,0,0,0,0,0,0,0,0,0,0,0,0,0,0,1,0,0,0,0,0,0,0,0,0,0,0,0,0,1,1,0,0,0,1,0,0,0,0,0,0,0,1,0,0,0,0,0,0,0,0,0,0,0,0,0,0,0,0,0,0,0,0,1,0,0,0,0,0,0,1,0,0,1,0,1,0,0,0,0,0,0,0,0,0,1,0,0,0,0,0,0,0,0,1,0,0,0,1,0,0,0,0,0,1,0,0,0,0,0,0,0,0,0,0,0,0,0,1,1,0,0,0,0,0,0,1,0,0,0,0,0,0,1,1,0,0,0,0,0,0,0,1,0,0,0,0,1,0,0,1,0,0,1,0,0,0,0,0,0,1,0,0,0,0,0,0,0,0,0,1,0,0,0,1,0,0,0,0,0,0,0,0,0,0,1,0,0,0,0,0,0,0,0,1,0,0,0,0,0,0,0,0,0,0,0,0,0,0,0,0,0,0,1,0,0,0,0,1,0,0,0,0,1,0,0,0,0,0,0,0,0,0,0,0,0,0,0,0,0,1,0,0,0,0,0,0,0,0,0,0,0,0,0,0,1,0,1,0,0,1,0,0,0,0,1,0,0,0,1,1,0,0,0,0,0,1,1,0,0,0,0,0,0,1,0,0,0,1,0,0,0,1,1,0,0,0,0,0,0,1,0,0,1,0,1,0,1,0,0,0,1,0,0,0,0,0,0,0,0,0,0,0,0,0,0,0,0,0,0,0,0,0,0,0,0,0,0,0,0,1,0,0,0,0,0,0,0,0,1,0,0,0,0,1,0,0,0,0,0,0,1,0,0,0,0,1,0,0,0,0,0,0,0,0,1,0,1,0,0,0,0,0,0,0,0,0,0,0,0,0,0,0,0,0,0,0,0,1,0,0,0,0,0,0,0,0,0,0,0,0,0,0,0,0,0,0,0,0,0,1,0,0,0,0,0,0,0,0,0,0,0,0,0,0,1,0,0,1,0,0,0,1,0,0,0,0,0,0,1,0,0,0,0,0,0,0,0,0,0,0,1,0,1,0,0,0,0,0,0,0,0,1,1,1,0,0,0,0,0,0,0,0,0,0,0,0,0,0,0,1,0,0,0,0,0,1,1,0,0,0,0,0,1,1,0,0,0,0,0,0,0,0,0,0,0,0,1,0,0,0,0,1,0,1,0,0,0,0,0,0,0,0,0,0,1,0,0,0,0,0,1,0,0,1,0,0,0,0,1,1,0,0,1,0,0,0,1,0,0,0,0,0,0,0,0,0,0,0,0,0,1,1,0,0,1,1,0,0,0,0,0,0,0,0,0,0,0,0,0,0,1,0,0,0,1,0,1,0,0,0,0,0,0,0,0,0,0,0,0,0,0,0,0,0,1,0,0,0,0,0,0,0,0,0,0,0,0,0,0,0,1,0,0,0,0,0,0,0,0,0,0,0,0,0,0,0,0,1,0,0,0,0,0,1,0,1,1,1,0,0,0,0,0,1,1,1,1,0,0,0,0,0,0,0,1,1,1,0,0,0,0,0,0,0,0,0,0,0,0,0,0,1,0,0,0,0,0,0,0,1,1,1,0,0,0,0,0,1,0,1,1,0,0,0,0,0,0,0,0,0,1,0,0,0,1,0,0,0,0,0,0,0,0,0,0,0,1,0,0,0,0,0,0,0,0,1,0,0,0,0,0,0,0,0,0,0,0,0,0,0,0,0,1,0,0,0,0,0,0,0,1,0,0,0,0,0,0,0,0,0,0,0,1,0,0,0,0,1,0,0,0,0,0,0,0,1,0,0,0,0,0,0,1,0,0,0,0,0,0,0,0,0,0,0,0,0,1,0,0,0,0,0,0,0,0,0,1,0,0,0,0,0,0,0,1,1,0,0,0,0,0,1,0,0,1,0,0,1,0,0,0,0,0,0,0,0,0,1,0,0,0,0,1,0,1,0,0,0,0,0,0,0,0,1,0,0,0,0,0,0,0,0,0,0,0,0,0,0,0,1,0,0,0,0,1,0,1,0,0,0,0,0,0,0,0,0,0,0,1,1,0,0,0,0,1,0,0,0,0,0,0,0,0,0,0,0,0,1,0,1,0,0,0,1,0,1,0,0,0,0,0,0,0,0,0,0,0,0,0,0,0,0,0,0,0,0,1,1,0,0,0,0,0,0,0,0,1,0,0,0,0,0,1,0,0,0,0,0,0,0,0,1,0,0,0,0,1,1,0,0,0,1,0,0,1,0,0,0,0,0,0,0,0,0,0,0,0,0,0,1,0,0,0,0,0,0,0,0,0,0,0,0,0,0,1,0,0,1,0,1,0,0,0,0,0,1,1,1,0,0,0,0,0,0,0,0,1,0,0,0,0,0,0,0,0,0,0,1,0,0,0,0,0,1,0,0,0,1,0,0,0,0,0,0,0,0,0,1,0,0,0,1,0,1,1,1,0,1,0,0,0,0,0,0,0,1,0,0,0,0,0,0,0,0,0,0,0,0,0,0,0,1,0,0,0,0,0,0,0,1,1,0,0,0,1,0,0,0,0,0,0,0,0,0,0,0,0,0,0,1,0,0,0,0,1,0,1,0,0,0,0,0,0,0,0,0,0,0,0,0,0,0,0,0,0,1,0,0,0,0,0,0,1,1,0,0,0,0,0,0,0,0,0,0,0,0,0,0,0,0,0,0,0,0,0,0,0,0,0,0,0,0,1,0,0,0,1,0,0,0,0,0,0,0,0,1,0,0,0,1,0,0,0,0,0,0,0,1,1,0,0,0,0,0,0,0,0,0,0,0,0,0,0,0,0,0,0,0,0,0,0,0,0,0,0,0,0,0,0,0,0,0,0,0,1,0,0,0,0,0,0,0,0,0,0,0,0,0,1,0,0,0,0,0,1,0,0,0,1,0,0,0,0,0,0,0,0,0,0,0,0,0,0,0,1,0,0,0,0,0,0,0,0,0,0,0,0,0,0,0,0,0,0,0,1,1,0,0,0,0,0,0,0,0,0,0,0,0,0,0,0,0,0,0,0,0,0,0,0,0,0,0,0,0,0,0,0,0,0,0,1,0,0,0,1,1,0,0,0,0,0,0,0,0,0,0,0,0,1,0,0,0,0,0,1,0,0,0,0,0,0,0,0,0,0,0,0,1,1,1,1,0,0,1,0,0,0,0,0,0,0,0,1,0,0,0,0,0,1,0,0,1,0,0,0,0,1,0,1,0,0,0,1,0,1,0,1,1,0,1,0,0,1,1,0,0,0,0,0,0,0,0,0,0,0,0,0,0,0,0,0,0,0,0,0,0,0,0,0,0,0,0,0,0,0,0,1,0,0,0,0,0,0,0,0,0,0,0,0,0,1,0,0,0,0,0,0,0,0,0,0,0,0,1,0,0,0,0,0,0,0,0,0,0,0,0,0,0,0,0,0,0,0,0,0,0,1,0,0,0,0,0,0,0,0,0,0,0,0,0,0,0,0,0,1,0,0,0,0,0,0,0,0,0,0,0,1,1,0,0,1,0,1,0,0,1,0,1,1,1,0,0,0,0,0,1,0,0,0,0,0,1,0,0,0,0,0,1,0,0,0,0,0,0,1,0,0,0,0,0,0,0,0,0,1,0,0,0,1,1,0,0,1,0,0,0,1,0,0,0,0,0,0,0,1,0,0,0,0,0,0,0,0,0,0,0,0,0,1,0,0,0,0,0,0,0,0,0,0,0,0,1,0,0,0,0,0,0,0,0,0,1,0,0,0,0,0,0,0,0,0,1,0,0,0,0,0,0,0,1,0,0,0,0,0,0,0,0,0,0,0,0,0,0,0,0,0,0,0,0,0,1,0,0,0,0,0,0,0,0,0,0,0,0,0,0,0,0,0,0,0,0,0,0,0,0,1,0,0,0,0,1,0,0,0,0,0,0,0,1,0,0,0,0,0,1,0,0,0,0,0,0,0,0,0,1,0,0,0,0,0,0,0,0,0,0,0,0,1,0,0,0,0,0,1,0,0,1,0,0,0,0,0,0,0,1,0,0,0,0,0,0,0,0,0,0,0,1,1,0,0,0,0,0,0,0,0,0,0,0,0,0,0,0,0,0,0,0,0,0,0,0,0,0,1,0,0,0,0,0,0,0,0,1,0,0,0,0,0,0,0,0,0,0,0,0,0,1,0,1,1,0,0,0,0,0,0,0,0,0,0,0,0,0,1,0,0,1,0,0,1,0,0,0,0,0,1,1,1,0,0,1,0,0,0,0,1,1,0,0,0,0,0,0,0,0,0,1,1,0,0,0,0,1,0,0,0,0,0,0,0,1,0,0,1,0,0,0,0,0,0,0,0,0,0,1,1,0,0,0,0,1,0,0,0,0,0,0,0,0,0,0,0,0,0,0,1,0,0,0,0,0,0,0,1,0,0,0,0,0,0,0,0,0,0,0,0,1,0,0,0,0,0,1,1,0,0,0,0,0,0,0,0,0,0,0,0,0,0,0,0,0,0,0,0,0,0,0,0,0,0,0,0,0,0,0,0,1,0,0,0,0,0,0,0,0,0,0,0,0,0,1,0,0,1,1,0,1,0,1,0,0,0,0,0,0,0,0,0,0,0,0,0,0,1,0,0,0,1,0,0,0,0,0,1,0,0,0,0,0,0,0,0,0,0,0,0,0,0,0,0,0,0,0,0,0,0,0,0,0,0,1,1,0,0,0,0,0,1,1,0,0,0,1,0,0,0,0,0,0,1,1,0,0,0,0,0,0,0,0,0,0,0,1,0,0,0,0,0,0,0,0,1,0,0,0,1,0,0,1,1,0,0,0,0,0,0,0,0,0,0,0,0,0,0,0,0,1,0,0,0,0,0,0,1,1,0,0,0,1,0,0,0,0,0,0,0,0,1,0,0,0,0,1,0,0,0,0,0,1,0,1,0,1,0,0,0,1,0,0,1,0,0,0,1,1,1,0,0,0,0,0,0,1,0,0,1,0,1,0,0,0,0,0,0,0,0,0,0,0,0,0,0,0,0,0,0,1,0,0,0,0,0,0,0,1,0,1,0,0,0,0,1,0,0,0,0,0,0,0,0,0,0,0,0,0,0,1,0,1,0,0,0,0,0,0,0,0,0,0,0,0,0,1,0,0,0,0,0,0,0,0,0,0,0,1,0,0,0,0,1,0,0,1,0,0,1,0,0,0,1,0,0,0,0,0,0,0,0,0,0,0,0,0,0,0,0,0,0,0,0,0,1,0,0,0,0,0,0,1,0,0,0,0,0,0,0,0,0,0,0,1,0,0,1,0,0,0,0,0,0,0,0,0,0,0,0,1,0,0,0,0,0,1,0,0,0,0,0,0,0,0,0,1,1,0,0,0,1,0,0,0,0,0,0,1,0,1,0,0,0,0,0,0,0,0,0,0,1,0,0,0,0,1,0,1,0,0,0,0,0,0,0,0,0,0,0,0,0,1,0,0,0,0,0,0,0,0,0,0,0,0,0,0,0,0,0,1,0,1,0,0,0,0,0,1,0,0,0,0,0,0,0,1,0,0,0,0,0,0,0,0,0,0,0,0,0,0,0,0,0,0,1,0,0,0,0,0,0,0,0,0,0,0,0,0,1,0,0,1,0,0,0,0,0,0,0,0,0,0,0,0,1,0,0,0,0,0,0,0,0,0,1,1,0,1,0,0,1,0,0,0,0,0,0,0,0,0,1,0,0,0,0,0,0,0,0,1,0,0,0,0,0,0,0,0,0,1,0,0,0,0,0,0,1,0,0,1,0,0,0,0,0,0,0,0,1,0,0,0,0,1,0,0,0,0,0,0,0,1,0,0,0,0,0,0,0,0,0,0,0,1,0,1,0,0,0,0,0,0,1,0,0,0,0,0,0,0,1,0,1,0,0,0,0,0,0,1,0,0,0,0,0,0,0,0,0,0,0,0,0,0,0,0,0,0,0,0,0,0,0,0,0,0,0,0,0,0,0,0,0,0,0,1,0,0,0,0,0,0,0,0,0,0,0,0,1,0,0,0,0,0,1,0,0,0,0,0,0,1,0,0,0,0,0,1,1,0,0,0,0,0,0,1,0,0,0,0,0,0,1,1,0,0,0,0,0,0,0,0,0,0,0,0,0,0,0,0,0,0,0,0,0,1,0,0,0,0,0,0,0,0,0,0,0,0,0,0,0,0,0,0,0,0,1,0,0,1,0,0,0,0,1,0,0,0,0,1,0,0,1,0,0,0,1,1,0,0,0,1,0,0,0,0,0,0,0,0,0,0,0,0,0,0,0,0,1,0,1,0,0,0,0,0,0,0,0,1,0,0,1,0,0,0,0,0,0,0,0,0,0,0,0,0,1,0,0,0,1,0,0,0,0,0,0,0,0,0,0,0,0,1,0,0,1,0,0,0,0,0,0,0,0,0,1,0,0,0,1,0,0,1,0,1,0,0,0,0,0,0,0,0,0,1,0,0,0,1,0,0,1,0,0,1,0,0,0,0,0,0,0,0,0,0,0,0,0,0,0,0,0,0,0,1,1,0,1,0,0,0,0,0,0,0,0,1,0,0,0,1,1,0,0,0,0,1,0,0,0,0,1,0,0,0,0,0,1,0,1,1,1,0,0,1,0,0,1,0,1,0,0,0,0,0,0,0,0,0,0,0,0,0,0,0,0,0,0,0,0,0,0,0,1,0,0,0,0,1,0,0,0,0,0,0,0,0,0,0,0,0,0,1,0,1,0,1,0,0,0,0,0,0,0,0,1,0,0,0,1,0,1,1,0,0,0,0,0,1,1,1,0,0,0,1,0,0,0,0,0,0,1,0,0,0,0,1,0,0,1,1,0,0,0,1,0,0,0,1,0,1,0,1,0,0,1,0,0,0,0,0,0,1,0,0,0,0,0,0,0,0,0,0,0,0,0,0,0,0,0,0,0,0,0,0,0,0,0,0,0,0,0,0,0,0,0,0,0,1,0,0,0,0,0,0,0,0,0,0,1,0,0,1,0,0,0,0,0,0,0,0,0,0,0,1,0,0,0,0,0,0,0,0,0,0,0,0,0,0,1,1,0,0,0,0,0,0,1,1,0,0,0,0,1,0,0,0,0,0,0,0,0,0,0,1,0,0,0,0,0,0,0,0,0,0,0,0,0,0,0,1,0,0,0,0,0,0,0,1,0,0,0,1,0,0,0,0,0,0,0,0,1,0,0,0,0,0,0,0,0,0,0,0,0,1,0,0,0,0,0,0,1,0,1,0,0,0,0,0,0,0,0,0,0,0,0,0,0,0,0,0,0,0,0,0,0,0,0,0,1,0,1,0,1,0,0,0,0,0,0,0,1,0,0,0,0,1,0,0,0,0,0,0,0,0,0,0,0,0,0,0,1,0,0,0,0,0,0,0,0,0,0,0,1,0,0,0,0,0,0,0,0,0,1,0,0,0,1,0,0,0,0,1,0,0,0,0,0,0,0,0,0,0,0,0,0,0,0,0,0,1,0,1,0,0,0,0,0,0,0,0,0,0,0,0,0,0,0,0,0,0,0,0,0,0,0,0,0,0,0,0,0,0,0,0,0,1,0,1,1,0,0,0,1,0,0,0,0,1,0,0,0,0,0,0,0,0,0,0,0,0,0,0,0,0,0,0,0,0,1,0,0,0,0,0,0,0,0,0,0,0,0,0,0,0,0,0,0,1,0,1,0,1,1,1,1,0,0,0,0,0,0,0,0,0,0,0,0,0,1,0,0,0,1,0,0,1,0,1,0,0,0,1,0,1,0,0,0,0,0,0,0,0,1,0,0,0,0,0,0,0,0,0,0,0,0,1,0,1,0,0,0,0,0,0,0,0,0,1,0,0,0,0,0,0,0,0,0,0,0,0,1,0,0,0,0,0,0,0,0,0,0,1,0,0,0,1,0,0,0,0,0,0,0,1,0,0,0,0,0,0,1,1,1,0,0,0,0,1,0,0,0,1,0,0,0,0,0,0,0,0,0,1,0,0,0,0,0,1,0,0,0,0,0,0,0,1,0,0,0,0,0,0,0,1,0,0,0,0,0,1,0,1,0,1,0,1,1,0,0,1,0,0,0,0,0,0,0,0,0,0,0,0,1,0,0,0,0,1,0,0,0,0,0,0,0,1,0,0,0,0,0,0,0,0,0,0,0,1,0,1,0,0,0,0,0,1,0,0,0,1,0,0,0,0,0,0,0,0,0,0,0,0,0,0,0,1,0,0,0,0,0,0,0,0,0,0,0,0,1,0,0,0,0,0,0,1,0,1,1,1,1,0,0,0,0,0,1,0,0,0,0,0,0,0,1,0,0,0,0,0,0,0,0,0,0,0,0,0,0,0,0,0,1,0,1,0,0,0,0,0,0,0,0,0,0,0,0,0,0,0,0,1,0,0,0,0,0,0,0,1,0,0,0,0,0,0,0,0,0,0,0,0,0,0,0,0,0,1,0,0,0,0,0,0,0,0,0,0,0,0,1,0,1,0,0,0,1,0,0,0,0,0,0,0,0,0,0,0,0,0,0,0,0,0,0,0,0,0,0,0,0,0,0,0,1,0,0,0,0,0,0,0,0,1,0,0,0,0,1,0,0,0,0,1,0,0,0,0,0,0,1,1,0,0,0,0,0,0,0,0,0,0,1,0,0,0,0,0,1,0,0,0,0,0,0,0,0,0,0,0,0,0,0,0,0,1,0,0,0,1,0,0,0,0,1,0,1,0,0,0,0,0,0,0,0,1,0,0,0,1,0,1,1,0,0,0,0,0,1,0,0,0,0,0,0,0,0,0,0,0,0,0,0,0,0,0,1,0,0,0,0,0,0,0,1,0,0,0,1,0,1,0,0,0,0,0,0,1,1,0,0,1,0,0,0,0,0,0,0,0,1,0,1,0,0,0,0,1,0,1,0,1,0,0,1,0,1,0,0,0,0,0,0,0,0,0,0,0,1,0,0,0,0,0,1,0,1,0,0,0,0,0,0,1,0,0,0,1,0,0,1,0,0,1,0,1,0,0,1,0,0,0,1,0,0,0,0,0,0,1,0,0,0,0,0,0,0,0,0,0,0,0,0,0,1,0,0,0,1,0,0,0,0,0,0,1,0,0,0,0,0,0,0,1,0,0,0,0,0,0,0,0,0,1,0,0,0,0,0,0,0,0,0,0,1,1,0,0,0,0,0,0,0,0,0,1,0,1,0,0,0,0,0,0,0,0,0,1,0,0,1,0,0,0,0,0,0,1,0,0,1,0,0,0,1,0,0,0,0,0,0,0,0,0,0,0,0,0,0,0,1,0,0,0,0,0,1,0,0,0,0,0,0,0,0,0,0,0,0,0,0,1,0,0,0,0,1,0,0,0,0,0,0,0,0,0,1,1,0,1,0,0,0,0,0,0,0,0,0,0,0,0,0,0,0,0,0,0,1,0,0,0,1,0,0,0,0,0,0,0,0,0,0,0,0,0,1,0,0,0,0,0,0,1,0,0,0,0,0,0,0,0,1,0,1,0,1,0,0,0,0,0,1,0,0,0,0,0,1,0,0,0,0,0,0,0,0,0,0,0,0,0,0,0,0,0,0,0,0,0,0,0,1,0,0,0,0,0,0,0,0,0,0,0,0,0,0,0,0,0,1,1,0,1,1,1,0,0,0,0,1,1,0,0,0,0,0,0,0,0,1,0,0,0,0,0,0,1,0,0,0,1,0,0,0,0,1,0,1,1,1,0,0,0,0,1,0,0,1,0,1,0,0,0,0,0,0,0,0,0,1,0,0,0,0,0,0,0,0,0,0,1,0,0,1,0,0,0,0,0,0,0,0,0,0,1,0,1,0,0,0,0,0,0,0,0,0,1,0,0,0,0,0,0,0,0,0,0,0,0,0,0,0,0,0,0,0,0,0,0,0,0,0,0,1,0,0,0,0,0,0,0,1,0,0,0,0,1,0,1,0,1,0,0,0,0,0,1,0,0,0,0,0,0,0,0,0,0,1,0,0,1,0,0,0,0,0,0,0,0,0,0,0,0,0,0,0,0,0,0,0,0,0,1,0
0,1,1,0,0,1,0,0,0,0,0,0,0,0,1,0,0,0,0,0,1,0,0,0,0,0,0,1,0,0,0,0,0,0,0,0,0,1,0,0,0,0,1,0,0,0,0,0,0,1,0,0,0,0,0,0,0,0,1,0,1,0,1,0,1,0,0,0,1,0,1,0,0,0,0,0,0,0,0,0,0,0,0,0,0,0,0,0,0,0,0,0,0,0,0,1,0,0,1,0,0,0,0,0,0,0,0,1,1,1,1,0,1,0,0,0,1,0,0,0,0,0,0,0,1,0,0,0,0,0,0,0,1,0,0,0,0,0,0,0,0,1,0,0,1,1,0,0,0,0,1,1,0,1,0,0,0,0,0,1,0,0,0,1,0,0,0,0,0,1,0,0,0,0,0,1,0,0,1,0,0,0,0,0,1,1,0,0,0,0,0,0,0,0,1,0,0,1,0,0,0,0,0,0,0,0,0,0,0,0,0,0,0,0,0,0,0,1,1,0,0,1,0,0,0,0,0,0,0,0,0,0,1,1,0,1,1,0,0,0,0,1,0,0,0,0,0,0,0,0,0,0,0,0,0,0,0,0,1,1,0,0,1,0,0,1,1,0,0,0,0,0,0,0,0,0,0,0,0,0,0,0,1,0,0,0,1,0,0,1,0,0,0,0,1,0,1,0,0,0,0,0,0,0,0,0,1,1,0,0,0,0,1,0,0,0,1,0,1,0,0,1,0,0,0,0,0,0,1,0,0,1,0,0,0,0,1,0,0,0,1,1,1,0,0,0,1,0,0,1,0,0,1,0,0,0,0,0,0,0,1,0,0,1,0,0,1,1,0,0,0,0,0,1,0,0,0,0,1,0,0,0,1,0,1,0,1,0,0,1,0,1,0,0,0,0,0,1,0,0,0,0,0,0,1,1,0,0,0,1,0,1,0,1,0,0,0,0,0,0,1,0,0,0,0,0,0,0,0,0,1,1,0,0,0,0,1,0,0,0,1,0,0,0,1,1,0,1,1,0,0,1,0,0,0,0,0,0,0,0,1,0,0,0,1,1,0,0,1,0,0,0,0,1,0,0,0,0,0,1,1,0,0,0,0,0,0,0,0,1,0,0,0,0,1,1,1,0,0,0,0,0,0,0,0,1,0,0,0,0,0,1,0,0,0,0,0,0,0,0,0,0,1,0,1,1,0,0,0,0,0,1,1,1,0,0,0,0,0,0,1,1,0,0,0,0,0,0,0,0,1,1,0,0,0,0,0,0,0,1,1,0,0,0,0,1,0,0,1,0,0,0,0,1,0,0,0,0,0,0,0,0,1,0,1,1,1,1,0,0,0,0,0,0,1,0,0,0,0,0,0,0,1,0,0,0,0,0,0,0,0,0,0,1,0,0,1,0,0,0,0,0,1,0,0,0,1,0,0,0,0,0,0,0,0,0,0,0,0,1,0,0,0,0,0,0,0,0,1,1,0,0,0,1,0,0,0,0,0,0,1,0,0,0,0,0,1,0,0,1,0,1,1,0,1,0,0,0,0,1,0,0,0,0,0,0,0,0,0,0,0,0,0,1,0,0,1,0,0,0,0,0,0,0,0,0,0,0,1,0,0,0,0,1,0,1,0,0,1,1,0,0,0,0,0,0,0,0,0,1,0,0,1,0,0,0,0,1,0,1,0,0,0,0,0,0,0,1,1,1,0,0,0,0,1,0,0,0,0,0,0,0,0,1,1,0,0,0,0,0,0,0,1,1,0,1,0,0,0,0,0,0,0,0,0,0,0,0,0,0,0,0,0,0,0,0,0,0,1,0,0,0,0,1,0,0,0,0,0,0,1,0,0,0,0,0,0,0,0,0,0,0,0,0,0,1,0,1,0,0,0,0,1,0,0,0,0,1,1,0,0,0,0,0,1,0,0,1,0,1,0,0,0,0,0,0,1,0,0,0,0,0,0,1,0,0,1,1,0,0,0,0,0,1,0,0,0,1,0,0,1,1,0,1,0,0,0,0,0,0,0,1,0,0,1,0,0,0,0,1,0,1,0,0,0,1,0,1,0,0,1,0,0,0,0,0,0,0,0,0,0,1,0,0,0,0,0,0,0,1,1,1,0,0,0,0,0,1,0,1,0,0,0,0,1,0,0,0,0,0,0,0,0,0,1,1,0,1,0,0,0,1,0,0,0,1,0,0,0,0,0,0,0,0,0,1,0,0,0,0,0,1,0,1,0,1,0,0,0,0,0,0,0,1,0,1,1,0,1,0,0,1,0,0,1,0,0,0,0,0,1,1,0,1,0,0,1,0,1,0,0,1,0,0,0,0,0,0,0,1,0,0,1,1,0,0,0,0,0,1,0,0,1,0,0,0,0,0,0,1,1,0,0,0,1,1,0,0,0,0,0,1,1,1,0,0,1,1,0,0,0,1,0,0,1,0,1,1,0,0,0,0,0,0,1,0,0,0,0,1,0,1,0,0,0,1,0,0,0,0,1,0,0,1,0,0,0,0,0,0,0,0,0,1,0,1,0,0,0,0,1,1,0,1,0,1,0,0,1,1,1,0,0,0,0,1,0,1,1,0,1,0,0,0,1,1,0,0,1,1,0,0,0,0,0,1,1,0,0,0,0,0,0,0,1,0,0,0,0,0,0,0,0,1,0,0,1,0,0,0,0,0,0,0,1,1,0,0,0,0,1,0,0,1,0,0,0,0,0,0,1,0,1,0,1,0,0,1,0,1,0,0,0,0,0,1,1,1,1,0,0,0,0,0,0,1,0,0,0,1,0,0,0,0,0,0,0,0,0,0,0,1,0,1,0,0,0,0,0,0,0,1,0,1,0,0,0,1,1,0,0,0,0,0,0,0,0,1,0,0,0,0,0,0,1,0,0,0,0,1,0,0,0,1,1,0,0,1,1,1,0,1,1,0,0,1,1,0,0,0,0,0,1,0,1,0,0,0,0,0,1,1,1,0,1,0,0,0,0,0,0,0,0,0,0,1,0,0,1,0,0,1,0,0,0,0,0,1,0,0,0,0,0,1,1,0,1,0,0,1,0,0,0,0,0,0,0,0,0,0,0,0,1,1,0,0,0,0,0,1,0,0,0,0,1,1,0,1,0,1,1,0,0,0,0,1,0,0,0,0,0,0,0,0,1,0,1,1,0,0,0,0,0,0,0,0,0,0,0,1,0,0,0,0,0,0,1,1,0,0,1,0,0,0,1,0,0,1,0,0,0,0,0,0,0,1,0,0,1,0,0,0,0,0,1,0,1,0,1,1,0,0,0,0,0,0,0,1,1,1,1,0,0,1,1,0,0,0,0,1,1,1,0,1,0,0,0,0,0,0,0,0,0,0,0,0,0,0,0,0,0,0,0,0,0,0,0,0,0,0,0,0,0,0,0,0,0,0,1,0,0,0,0,1,0,0,1,0,1,1,0,1,0,0,0,1,0,0,1,0,0,0,1,0,0,0,1,0,1,1,0,0,0,0,1,0,0,0,0,0,1,0,1,0,0,0,0,0,0,0,1,0,0,0,0,1,0,0,0,0,0,1,0,0,0,0,0,0,0,0,0,0,1,0,0,0,0,0,1,0,1,0,0,0,0,0,0,0,0,0,0,0,0,0,0,0,1,0,0,0,0,0,0,1,0,0,1,1,0,1,1,1,0,0,0,0,0,0,0,0,1,1,0,1,0,0,1,0,0,0,0,0,0,1,0,0,0,0,1,0,0,0,0,1,0,1,0,0,1,0,0,0,0,0,1,0,0,1,1,1,0,0,0,0,0,0,0,0,0,0,0,0,0,0,0,1,0,0,0,0,0,0,0,0,0,0,0,0,0,0,1,0,0,0,0,0,0,0,0,0,1,0,0,0,0,0,0,1,1,0,1,0,1,0,0,0,1,0,0,0,0,1,1,1,0,0,0,0,0,0,1,1,0,0,0,1,0,0,0,0,0,0,0,0,0,0,0,0,1,1,0,1,0,0,0,0,1,1,0,0,0,0,0,1,1,0,1,0,0,0,1,1,0,0,0,1,0,0,0,0,0,0,0,0,1,0,1,1,0,0,1,0,1,1,0,0,0,0,0,0,0,1,1,0,0,0,0,0,0,0,0,1,0,1,0,0,0,0,0,0,1,0,0,0,0,0,0,0,0,1,1,1,0,0,0,1,0,0,0,1,0,0,1,1,0,0,1,0,1,1,0,0,0,0,0,0,0,1,0,0,0,0,0,1,1,0,0,0,0,1,0,0,0,0,0,1,0,0,0,0,0,0,0,0,0,1,0,1,0,0,0,0,0,0,0,0,0,0,0,1,0,0,0,0,1,0,0,0,0,0,0,0,1,0,0,0,0,0,0,0,0,1,0,0,0,0,0,0,1,0,0,0,0,0,0,0,0,1,1,0,0,0,0,0,1,0,0,0,0,1,0,0,1,0,0,1,0,0,0,0,0,0,0,0,0,1,0,0,0,0,0,0,1,1,0,0,0,0,0,0,1,0,1,0,0,0,1,0,0,0,0,0,0,0,0,0,0,0,0,0,0,0,0,0,0,0,0,0,1,0,0,1,0,1,0,0,0,0,0,0,1,0,0,0,0,0,0,0,0,0,0,1,1,0,0,0,0,0,0,0,1,0,0,0,0,0,1,0,0,1,0,0,0,0,1,0,0,0,0,1,0,0,0,1,1,0,0,0,0,0,0,0,0,1,0,0,1,1,0,0,0,0,1,0,0,0,0,0,0,0,0,0,0,0,0,0,0,0,1,0,0,0,0,0,1,1,1,1,0,1,0,0,0,0,0,0,1,1,1,0,1,1,1,0,0,0,0,0,1,0,0,0,0,0,0,0,0,0,1,0,1,0,0,0,0,0,0,0,0,0,0,0,0,0,0,0,0,0,0,0,0,1,0,0,0,0,0,0,0,0,0,1,0,0,1,0,0,1,0,1,0,0,0,0,0,0,0,0,1,0,0,0,1,0,0,0,0,0,0,0,0,0,0,0,1,0,1,1,1,0,1,0,0,1,0,0,0,1,0,0,1,1,0,0,1,1,0,1,0,0,1,0,0,0,0,0,0,0,1,0,0,0,0,1,1,0,0,0,0,0,1,0,0,0,0,0,0,1,0,0,0,0,0,0,1,0,0,0,0,1,0,0,0,0,0,0,0,0,0,0,0,0,0,0,0,0,0,0,0,0,1,0,0,0,0,1,0,1,0,0,0,1,0,0,1,0,1,1,1,0,0,0,0,0,0,1,1,0,0,0,0,0,0,1,0,0,1,0,0,0,1,0,1,1,0,1,1,0,0,0,1,0,0,0,1,1,0,0,1,1,0,0,0,0,0,0,0,0,0,0,0,0,0,0,0,0,0,0,0,1,0,0,0,0,0,0,0,0,0,0,0,0,0,1,0,0,0,0,1,0,0,1,0,0,0,0,0,1,0,1,0,0,0,0,0,0,0,0,0,0,0,0,0,1,0,1,0,0,0,0,1,1,0,0,0,0,0,0,0,0,0,0,0,1,0,0,0,0,1,0,1,0,0,0,1,0,0,0,1,0,0,0,0,0,1,0,0,0,0,0,0,1,1,0,0,0,0,1,0,0,1,1,0,0,0,0,0,0,0,0,1,1,0,0,1,0,0,0,0,0,0,0,0,0,0,0,0,1,0,0,0,0,1,0,1,0,0,0,1,0,0,0,0,0,0,0,1,1,0,0,1,0,0,0,1,0,0,0,0,0,0,0,0,0,0,0,1,0,1,0,0,1,0,1,0,0,0,1,0,0,1,0,1,0,0,1,0,0,0,0,0,0,1,0,0,0,1,1,0,0,0,1,0,0,0,0,0,0,0,0,0,0,0,0,0,0,0,0,0,0,0,1,0,0,0,0,0,0,1,1,0,1,0,0,0,0,1,0,0,0,0,0,0,0,1,0,0,0,0,0,1,0,0,0,0,0,0,1,0,0,0,0,0,0,1,0,0,0,0,0,1,0,0,1,0,1,0,1,0,0,0,0,0,0,1,0,0,0,0,0,1,0,1,0,0,1,1,1,0,1,0,0,0,0,0,0,0,1,0,0,0,0,0,0,0,0,0,0,1,0,0,0,0,1,0,0,1,0,0,0,0,0,1,0,0,1,0,0,0,0,0,0,1,0,1,0,0,0,1,0,0,0,0,0,1,1,0,0,1,0,0,1,0,0,0,0,1,0,0,0,0,0,0,0,0,0,0,0,0,1,0,0,0,0,0,0,0,0,1,0,1,1,1,0,1,1,1,0,0,0,0,0,1,0,1,0,0,0,0,0,0,0,1,1,0,0,1,0,1,0,0,0,0,0,1,0,0,1,0,0,1,1,0,0,1,0,0,1,0,0,0,0,0,1,0,1,1,0,1,0,0,0,0,0,0,0,0,1,0,0,0,0,1,0,0,0,0,0,0,0,0,0,0,0,1,1,1,0,1,0,0,0,0,0,0,1,0,0,0,0,0,1,0,0,0,0,0,0,0,0,0,0,0,0,0,1,0,0,1,1,0,1,0,0,0,0,0,0,0,1,1,0,0,0,0,0,0,0,0,0,0,0,0,1,1,0,0,0,0,0,0,0,0,0,0,0,0,0,0,0,0,0,1,0,0,0,0,1,0,0,0,0,0,0,0,1,0,0,0,1,0,0,1,0,0,0,0,0,1,0,0,0,0,0,1,1,0,0,0,0,1,0,0,0,0,1,0,0,0,0,0,0,0,0,0,0,0,1,0,0,0,0,1,1,0,1,0,0,0,1,0,0,1,0,1,1,0,0,0,1,0,1,1,0,0,0,0,1,0,1,0,0,0,0,0,0,1,1,0,0,1,1,0,1,0,0,0,0,0,0,1,0,0,0,0,0,0,1,0,1,0,1,0,0,0,0,0,0,1,0,1,0,0,0,1,0,0,0,0,0,0,1,1,0,0,0,0,0,1,0,0,0,0,1,0,0,0,0,0,0,0,0,0,0,0,0,0,0,0,0,0,1,0,0,1,0,0,0,0,0,0,1,0,0,0,0,0,1,1,0,0,0,0,0,0,0,0,0,0,0,0,0,0,1,1,0,1,0,0,0,0,0,0,1,0,0,0,1,0,0,0,0,1,1,0,1,0,1,1,0,0,1,0,0,0,0,0,0,0,1,1,1,0,1,0,0,0,0,0,0,1,0,0,0,0,0,0,0,0,0,0,0,0,1,0,0,0,0,0,1,0,1,1,0,0,0,0,0,0,0,1,0,0,1,0,0,0,0,1,0,1,0,0,0,0,1,0,1,1,0,0,1,0,1,1,0,0,0,1,1,0,0,1,0,0,0,0,1,0,0,1,0,1,1,0,0,1,0,0,0,0,0,0,0,0,0,1,0,1,1,0,0,1,1,1,0,0,0,0,0,1,0,0,1,1,1,0,0,0,1,0,0,0,1,0,1,1,0,1,0,0,0,1,1,0,0,0,0,0,1,0,0,1,0,1,0,0,1,0,0,0,1,0,0,0,0,0,1,0,0,1,0,0,0,0,1,0,0,0,0,1,0,0,1,0,0,0,1,0,1,0,0,0,0,0,0,0,1,0,0,0,0,0,0,0,0,0,0,0,0,1,0,0,0,0,0,0,1,0,0,0,0,0,0,0,0,0,0,1,0,0,0,0,0,0,0,0,0,1,0,0,0,0,0,0,0,0,0,1,0,0,0,0,0,0,0,0,0,0,0,0,1,0,1,0,1,1,1,0,0,1,0,1,0,0,0,0,0,0,0,0,0,0,1,0,0,0,1,0,0,0,0,1,1,0,1,0,1,1,0,0,1,0,1,0,0,0,0,0,0,0,0,0,1,0,0,0,0,1,0,0,1,0,1,0,0,0,1,0,0,0,1,0,1,0,0,0,0,0,0,0,0,1,0,0,0,0,0,0,0,0,0,0,1,1,0,0,0,0,0,0,0,1,0,1,0,0,0,0,1,1,0,0,0,0,0,1,1,1,0,0,0,0,0,0,0,0,1,0,0,0,0,0,0,0,0,0,0,0,0,0,0,0,0,1,0,1,1,0,0,0,0,0,0,0,0,0,0,0,0,0,1,1,0,0,0,0,0,0,0,0,0,0,0,0,1,0,0,0,0,0,0,0,0,0,0,0,0,1,0,0,0,0,0,1,0,0,0,1,0,0,0,0,1,1,0,0,0,1,0,0,0,0,0,0,0,1,0,1,1,1,0,0,0,0,0,1,0,0,0,0,0,0,0,0,0,0,0,0,0,0,0,0,0,1,0,0,1,0,0,1,0,0,0,0,0,0,1,0,1,1,0,1,0,0,1,0,0,0,0,0,1,0,0,1,0,0,0,0,1,0,1,0,0,0,1,0,0,1,0,1,1,0,0,0,0,0,1,1,0,0,1,0,0,0,0,0,1,0,0,0,0,0,0,0,1,1,0,0,0,0,0,0,0,0,1,0,0,0,1,0,1,0,0,0,1,0,0,0,0,0,1,1,0,0,1,1,0,0,0,0,0,0,0,1,1,1,0,0,1,0,0,1,0,0,0,1,0,0,0,0,1,0,0,0,0,1,0,0,0,0,0,1,0,0,1,1,0,1,0,0,0,0,0,0,0,0,0,0,0,0,1,0,1,0,1,0,0,0,1,0,0,0,0,0,0,1,0,1,0,0,0,1,0,0,0,0,0,0,1,0,0,0,0,0,0,0,0,0,0,0,0,0,0,1,0,0,0,0,0,0,0,0,0,1,0,1,1,0,0,0,0,0,0,0,1,0,0,1,0,0,0,0,0,1,1,0,0,0,0,0,0,0,0,0,0,0,0,0,0,0,0,0,0,0,0,0,0,1,0,0,0,0,0,0,0,0,0,0,1,0,0,0,1,0,0,0,1,0,1,0,1,0,1,0,0,0,1,0,1,1,1,0,1,0,0,0,1,0,0,0,0,0,1,0,0,0,1,0,0,1,0,1,0,0,1,0,0,1,0,1,1,0,0,0,1,0,0,0,0,0,0,1,0,1,0,0,0,1,0,1,1,0,0,0,0,1,0,0,0,0,0,0,0,1,0,0,1,0,0,1,0,0,1,1,0,0,1,0,0,1,1,0,1,0,0,1,0,1,0,0,0,0,0,1,1,1,0,1,0,0,0,0,0,0,0,0,0,0,0,0,0,0,0,0,0,0,1,0,0,1,1,0,0,0,1,0,0,0,0,0,0,0,0,1,0,1,0,1,0,1,1,1,1,0,0,1,1,0,0,0,0,0,0,0,0,0,0,1,0,1,0,0,0,0,0,0,0,0,1,1,1,0,0,0,0,0,0,0,0,0,0,0,1,0,1,0,0,0,0,0,0,1,1,0,0,0,0,0,0,0,0,0,0,0,0,1,1,0,0,1,0,0,0,0,0,1,0,0,0,0,1,1,0,1,1,0,0,1,1,0,0,0,1,0,0,0,0,0,0,0,0,0,0,0,0,0,0,1,0,0,0,0,0,0,0,1,0,0,0,0,0,0,0,0,1,0,0,0,1,1,1,1,0,0,0,0,0,0,1,1,1,1,1,1,0,0,0,0,1,1,0,0,0,1,0,1,0,0,1,0,1,1,1,0,0,1,0,0,1,0,0,0,0,1,0,0,0,0,1,0,1,0,0,0,0,0,1,0,0,0,1,1,0,0,0,0,0,0,0,0,0,0,0,0,0,0,0,0,0,0,0,1,0,0,0,0,1,1,0,0,0,0,0,0,0,0,1,0,0,0,1,0,0,0,0,0,0,0,1,0,0,1,1,0,0,0,1,1,1,0,0,0,0,0,0,0,0,0,0,0,1,0,0,1,0,0,1,0,0,1,1,0,0,1,0,0,0,0,1,1,0,0,0,0,0,0,0,0,0,0,0,1,0,0,0,1,0,0,0,0,0,0,0,0,0,0,1,0,0,0,1,0,0,0,0,1,1,1,0,0,1,1,0,0,0,0,1,0,0,1,1,0,0,0,0,0,0,1,0,1,1,0,1,0,0,0,0,0,0,0,0,0,0,0,0,0,0,0,1,0,0,0,0,0,0,1,0,1,0,0,0,1,0,0,0,0,1,0,0,1,0,0,1,0,0,0,1,0,0,1,0,0,0,1,0,0,0,1,0,0,0,0,1,1,1,1,0,0,0,1,0,0,0,0,1,1,0,1,0,0,1,0,0,0,0,1,0,0,0,0,1,0,0,0,0,0,0,0,0,0,1,0,0,1,0,1,0,0,0,0,0,0,0,0,0,0,1,0,0,0,0,0,0,0,1,0,0,0,1,0,0,0,1,0,0,0,0,1,0,0,1,1,0,0,0,1,0,0,0,1,0,0,1,0,1,0,1,0,1,1,1,0,0,0,0,0,0,0,0,0,1,0,0,0,1,0,0,0,1,0,0,0,0,0,1,0,0,1,1,0,0,0,0,0,0,1,1,0,0,1,0,0,0,0,0,0,1,0,0,0,0,0,0,0,0,0,1,0,1,1,0,0,0,0,0,1,0,0,0,0,0,0,1,1,0,0,0,0,0,0,0,0,0,0,0,0,0,0,1,1,0,0,1,0,0,0,0,1,0,0,1,1,0,0,0,0,0,0,0,0,0,0,0,1,0,0,0,0,0,0,0,1,0,0,0,0,0,0,0,0,0,1,0,1,1,0,1,0,0,1,0,1,0,0,0,0,0,0,1,0,1,0,0,0,0,0,0,0,0,0,0,0,1,0,0,0,1,0,1,0,1,0,1,0,1,1,0,1,0,0,0,0,0,0,0,1,0,0,1,0,1,0,0,0,0,1,0,0,0,0,0,0,0,0,0,0,1,0,0,0,0,0,0,0,1,1,0,0,0,0,1,1,0,0,0,1,0,0,0,0,0,0,1,0,0,1,0,0,1,1,1,0,1,0,0,0,0,0,0,0,0,0,0,0,1,1,0,0,0,0,0,0,0,0,0,0,0,1,0,0,0,0,0,0,0,0,0,0,0,0,1,1,1,1,0,0,0,1,0,0,0,0,0,1,0,0,1,0,0,0,0,0,0,0,0,0,0,0,0,1,0,0,0,0,0,0,0,0,0,0,0,0,0,1,0,0,0,0,0,1,0,0,0,0,0,1,1,1,0,1,0,0,0,0,0,1,0,0,1,1,0,0,0,0,0,0,0,0,0,1,0,0,0,1,0,0,1,1,0,0,0,0,0,0,0,0,1,0,1,0,1,0,1,0,0,1,0,0,1,0,0,0,0,1,0,1,0,0,0,1,0,0,0,0,0,0,0,0,0,1,1,0,0,0,0,0,0,0,0,0,0,0,0,1,0,0,0,0,0,0,0,0,0,0,0,0,0,0,1,0,1,0,1,0,0,1,0,0,0,0,0,1,1,1,0,0,0,1,0,0,0,0,0,0,0,1,0,0,0,0,0,0,0,0,0,1,1,0,1,0,0,0,0,1,0,0,0,1,1,0,0,0,1,0,1,0,1,0,0,0,1,0,0,1,0,0,0,0,0,1,1,0,0,0,0,1,0,0,0,0,0,0,0,0,0,0,0,0,0,0,1,0,1,0,1,0,0,0,1,0,1,0,1,0,0,0,0,0,0,0,0,0,0,0,0,0,0,1,0,0,0,0,1,1,1,0,0,0,0,0,0,1,1,0,1,1,0,0,0,0,0,0,0,0,0,0,0,1,1,0,1,1,0,0,0,0,0,0,1,1,0,0,0,0,0,0,0,0,1,1,0,0,0,0,0,0,1,0,0,0,0,0,1,0,0,1,1,0,0,0,0,0,0,0,1,0,0,0,1,0,0,0,0,0,0,0,0,0,0,0,0,0,0,0,0,1,0,0,0,0,1,0,1,0,0,0,0,0,0,1,1,0,1,0,0,0,0,0,0,0,1,0,0,0,0,0,0,1,0,0,1,0,0,0,1,0,0,0,1,0,0,0,1,0,0,0,0,0,0,0,0,0,1,0,0,1,0,0,0,1,0,0,0,1,0,1,0,1,0,0,0,0,0,1,0,0,1,0,0,0,0,1,0,1,0,0,0,0,0,0,0,0,0,0,0,0,0,0,0,1,1,1,1,0,0,0,0,0,0,0,0,1,0,0,0,0,0,0,0,0,1,0,0,0,0,0,1,0,0,0,0,1,0,0,0,0,0,0,0,0,0,0,0,0,1,1,0,0,1,1,1,0,0,0,0,0,0,1,0,0,0,0,1,0,0,0,1,0,0,1,0,0,0,1,1,0,0,0,0,0,1,0,0,0,0,0,0,0,0,0,0,1,0,0,0,0,0,0,0,1,0,1,1,0,0,0,0,1,0,0,0,1,0,1,0,0,1,1,1,0,0,0,0,0,0,1,1,0,0,0,0,0,0,0,1,1,0,0,0,0,0,0,0,1,1,0,1,1,1,0,0,0,0,1,1,1,1,0,1,1,0,0,1,1,1,0,0,0,0,1,0,0,0,0,0,0,0,0,0,0,0,0,0,0,1,0,0,1,1,0,0,0,0,0,0,1,1,1,0,0,1,0,0,0,0,0,0,0,0,0,0,0,0,0,0,1,0,0,0,0,0,0,0,0,0,0,0,0,1,1,0,0,0,1,0,1,0,1,0,0,0,0,0,1,0,0,0,0,0,0,0,0,0,0,1,0,0,0,0,0,1,1,1,1,0,0,0,0,0,0,0,1,0,0,0,0,1,0,0,0,0,1,0,0,1,0,1,0,0,0,0,1,0,0,0,0,0,0,0,0,0,0,0,0,0,0,1,0,1,1,0,0,1,0,0,0,0,0,0,0,0,1,1,0,0,0,0,1,0,0,0,0,1,0,0,0,1,0,1,0,0,0,0,1,0,0,0,1,0,1,0,1,0,0,1,0,0,0,0,0,0,0,0,1,0,0,0,0,1,0,0,1,0,0,0,1,1,0,0,0,0,0,0,0,1,1,0,0,0,0,0,0,0,1,0,0,1,0,0,0,0,0,1,1,0,0,1,0,0,0,0,0,0,0,0,0,0,0,0,0,0,0,0,0,0,1,1,0,1,0,0,0,0,0,1,1,1,1,1,0,1,1,0,0,1,0,0,0,0,0,0,0,0,0,0,0,0,0,1,1,0,1,1,0,1,0,0,1,0,1,0,0,0,1,1,0,0,0,0,0,0,1,0,0,0,0,0,0,1,0,0,0,0,1,0,0,0,0,0,0,0,1,0,0,1,0,0,0,0,1,0,0,0,0,0,0,0,0,0,0,0,1,0,0,1,1,0,0,0,0,0,0,0,0,0,0,0,0,1,0,0,0,0,1,0,0,0,1,1,0,1,0,1,0,0,0,0,0,0,0,1,1,0,0,0,1,1,0,0,1,0,0,0,1,1,0,0,1,1,1,1,0,1,0,0,0,0,1,0,1,0,0,0,0,1,0,0,0,0,1,0,0,0,1,1,0,1,0,0,0,0,0,0,0,1,1,0,0,0,0,0,1,0,1,0,0,0,1,0,0,0,1,0,1,0,0,1,0,0,1,0,0,0,0,0,0,1,0,0,0,0,0,1,1,0,0,0,0,1,0,0,0,0,1,0,0,0,0,0,0,0,1,1,0,0,1,0,0,1,0,0,0,1,0,0,0,0,0,1,0,0,1,1,0,0,1,0,0,0,0,0,1,0,0,0,0,0,1,0,0,0,0,0,0,0,0,0,1,0,0,1,0,1,0,0,1,0,1,0,1,0,0,1,0,0,0,0,0,0,0,0,1,0,0,1,0,0,1,0,0,0,0,0,0,0,0,0,0,0,1,0,1,1,0,0,1,0,0,0,1,0,0,1,0,1,0,0,1,1,0,0,0,1,1,0,0,0,1,0,1,1,1,0,0,1,0,0,0,0,0,0,0,0,0,0,0,0,0,0,1,0,0,1,0,0,0,0,0,0,0,0,0,1,0,0,0,1,0,0,1,0,0,1,1,0,0,0,0,0,0,1,0,0,1,0,0,0,0,0,0,0,1,0,1,0,0,0,1,0,0,0,0,0,1,0,0,0,0,1,0,0,0,0,1,0,1,0,0,0,1,1,0,0,0,0,0,0,0,0,0,0,0,0,1,1,0,0,0,0,1,0,1,0,0,0,1,0,0,0,0,1,0,0,0,0,0,1,1,0,0,0,0,0,1,0,0,0,0,0,0,0,0,0,1,1,0,0,0,0,0,0,0,0,1,0,0,0,0,0,0,0,0,0,0,0,0,0,0,0,0,1,0,0,0,0,1,1,1,0,0,0,1,0,1,0,0,1,0,0,0,0,0,0,0,0,0,0,0,0,0,1,1,0,0,0,1,0,0,0,1,0,0,0,0,0,0,0,0,0,0,1,0,1,0,0,1,0,0,0,0,0,0,0,0,0,0,0,0,0,0,1,0,0,0,0,0,1,0,0,0,1,0,1,0,1,0,0,0,1,0,1,0,0,0,0,0,0,1,1,0,0,0,0,0,0,1,0,1,1,1,0,1,0,0,0,0,0,0,1,0,0,0,0,0,0,0,1,1,0,0,0,0,0,0,0,1,0,0,1,1,1,0,0,0,0,1,0,0,1,0,1,0,0,1,1,0,1,0,0,1,0,1,0,0,1,0,0,0,1,0,0,0,0,0,0,0,0,0,0,0,0,0,0,1,0,0,1,0,1,0,1,1,0,0,0,0,0,0,0,1,0,1,0,1,0,0,0,1,0,0,1,1,1,0,1,0,0,0,0,1,0,0,0,1,0,1,1,0,1,0,1,0,1,0,1,0,0,0,0,0,0,1,0,0,0,0,0,0,0,0,0,1,0,0,0,0,1,0,0,1,0,0,1,0,1,0,0,0,0,1,1,0,0,0,0,0,0,0,0,0,0,0,0,0,0,1,0,0,0,0,0,0,0,0,0,1,0,0,0,0,0,0,0,1,0,0,0,1,1,0,0,0,0,0,1,0,1,0,0,1,0,0,0,0,0,0,0,1,0,0,0,1,1,1,0,0,0,0,0,0,1,1,0,0,0,0,0,0,0,0,0,0,1,0,1,0,1,0,0,1,0,0,1,0,0,0,0,0,0,0,0,0,0,0,0,0,0,1,0,0,0,0,1,0,0,0,0,0,1,1,0,0,1,0,1,0,0,0,0,0,0,0,0,0,0,0,0,0,1,0,0,0,0,0,0,1,0,0,0,0,0,1,0,0,0,0,0,0,0,0,0,0,0,0,0,1,1,0,0,0,0,0,0,0,0,1,1,0,0,0,0,1,0,0,1,0,0,0,1,0,0,0,0,0,0,1,0,0,0,1,0,0,0,0,0,0,1,0,0,0,0,0,1,0,0,0,0,1,1,0,0,0,1,1,0,0,0,0,1,0,0,1,0,0,1,1,0,0,0,0,0,0,0,0,1,0,1,1,1,0,0,1,0,0,0,1,0,1,1,0,1,1,1,0,0,0,0,0,0,0,1,0,0,0,0,0,0,0,1,1,0,0,0,1,1,0,1,0,0,0,0,0,0,0,0,0,0,0,0,1,0,1,0,0,0,1,0,0,1,0,0,1,0,1,0,0,1,0,0,0,0,1,0,0,1,0,1,0,0,0,1,0,0,0,0,0,0,0,1,0,0,0,0,1,0,0,0,0,0,0,0,0,0,1,1,0,0,0,0,0,0,0,0,1,0,0,1,0,1,0,1,0,0,0,0,0,1,0,0,0,0,0,0,0,0,0,0,0,1,0,1,0,0,0,1,0,0,0,0,0,1,0,0,0,0,1,0,0,0,0,0,0,1,0,0,1,0,0,0,0,0,0,0,0,0,1,0,0,0,0,0,0,0,1,0,0,0,1,0,0,0,0,0,1,0,0,0,0,0,0,0,1,0,1,0,0,0,0,1,0,0,0,0,1,0,0,0,0,0,0,0,1,1,0,0,1,1,0,0,0,0,0,0,0,0,0,0,0,1,0,0,1,1,0,0,0,0,0,0,1,0,0,0,0,0,1,0,0,0,0,0,1,1,0,0,0,1,0,0,0,1,0,0,0,0,1,0,0,0,1,1,0,0,0,0,0,0,0,1,0,0,0,0,1,0,0,1,1,0,0,0,0,0,0,1,0,0,0,0,0,0,0,0,1,1,0,0,0,0,1,0,0,0,0,0,0,0,0,1,0,0,0,0,0,0,0,1,0,0,1,1,1,0,0,0,0,0,0,0,1,0,1,0,0,1,0,1,0,0,0,1,0,0,0,1,0,0,0,0,0,0,0,0,0,0,0,1,0,1,1,0,1,0,0,0,0,0,0,1,0,0,0,0,0,1,1,1,1,0,0,1,0,0,1,1,1,0,0,0,0,0,1,0,0,0,0,1,0,1,0,0,1,0,1,0,1,0,0,0,0,0,1,0,1,1,0,0,0,0,1,0,0,0,1,1,0,1,0,0,1,1,0,0,1,0,0,1,1,0,0,0,1,1,0,0,0,0,0,1,0,1,0,1,0,1,0,0,0,0,0,0,0,0,0,0,0,1,0,0,1,1,0,1,0,1,0,0,0,0,0,0,0,1,0,0,1,0,0,0,0,1,0,1,0,0,0,1,0,0,1,1,0,0,1,0,0,0,0,0,0,0,0,1,0,0,0,0,0,0,0,1,0,0,1,1,1,0,1,0,0,0,0,0,0,0,0,1,0,0,0,0,0,0,0,0,0,0,0,0,0,0,0,1,0,1,1,1,0,0,0,0,0,0,1,0,0,0,0,1,0,1,1,0,1,0,0,0,0,1,1,0,0,0,1,0,0,0,0,1,0,0,1,0,0,0,0,0,0,0,0,0,1,1,0,1,0,0,1,1,0,0,0,0,0,0,0,1,0,1,0,0,1,0,0,0,0,0,1,0,0,0,0,0,0,1,0,0,0,0,0,0,0,0,0,0,0,0,0,0,1,0,0,0,0,0,0,0,0,0,0,0,0,0,0,0,0,0,1,1,0,1,0,0,0,0,0,0,0,1,1,0,0,0,0,1,0,0,0,1,0,0,0,0,0,0,0,0,0,0,0,1,0,1,0,0,0,0,1,0,0,0,0,0,0,1,0,1,0,0,0,0,0,0,0,1,0,1,0,0,1,0,0,0,0,1,0,0,0,0,1,1,0,0,0,1,0,0,0,0,0,0,0,0,0,0,0,0,0,0,0,0,1,0,0,0,0,1,0,1,0,0,0,0,0,0,1,0,0,0,0,1,0,0,1,0,0,1,1,1,0,0,0,1,1,0,1,0,0,0,1,1,1,0,0,1,1,0,0,0,0,1,1,1,1,0,0,0,1,0,1,0,0,0,0,0,0,1,0,0,0,1,0,0,0,0,0,1,0,0,0,1,0,1,0,0,0,0,0,1,1,0,0,0,1,0,0,0,0,1,0,0,0,0,0,0,0,0,1,0,1,0,1,0,0,0,1,0,1,0,0,0,0,0,1,0,0,0,1,1,0,0,0,0,0,1,0,0,1,0,0,0,0,0,0,0,0,0,0,0,1,0,0,0,0,0,0,0,0,0,0,1,0,0,0,0,0,1,1,1,1,0,0,1,1,0,0,0,0,0,0,1,0,0,0,1,1,0,0,0,1,0,0,0,0,0,0,0,0,0,0,1,0,0,0,0,0,1,1,0,0,1,0,1,0,1,0,0,0,0,1,0,1,0,0,0,0,1,0,0,0,1,1,0,0,0,0,0,0,0,0,1,1,0,1,0,0,0,1,1,1,0,0,0,0,1,0,0,0,0,0,0,0,0,0,0,1,0,0,0,0,0,0,0,0,0,0,0,0,0,1,0,1,0,1,0,1,0,0,0,1,1,1,1,1,0,0,0,1,0,0,0,0,0,0,0,1,0,0,0,1,0,0,0,0,1,0,0,1,0,0,0,0,0,0,0,0,0,0,0,1,1,1,0,1,0,0,0,0,0,1,1,0,0,1,0,0,0,0,0,0,0,1,0,0,0,0,0,0,0,1,1,0,0,0,0,1,0,0,0,0,0,0,1,0,0,0,1,0,1,1,0,1,0,0,0,0,0,0,0,0,0,0,0,1,0,0,0,1,0,0,0,0,1,1,0,0,0,0,0,0,0,1,0,0,1,0,0,0,1,1,0,0,0,0,0,0,0,0,1,0,0,0,0,1,0,1,0,1,0,0,0,0,0,0,0,0,1,0,1,0,0,0,0,1,0,0,1,1,0,0,0,0,0,0,1,0,0,0,0,1,0,1,0,0,0,0,0,0,0,0,1,1,0,0,1,0,0,0,1,0,0,0,1,0,0,0,1,0,0,1,0,0,1,1,0,0,0,0,0,1,0,0,0,0,0,0,1,0,0,0,0,0,1,0,0,1,1,1,0,0,0,1,0,1,0,0,0,0,0,0,0,0,1,1,0,0,0,0,0,0,0,0,0,1,0,0,0,0,0,0,1,0,0,0,0,0,0,1,1,0,1,0,0,0,0,1,0,0,0,0,1,1,0,0,0,0,0,1,0,1,0,0,1,0,0,0,0,0,0,0,1,0,1,0,1,0,1,0,0,1,0,0,1,0,0,0,0,0,0,0,0,0,1,0,1,0,0,1,0,0,0,0,0,1,0,0,1,0,0,0,0,0,0,1,1,0,0,0,1,0,0,0,0,0,0,1,1,1,0,0,1,0,1,1,0,0,0,1,0,0,0,0,1,0,0,1,0,1,0,0,0,0,0,0,0,0,1,0,0,1,0,1,0,0,1,0,1,1,0,1,0,1,1,0,0,0,0,0,0,0,1,1,0,1,0,0,0,1,0,0,0,0,0,0,0,0,1,0,0,1,0,0,0,0,0,1,0,0,0,0,0,0,0,0,1,0,1,0,0,0,0,0,0,0,0,0,0,0,0,0,0,0,1,0,1,0,0,0,0,0,0,0,0,1,0,0,0,1,1,0,0,0,0,0,0,0,1,0,0,0,0,0,0,0,0,1,0,1,0,0,0,0,1,0,0,1,0,0,0,0,1,1,0,0,0,0,0,0,0,0,1,0,0,0,1,0,0,0,0,0,0,0,0,0,0,0,1,0,1,1,0,1,0,0,0,0,0,0,0,0,0,1,0,0,0,0,0,1,0,0,0,0,0,0,0,0,0,0,1,0,0,0,0,0,0,1,0,0,0,0,0,0,0,0,0,0,0,0,1,0,0,1,0,1,0,1,0,1,0,0,1,0,1,1,0,0,0,0,0,0,0,0,0,0,0,1,0,0,0,0,1,0,0,0,1,0,0,0,1,0,1,1,0,0,0,1,0,0,0,0,1,0,1,1,0,0,0,0,0,0,0,0,0,0,1,0,0,1,0,1,0,0,0,0,0,0,0,0,0,0,0,0,1,0,0,0,0,0,0,0,1,0,0,0,0,0,0,1,0,1,0,0,0,1,0,1,0,0,0,0,1,1,0,1,1,0,0,0,0,0,0,0,0,1,0,0,0,0,0,1,0,0,0,1,0,1,0,1,0,0,0,0,0,0,1,1,0,0,1,1,1,0,0,0,1,0,1,0,1,0,0,0,1,0,0,1,0,0,1,0,0,0,0,1,0,1,0,0,0,0,0,0,0,0,0,0,0,1,0,0,0,1,0,0,0,1,1,0,0,0,1,1,0,0,0,0,0,1,0,0,0,1,0,0,0,0,0,1,0,0,0,0,0,0,1,0,0,0,0,0,1,0,0,0,0,0,0,0,1,1,0,0,0,1,0,0,0,0,1,0,0,0,1,0,0,0,1,0,0,0,0,1,0,0,0,0,0,0,0,1,0,0,0,1,0,0,0,1,0,0,1,0,1,0,0,0,0,0,0,1,0,0,0,0,1,1,0,0,1,0,1,0,0,0,0,0,0,1,0,1,0,0,0,0,1,0,0,1,0,1,0,0,0,0,0,0,0,0,0,1,0,1,0,1,0,0,0,0,0,1,0,0,0,0,0,0,0,1,0,1,1,0,0,0,0,0,0,0,0,0,1,0,1,0,0,0,1,0,0,0,0,0,1,0,0,0,0,0,0,0,1,1,0,0,0,0,0,0,0,0,0,0,0,0,0,0,0,0,0,0,1,0,0,0,0,0,0,1,0,0,0,0,0,0,0,0,1,0,0,0,1,0,0,0,0,0,1,0,0,0,1,0,0,0,0,0,0,1,1,0,0,1,0,0,0,0,0,0,0,1,0,0,0,0,0,0,0,0,0,0,0,0,1,1,0,0,0,0,1,0,1,1,0,0,1,0,0,1,1,0,1,0,1,1,1,0,0,0,1,0,1,0,0,0,0,0,0,0,1,1,0,1,0,0,0,1,0,0,0,1,0,0,0,0,0,0,0,0,0,0,0,0,0,0,0,0,0,1,0,0,0,0,0,1,0,0,0,0,0,0,0,0,0,0,1,0,0,0,0,0,0,0,0,0,1,0,0,0,0,1,0,0,0,0,0,0,0,0,1,0,1,0,0,1,0,0,1,1,1,1,0,0,0,0,0,0,0,0,0,0,0,0,0,0,0,0,0,0,1,0,0,0,0,1,0,0,0,0,0,0,0,0,0,0,0,1,0,0,0,0,0,1,0,0,0,0,0,1,1,0,0,1,0,0,0,0,0,0,0,0,0,0,0,1,1,0,0,0,1,0,0,0,0,0,0,0,0,0,0,0,1,0,0,0,0,0,0,0,0,0,0,1,0,0,0,0,0,1,0,1,1,1,0,0,0,1,0,0,0,0,0,1,1,0,0,0,0,0,1,1,0,0,1,0,0,0,1,0,0,0,1,0,0,0,0,0,0,0,1,0,1,0,1,1,0,0,0,1,0,0,1,0,0,1,1,1,0,0,0,0,0,0,0,1,0,1,0,0,1,0,0,0,0,0,1,0,0,0,1,0,0,0,0,0,0,0,1,0,0,0,1,0,1,1,0,0,1,0,1,0,0,0,0,0,1,0,1,0,0,0,0,0,0,0,0,0,1,0,0,0,0,1,0,1,1,0,0,0,0,0,0,0,1,0,0,0,0,1,1,0,0,0,0,0,0,0,0,0,1,0,0,0,0,0,0,0,0,0,0,0,0,0,0,0,1,0,1,0,1,0,0,0,0,0,0,0,0,0,0,1,0,0,0,0,1,0,0,0,0,0,0,0,0,0,0,0,0,0,0,0,0,1,0,0,0,0,0,0,0,1,0,0,1,0,0,0,0,0,0,0,0,0,0,0,0,1,0,0,0,0,0,0,1,0,0,0,0,0,1,0,1,0,0,0,0,0,0,0,1,0,0,0,0,1,0,1,0,0,0,0,0,0,0,1,1,0,1,1,0,0,1,1,1,0,0,0,0,0,0,0,1,1,1,0,0,0,0,1,0,1,0,0,0,0,1,1,0,0,0,1,0,0,0,0,0,1,1,0,1,0,0,0,0,0,0,1,0,1,0,0,0,0,0,1,0,0,0,0,0,0,1,0,0,1,0,0,1,0,0,1,0,0,0,0,1,0,0,0,0,0,0,0,0,0,0,1,0,0,0,0,1,0,0,1,1,1,0,0,0,0,1,1,0,0,0,0,0,0,1,0,1,0,0,0,0,1,0,0,0,1,1,1,0,0,1,1,1,0,1,0,1,1,1,0,0,1,0,0,0,1,0,0,0,1,0,0,0,0,1,1,1,0,0,1,0,0,0,1,1,0,1,0,0,0,0,1,0,0,0,0,0,0,1,0,0,0,0,0,0,0,1,0,1,0,0,0,0,0,0,0,0,1,0,0,0,0,0,1,0,1,0,1,0,0,0,0,0,0,0,1,0,0,0,0,0,0,0,0,0,0,0,0,0,0,0,0,0,0,1,0,0,1,1,0,1,0,0,0,0,0,0,0,0,0,0,0,1,1,0,0,0,0,0,0,0,0,0,0,0,0,1,0,0,0,1,0,0,0,0,0,1,0,0,1,0,1,0,0,0,0,0,0,1,0,0,0,1,0,0,0,1,0,0,0,0,1,0,0,0,0,0,0,0,0,0,0,0,1,0,0,0,0,0,0,0,1,0,0,1,0,0,0,0,0,0,0,0,0,0,1,1,0,0,0,1,0,0,0,0,0,0,0,0,0,1,1,0,0,0,0,0,1,0,0,0,1,0,0,0,0,0,1,0,0,0,0,0,0,1,0,0,0,0,0,1,1,0,0,0,0,0,0,0,0,0,0,0,0,0,0,0,0,0,0,0,0,0,1,1,1,0,1,0,0,1,1,1,0,0,0,0,0,0,0,0,0,0,0,0,0,0,0,0,0,1,1,0,0,0,0,0,0,0,0,0,0,1,0,0,0,0,0,0,0,1,0,0,1,0,1,0,0,0,0,0,0,0,0,0,0,1,0,1,1,1,0,0,0,0,0,0,0,0,0,0,0,0,0,0,0,1,1,0,1,0,1,1,0,0,0,0,0,0,0,1,0,1,0,1,0,0,1,0,0,0,1,0,0,0,0,0,0,0,0,0,1,1,0,0,0,0,0,1,1,0,0,0,0,0,0,1,0,0,0,0,0,0,0,0,0,0,0,1,0,0,0,0,0,0,0,1,0,1,0,0,0,0,0,1,0,0,0,0,0,1,1,0,0,0,0,0,1,0,1,0,0,0,0,0,1,0,0,0,0,0,0,1,1,0,0,0,0,0,0,1,0,0,0,0,1,0,0,0,0,0,0,0,1,0,0,0,0,0,1,0,1,0,0,0,0,0,0,0,1,0,0,0,0,1,0,0,0,0,0,0,0,0,0,0,0,1,0,1,0,1,0,0,0,0,0,0,0,0,0,0,0,0,0,0,0,0,0,0,1,1,0,1,1,0,1,0,1,0,1,0,1,0,0,0,0,0,0,0,0,0,1,0,0,0,0,0,0,1,0,1,0,0,0,0,1,0,0,0,0,0,0,1,1,1,1,0,0,0,0,0,0,0,0,1,0,0,0,0,0,0,1,1,0,0,1,0,0,0,0,0,0,1,0,0,0,0,0,0,0,0,0,0,0,1,0,1,0,1,1,0,0,0,0,0,0,0,0,0,0,0,0,0,1,1,0,0,0,0,0,0,0,0,0,0,0,0,0,0,0,0,1,1,1,1,1,0,0,1,0,0,0,0,0,0,0,0,0,0,0,0,0,1,0,0,0,0,1,0,0,1,1,1,0,0,0,1,0,0,0,1,0,0,0,0,0,0,0,0,0,0,0,0,0,1,0,0,1,0,1,0,0,0,1,0,1,0,0,0,0,0,0,0,0,0,0,0,0,0,0,0,0,0,1,1,0,0,0,0,0,0,1,0,0,0,1,0,0,0,1,0,0,0,0,0,0,1,0,0,0,1,1,0,1,0,1,0,0,1,0,0,0,0,1,0,0,0,0,0,0,0,0,0,0,0,0,0,1,1,0,0,0,1,0,1,0,1,0,0,0,0,0,0,0,0,1,0,1,0,0,0,0,0,0,1,0,0,0,0,0,1,0,0,1,0,1,0,0,0,0,1,0,0,0,0,0,0,0,1,0,0,0,0,0,0,1,0,0,0,0,0,0,1,0,0,1,0,0,0,0,0,0,0,1,0,0,0,0,1,0,0,0,0,0,0,0,1,1,0,0,0,0,0,1,0,1,1,0,1,0,1,0,0,1,1,1,0,0,0,0,0,0,0,0,0,0,1,1,0,1,0,0,0,0,0,1,0,1,0,0,1,1,0,0,1,0,0,0,0,0,0,1,1,1,1,1,0,0,0,0,0,0,0,0,0,0,0,0,0,0,0,0,0,0,0,0,1,0,0,1,0,1,0,0,0,1,0,0,0,0,0,0,0,0,0,0,0,0,0,1,0,0,0,0,0,1,1,0,1,1,1,0,0,0,0,0,0,0,0,0,0,0,1,0,0,1,1,0,1,0,1,0,1,1,0,1,0,0,0,0,0,1,1,0,0,0,0,1,0,0,0,1,1,0,0,0,0,0,0,0,0,1,1,0,0,0,1,0,0,0,0,0,0,0,0,0,0,1,0,0,0,1,0,1,0,0,1,0,0,0,0,0,1,0,0,1,1,1,1,0,1,0,0,0,0,0,1,0,0,0,1,0,0,0,0,0,0,0,0,0,0,1,0,0,1,0,1,0,0,,,,,,,,,,,,,,,,,,,,,,,,,,,,,,,,,,,,,,,,,,,,,,,,,,,,,,,,,,,,,,,,,,,,,,,,,,,,,,,,,,,,,,,,,,,,,,,,,,,,,,,,,,,,,,,,,,,,,,,,,,,,,,,,,,,,,,,,,,,,,,,,,,,,,,,,,,,,,,,,,,,,,,,,,,,,,,,,,,,,,,,,,,,,,,,,,,,,,,,,,,,,,,,,,,,,,,,,,,,,,,,,,,,,,,,,,,,,,,,,,,,,,,,,,,,,,,,,,,,,,,,,,,,,,,,,,,,,,,,,,,,,,,,,,,,,,,,,,,,,,,,,,,,,,,,,,,,,,,,,,,,,,,,,,,,,,,,,,,,,,,,,,,,,,,,,,,,,,,,,,,,,,,,,,,,,,,,,,,,,,,,,,,,,,,,,,,,,,,,,,,,,,,,,,,,,,,,,,,,,,,,,,,,,,,,,,,,,,,,,,,,,,,,,,,,,,,,,,,,,,,,,,,,,,,,,,,,,,,,,,,,,,,,,,,,,,,,,,,,,,,,,,,,,,,,,,,,,,,,,,,,,,,,,,,,,,,,,,,,,,,,,,,,,,,,,,,,,,,,,,,,,,,,,,,,,,,,,,,,,,,,,,,,,,,,,,,,,,,,,,,,,,,,,,,,,,,,,,,,,,,,,,,,,,,,,,,,,,,,,,,,,,,,,,,,,,,,,,,,,,,,,,,,,,,,,,,,,,,,,,,,,,,,,,,,,,,,,,,,,,,,,,,,,,,,,,,,,,,,,,,,,,,,,,,,,,,,,,,,,,,,,,,,,,,,,,,,,,,,,,,,,,,,,,,,,,,,,,,,,,,,,,,,,,,,,,,,,,,,,,,,,,,,,,,,,,,,,,,,,,,,,,,,,,,,,,,,,,,,,,,,,,,,,,,,,,,,,,,,,,,,,,,,,,,,,,,,,,,,,,,,,,,,,,,,,,,,,,,,,,,,,,,,,,,,,,,,,,,,,,,,,,,,,,,,,,,,,,,,,,,,,,,,,,,,,,,,,,,,,,,,,,,,,,,,,,,,,,,,,,,,,,,,,,,,,,,,,,,,,,,,,,,,,,,,,,,,,,,,,,,,,,,,,,,,,,,,,,,,,,,,,,,,,,,,,,,,,,,,,,,,,,,,,,,,,,,,,,,,,,,,,,,,,,,,,,,,,,,,,,,,,,,,,,,,,,,,,,,,,,,,,,,,,,,,,,,,,,,,,,,,,,,,,,,,,,,,,,,,,,,,,,,,,,,,,,,,,,,,,,,,,,,,,,,,,,,,,,,,,,,,,,,,,,,,,,,,,,,,,,,,,,,,,,,,,,,,,,,,,,,,,,,,,,,,,,,,,,,,,,,,,,,,,,,,,,,,,,,,,,,,,,,,,,,,,,,,,,,,,,,,,,,,,,,,,,,,,,,,,,,,,,,,,,,,,,,,,,,,,,,,,,,,,,,,,,,,,,,,,,,,,,,,,,,,,,,,,,,,,,,,,,,,,,,,,,,,,,,,,,,,,,,,,,,,,,,,,,,,,,,,,,,,,,,,,,,,,,,,,,,,,,,,,,,,,,,,,,,,,,,,,,,,,,,,,,,,,,,,,,,,,,,,,,,,,,,,,,,,,,,,,,
0,0,1,0,1,0,1,0,0,1,0,0,1,0,0,0,0,0,0,1,0,0,1,0,0,0,1,0,1,0,0,0,0,0,0,0,0,0,0,0,1,0,0,0,0,1,0,1,1,0,1,1,0,0,0,0,0,0,0,0,1,0,0,0,0,0,0,0,0,1,0,1,1,0,0,1,0,0,0,1,0,1,0,1,0,1,0,1,1,0,1,0,0,1,0,0,0,0,1,0,0,1,0,0,1,1,0,0,0,1,0,0,0,0,0,0,0,1,0,0,0,0,0,0,0,0,0,1,0,0,1,0,0,0,1,0,0,0,0,0,0,0,0,1,1,0,0,1,0,1,0,1,1,1,0,1,0,0,1,0,1,0,0,0,0,1,1,0,1,1,0,0,0,1,0,1,0,0,1,0,1,1,1,1,0,0,1,0,0,0,0,0,1,0,0,0,0,1,1,0,0,0,1,1,1,0,0,0,0,1,0,0,0,1,0,1,1,0,1,0,0,0,0,0,1,0,0,0,0,0,0,1,0,0,0,0,1,0,1,1,0,0,1,1,0,0,0,0,0,0,1,0,0,0,1,0,0,0,0,0,0,0,1,0,0,1,0,1,0,1,0,1,0,0,0,1,0,0,0,0,0,0,0,1,0,0,0,0,0,0,0,0,1,0,1,0,0,1,0,0,1,1,0,0,1,1,0,0,0,0,0,0,0,0,1,1,0,1,0,0,0,0,0,1,0,1,0,0,0,0,1,0,0,0,0,0,0,0,1,0,0,0,0,0,0,0,1,0,1,0,1,0,0,0,0,1,1,0,0,0,1,1,0,0,1,0,0,0,0,0,1,0,0,0,0,1,0,1,0,0,0,1,0,1,1,0,1,1,0,0,0,0,0,0,0,1,1,1,1,0,0,0,1,0,0,0,1,0,0,0,0,1,1,0,1,1,0,0,0,1,0,0,1,1,1,0,1,1,0,1,0,0,1,0,0,0,0,1,1,1,0,0,0,0,1,0,0,0,0,0,0,1,0,0,0,0,0,1,0,0,1,0,0,1,0,0,1,1,1,0,0,0,1,0,0,0,0,0,0,1,1,1,0,0,0,0,0,0,0,0,0,1,0,0,1,0,1,0,1,1,1,0,0,0,0,0,0,1,0,1,0,0,1,1,0,0,0,0,0,1,1,0,0,0,0,1,1,0,1,0,0,1,0,1,1,1,0,0,1,0,1,0,0,0,0,1,0,1,1,1,0,0,0,0,0,0,0,0,0,0,0,0,0,0,0,0,0,0,0,0,1,1,0,0,0,0,0,0,1,0,0,0,0,0,1,0,1,1,0,0,0,0,0,1,1,0,1,1,1,1,0,1,1,1,0,0,1,0,0,0,0,0,0,0,0,1,0,0,0,0,0,0,0,1,1,0,0,1,0,0,0,0,0,0,0,1,1,1,0,1,0,0,1,0,0,0,0,1,0,1,0,0,1,0,1,0,1,0,0,1,0,1,0,0,0,0,0,1,1,0,1,0,0,0,1,1,1,0,0,1,0,1,1,1,0,0,1,1,1,0,0,0,0,0,0,1,1,0,0,0,0,0,0,1,0,0,0,0,1,0,1,0,1,0,0,0,1,1,0,0,0,0,1,0,0,0,1,0,1,1,0,0,0,1,0,1,0,0,1,0,0,1,1,0,0,0,1,0,0,0,0,1,1,0,1,0,1,0,0,0,0,0,0,0,0,0,1,1,0,0,0,0,0,0,0,0,1,0,0,0,0,0,0,0,1,0,0,0,0,1,0,0,0,1,1,1,1,1,0,0,0,0,0,0,0,0,0,0,1,1,0,0,1,0,1,0,1,0,0,0,1,0,0,1,0,0,0,1,0,1,0,0,0,0,1,0,0,0,1,0,0,1,0,1,1,0,0,1,0,0,0,0,1,1,0,1,1,0,1,1,0,0,0,0,0,1,1,1,1,0,0,0,1,0,1,0,0,0,1,0,0,0,0,1,0,0,0,0,0,1,0,0,0,0,0,0,0,0,1,0,0,1,0,0,0,1,1,0,1,1,0,0,0,1,0,0,1,1,0,0,0,0,0,0,0,0,0,1,0,0,1,0,0,0,0,1,0,0,1,1,0,0,0,0,0,0,0,1,1,0,1,0,0,0,1,1,0,1,0,0,1,0,1,0,0,0,0,0,1,0,0,0,1,1,0,1,0,1,1,0,0,1,0,1,0,0,0,1,0,1,0,0,0,0,0,1,0,0,0,1,1,1,0,1,0,0,1,1,0,0,0,1,0,0,0,0,0,0,0,1,0,0,1,0,0,0,1,0,0,0,0,0,1,0,0,0,0,0,0,1,1,0,1,0,0,0,0,1,0,1,1,0,1,0,0,1,0,0,1,0,1,0,0,0,0,1,0,1,0,1,1,0,1,0,1,0,0,0,0,0,1,1,1,1,0,1,1,1,0,1,0,1,0,0,0,1,1,0,1,0,0,1,0,0,1,0,1,0,0,0,0,0,1,0,0,0,0,1,0,0,0,1,0,0,1,1,0,1,0,0,0,0,0,0,1,0,0,0,0,0,1,0,0,0,1,1,0,0,0,0,0,0,0,1,0,0,0,1,0,0,0,0,0,1,0,1,0,0,0,1,0,0,0,1,1,1,1,1,0,1,0,1,1,0,0,0,0,1,0,0,0,0,0,0,0,0,0,0,1,0,1,1,1,0,1,0,0,0,0,1,0,1,0,0,1,0,0,0,0,0,0,0,0,1,0,1,1,1,0,0,1,0,0,0,0,0,0,0,1,0,1,0,0,1,0,1,0,0,0,1,1,0,0,0,0,1,0,0,0,1,0,0,1,0,0,1,0,0,1,0,0,1,0,0,0,0,0,0,0,0,1,0,0,0,0,1,0,0,0,0,1,0,0,1,0,1,1,1,0,0,0,1,1,1,0,0,0,0,1,1,0,0,0,1,0,0,0,1,0,1,1,1,0,1,1,0,1,1,0,0,0,0,0,0,0,0,0,1,0,0,0,1,0,0,0,0,0,0,1,1,0,0,0,0,1,0,0,0,0,1,0,0,0,1,0,0,1,0,0,1,1,0,1,1,0,1,0,1,1,0,0,0,0,0,0,1,1,0,0,0,0,0,0,0,1,1,0,0,0,1,1,0,1,0,1,1,1,0,0,0,0,1,0,0,0,0,0,0,1,0,1,0,1,0,0,0,0,1,0,0,1,0,1,0,0,1,0,0,0,1,0,0,0,0,1,1,0,0,0,0,0,0,0,1,1,0,1,0,0,0,0,0,0,0,1,0,0,0,0,0,0,0,0,1,0,0,0,1,1,0,0,1,0,0,1,1,0,1,0,0,0,0,0,0,1,0,0,0,1,0,1,0,1,0,0,0,1,0,1,0,0,0,0,0,0,1,0,1,0,0,1,0,0,0,1,1,0,0,0,0,0,1,1,1,0,0,0,0,0,0,0,0,0,1,1,1,0,1,1,1,0,0,1,1,1,0,1,0,1,0,0,0,1,0,0,0,0,0,0,0,0,1,0,0,0,0,1,0,0,1,1,1,1,0,0,1,1,1,0,0,0,0,0,0,0,1,1,0,0,0,1,0,0,0,0,1,0,0,1,1,0,1,0,0,0,0,1,0,0,0,0,0,0,0,0,0,0,1,0,1,1,1,1,0,0,0,0,1,0,0,1,1,0,1,1,0,1,1,1,0,0,1,0,1,0,0,0,1,0,1,0,1,0,0,1,1,1,1,0,0,1,1,1,0,1,1,1,1,0,0,1,0,1,1,1,1,0,1,1,0,0,1,0,1,1,0,1,1,0,1,0,0,0,0,0,0,0,1,0,1,0,0,0,0,0,1,0,1,1,0,1,0,0,0,1,0,0,0,0,0,0,1,0,0,1,0,0,0,1,1,0,0,1,0,0,0,0,0,0,0,1,0,1,0,0,0,1,0,1,1,0,0,0,0,0,0,0,0,0,0,0,1,1,0,1,1,1,0,0,0,0,0,0,0,0,1,1,1,1,0,0,0,0,1,0,1,0,0,0,1,1,0,1,0,0,1,0,0,1,0,1,0,0,0,1,0,1,0,0,1,0,0,0,0,0,0,1,0,0,1,0,0,0,1,1,1,1,0,1,0,1,0,0,0,1,1,1,0,0,0,0,1,0,0,0,1,0,0,0,0,1,0,0,1,0,1,1,1,0,1,0,1,0,0,0,1,0,0,0,1,0,1,1,1,0,0,1,0,0,0,1,0,1,0,0,0,0,0,1,0,0,0,1,1,0,0,0,1,1,0,0,1,1,0,1,1,1,1,0,0,0,0,0,0,1,0,1,0,0,1,1,1,0,0,0,1,0,0,0,0,0,1,1,0,0,0,1,0,0,0,0,1,0,0,0,0,0,0,0,0,0,0,0,1,0,0,0,0,0,0,0,0,0,0,1,1,0,0,1,0,0,1,1,0,1,1,0,0,0,0,0,0,0,0,0,0,0,0,0,1,1,0,0,0,0,1,0,0,0,0,0,0,0,0,1,1,0,1,1,1,0,0,0,0,1,0,0,1,0,0,1,0,0,1,0,0,0,1,1,0,0,1,0,0,0,0,1,0,0,1,0,0,0,0,0,0,0,0,0,0,0,0,1,0,1,0,0,0,1,0,1,0,1,0,1,0,0,1,1,1,0,0,0,1,1,1,1,0,0,0,0,0,0,1,1,1,1,1,1,1,1,1,1,0,0,1,1,0,0,0,1,0,0,1,0,0,0,0,1,0,0,0,0,1,0,1,0,0,0,1,0,0,0,0,0,0,0,1,0,0,0,0,0,1,0,0,1,0,0,0,0,0,1,1,0,1,0,0,1,0,0,0,0,1,1,0,0,0,0,1,0,0,0,0,0,0,1,1,0,1,1,1,1,0,0,0,0,1,0,1,0,0,0,0,1,0,1,0,1,0,0,0,0,1,0,0,1,0,0,0,0,0,0,0,1,0,0,1,0,0,1,0,1,0,0,0,0,1,1,0,0,0,0,0,1,1,0,0,0,0,1,0,0,0,0,0,0,0,0,1,0,0,1,1,1,1,0,1,0,0,0,1,0,1,0,0,0,0,1,1,0,0,1,0,0,0,1,0,0,0,0,1,0,0,0,0,0,0,1,0,0,0,0,1,1,1,1,0,0,1,1,0,0,1,1,0,0,1,0,0,0,0,0,0,0,0,0,0,0,0,0,0,0,1,1,0,0,0,0,1,1,1,1,0,0,0,1,1,0,1,1,1,1,0,1,0,0,1,0,1,1,0,0,0,0,0,1,1,0,1,0,0,0,0,1,0,0,1,0,1,1,1,1,0,0,1,0,0,0,0,0,0,0,0,0,0,0,0,0,1,0,0,0,0,1,0,0,0,1,0,1,0,0,0,0,1,0,0,0,1,0,1,0,1,1,0,1,0,1,0,1,0,0,0,0,1,0,0,1,0,0,0,0,0,0,0,0,0,0,1,0,0,0,1,0,1,0,1,1,0,1,0,0,0,0,0,0,1,0,1,1,0,1,0,0,0,0,0,0,0,0,0,0,1,0,1,1,1,0,0,0,0,0,1,0,0,0,0,0,0,0,0,0,1,0,1,0,0,0,0,0,1,1,1,1,1,1,0,1,0,0,0,0,0,0,0,1,0,1,1,1,0,0,1,0,0,1,0,1,1,0,1,1,0,1,0,0,0,0,0,0,0,0,0,0,0,1,0,0,1,1,0,1,0,0,0,1,0,0,0,0,1,1,0,1,0,0,1,0,1,0,1,0,0,0,0,0,1,1,0,0,0,0,1,0,0,0,1,0,1,1,1,1,0,1,0,1,0,0,0,1,0,0,0,0,0,0,0,0,0,1,1,0,0,0,1,0,1,1,0,1,0,1,0,0,0,0,0,1,1,0,1,1,0,0,1,0,1,0,0,0,0,1,0,1,0,0,1,1,1,1,0,0,1,0,0,0,1,0,1,1,0,1,1,1,1,1,0,0,0,1,0,0,1,0,0,0,0,1,0,1,0,1,0,0,0,1,0,0,0,1,0,1,0,0,1,0,0,1,0,0,0,1,0,0,0,0,0,0,0,0,0,1,1,0,0,1,0,0,0,0,0,1,0,1,1,1,0,1,0,0,0,0,1,1,0,0,1,0,1,1,1,1,0,1,0,0,0,1,0,0,1,1,0,0,0,0,0,1,1,1,0,0,0,1,0,0,0,0,0,1,0,0,1,0,0,0,0,1,0,0,1,0,0,0,0,0,0,0,0,0,0,1,0,1,1,1,0,1,0,0,1,1,0,1,0,0,0,1,0,1,0,1,0,1,1,0,0,0,1,1,0,0,0,1,0,0,0,0,0,0,0,1,0,0,0,0,1,1,0,0,0,0,1,0,1,0,0,0,1,1,1,1,1,1,0,0,0,0,0,1,0,1,0,1,0,0,0,0,1,0,1,1,1,0,1,1,1,0,0,0,1,0,0,0,1,0,1,0,0,1,1,0,0,0,0,0,1,0,0,0,1,1,1,1,0,1,0,0,1,1,0,1,1,0,0,0,0,0,0,1,0,0,0,1,0,1,0,1,0,0,1,0,0,1,0,0,0,0,0,1,0,1,1,0,0,1,0,0,1,0,0,0,0,0,1,0,0,0,1,1,1,1,0,1,1,1,0,0,0,0,1,1,0,1,0,0,0,0,0,1,0,0,0,1,0,0,0,1,0,0,1,0,1,0,1,0,0,0,0,0,0,0,0,1,0,1,1,0,0,1,0,0,0,1,0,0,0,1,0,1,1,0,0,1,0,0,0,0,0,0,0,0,1,0,1,1,0,1,0,0,0,0,0,0,0,1,0,1,1,0,0,0,1,0,1,0,0,1,0,1,0,0,0,0,0,0,1,0,1,1,0,0,1,0,0,0,1,1,1,1,1,0,0,1,0,0,1,0,0,0,0,1,0,0,0,0,0,1,0,0,0,0,0,1,0,0,0,1,0,1,0,1,1,0,0,1,0,1,0,1,0,0,0,1,1,0,1,0,0,1,0,0,1,0,0,1,0,0,0,1,0,1,0,1,1,0,1,0,0,0,0,0,1,0,0,1,1,1,0,0,1,0,0,1,1,1,1,1,0,0,0,0,0,1,0,0,1,1,0,0,0,0,0,0,1,1,1,0,1,0,0,0,1,1,1,1,1,1,0,0,0,0,0,0,0,0,0,0,1,0,1,0,0,0,0,1,0,1,1,1,0,1,0,0,0,0,0,0,0,1,1,1,0,0,0,1,0,1,1,0,1,0,1,1,1,0,0,0,0,0,1,0,1,1,0,1,1,1,0,1,0,0,1,1,1,0,0,0,0,0,1,0,1,0,0,1,1,0,1,0,0,0,1,1,1,0,1,0,1,1,1,0,0,1,0,0,0,1,0,0,0,1,0,0,0,1,0,0,1,1,0,0,0,0,1,0,0,0,0,0,0,1,0,1,0,0,1,0,1,0,0,0,0,0,1,0,0,0,0,0,1,0,0,1,0,1,0,1,1,1,0,0,1,1,0,0,1,0,0,0,0,0,0,0,0,0,0,1,0,0,1,0,1,0,0,1,1,0,0,0,1,0,0,1,1,1,0,0,0,1,1,0,0,0,0,0,1,0,0,0,0,0,0,0,0,0,1,0,0,0,1,0,0,1,0,0,0,1,0,0,0,0,1,0,0,0,1,0,0,0,0,0,0,0,0,1,0,0,0,0,0,1,0,0,0,0,1,0,0,0,0,0,1,0,0,0,0,1,0,1,1,0,0,0,0,0,0,0,1,1,0,1,1,0,0,0,1,0,1,0,0,1,0,0,0,0,0,0,0,1,0,0,0,0,0,1,0,0,0,0,0,0,0,1,1,0,0,0,1,1,0,1,0,1,0,0,0,1,0,0,0,0,0,0,0,0,1,1,0,0,0,0,0,1,0,0,0,0,0,0,1,1,0,0,0,0,0,0,0,1,0,1,1,1,0,1,0,0,0,0,0,0,0,1,0,1,0,1,0,1,0,0,1,1,1,1,1,1,0,0,0,0,0,0,0,1,1,0,0,1,0,1,1,0,0,0,1,0,0,0,0,1,0,0,0,0,0,0,1,1,1,0,0,0,1,1,0,1,1,0,1,0,1,0,0,0,1,1,0,0,1,0,0,1,0,0,0,0,0,0,0,1,0,0,0,1,0,0,0,0,1,0,0,1,0,1,0,0,0,0,0,0,1,1,0,0,1,0,1,0,1,1,0,1,0,1,0,0,0,0,0,0,0,0,0,0,1,0,0,0,0,0,1,1,0,0,0,0,0,0,1,0,0,1,0,0,1,0,0,1,0,0,0,1,0,0,0,1,0,1,0,0,0,1,0,1,1,1,1,0,1,1,0,1,0,1,1,0,1,0,0,0,0,1,0,0,0,0,1,1,1,0,0,1,0,1,1,1,1,0,0,1,1,1,0,0,0,1,1,1,0,0,0,1,1,0,0,0,0,1,0,0,0,0,0,0,0,0,1,0,1,0,0,0,0,0,1,1,0,0,0,0,0,0,1,0,0,0,1,1,0,0,0,0,0,0,1,0,0,0,0,0,0,0,1,0,0,1,0,0,0,0,0,0,0,1,1,0,0,0,0,1,0,0,1,1,0,1,0,0,0,1,0,0,0,1,0,0,0,0,0,1,0,1,1,0,1,0,1,0,1,1,0,0,1,0,0,1,1,0,0,1,0,1,0,0,0,0,1,1,0,0,1,0,1,0,1,1,0,0,1,0,0,1,0,1,0,0,0,1,0,0,0,0,0,0,1,1,0,0,0,1,0,0,0,0,0,0,0,1,1,1,0,0,0,0,0,0,0,0,0,0,0,0,0,0,0,1,1,0,1,0,0,0,1,1,0,0,1,1,0,1,0,1,0,0,0,0,1,0,1,1,0,1,0,0,1,1,0,0,0,1,0,1,0,0,0,0,0,0,1,1,1,0,0,0,0,0,0,0,0,0,1,1,1,1,0,0,0,1,0,1,0,1,0,0,0,0,1,0,0,0,0,0,0,1,0,0,0,0,0,0,1,0,0,1,0,0,1,0,0,1,1,0,1,1,1,1,0,0,0,0,0,0,1,0,1,0,0,0,0,1,1,0,0,0,0,0,1,0,1,0,1,0,0,0,1,1,0,0,0,0,0,0,0,0,0,0,0,0,0,0,0,1,0,0,0,0,0,0,0,0,1,1,1,0,0,0,0,0,0,0,0,0,1,0,0,0,0,1,0,0,1,0,0,1,1,0,0,1,1,1,0,1,0,0,0,0,1,0,0,0,1,1,1,0,1,1,1,0,0,0,0,1,1,1,0,1,0,0,0,0,1,0,0,1,0,0,0,0,0,1,1,0,1,1,1,0,0,0,0,1,1,0,0,1,0,1,0,0,0,1,1,0,0,0,0,0,1,0,0,0,1,0,0,1,1,1,0,0,1,0,1,0,0,0,1,0,0,0,0,1,0,0,0,1,0,1,0,0,1,0,1,0,0,0,0,0,0,0,0,0,1,1,1,1,1,0,0,0,0,1,0,1,0,0,0,0,0,0,0,0,0,0,0,0,1,1,1,0,0,1,0,0,0,1,0,0,0,1,0,1,0,1,0,0,1,0,0,0,0,0,0,1,0,0,0,0,0,0,0,0,1,0,0,1,0,0,0,0,0,0,1,0,0,1,0,1,0,0,0,0,1,0,1,0,1,1,0,0,0,0,0,0,0,0,0,0,1,0,0,1,0,0,0,0,1,1,0,0,0,1,1,0,0,0,0,0,0,0,0,0,0,0,0,1,0,0,1,1,0,0,0,1,1,0,0,0,0,0,0,0,0,1,1,1,1,0,0,0,1,0,0,1,1,0,0,0,0,1,1,1,0,0,1,1,1,0,1,0,0,0,0,1,1,0,0,0,0,0,0,1,1,1,0,0,1,0,1,0,0,1,0,1,1,0,0,0,1,0,0,1,0,1,1,1,0,1,0,0,1,1,1,0,1,0,1,0,0,1,0,1,0,0,1,0,0,0,1,0,1,0,1,0,0,0,1,0,0,0,1,0,0,1,0,0,0,0,0,0,0,0,0,0,0,0,0,0,0,0,0,1,1,1,1,0,0,0,0,0,0,0,0,0,1,0,1,0,0,1,1,1,1,0,1,1,0,0,0,0,0,0,0,0,1,0,0,0,0,0,0,0,0,1,0,1,0,1,0,0,0,0,0,1,0,1,0,1,0,0,0,1,0,0,0,0,1,1,0,1,1,0,0,0,0,0,1,1,1,1,0,0,0,0,0,0,0,0,1,1,0,1,0,0,1,1,0,1,0,1,0,1,0,0,1,0,1,0,0,1,1,1,0,1,0,1,0,0,1,1,0,1,0,1,0,0,0,1,1,0,0,0,1,0,1,1,0,0,0,0,0,0,0,0,0,0,1,1,1,0,0,0,0,1,1,0,0,1,0,1,0,1,0,0,0,1,0,1,0,0,0,1,0,0,0,0,0,0,1,0,0,0,0,1,1,1,0,0,0,0,1,0,1,1,0,0,1,0,1,1,0,0,0,1,1,1,0,0,0,0,0,0,1,1,1,0,0,0,0,0,0,0,0,0,1,1,1,0,1,0,1,0,0,0,0,1,1,0,0,0,0,1,0,1,0,0,0,0,0,0,0,0,0,0,0,1,0,1,0,0,0,1,0,0,0,0,0,1,0,0,1,0,0,0,1,0,1,1,1,0,0,1,1,0,0,0,0,0,1,1,0,0,1,0,0,0,1,0,1,1,0,1,0,0,0,0,0,1,0,0,0,0,0,0,1,1,0,0,1,0,0,0,0,1,0,0,0,0,0,0,0,1,1,0,1,1,1,0,0,0,1,0,1,0,0,0,1,0,1,0,1,0,0,1,0,1,0,0,1,0,1,1,1,0,0,1,0,0,0,1,0,0,1,1,1,1,0,1,1,1,0,0,0,0,0,0,1,0,1,0,0,0,1,1,0,0,0,0,0,1,0,0,0,0,0,0,1,0,0,0,0,0,0,0,0,1,0,0,0,1,1,0,0,0,1,1,1,0,0,1,0,0,1,0,0,0,1,1,1,1,0,0,0,0,0,0,0,0,0,0,0,0,0,1,0,1,0,1,1,0,0,1,0,1,0,0,0,1,0,0,1,0,1,0,0,0,0,1,1,1,0,1,0,1,0,0,0,0,1,1,1,0,0,0,0,0,0,1,1,0,0,0,0,0,0,0,0,0,1,0,0,1,1,1,0,0,0,0,0,1,1,0,1,1,0,1,0,0,0,0,0,0,0,0,0,0,0,1,0,0,0,1,1,0,0,0,0,0,0,1,0,0,0,0,1,0,0,0,0,0,0,1,0,1,1,0,0,0,0,0,0,0,0,0,0,0,0,1,1,1,0,0,1,0,0,0,0,1,1,0,0,1,0,0,1,0,0,0,0,0,0,0,0,0,1,1,1,0,1,0,0,0,0,0,0,0,1,0,1,1,0,0,1,1,1,1,0,0,0,0,1,0,0,0,1,0,0,0,0,0,0,1,1,0,0,0,0,0,1,1,0,0,1,0,0,0,0,0,0,1,0,0,0,1,0,0,0,1,0,1,1,1,1,0,1,0,0,1,0,1,0,0,0,1,0,0,0,0,0,1,0,0,0,0,0,1,0,0,0,0,0,1,1,0,0,0,1,0,1,1,0,1,0,0,0,0,0,0,0,0,0,0,1,0,0,0,0,0,0,0,0,0,1,0,0,1,0,0,0,0,0,0,0,0,1,0,0,0,0,0,0,1,0,1,1,0,0,0,0,1,0,0,0,0,0,0,0,0,1,0,0,0,0,0,0,1,0,0,0,1,1,1,0,0,0,0,0,1,1,1,1,0,1,0,0,1,0,1,0,0,1,1,0,1,0,0,0,1,0,0,1,0,0,1,1,1,0,0,1,0,0,0,0,0,1,1,1,0,1,0,0,0,1,1,0,1,0,1,1,1,1,1,0,0,0,0,1,0,0,1,0,0,0,0,0,1,1,0,0,0,1,0,1,0,0,0,0,0,0,0,0,0,0,1,0,0,1,0,0,1,0,1,1,0,0,1,1,0,0,0,1,1,1,0,0,0,0,0,0,0,0,1,0,0,0,1,1,1,1,0,0,1,1,0,1,0,1,0,0,1,0,0,0,1,1,0,0,0,0,0,1,0,0,0,0,0,0,0,1,1,0,0,0,0,1,0,0,0,0,1,1,0,0,0,0,1,0,0,0,0,0,0,0,0,1,0,1,1,1,0,0,1,0,0,0,0,0,1,1,0,0,1,0,0,0,1,0,0,0,0,0,0,0,0,1,1,0,1,1,1,0,0,0,0,0,1,0,0,0,0,0,0,1,0,0,1,0,1,0,0,0,0,0,0,0,0,1,0,0,1,0,0,0,0,0,0,0,1,0,0,0,0,0,0,0,0,0,0,0,0,0,1,0,0,0,0,1,0,0,0,1,0,1,1,1,1,1,0,1,0,1,1,0,0,0,1,0,0,0,1,0,1,1,0,0,0,1,1,1,1,1,0,0,1,1,1,1,0,0,1,0,1,1,1,1,0,0,0,0,1,1,1,0,1,0,0,0,0,0,1,1,0,0,1,0,1,0,0,0,1,1,1,0,0,0,1,0,1,0,0,0,0,0,1,1,0,1,0,0,0,0,0,0,0,0,1,0,0,1,0,1,0,0,1,1,0,1,1,0,0,0,1,0,1,0,0,0,0,1,0,1,0,1,1,0,1,0,0,0,0,0,0,0,0,0,0,1,1,1,1,0,0,0,0,0,0,0,0,0,0,1,0,0,0,0,1,0,0,1,0,1,0,0,1,0,0,1,0,0,1,1,0,1,1,0,0,0,1,0,0,0,0,0,0,0,1,1,0,1,1,0,0,1,0,0,1,1,0,0,1,0,0,1,1,0,1,1,1,1,1,0,0,0,0,0,1,1,0,0,1,0,0,1,1,0,0,0,0,0,1,0,0,0,1,1,0,0,0,0,1,1,0,1,1,0,0,1,0,0,0,0,1,0,0,1,0,1,1,1,1,0,0,0,1,0,0,0,0,1,0,0,0,1,0,0,1,0,1,0,1,0,0,1,1,0,1,0,0,1,0,0,0,0,0,0,0,0,0,1,0,0,1,0,0,1,0,1,1,0,0,0,0,0,0,1,1,1,0,0,0,1,1,0,0,1,0,1,0,0,1,0,0,1,1,0,0,1,0,0,0,0,0,1,0,0,1,0,0,0,0,0,1,0,1,1,1,0,0,0,0,0,0,0,0,1,0,1,1,0,0,0,0,0,0,0,0,0,1,1,0,0,0,0,0,0,0,0,1,1,0,0,0,0,1,1,0,0,0,0,0,0,1,1,0,1,1,0,0,1,0,0,0,1,0,0,0,0,0,0,0,0,0,0,1,0,1,0,0,1,1,1,0,0,0,0,0,1,0,1,1,0,0,0,0,0,0,0,0,0,0,0,0,1,1,0,0,0,1,1,1,0,0,1,1,1,0,0,0,0,0,0,0,1,0,1,0,0,0,0,1,0,0,0,0,0,1,0,1,0,0,0,1,0,0,0,0,1,0,1,1,0,0,1,0,1,1,0,0,0,0,0,1,1,1,0,0,0,0,0,0,0,0,1,0,1,1,1,1,1,0,0,0,0,0,0,0,0,0,1,0,0,0,1,1,1,1,1,0,0,1,1,0,0,1,0,1,0,0,1,0,0,1,0,1,1,0,1,0,0,1,1,0,1,1,1,0,0,0,0,0,1,0,0,1,1,0,0,1,1,0,1,0,0,1,1,1,1,0,0,0,0,0,1,0,0,0,1,0,0,0,1,0,0,0,0,0,1,1,1,0,0,0,0,1,1,1,0,0,0,0,1,1,0,1,0,0,0,0,1,1,1,1,1,1,0,0,0,0,1,0,0,1,0,0,0,1,1,0,1,0,1,0,0,0,1,0,0,0,0,1,0,1,1,1,0,1,0,0,0,0,1,1,1,0,0,0,1,0,1,0,0,0,1,0,0,0,0,0,0,0,0,1,0,1,0,0,1,0,0,0,0,0,0,1,0,0,1,1,0,0,0,0,1,0,0,0,0,0,1,0,1,0,0,1,0,0,1,1,1,0,0,0,0,0,0,0,0,0,1,1,1,1,1,0,0,1,0,1,1,1,0,0,0,1,0,0,0,0,1,0,1,1,1,0,0,0,0,0,0,0,1,0,0,0,1,0,0,1,1,1,1,1,0,0,0,1,0,0,0,1,1,0,1,0,0,0,0,0,0,0,0,1,1,0,1,0,0,0,0,1,1,0,0,1,0,1,1,1,0,0,0,1,1,0,1,0,0,1,1,1,1,1,0,0,0,1,0,1,0,0,0,0,1,0,0,1,0,1,0,0,1,0,0,0,0,1,1,0,1,0,0,1,0,0,0,1,0,0,0,1,0,0,1,1,0,0,0,0,0,1,0,0,0,1,0,1,0,0,0,0,1,1,1,1,0,0,1,0,0,1,1,0,1,0,0,0,0,1,1,0,0,0,0,1,0,1,0,0,0,0,1,0,0,1,0,0,0,0,0,0,1,0,1,0,0,0,0,1,0,1,1,1,1,0,0,1,0,1,0,1,1,0,1,1,0,1,0,1,0,1,1,1,0,0,0,1,0,1,0,0,0,0,0,0,1,0,1,0,0,1,1,0,1,0,0,1,0,0,1,0,0,1,0,0,0,1,0,1,0,1,0,0,0,0,0,1,0,0,0,0,0,0,0,1,0,0,1,0,0,0,1,1,0,0,0,0,0,0,0,0,0,1,0,0,0,0,0,0,0,0,1,0,0,1,0,1,1,1,0,1,0,0,1,1,0,0,0,0,1,0,1,1,0,1,1,1,0,0,0,0,0,0,0,1,0,1,1,1,0,0,0,0,0,0,1,0,0,1,0,0,0,1,0,0,0,0,0,1,1,1,0,0,1,0,0,1,1,0,1,1,0,0,0,0,0,1,0,1,0,0,0,0,0,0,0,0,0,0,0,0,0,1,0,1,0,1,0,0,0,1,1,0,0,1,0,0,0,0,1,1,0,0,0,0,0,1,1,0,1,0,0,1,0,0,0,0,1,0,0,0,1,1,1,0,0,0,1,1,0,0,0,0,0,1,0,1,0,0,1,1,0,0,0,0,1,0,1,0,0,1,0,0,1,1,0,0,0,1,0,0,1,0,1,0,0,0,0,0,0,1,1,1,0,0,0,0,0,0,0,0,0,1,0,0,1,1,0,0,1,1,0,0,0,0,1,0,0,1,1,1,1,1,0,1,1,1,0,1,0,1,0,1,1,1,1,0,0,1,0,0,0,0,0,0,0,0,0,1,0,0,0,0,0,1,1,0,0,1,0,0,0,1,0,0,1,0,0,0,0,0,0,0,0,0,1,1,0,1,0,0,0,0,0,0,0,1,1,0,0,0,0,1,1,0,1,1,0,0,0,0,1,0,0,0,0,0,0,0,0,0,0,1,0,1,0,0,1,1,0,1,1,0,1,1,1,1,0,1,1,0,0,0,0,0,0,0,0,0,0,1,0,1,0,0,0,1,0,0,0,0,0,0,1,1,0,0,0,1,0,0,1,1,1,1,0,0,1,0,0,0,1,0,0,1,0,0,1,0,0,0,0,1,1,0,0,0,0,0,0,0,1,0,0,0,1,1,1,0,0,1,0,0,1,0,0,0,1,0,1,0,1,1,1,1,0,0,0,1,0,1,0,0,0,0,0,0,1,0,0,0,0,0,1,0,0,0,1,0,0,1,1,0,1,0,0,0,1,0,0,0,0,0,1,1,1,1,0,0,0,1,0,0,0,0,0,0,0,1,1,0,0,0,1,1,0,0,0,0,1,1,1,0,0,0,1,1,1,0,0,0,1,0,0,1,0,0,0,0,0,0,1,0,1,1,1,0,0,0,0,0,0,0,0,1,0,0,0,0,0,1,0,1,0,0,0,1,0,1,1,1,1,1,0,0,0,1,0,0,1,0,0,1,0,0,1,0,0,0,0,1,1,1,1,0,1,1,0,0,0,1,1,0,0,0,0,0,0,0,0,0,0,0,1,0,0,1,0,0,1,1,1,0,1,0,0,1,0,0,1,0,0,1,1,1,0,1,0,1,0,0,0,0,1,1,0,0,0,0,0,1,1,0,1,0,1,1,1,0,1,0,0,0,0,1,0,0,1,0,0,1,0,0,0,0,1,0,0,0,1,1,0,1,1,1,0,0,0,1,0,0,1,0,0,0,1,0,0,0,0,0,1,0,1,0,0,0,0,1,0,0,0,0,1,0,1,0,0,0,1,1,0,0,1,1,0,0,1,0,0,1,1,1,0,0,1,1,1,1,0,0,1,1,1,1,1,0,0,1,0,1,0,0,1,0,1,1,0,0,0,0,1,0,0,1,0,0,1,0,1,0,0,1,0,0,1,0,0,0,1,0,0,0,0,0,0,1,0,1,0,0,1,0,1,0,0,1,1,0,1,0,0,1,1,0,0,1,0,0,0,0,0,1,0,0,0,1,0,1,1,1,0,0,0,0,0,0,1,1,1,1,0,0,0,0,0,0,1,0,1,0,0,0,0,0,0,0,0,0,0,0,1,0,1,0,0,1,0,1,1,0,1,0,0,0,0,0,1,0,0,0,1,1,0,1,1,1,0,0,0,0,1,0,0,0,0,1,1,0,1,0,1,0,1,1,0,0,0,0,0,0,1,0,0,0,0,0,0,0,0,0,0,0,0,0,0,0,1,0,0,1,1,0,0,0,1,0,1,1,0,0,0,0,0,0,0,0,0,1,0,0,0,1,0,0,0,0,1,0,0,1,0,0,0,0,1,1,0,0,1,1,1,1,0,0,0,1,1,0,0,0,0,1,1,0,1,1,0,0,1,0,1,1,0,0,0,0,1,0,0,0,1,1,1,0,0,0,1,1,0,1,0,1,0,1,0,0,1,0,0,0,0,0,0,1,0,0,0,1,0,0,0,1,1,0,0,0,1,1,0,0,0,1,0,0,0,0,0,0,0,0,0,0,0,1,0,0,1,0,0,0,0,1,1,1,1,1,1,0,0,0,0,0,1,0,0,1,0,0,0,0,0,0,0,0,0,0,0,1,0,0,1,0,0,0,0,0,0,0,0,1,0,1,0,0,0,0,1,1,0,0,0,0,0,0,1,0,0,0,0,1,0,1,0,0,0,1,0,1,0,1,1,1,0,0,0,1,0,0,0,0,1,0,1,0,1,1,0,0,0,0,0,0,0,1,0,0,0,0,1,1,0,0,1,0,0,1,0,0,0,1,0,0,1,0,0,0,0,0,0,0,0,0,0,1,0,0,1,0,0,1,1,1,0,1,0,0,0,0,0,0,0,0,0,1,0,0,0,0,0,0,0,1,0,0,0,1,0,0,0,0,0,1,0,1,0,1,1,1,0,1,1,1,1,0,0,0,0,0,0,0,0,0,1,1,0,1,0,1,1,0,0,0,0,0,1,0,0,0,0,0,0,0,0,0,0,0,1,1,0,0,0,0,0,1,0,0,0,1,0,1,1,0,0,1,1,0,1,1,0,1,0,1,1,0,0,0,1,1,1,1,0,0,0,0,0,1,0,0,0,0,0,0,0,1,0,1,1,0,0,1,0,0,0,1,0,0,0,1,0,1,0,1,1,0,0,0,1,0,1,1,0,0,0,0,0,0,1,0,0,0,0,0,0,0,1,0,0,0,1,1,0,1,0,1,0,1,1,0,0,1,0,0,0,1,0,1,1,0,0,0,0,1,0,1,1,1,0,1,0,1,0,0,1,0,0,1,0,1,0,1,0,0,0,1,0,0,0,1,1,1,0,0,1,0,0,0,1,0,0,0,1,0,0,0,0,0,0,0,0,0,1,0,1,0,0,0,0,0,0,0,0,1,1,0,1,0,0,0,0,0,1,0,0,0,0,0,0,1,0,0,0,0,1,0,1,0,0,0,0,0,0,0,1,0,1,0,1,0,1,0,1,1,0,1,0,0,0,0,0,0,0,0,0,0,0,1,0,0,1,1,0,0,0,1,0,1,1,0,0,1,0,1,1,0,0,0,0,0,0,0,1,1,0,0,0,1,0,0,0,1,0,0,0,0,1,0,0,0,0,0,0,0,0,1,1,0,0,0,1,1,1,0,0,1,0,1,0,0,0,0,0,1,0,0,0,0,0,1,0,1,1,0,1,1,1,0,0,0,0,1,0,1,0,0,0,0,1,1,0,0,0,0,1,0,0,1,1,0,0,0,0,1,0,0,0,0,1,1,0,0,0,1,1,1,0,0,1,1,1,0,1,0,0,0,0,0,0,0,1,0,0,0,0,0,0,1,0,0,1,0,1,1,0,0,0,0,0,0,0,0,1,1,0,0,1,1,1,0,0,1,0,0,0,1,0,0,1,1,0,0,1,0,0,0,0,0,0,1,0,0,0,1,0,0,0,0,0,0,0,1,1,1,0,1,1,1,0,1,0,1,1,0,0,0,0,0,0,0,0,1,0,0,1,1,0,0,0,0,0,0,0,1,1,1,0,0,0,1,0,1,1,1,1,0,0,1,1,0,1,0,0,0,0,0,0,0,0,1,1,0,0,1,1,1,0,0,1,1,0,1,0,0,0,0,1,0,1,0,1,0,1,0,1,0,1,0,0,1,0,0,1,0,1,0,1,0,0,0,0,1,0,1,1,0,1,1,0,0,0,0,1,0,1,1,0,1,1,1,1,0,0,0,0,0,0,1,0,0,1,1,1,0,0,0,0,1,0,0,1,0,0,0,1,1,0,1,0,0,1,0,1,0,0,0,0,1,1,1,0,0,0,1,0,0,1,1,0,0,1,0,0,1,0,0,0,0,1,0,0,1,1,0,0,0,0,0,0,1,0,1,1,0,0,0,0,0,1,0,1,1,1,0,0,0,1,0,0,0,0,1,0,1,0,1,0,0,1,1,1,0,0,1,1,0,0,0,0,1,0,1,0,0,1,0,0,0,0,0,1,0,1,0,1,0,0,0,0,0,0,0,1,0,0,0,1,1,1,1,1,0,0,1,1,1,1,1,1,1,1,0,0,0,0,0,0,0,0,0,1,1,0,0,0,0,0,0,0,0,0,0,0,1,1,0,0,1,0,0,0,1,0,1,0,0,0,0,0,0,0,0,0,0,0,0,1,0,0,0,0,0,1,0,0,1,1,1,0,0,0,1,0,0,0,0,1,0,0,0,0,1,0,0,0,0,0,0,1,0,0,0,0,0,0,0,0,0,0,0,1,0,1,1,0,0,0,0,0,0,1,0,1,0,1,0,0,0,0,0,0,1,0,1,0,1,0,0,0,0,0,1,0,0,1,0,0,0,0,0,1,0,1,0,1,1,0,1,0,0,0,0,1,0,0,0,0,0,0,1,0,0,0,0,1,1,1,1,0,0,1,0,0,1,0,0,0,0,1,1,1,1,0,1,0,0,0,0,0,0,0,0,1,1,0,1,0,1,1,0,1,1,0,1,0,0,0,0,0,1,1,1,1,0,0,0,0,0,1,1,0,0,0,0,0,1,0,0,1,0,1,1,1,0,0,1,0,0,1,1,1,0,1,0,1,0,1,1,0,0,1,0,1,1,0,0,1,1,0,1,0,0,0,0,1,0,1,0,1,0,1,1,0,1,0,1,1,1,0,1,0,0,0,1,0,1,0,0,0,0,0,1,1,0,1,0,1,0,1,1,1,0,1,1,0,1,1,0,1,0,0,1,0,0,1,0,1,0,1,0,0,0,0,0,0,1,1,0,1,1,0,0,1,1,0,0,0,0,0,1,1,0,0,0,1,1,1,0,1,0,1,0,1,0,1,0,0,0,0,0,0,1,0,0,1,0,0,0,1,1,1,0,0,0,0,0,1,0,0,1,1,0,0,0,1,0,0,0,0,0,0,0,0,0,0,1,0,0,0,1,0,0,1,1,0,0,0,1,1,0,0,0,1,0,0,1,0,0,1,0,1,0,0,0,0,1,0,0,0,0,1,0,1,1,0,0,1,0,0,0,0,1,1,0,0,0,0,0,1,1,0,1,0,0,0,1,0,0,0,0,0,1,1,0,0,0,0,1,0,0,0,1,0,1,0,0,0,1,1,1,0,1,1,0,0,0,1,0,1,0,0,1,1,0,1,1,0,1,0,1,1,1,0,0,0,0,0,0,1,0,0,0,0,0,0,0,0,0,0,0,1,1,0,0,1,0,0,0,1,0,0,0,1,0,0,0,1,0,0,0,0,0,0,1,0,1,1,1,0,0,0,0,1,0,0,1,0,0,0,0,1,0,1,0,0,1,0,1,0,1,0,1,1,1,1,0,1,1,0,1,1,0,0,0,0,1,0,0,1,0,0,0,0,1,0,0,0,0,0,1,0,0,0,0,0,0,0,0,1,0,1,0,0,0,0,0,1,0,0,1,0,0,1,0,1,1,0,0,0,1,0,0,0,0,0,0,1,0,0,1,0,0,1,0,0,0,0,0,0,0,1,1,0,1,0,0,0,1,0,0,0,0,1,0,0,0,0,1,0,0,1,1,0,1,0,0,1,0,0,1,0,0,0,1,1,0,1,0,0,1,0,1,0,1,0,0,0,1,0,1,0,0,1,0,0,0,0,1,1,0,1,0,1,0,1,0,0,1,0,0,0,1,1,0,0,0,0,1,0,1,0,0,0,1,0,1,0,0,0,0,0,0,1,1,0,1,1,0,0,1,0,0,1,0,0,0,0,1,0,0,0,0,0,0,1,0,0,0,1,1,0,0,0,0,1,0,1,0,0,0,0,0,0,0,0,1,1,0,0,0,0,0,1,1,0,0,1,1,1,0,0,0,0,1,0,1,0,0,0,1,1,0,0,0,1,0,0,0,0,0,1,0,1,1,0,0,0,0,0,0,0,1,1,0,1,0,1,0,0,1,0,1,0,1,0,1,0,0,0,1,0,1,1,1,1,0,1,1,0,1,0,0,0,1,0,1,0,0,0,0,0,0,0,0,1,0,0,0,0,0,1,0,0,0,0,0,1,0,0,0,0,1,0,1,0,1,0,0,0,0,1,0,0,0,0,0,0,1,1,0,1,0,1,0,0,0,0,0,0,0,0,0,0,0,0,0,0,0,0,0,0,1,0,0,1,0,0,0,0,1,0,1,1,1,0,0,0,0,1,0,0,0,1,1,0,0,1,1,0,0,0,0,0,0,1,0,1,0,0,0,1,0,0,0,0,0,0,1,1,0,0,0,0,0,0,0,0,0,0,0,0,0,0,0,0,0,0,1,0,0,0,0,1,1,0,0,0,0,1,0,0,0,0,0,1,0,1,0,0,1,1,0,0,0,0,1,0,1,0,0,1,0,1,1,0,0,0,0,0,0,0,1,0,0,0,0,1,0,0,1,1,0,0,0,0,0,0,0,1,0,0,1,0,0,1,0,0,0,0,1,1,1,1,0,0,0,1,0,1,1,0,0,1,0,0,0,0,0,0,1,0,0,0,0,0,0,0,0,0,0,1,0,0,0,0,0,0,0,0,1,1,0,1,0,1,0,1,1,0,0,0,1,1,0,0,1,0,0,1,0,0,0,0,0,1,0,0,0,0,0,1,1,1,1,0,0,0,1,0,0,1,0,0,0,0,0,0,0,1,0,1,1,0,1,0,1,0,0,1,0,0,1,0,0,1,0,1,0,0,0,1,0,0,1,0,0,0,0,0,0,0,0,0,0,1,0,0,0,0,1,0,1,0,0,0,0,0,0,0,0,0,1,0,0,0,1,0,1,0,0,0,1,1,0,1,0,0,0,1,1,0,0,1,0,1,0,0,1,1,1,1,0,0,0,0,0,0,1,0,1,0,0,1,1,0,1,0,0,0,1,1,1,0,0,0,0,0,0,0,0,0,1,0,0,0,1,0,0,0,0,0,0,0,0,1,0,0,0,1,1,0,0,0,0,0,1,1,0,0,0,0,0,0,0,0,0,0,0,0,1,0,0,1,1,0,0,0,0,0,1,0,1,0,1,1,0,0,0,0,0,1,0,0,1,0,0,0,1,0,0,0,0,1,1,0,0,0,0,1,0,0,0,0,0,1,1,1,1,0,1,0,0,0,0,0,0,0,1,1,1,1,0,0,0,0,0,0,0,1,1,0,1,0,1,0,0,0,0,0,0,0,0,0,0,0,0,0,0,0,0,1,0,1,0,0,0,1,1,0,0,1,0,0,0,0,0,0,0,0,0,0,0,0,1,0,0,0,1,0,0,1,0,0,0,0,0,0,0,0,0,0,0,0,1,1,0,1,0,1,0,0,0,0,1,1,0,0,0,0,0,0,0,1,1,1,0,0,0,0,1,0,0,1,0,1,0,0,1,0,1,0,0,1,0,1,1,0,0,0,1,0,0,0,0,0,1,0,0,0,1,1,0,0,0,0,0,0,0,0,0,0,0,1,1,0,1,0,0,0,0,0,0,0,0,1,0,1,1,0,1,1,0,0,0,1,1,0,0,0,1,0,1,0,0,1,0,0,0,0,1,0,0,0,0,0,0,0,0,0,1,0,0,1,1,1,0,0,0,1,1,1,0,1,0,0,1,1,1,0,0,1,0,0,0,1,0,0,1,0,0,1,0,1,1,1,0,0,1,0,1,0,0,0,0,0,0,0,1,0,0,1,1,1,1,1,1,0,0,0,0,0,0,0,0,1,0,0,1,1,0,1,1,0,1,0,0,0,1,0,0,1,1,0,0,0,1,1,1,0,0,1,0,0,0,0,1,0,1,0,1,1,0,1,1,0,0,1,0,0,0,0,0,0,1,0,1,0,0,0,1,1,0,0,1,1,0,0,0,0,1,1,0,0,0,0,1,0,0,1,1,0,0,0,0,0,0,0,1,0,0,0,0,1,1,0,1,0,0,0,0,0,0,0,0,0,0,0,0,0,1,0,0,0,1,0,0,0,0,1,0,0,0,0,0,1,0,1,1,0,0,0,1,1,0,0,0,0,0,0,1,1,0,0,1,1,0,1,1,0,1,1,1,0,1,1,1,0,1,1,0,1,0,1,0,0,0,1,0,0,0,0,0,1,0,0,0,1,0,0,0,0,0,0,0,0,0,0,0,0,0,0,0,0,0,0,1,1,1,0,0,0,1,0,1,1,1,1,1,0,1,0,0,0,0,1,0,0,0,0,0,1,1,1,0,0,0,0,0,0,0,0,1,0,0,0,0,0,0,0,1,1,0,1,0,1,0,0,0,0,0,1,0,0,0,1,0,0,0,1,0,1,1,1,0,0,0,1,0,0,1,0,0,0,0,0,1,0,0,0,0,0,0,0,0,1,0,0,0,1,0,0,0,0,0,0,0,0,1,0,1,0,1,0,0,1,0,0,0,0,0,0,0,0,0,0,1,0,0,1,0,1,1,0,0,0,0,0,1,1,0,0,1,0,0,0,0,0,0,0,0,1,0,0,0,0,0,0,0,0,0,1,1,0,0,0,0,0,1,1,0,0,1,1,0,0,0,1,0,1,0,1,0,1,1,0,0,0,0,0,0,0,0,0,0,0,1,1,0,0,0,0,1,1,0,0,0,0,0,0,1,0,1,1,1,1,0,1,0,0,1,1,0,1,0,1,0,0,0,0,1,1,0,0,0,1,0,0,0,1,0,0,0,0,0,0,1,0,1,0,0,0,1,0,1,1,1,0,0,0,0,0,0,0,0,1,0,0,1,0,1,0,0,1,0,0,0,1,0,0,0,1,0,0,0,0,1,0,0,1,0,1,0,0,0,0,1,1,1,0,0,0,0,0,0,1,0,1,0,1,0,0,0,1,0,0,0,1,0,1,0,1,0,0,0,0,0,0,0,0,0,0,0,0,0,1,0,0,0,0,0,0,0,0,0,0,0,0,0,0,1,0,0,0,1,0,0,1,1,0,0,0,0,0,0,1,0,0,0,0,0,0,0,1,1,0,1,0,0,1,0,1,0,1,1,0,0,0,0,1,0,0,0,0,0,0,1,1,0,0,0,0,0,1,0,0,0,0,1,1,1,0,0,0,0,1,0,0,0,0,0,1,0,0,0,1,0,0,0,0,1,0,1,0,0,1,0,1,0,0,0,0,0,0,1,0,0,0,1,0,1,1,0,1,1,0,1,1,0,0,0,1,0,0,0,0,1,1,0,0,1,0,0,0,1,0,0,1,1,1,0,0,1,0,1,1,0,0,0,0,1,0,0,0,0,0,0,0,0,0,0,0,0,0,0,0,0,1,1,0,1,0,0,1,1,0,0,1,1,0,0,0,0,0,1,1,1,0,0,0,0,0,1,0,0,0,0,1,0,1,0,0,0,0,0,0,1,0,0,1,1,0,0,0,0,0,1,0,1,0,0,0,1,0,0,0,1,1,0,0,0,0,0,0,0,1,0,1,1,0,1,0,1,0,0,0,0,1,0,1,1,0,0,0,0,1,0,1,0,0,0,0,0,1,0,0,0,0,0,1,0,1,1,1,0,1,0,1,0,0,0,1,0,1,0,0,0,0,1,0,0,0,0,0,1,0,0,1,0,1,0,0,1,0,0,0,0,1,0,0,1,0,0,0,1,1,0,1,1,0,0,0,0,0,0,0,0,0,0,0,0,1,1,0,0,0,0,0,1,0,1,0,0,1,0,1,1,0,0,0,0,0,1,0,0,0,0,0,1,0,0,0,1,0,0,0,0,1,0,1,0,1,1,1,0,0,1,1,1,0,0,1,0,1,0,0,1,1,1,0,1,1,0,0,1,0,1,0,0,0,0,0,1,0,0,0,0,0,0,0,0,0,0,0,0,1,0,0,0,0,0,0,1,0,0,0,1,1,1,0,0,1,1,0,1,0,0,0,0,0,1,0,0,0,0,0,1,0,0,0,0,0,0,0,1,0,0,0,0,1,0,0,0,0,0,0,0,0,0,1,1,0,1,1,0,0,0,1,1,1,0,0,0,0,0,0,0,1,0,1,0,0,0,0,0,0,1,0,0,1,0,0,1,0,0,0,0,0,0,0,1,0,0,0,0,0,0,0,0,1,0,0,0,0,0,0,0,0,0,1,1,0,0,1,1,1,1,0,0,1,0,0,0,0,0,1,0,0,0,0,1,0,1,0,0,1,0,0,0,0,0,0,1,0,0,0,0,0,1,1,0,0,1,1,0,0,0,,,,,,,,,,,,,,,,,,,,,,,,,,,,,,,,,,,,,,,,,,,,,,,,,,,,,,,,,,,,,,,,,,,,,,,,,,,,,,,,,,,,,,,,,,,,,,,,,,,,,,,,,,,,,,,,,,,,,,,,,,,,,,,,,,,,,,,,,,,,,,,,,,,,,,,,,,,,,,,,,,,,,,,,,,,,,,,,,,,,,,,,,,,,,,,,,,,,,,,,,,,,,,,,,,,,,,,,,,,,,,,,,,,,,,,,,,,,,,,,,,,,,,,,,,,,,,,,,,,,,,,,,,,,,,,,,,,,,,,,,,,,,,,,,,,,,,,,,,,,,,,,,,,,,,,,,,,,,,,,,,,,,,,,,,,,,,,,,,,,,,,,,,,,,,,,,,,,,,,,,,,,,,,,,,,,,,,,,,,,,,,,,,,,,,,,,,,,,,,,,,,,,,,,,,,,,,,,,,,,,,,,,,,,,,,,,,,,,,,,,,,,,,,,,,,,,,,,,,,,,,,,,,,,,,,,,,,,,,,,,,,,,,,,,,,,,,,,,,,,,,,,,,,,,,,,,,,,,,,,,,,,,,,,,,,,,,,,,,,,,,,,,,,,,,,,,,,,,,,,,,,,,,,,,,,,,,,,,,,,,,,,,,,,,,,,,,,,,,,,,,,,,,,,,,,,,,,,,,,,,,,,,,,,,,,,,,,,,,,,,,,,,,,,,,,,,,,,,,,,,,,,,,,,,,,,,,,,,,,,,,,,,,,,,,,,,,,,,,,,,,,,,,,,,,,,,,,,,,,,,,,,,,,,,,,,,,,,,,,,,,,,,,,,,,,,,,,,,,,,,,,,,,,,,,,,,,,,,,,,,,,,,,,,,,,,,,,,,,,,,,,,,,,,,,,,,,,,,,,,,,,,,,,,,,,,,,,,,,,,,,,,,,,,,,,,,,,,,,,,,,,,,,,,,,,,,,,,,,,,,,,,,,,,,,,,,,,,,,,,,,,,,,,,,,,,,,,,,,,,,,,,,,,,,,,,,,,,,,,,,,,,,,,,,,,,,,,,,,,,,,,,,,,,,,,,,,
0,0,0,0,1,1,0,1,0,1,1,0,0,0,0,1,1,0,0,1,0,1,1,0,0,1,1,0,0,0,1,1,1,0,1,0,0,0,0,0,1,1,0,0,0,1,1,1,0,0,0,0,0,1,0,1,1,0,1,0,0,0,0,0,0,1,0,1,1,0,1,0,0,1,1,1,1,1,1,1,1,0,0,1,0,1,1,0,1,0,1,0,0,1,0,1,0,1,0,1,0,0,0,1,1,0,0,1,0,0,1,0,1,1,1,0,0,0,1,1,0,0,0,1,0,0,1,0,1,0,0,1,0,1,0,1,1,0,0,0,0,1,0,1,1,0,0,1,1,1,0,0,0,1,1,1,0,0,0,0,1,0,1,0,0,1,1,1,0,0,0,0,0,0,0,1,1,1,0,0,0,1,0,0,0,0,0,1,0,0,1,0,1,1,0,1,0,1,0,1,0,0,1,0,1,1,0,0,0,0,0,1,0,0,1,0,0,1,1,1,0,0,0,1,1,1,0,0,0,0,1,0,1,0,0,0,1,0,1,0,0,0,0,0,0,1,1,0,0,0,1,0,1,0,0,1,1,1,1,1,1,0,1,0,1,1,1,0,0,1,0,0,1,0,1,0,0,0,1,1,0,0,0,0,0,0,1,1,0,1,1,1,1,0,1,0,1,0,1,0,0,1,0,0,0,0,0,0,0,0,0,0,0,1,1,1,0,0,1,0,0,1,0,1,0,1,0,0,0,0,1,0,1,0,0,1,1,1,1,1,1,0,1,1,0,0,1,1,0,1,0,0,0,1,1,0,0,0,0,0,1,1,1,1,1,0,0,0,0,1,0,0,0,1,1,1,1,1,0,0,0,1,0,0,0,0,0,1,1,0,0,0,1,1,0,0,0,1,0,1,0,0,0,0,0,1,1,0,0,1,0,1,0,0,1,0,0,0,1,1,1,0,0,1,1,1,1,1,1,1,0,0,0,1,0,1,0,0,0,0,1,0,0,0,1,0,1,1,0,0,0,1,1,0,0,0,0,0,0,0,0,1,0,1,0,1,0,0,0,0,0,0,1,0,1,0,1,0,1,1,1,0,1,1,1,1,1,1,1,0,0,0,1,0,1,1,0,1,1,1,0,1,1,0,0,1,0,1,0,0,1,0,1,1,0,0,0,0,1,0,1,1,0,0,0,0,1,1,1,1,0,0,0,0,1,1,1,0,1,0,1,0,1,0,0,1,0,0,0,1,0,0,0,0,0,0,0,1,0,1,0,1,1,1,1,0,0,0,1,0,0,0,0,1,0,1,0,1,1,0,0,1,1,1,1,1,0,0,1,0,0,0,1,0,0,0,1,0,0,0,1,1,0,0,1,0,0,1,0,0,1,1,1,0,0,0,0,1,0,1,0,0,0,1,0,0,0,1,0,1,1,1,0,0,0,1,1,0,0,0,0,0,1,0,0,1,0,1,0,1,1,1,1,1,1,1,0,1,1,1,0,1,0,1,1,1,0,0,0,0,1,0,1,0,0,1,1,0,1,0,1,1,0,0,1,1,0,1,1,0,0,1,1,1,1,0,0,0,0,0,1,1,1,0,0,1,0,0,0,0,0,0,0,0,1,0,0,0,0,1,0,1,0,1,1,0,1,0,0,0,0,0,0,0,1,0,0,1,0,0,1,0,1,1,1,0,1,1,0,0,1,1,1,1,0,0,1,1,0,1,0,1,1,0,1,0,0,1,1,0,0,1,1,0,0,1,0,1,0,0,0,0,0,0,0,1,1,1,1,1,1,0,0,0,0,1,1,1,0,1,0,1,0,1,1,1,1,1,0,1,1,0,0,0,0,1,1,0,0,0,0,1,0,1,1,0,0,1,0,1,1,1,0,1,0,0,1,0,0,0,0,1,0,0,1,1,0,0,1,1,1,1,0,0,0,0,0,1,0,0,1,0,1,0,1,1,1,0,0,0,0,1,1,0,1,0,0,0,0,0,0,0,0,1,1,0,1,0,0,1,1,0,0,0,1,1,1,0,1,0,0,1,1,0,1,0,0,0,0,0,0,0,0,1,0,0,1,1,0,0,1,1,0,0,0,1,0,0,0,1,0,1,0,1,0,1,0,1,0,1,0,1,0,1,1,0,1,0,0,0,0,1,0,1,1,0,0,0,0,0,0,0,1,0,1,0,1,1,1,0,0,0,0,0,0,0,0,0,1,0,0,1,0,0,1,1,1,0,0,0,0,0,0,0,0,1,1,0,0,0,1,0,0,0,1,0,1,0,0,0,1,0,0,1,1,1,0,0,1,0,0,1,0,0,0,0,0,0,0,1,0,0,0,1,0,0,1,0,1,0,1,0,0,0,0,1,1,1,0,0,1,0,0,1,0,0,1,1,1,1,0,0,0,1,0,0,1,1,0,1,1,0,1,0,0,1,1,0,0,0,0,0,1,0,1,1,0,1,0,0,1,1,1,0,0,0,1,1,0,0,1,0,0,0,0,1,0,0,0,0,0,1,1,0,0,1,0,0,1,0,1,0,0,0,0,1,0,1,0,0,0,0,1,0,1,0,1,1,0,0,0,0,1,1,1,0,0,1,0,0,0,1,0,0,0,1,0,1,1,0,1,0,0,0,0,0,1,0,1,0,0,0,1,1,0,1,0,0,0,0,0,0,0,0,0,1,1,0,0,1,1,1,0,0,0,1,0,1,1,1,0,1,0,0,1,0,0,0,0,1,0,0,0,1,1,1,1,1,0,0,1,0,0,0,1,0,0,0,0,0,0,0,1,1,0,1,1,1,1,1,0,0,0,0,1,1,1,1,0,0,1,1,1,0,1,1,1,0,0,1,1,1,0,0,0,0,0,0,1,1,0,0,1,1,1,0,0,1,0,1,0,0,1,0,1,1,1,0,1,0,0,0,0,1,0,0,1,0,0,1,1,1,1,0,1,0,0,0,1,0,1,0,0,0,0,0,0,0,0,0,0,1,1,0,0,0,1,0,1,1,0,0,0,1,1,0,1,0,0,1,1,0,1,0,1,0,1,0,1,1,0,1,1,1,1,0,1,0,0,0,0,0,0,1,0,0,0,1,0,0,0,0,1,0,1,0,0,0,0,1,0,1,1,1,0,0,1,0,0,0,1,0,1,0,1,1,0,1,0,0,1,1,1,1,0,0,0,0,1,1,0,1,1,0,0,0,1,1,1,0,0,0,0,1,0,1,0,0,1,0,0,0,1,1,1,1,0,0,1,1,0,0,0,0,1,0,0,1,0,1,0,0,0,0,0,0,0,0,1,1,1,1,0,0,0,0,0,0,0,1,1,1,1,0,0,1,1,0,0,0,1,1,0,1,1,0,0,0,1,1,1,1,1,1,1,0,0,0,1,1,1,0,1,1,1,0,1,0,1,0,1,1,1,0,0,1,1,0,0,0,0,0,1,1,0,1,1,0,0,1,0,1,0,1,1,0,0,0,1,1,1,1,1,0,0,1,0,1,1,1,0,0,1,1,0,0,0,1,1,0,1,1,1,1,0,0,0,1,0,0,1,1,1,0,1,0,0,1,1,1,0,0,1,0,0,0,1,1,0,0,1,0,0,1,1,0,0,0,0,0,0,0,0,0,1,0,0,1,0,1,1,0,0,1,0,0,0,0,0,0,1,0,1,1,1,0,1,0,0,0,0,0,0,0,0,0,1,1,1,1,1,0,1,0,0,0,1,1,1,0,0,0,0,0,1,0,0,1,1,1,1,1,1,0,0,1,0,0,0,0,1,0,0,0,1,0,1,0,0,0,0,1,0,0,0,0,0,1,0,0,0,1,0,0,0,1,0,0,1,0,1,0,0,0,0,1,0,1,1,1,1,0,1,0,1,1,0,0,0,1,0,0,0,0,0,1,1,1,0,0,1,0,0,0,1,1,0,0,0,1,0,0,0,1,0,0,0,0,0,0,0,0,0,1,1,0,0,1,0,0,0,1,0,1,1,1,0,1,1,0,1,1,0,1,0,0,0,1,1,1,0,1,0,1,1,1,0,0,1,0,1,0,1,0,1,1,1,0,0,0,1,1,0,1,0,1,0,0,0,0,0,0,1,0,0,0,1,1,0,1,1,0,0,1,0,0,0,0,1,0,0,0,0,0,0,0,0,1,1,1,0,0,1,1,1,0,0,0,0,0,1,1,0,0,0,0,0,0,1,1,1,1,1,0,0,0,0,0,1,1,1,0,0,1,0,0,0,0,0,0,1,0,1,0,0,0,0,0,0,1,0,0,0,1,1,0,0,0,0,1,0,0,1,1,0,0,0,1,0,0,0,0,0,0,0,1,0,0,1,1,1,1,1,0,1,0,1,1,0,1,1,0,0,0,1,0,1,1,1,0,1,0,0,1,1,0,1,0,0,0,1,0,1,0,1,0,0,0,1,0,1,0,0,0,1,0,1,0,1,0,1,0,0,0,0,0,0,0,1,0,1,0,0,1,0,0,0,0,1,0,0,1,0,0,0,0,1,1,0,0,1,0,0,0,1,0,1,0,0,1,1,1,1,1,0,0,1,1,0,1,0,0,1,1,0,1,1,0,0,0,1,0,0,0,1,0,0,1,0,0,0,1,1,0,1,0,1,0,0,0,0,1,1,0,1,1,0,0,0,1,0,1,0,1,0,1,1,0,0,1,1,0,0,1,1,1,0,0,0,0,0,1,0,0,0,0,0,1,1,1,0,1,0,0,1,1,0,1,0,0,0,0,0,1,0,1,1,1,0,0,0,0,1,0,0,0,1,0,1,1,0,0,0,0,0,1,1,1,1,1,0,0,1,1,1,1,1,1,1,0,0,1,0,0,1,1,0,0,0,1,1,1,1,0,0,0,1,1,1,0,0,0,0,0,1,1,0,1,1,1,0,0,1,0,1,0,0,0,1,0,0,1,0,0,1,0,0,0,1,0,0,1,1,0,0,0,1,1,0,0,0,0,1,1,0,1,1,0,0,0,0,0,0,0,0,0,1,0,1,1,1,1,0,0,0,1,0,1,0,0,0,1,1,1,1,0,1,1,1,1,0,0,1,0,0,1,1,1,0,1,1,0,0,0,0,0,0,0,0,0,0,1,1,0,1,0,0,0,0,1,0,0,1,1,0,1,1,1,0,1,1,0,0,0,1,0,0,0,0,0,0,0,0,0,1,0,0,1,1,1,0,1,0,1,1,1,0,1,1,1,1,0,1,1,1,0,1,0,0,0,1,1,1,1,0,1,0,0,0,1,0,0,0,0,0,0,1,0,1,1,0,1,1,1,0,0,0,0,1,1,1,0,0,0,1,1,0,0,1,0,1,0,1,0,1,0,1,1,0,0,0,0,0,0,0,1,0,0,0,1,0,0,0,1,0,0,0,1,0,0,1,0,0,0,1,0,1,0,1,1,0,1,0,1,0,1,0,1,1,0,0,0,1,0,0,1,0,1,1,1,0,1,1,1,1,1,1,1,1,1,0,0,0,1,0,0,0,1,1,1,0,0,0,0,1,0,1,1,1,0,0,0,0,0,0,1,1,0,0,0,0,1,1,0,0,0,1,0,1,0,0,0,0,1,0,1,0,0,0,0,0,0,0,1,0,0,0,0,0,0,0,0,1,0,1,0,1,1,1,1,1,0,1,1,0,0,1,0,0,1,0,1,0,1,0,1,0,1,1,0,0,1,0,0,0,0,1,0,1,1,1,0,0,1,0,0,1,0,0,1,0,1,0,1,0,0,0,0,0,1,1,1,0,0,1,0,0,0,0,0,0,1,1,0,0,1,1,1,1,0,0,0,1,1,0,0,1,0,1,1,0,0,0,0,0,0,1,1,1,0,1,1,0,1,0,0,0,0,1,1,0,1,1,1,1,1,0,1,0,0,1,1,0,1,1,1,0,1,1,1,0,0,0,0,0,0,0,0,0,1,1,0,1,1,1,0,0,0,0,0,0,0,1,0,0,1,1,1,1,0,0,0,0,1,1,0,0,1,1,1,0,1,1,1,0,1,1,1,0,1,0,1,0,1,0,1,1,0,0,0,1,1,0,1,1,1,0,0,1,1,0,0,1,0,0,0,0,0,0,0,0,0,1,1,0,0,1,1,0,1,1,0,1,0,1,0,1,0,0,0,1,0,0,0,0,0,0,0,0,1,0,1,0,1,1,1,0,1,0,0,1,1,1,0,0,1,1,0,0,1,0,1,1,0,0,1,0,1,0,1,1,0,1,0,0,0,0,1,0,0,0,0,1,1,1,1,0,0,0,0,0,0,0,0,1,1,0,1,0,0,0,0,1,0,0,0,0,1,1,1,1,1,0,0,0,1,0,0,0,0,0,0,0,0,1,1,0,0,0,0,1,0,0,0,1,0,0,0,1,1,0,0,0,1,1,1,0,1,0,0,0,0,1,0,0,0,0,0,1,0,1,0,1,0,1,1,1,1,1,1,1,0,0,1,0,0,0,0,0,0,0,0,0,0,1,0,0,0,0,0,0,1,1,0,0,1,1,0,1,0,1,0,0,0,0,1,0,0,0,0,0,1,0,0,0,0,0,0,1,0,0,0,0,1,1,1,0,0,1,1,1,0,0,1,1,1,1,1,1,0,1,0,0,0,0,1,0,0,0,0,0,0,0,1,1,0,1,0,1,0,1,1,0,0,0,1,0,0,0,0,0,0,1,0,1,0,0,1,1,0,1,0,0,0,1,0,1,0,0,0,1,0,0,0,1,0,1,0,0,0,0,0,0,1,1,1,1,0,1,1,1,1,0,1,1,0,1,0,0,1,0,1,0,1,1,0,1,0,0,0,1,0,1,0,0,0,0,1,0,0,1,1,0,0,0,0,1,0,1,0,1,0,0,0,0,1,1,0,0,1,0,1,0,0,0,1,1,0,1,0,0,1,1,0,1,1,0,1,0,0,1,1,0,1,1,1,1,0,0,0,0,0,1,0,0,0,1,0,1,1,1,0,1,0,0,0,0,0,1,1,1,1,0,0,0,0,1,1,0,0,0,1,1,1,0,0,0,1,0,0,1,1,1,1,0,1,0,0,1,0,1,0,1,1,1,0,0,1,0,0,1,0,0,0,0,1,0,1,1,0,0,0,0,0,0,1,0,1,1,0,0,0,0,0,0,0,0,0,0,1,0,1,0,1,0,0,0,1,0,0,1,1,1,0,0,0,0,0,1,1,1,1,0,0,0,0,0,0,0,1,1,0,0,1,0,0,1,1,1,0,0,1,0,0,1,1,0,0,0,0,1,1,0,1,0,1,0,0,1,0,0,0,1,0,1,1,1,1,0,1,0,1,1,1,0,0,1,1,0,1,0,0,0,1,0,1,1,0,1,0,0,1,0,0,1,0,0,0,0,0,0,0,1,1,0,0,1,0,0,1,1,1,1,0,1,1,1,0,1,0,0,1,1,0,1,1,1,0,1,1,1,0,1,1,1,0,1,0,0,0,0,0,0,0,0,0,1,1,1,1,0,0,1,1,0,1,0,1,0,0,1,0,0,0,1,0,1,0,0,1,1,1,0,1,1,1,1,0,1,0,0,1,0,1,0,0,1,0,1,1,1,1,0,0,0,1,0,0,0,0,1,0,1,1,1,0,0,0,0,0,0,0,0,1,1,0,0,0,1,0,1,0,1,0,1,0,0,1,1,0,1,0,0,0,1,0,1,1,1,0,0,0,0,0,0,0,1,0,0,1,0,0,1,1,0,1,0,1,0,1,0,1,0,0,1,0,0,1,0,0,0,0,0,0,1,0,1,0,0,1,1,1,0,1,0,0,1,0,0,1,0,0,0,0,1,0,0,1,0,0,1,1,1,1,1,1,0,0,1,0,1,0,0,0,0,1,0,0,0,0,1,0,0,1,1,1,0,0,0,0,1,0,0,0,1,1,0,0,0,1,0,0,0,0,0,0,0,1,1,1,1,1,0,0,1,1,0,0,1,0,1,0,1,0,0,0,0,0,0,0,0,1,0,1,0,1,1,0,1,1,1,0,1,0,1,0,1,0,0,0,0,0,0,1,0,0,1,0,1,1,1,1,1,1,1,1,1,1,1,0,0,0,1,1,1,0,0,0,1,1,1,1,1,0,0,1,0,1,0,0,0,1,0,1,0,1,0,1,0,0,1,0,0,1,0,0,0,1,0,0,0,1,0,0,0,1,0,0,0,0,0,0,0,0,0,1,0,0,1,0,1,1,1,0,0,0,0,0,0,0,1,1,0,1,1,0,1,1,1,0,1,1,1,1,1,0,1,0,0,0,0,0,0,0,0,1,1,1,0,0,1,0,0,1,1,0,0,0,1,0,1,0,0,1,0,1,0,1,0,1,0,1,1,1,1,0,0,0,1,0,0,0,0,0,1,1,0,0,0,0,1,1,0,1,0,1,0,1,1,1,1,1,0,0,1,0,1,0,1,1,1,0,0,1,1,1,1,0,1,0,0,1,1,0,0,1,1,1,0,0,1,1,0,1,0,1,1,1,1,0,0,1,1,1,0,0,1,0,1,1,1,0,0,0,0,1,1,1,0,0,0,0,0,0,1,0,0,1,1,0,0,0,0,0,1,0,0,0,0,1,0,1,1,0,0,0,0,0,0,1,0,0,0,1,0,1,0,0,1,1,1,0,1,0,0,1,0,1,0,0,0,0,0,0,1,1,1,0,1,0,1,0,1,0,1,0,1,0,1,1,0,1,1,0,0,0,0,0,1,0,0,0,1,0,0,1,0,0,0,0,0,0,1,0,0,0,0,0,0,0,0,0,1,0,1,0,1,1,0,0,1,0,0,1,1,1,0,1,0,0,0,1,1,0,1,0,0,1,0,0,0,0,1,1,1,0,1,1,1,1,0,0,0,1,1,1,1,0,0,1,0,0,1,1,0,1,0,0,0,1,0,0,1,0,1,0,0,1,1,0,0,1,1,1,0,0,1,0,0,0,0,1,0,0,0,0,1,1,0,0,0,1,0,1,1,0,1,1,1,0,0,1,0,1,0,1,0,1,1,1,1,0,0,0,1,0,0,0,0,0,1,0,0,0,1,1,1,1,1,0,0,0,1,0,0,0,1,0,1,0,1,0,1,0,1,1,0,1,0,0,1,1,1,1,0,1,1,0,1,0,0,1,0,0,0,0,0,1,1,0,0,0,1,1,0,1,0,1,1,0,0,0,1,0,0,0,1,0,0,1,0,0,0,1,0,1,0,1,1,1,0,1,0,1,1,1,1,0,1,0,1,1,0,0,0,0,1,1,1,1,0,0,0,1,0,1,1,0,1,0,1,0,0,0,0,0,0,0,1,1,1,1,0,0,0,1,0,0,1,0,0,0,0,0,0,0,0,0,0,1,0,0,0,1,0,1,0,0,0,1,0,0,1,0,0,1,0,1,0,1,0,0,1,1,0,0,0,0,1,0,0,0,1,0,1,0,1,1,0,1,0,0,0,0,0,0,0,0,1,0,0,0,0,1,0,1,1,0,0,0,0,0,0,1,0,1,1,0,0,1,1,0,1,1,1,1,1,1,1,1,0,0,0,0,1,0,1,1,0,0,1,0,1,1,1,1,1,0,1,1,1,0,1,1,0,0,1,0,0,0,1,0,0,0,0,0,0,0,1,0,0,0,1,0,1,0,0,0,0,0,1,1,1,1,0,1,1,0,1,0,1,0,1,1,0,1,0,1,0,0,1,0,0,0,1,0,0,1,1,1,0,1,0,1,0,0,0,0,1,0,0,0,1,0,0,0,0,0,1,1,1,1,1,1,0,1,0,0,0,1,0,1,0,0,1,1,0,0,1,1,1,1,0,1,1,0,0,0,0,0,0,0,1,1,1,0,0,0,0,0,0,0,1,1,0,0,1,0,1,1,0,0,0,0,0,0,0,1,0,1,0,0,0,1,1,1,0,1,0,1,0,0,0,1,0,1,1,1,1,1,1,0,1,0,0,1,0,0,1,1,0,0,1,1,1,1,0,1,0,0,0,1,1,0,0,0,0,0,0,1,1,0,0,0,0,0,0,0,0,1,1,1,0,1,0,1,1,0,1,1,1,1,1,1,0,1,1,0,0,0,0,0,0,1,1,1,0,0,0,0,1,0,1,0,0,0,0,1,1,1,0,1,0,0,1,0,0,0,1,0,0,1,1,0,0,0,0,1,0,0,0,0,1,0,1,1,1,1,0,0,0,1,1,1,0,1,1,1,1,0,0,1,0,0,0,1,0,1,0,0,1,0,0,1,0,1,1,0,0,1,0,0,1,1,0,1,1,0,1,1,0,0,1,0,1,1,1,1,1,0,1,0,0,1,1,0,1,0,1,1,1,0,0,0,0,1,0,1,0,1,1,0,1,0,1,0,1,1,0,1,0,0,0,0,0,0,1,0,1,1,1,0,1,0,0,1,1,0,0,1,1,1,0,1,0,1,0,0,1,1,0,0,1,1,1,1,0,1,0,1,0,1,0,0,0,1,1,1,0,1,1,0,0,1,1,0,0,0,1,1,0,0,1,0,1,1,1,1,1,1,1,1,0,1,0,0,0,1,0,0,0,0,1,1,1,0,1,1,1,0,0,0,1,0,0,0,0,0,0,1,0,0,1,0,1,1,0,1,1,0,0,0,0,0,0,0,0,0,0,1,0,0,0,0,0,0,0,1,0,1,1,1,1,1,1,1,1,0,1,1,0,0,0,1,0,0,0,0,1,1,0,0,1,0,0,0,0,0,0,0,0,0,0,1,0,1,1,0,0,0,0,0,1,0,1,0,0,1,0,0,0,1,0,0,1,0,0,0,0,1,1,1,1,0,0,0,1,1,0,1,1,1,0,1,1,0,0,0,1,0,0,1,0,1,0,1,0,0,1,0,1,1,0,1,0,0,0,0,1,1,1,0,1,0,0,1,0,0,0,1,0,0,0,1,1,1,1,1,1,1,0,0,0,0,0,0,1,0,0,1,0,1,0,0,1,1,1,1,1,0,0,0,0,1,0,1,1,0,0,1,0,1,0,1,1,0,0,1,0,1,0,1,0,1,1,0,0,1,0,0,1,0,0,1,0,0,0,0,1,0,0,1,1,1,0,0,1,1,1,1,0,0,1,0,1,1,1,0,1,1,1,1,1,1,1,0,1,0,1,1,0,1,0,0,1,0,1,0,0,0,1,0,0,1,0,0,0,0,0,0,0,1,1,0,0,0,0,0,1,1,1,1,0,0,1,1,0,0,1,1,1,1,0,0,0,1,1,0,0,0,0,1,0,0,0,0,1,1,0,1,0,0,1,1,1,0,1,0,1,0,0,1,0,1,1,0,1,1,1,1,1,1,0,1,1,0,1,0,0,0,0,0,0,0,0,1,0,0,1,1,0,0,1,0,1,1,1,0,0,1,0,0,0,1,1,1,1,0,0,1,1,1,1,1,1,1,0,0,0,1,0,1,0,1,1,0,0,0,0,0,0,0,0,1,0,1,0,0,1,0,1,1,0,0,0,0,0,1,1,0,1,0,1,1,0,1,1,1,0,0,1,0,0,0,0,0,0,0,1,0,0,0,0,0,1,0,1,1,0,0,1,0,1,0,1,0,1,0,0,0,0,1,1,0,1,0,0,1,0,1,1,1,1,0,1,1,0,1,0,0,0,0,1,0,0,1,1,1,0,0,1,1,0,1,1,1,0,1,1,0,0,0,1,1,0,0,1,1,0,1,0,1,0,1,0,1,1,1,0,0,0,0,0,0,0,0,1,1,0,0,1,1,0,1,0,1,1,1,0,0,1,0,0,0,1,1,1,0,0,1,1,1,1,1,0,0,0,1,0,1,0,0,0,0,0,1,1,0,0,0,1,0,0,1,1,0,1,1,1,0,1,0,0,0,0,1,0,1,0,1,0,1,1,1,0,1,0,1,0,0,0,0,0,1,0,0,0,1,0,1,1,0,0,0,1,0,0,0,0,1,1,0,0,0,1,0,0,0,1,1,1,0,1,0,1,1,0,1,1,0,1,0,1,0,0,1,1,1,0,0,1,1,0,0,0,0,0,1,0,1,0,1,1,1,0,1,0,1,0,1,0,0,0,0,0,1,0,1,1,1,1,0,1,0,0,1,1,0,0,0,0,0,0,1,1,0,0,0,1,0,0,0,1,0,1,1,1,1,1,1,1,0,0,1,1,0,1,1,1,0,0,1,1,1,0,0,1,0,0,0,0,1,1,0,1,1,1,1,1,0,1,0,1,1,1,0,0,0,1,1,0,1,0,1,1,0,1,0,1,1,0,0,0,0,1,1,1,0,1,1,0,0,1,0,0,0,1,0,0,0,0,0,1,0,0,1,0,1,0,0,1,0,0,0,0,1,1,0,1,0,1,0,1,0,1,1,0,0,1,1,0,1,0,1,1,0,1,0,1,1,0,0,0,0,1,0,0,0,1,1,1,1,1,0,1,0,1,0,0,1,1,0,0,0,1,1,1,0,0,0,0,1,0,1,0,1,0,1,1,1,0,0,0,0,1,1,0,1,0,1,0,1,1,0,1,0,1,0,0,0,0,1,1,0,1,0,1,1,0,1,0,0,0,0,0,0,0,0,1,0,0,1,1,0,0,0,0,1,0,0,0,0,0,0,0,0,1,0,1,0,0,1,1,0,0,1,1,1,1,0,0,0,0,0,1,1,0,1,1,1,0,1,0,0,0,1,0,0,1,1,0,0,1,1,0,0,0,1,0,1,0,0,0,0,0,1,1,1,1,0,0,0,1,1,0,1,0,0,0,1,1,1,1,0,0,0,0,0,1,1,0,0,0,0,1,0,1,1,1,0,1,0,0,0,0,0,0,0,0,1,0,0,0,1,1,0,1,0,1,0,1,0,1,0,1,0,1,1,0,1,0,0,0,1,1,1,0,0,1,0,0,1,1,0,0,0,0,0,0,0,0,1,1,1,0,0,0,0,1,0,1,0,0,0,0,1,1,1,0,1,0,1,1,1,0,0,0,0,0,0,0,1,1,0,1,1,1,1,1,0,0,1,0,0,0,1,0,1,1,1,1,1,0,1,0,1,1,1,0,0,0,0,0,1,0,1,0,0,1,1,0,0,0,1,0,1,1,1,0,0,0,1,1,1,1,0,0,0,0,0,1,0,1,1,0,0,0,0,0,0,1,1,0,0,1,1,0,0,0,0,1,0,0,0,1,1,1,0,1,1,0,1,1,0,1,0,0,1,0,1,1,1,0,0,1,0,0,0,1,0,1,1,1,1,1,0,1,1,1,1,0,0,0,0,1,0,1,0,0,0,0,0,0,0,1,1,1,0,1,1,1,0,0,1,1,0,1,1,1,0,0,1,0,0,0,1,0,1,1,0,0,1,0,0,1,0,1,0,0,0,0,0,0,1,1,1,0,1,0,1,1,0,0,0,1,0,1,1,0,1,1,1,0,1,1,1,1,1,1,1,0,1,1,1,1,1,1,0,0,1,1,0,1,0,0,1,0,1,0,0,0,1,0,0,0,0,0,0,0,1,1,0,1,1,1,0,0,0,1,1,0,1,0,0,0,0,1,0,0,0,0,1,1,0,1,0,1,1,0,0,1,0,0,1,1,0,0,0,0,1,0,0,1,1,0,1,1,0,1,1,1,1,0,0,0,1,1,0,0,1,0,1,1,0,0,1,1,0,0,0,1,0,1,0,1,0,1,1,1,1,1,1,0,1,1,1,1,1,0,1,0,1,1,0,0,1,1,0,1,0,1,0,0,1,0,0,1,0,0,0,0,0,1,0,0,0,1,1,1,1,0,1,0,0,0,1,1,0,1,1,1,1,0,0,0,0,1,1,0,1,1,1,0,0,0,0,0,1,0,0,0,0,0,0,0,1,1,0,0,0,0,0,1,1,1,0,0,1,0,1,0,0,0,0,1,1,1,1,1,0,0,1,0,1,1,0,1,0,1,1,0,1,0,1,0,0,0,0,0,0,0,1,1,0,0,1,0,0,1,0,0,1,1,1,1,1,1,0,0,0,1,0,1,1,0,0,1,0,0,0,1,1,1,1,1,0,0,1,0,1,0,0,0,1,0,0,0,0,1,0,1,0,1,0,0,1,1,0,1,1,1,1,0,1,0,0,1,1,0,0,1,0,0,0,1,1,0,0,1,1,1,0,1,0,1,1,1,1,0,1,0,0,1,0,1,0,0,1,1,1,1,1,1,0,0,0,0,1,0,0,0,0,1,0,1,0,1,0,0,0,0,0,1,0,0,0,1,0,1,0,0,1,1,1,0,0,1,0,0,0,1,0,0,1,0,0,1,0,0,0,1,1,0,0,1,0,0,0,0,1,1,1,0,1,0,1,0,1,1,0,0,1,1,0,1,0,1,0,1,1,1,1,0,1,1,0,0,0,0,0,0,0,0,0,1,1,0,0,0,0,0,0,1,0,1,1,1,1,1,1,1,0,0,1,1,1,0,0,1,1,1,1,0,1,1,0,1,0,0,1,1,0,0,1,1,1,0,1,0,1,0,1,1,1,0,0,0,1,1,0,0,0,0,0,0,0,1,0,0,1,1,1,1,0,0,0,0,0,1,1,0,0,1,1,0,1,1,0,1,1,1,1,0,0,0,0,1,1,0,0,1,1,0,0,0,0,1,1,1,1,0,1,0,1,0,0,1,1,1,1,0,0,0,0,1,0,0,0,0,1,1,1,1,0,1,0,1,0,0,1,1,0,0,0,0,1,0,1,0,1,0,0,0,1,1,0,1,1,0,0,0,0,1,1,0,0,0,0,1,1,1,1,0,1,1,0,0,1,0,0,1,0,1,1,1,0,0,1,0,1,1,0,1,0,0,0,0,1,0,0,1,0,0,0,0,0,0,0,1,0,1,0,1,1,0,0,0,0,0,0,1,0,1,1,1,0,0,0,1,0,0,0,1,0,1,1,0,0,0,1,0,0,0,0,1,0,1,0,0,1,0,0,1,0,0,1,0,1,0,0,1,0,1,0,1,1,0,1,0,1,1,0,1,0,1,0,1,0,1,0,1,0,0,0,1,1,0,0,0,1,0,1,0,1,1,0,1,0,1,1,1,1,0,0,1,1,0,0,1,1,1,0,1,1,1,1,0,0,1,1,0,1,0,1,0,1,0,0,1,1,1,0,0,1,0,0,0,0,0,0,0,0,0,0,0,1,1,0,1,0,1,0,1,0,1,0,0,1,1,0,1,0,0,0,0,1,0,1,0,0,1,1,0,0,0,1,0,1,1,1,0,1,1,0,1,1,1,0,0,0,1,0,0,0,1,1,1,0,0,0,0,1,0,0,0,1,0,1,0,0,0,1,0,0,1,0,0,0,1,1,0,1,0,1,0,0,1,0,0,0,0,0,0,1,0,0,1,1,1,0,0,0,0,1,0,1,1,1,0,1,0,0,1,1,0,1,0,0,0,1,0,1,1,0,1,0,0,1,1,0,0,0,1,0,0,1,0,0,0,0,1,0,0,1,0,0,0,1,0,0,0,1,1,0,0,1,0,1,0,0,1,0,0,1,0,0,1,1,1,1,1,0,0,0,0,0,0,0,1,0,0,0,1,1,0,0,1,0,0,0,0,1,1,0,1,0,0,1,0,1,0,1,1,1,0,1,1,0,1,0,1,0,1,1,1,1,1,1,1,0,0,0,0,1,1,1,1,0,1,1,0,0,1,1,0,0,0,1,1,0,1,1,1,0,1,1,1,1,1,1,0,0,0,0,0,0,0,1,0,0,1,0,0,0,0,1,0,1,1,1,1,0,1,1,0,1,1,0,1,1,0,1,1,1,0,1,0,0,1,1,0,0,0,1,0,0,1,1,0,0,0,1,0,0,1,1,0,0,1,0,1,0,0,1,0,0,0,1,0,1,1,0,0,0,0,0,1,1,0,1,0,1,0,0,1,0,0,1,1,0,1,0,1,0,0,0,0,0,0,0,1,1,1,1,1,0,0,0,1,1,0,0,1,0,0,1,1,0,0,0,1,0,1,1,0,1,0,0,1,1,0,0,0,0,1,1,1,1,1,1,0,1,1,1,1,0,0,1,0,1,0,1,0,0,0,1,1,1,1,1,0,0,1,1,1,1,1,0,1,0,1,0,0,1,1,1,0,0,1,0,0,0,1,1,0,0,1,1,0,0,1,1,1,0,0,0,1,1,0,1,0,1,1,1,1,0,0,1,0,0,0,0,0,1,1,0,1,0,1,0,0,0,1,1,1,1,1,0,0,0,1,1,0,0,0,0,1,0,0,1,0,1,0,1,1,0,0,0,1,0,0,1,0,0,0,1,0,0,0,0,0,0,0,1,1,1,0,1,0,0,0,0,1,0,1,1,0,1,0,1,0,0,0,1,1,0,0,0,0,1,0,0,0,1,1,0,1,1,0,1,0,0,1,0,0,1,1,1,0,0,0,0,0,0,1,1,0,1,0,0,1,1,0,0,0,1,1,1,0,0,0,0,0,1,1,0,1,0,0,1,0,0,0,1,0,0,0,1,1,0,1,0,1,0,0,1,1,0,0,1,0,0,0,0,0,0,1,1,1,0,0,1,0,1,0,1,1,0,0,0,0,0,1,1,0,0,0,1,0,0,1,1,0,1,0,0,0,0,0,1,0,1,1,1,1,0,0,1,1,1,1,0,0,0,1,1,1,0,1,1,0,1,1,0,0,0,0,1,0,1,1,0,1,0,1,0,0,1,1,1,1,0,0,0,0,1,1,0,1,0,1,0,0,0,0,0,0,0,0,1,1,0,1,0,0,0,1,0,0,0,0,0,0,1,0,0,0,0,1,0,0,0,1,1,1,0,1,0,0,0,0,0,1,1,0,0,1,0,1,1,1,1,0,1,0,0,1,1,0,1,0,0,0,0,1,0,0,1,1,1,1,0,1,0,0,1,0,0,1,1,1,0,0,0,1,0,1,1,0,0,1,0,1,0,0,1,1,0,0,1,0,0,1,1,1,1,0,0,1,1,0,1,0,1,0,1,1,1,0,0,0,0,0,0,0,1,1,0,1,1,0,1,0,1,0,0,1,0,0,0,1,1,1,1,0,1,1,0,1,1,1,1,0,0,1,0,1,0,0,1,1,1,0,0,0,0,0,0,0,1,0,1,0,0,0,1,1,1,1,1,1,0,0,0,1,0,0,0,1,1,0,0,0,0,0,0,1,0,1,0,0,1,0,0,0,0,0,0,1,0,0,0,0,0,1,1,1,1,1,0,1,0,1,0,0,1,0,1,0,1,0,0,1,0,0,0,0,1,1,0,1,1,0,0,1,1,1,0,1,0,0,0,0,0,0,1,1,1,0,0,0,0,0,1,0,0,0,0,0,0,1,0,1,0,1,1,0,1,0,0,0,1,0,1,0,0,1,1,0,1,0,1,1,0,1,1,0,0,0,0,0,0,1,1,0,1,0,0,1,0,1,0,1,1,0,1,1,1,1,1,0,0,0,0,1,1,0,0,0,1,0,0,1,1,0,1,0,1,1,1,0,0,0,1,1,0,0,1,1,0,0,1,1,0,1,1,1,1,1,1,1,1,1,1,0,0,0,0,1,0,0,0,0,1,0,0,1,0,1,0,0,0,0,0,1,1,1,0,0,1,1,0,0,0,1,1,1,0,0,0,1,1,0,0,0,0,1,1,1,0,1,0,1,0,0,0,0,1,1,0,1,1,1,0,0,0,1,0,0,0,0,0,0,0,1,0,1,0,0,1,0,1,1,0,0,0,1,1,1,1,1,1,1,1,1,0,0,0,1,0,1,0,1,0,1,1,0,0,0,1,1,0,1,0,1,0,0,0,0,1,0,0,0,1,1,0,0,1,1,0,0,1,0,1,0,0,0,0,0,0,0,1,0,0,0,1,1,0,0,0,0,1,1,1,1,0,1,0,0,0,1,0,0,1,1,0,1,0,0,1,0,0,0,0,1,0,1,1,1,1,1,1,1,0,0,0,1,0,1,1,0,1,0,0,1,0,1,0,0,0,0,1,0,1,1,0,1,0,0,1,0,0,1,1,0,1,1,0,0,1,0,0,1,1,1,0,0,0,0,1,1,1,1,1,0,0,1,1,1,1,0,0,1,0,0,1,1,0,1,0,0,0,1,0,0,0,1,1,0,1,1,0,0,0,1,1,1,0,0,0,1,1,0,0,0,1,1,0,0,0,1,0,1,0,1,1,1,0,1,1,0,1,1,0,0,1,1,0,0,0,1,0,1,1,1,0,1,0,1,0,0,0,0,1,0,0,0,0,1,1,1,0,1,1,0,0,0,1,0,0,0,1,1,1,1,0,0,0,1,1,1,0,1,0,0,0,1,0,1,0,0,0,0,0,0,1,0,0,1,1,0,0,0,1,1,1,1,0,0,1,1,0,0,0,0,0,0,0,1,0,0,0,0,1,0,0,0,1,0,1,0,0,0,0,1,0,0,1,0,0,0,0,0,0,1,1,1,0,0,1,1,0,1,1,0,1,0,1,0,0,0,1,0,1,1,0,1,1,1,1,0,0,1,0,1,0,0,1,1,0,0,0,1,0,0,0,1,1,1,1,0,0,0,0,0,0,0,1,1,1,0,0,0,1,0,0,1,0,0,1,0,0,0,1,1,1,1,0,1,1,1,0,0,0,0,0,0,0,0,1,1,0,0,0,1,1,0,1,0,0,1,0,0,1,0,1,1,0,0,1,1,1,0,0,1,1,1,0,0,1,0,0,0,0,0,1,0,0,1,0,0,0,1,0,1,0,0,0,1,0,0,1,0,1,1,0,0,0,0,1,1,0,1,0,0,1,1,1,1,0,1,1,0,0,0,0,1,0,0,1,0,0,0,0,1,1,1,0,1,0,0,1,0,0,0,1,1,0,0,0,0,0,0,1,1,0,0,1,1,0,0,1,0,0,1,1,1,1,0,0,1,0,1,0,0,0,0,1,0,1,1,1,1,1,1,0,0,0,1,1,1,0,0,0,0,0,0,1,0,1,1,0,0,0,1,1,0,0,0,1,0,1,1,1,1,1,0,0,0,0,1,0,0,0,1,0,1,0,1,0,0,0,0,0,1,0,1,1,1,0,1,0,1,0,0,0,0,1,0,0,0,0,0,1,0,0,0,1,0,0,0,1,1,0,0,0,0,0,1,1,1,0,1,1,0,1,0,1,1,0,0,0,0,1,1,1,1,1,0,0,0,1,0,0,0,0,1,0,0,0,1,0,1,0,1,0,0,0,1,0,0,0,0,0,1,1,0,1,1,1,0,0,1,0,1,1,1,1,1,0,0,0,0,1,1,1,1,1,0,1,0,0,1,0,0,1,0,0,0,1,0,0,1,0,1,0,1,1,0,1,0,1,0,0,0,1,1,0,0,1,1,1,0,0,1,0,1,1,1,0,0,0,0,1,1,1,0,0,0,1,1,0,1,0,1,0,0,1,0,1,0,1,0,1,1,1,1,1,0,0,1,0,0,0,1,0,0,1,0,1,0,0,0,1,1,1,0,0,0,0,1,0,1,0,0,1,1,1,0,0,0,0,1,1,1,0,1,0,0,1,1,1,0,0,0,1,1,0,0,1,1,1,0,1,1,1,1,0,0,1,1,0,0,1,0,1,1,0,1,1,0,1,0,0,1,1,1,0,0,0,1,0,1,0,1,0,0,0,0,1,0,0,1,1,0,1,1,0,1,1,1,0,1,0,0,0,1,0,1,0,1,0,0,1,1,0,0,0,1,0,0,1,0,0,0,1,1,0,1,0,1,0,1,1,1,1,0,0,1,1,0,1,1,0,0,0,0,0,0,0,0,0,1,0,0,0,1,0,1,1,1,1,1,0,1,1,0,0,0,1,0,0,1,1,1,1,0,1,0,0,0,0,0,1,0,0,0,0,1,0,0,0,1,1,1,1,0,1,0,0,0,1,1,1,1,1,0,0,0,1,0,1,0,0,0,0,0,0,1,1,0,0,1,1,1,0,0,0,0,0,1,1,0,0,1,0,1,1,0,0,1,1,0,1,1,0,1,0,0,1,0,1,1,0,0,1,0,1,1,1,1,1,0,1,1,1,0,0,1,1,1,1,1,1,1,0,0,0,0,0,1,0,0,0,1,1,1,1,1,0,0,0,0,0,0,1,0,0,0,0,0,0,1,0,0,1,1,0,0,0,0,0,0,0,1,1,1,0,0,1,0,1,1,1,0,0,1,0,1,0,0,0,1,0,0,1,0,1,0,0,0,0,1,0,0,0,0,1,1,0,0,0,0,0,0,0,0,1,0,0,0,1,0,0,1,1,1,0,0,0,1,1,0,0,1,0,1,0,1,1,1,0,0,0,0,0,1,1,1,0,0,1,0,0,0,0,0,0,1,1,1,0,0,1,1,1,0,0,0,1,0,0,0,1,0,1,0,0,0,0,1,0,1,0,0,0,1,0,0,0,1,1,1,1,0,1,1,0,0,0,0,0,1,0,0,0,0,1,0,1,1,1,1,0,0,0,1,0,0,1,1,0,0,1,1,0,0,1,1,0,1,0,1,1,1,1,1,0,0,0,0,1,0,1,0,1,0,1,1,1,1,0,1,1,0,1,0,1,0,1,0,0,0,1,1,1,1,1,0,0,1,1,0,1,1,0,0,1,1,1,1,1,0,0,0,1,1,0,0,1,0,0,1,0,1,0,0,0,1,1,1,1,1,0,0,0,0,1,1,0,1,0,0,0,1,0,0,0,1,0,0,0,0,1,1,0,1,0,1,0,0,1,1,1,1,1,0,0,0,1,0,1,0,0,0,1,1,0,0,0,1,0,1,1,1,1,0,0,1,0,0,0,0,0,1,1,1,1,1,0,0,1,1,0,1,0,0,0,1,1,0,0,0,0,0,0,1,1,0,0,0,0,1,1,0,0,1,0,1,1,0,1,0,0,0,0,0,1,0,1,0,1,1,0,0,0,1,0,0,0,1,1,0,1,0,1,0,0,0,0,0,0,1,0,1,0,0,0,0,1,0,0,1,1,0,0,0,0,1,0,0,1,0,0,0,1,1,0,1,1,0,0,0,0,0,0,0,0,1,1,1,1,1,1,0,0,0,0,1,0,0,0,1,1,0,1,0,1,1,1,1,1,1,1,0,1,1,0,0,1,1,0,0,1,0,0,0,0,1,1,1,0,0,0,0,1,1,1,0,0,0,1,0,1,1,1,1,1,1,1,0,1,1,1,0,0,1,1,0,1,1,0,0,0,0,1,0,0,0,0,0,1,0,1,0,0,0,0,0,0,1,1,1,0,1,0,1,0,1,0,0,0,1,0,1,0,0,0,0,0,1,0,0,1,1,0,1,1,0,1,0,1,0,0,1,0,1,1,0,1,0,0,1,0,0,0,1,1,1,0,1,0,0,0,1,0,1,1,0,0,0,0,1,0,0,0,1,1,1,0,0,0,1,1,0,1,0,0,0,1,1,1,1,1,0,1,1,0,1,1,0,0,0,0,0,0,0,1,1,0,1,1,1,0,0,1,0,1,1,1,0,0,0,1,0,1,0,1,1,1,0,1,1,0,0,1,0,1,0,0,0,1,0,1,1,1,0,1,0,1,0,0,1,0,0,0,0,0,0,0,0,0,1,1,0,0,1,1,1,0,0,1,0,0,1,0,1,1,1,0,1,1,0,0,0,0,1,0,1,1,0,0,0,0,1,1,0,1,0,0,0,0,1,1,0,1,0,1,1,1,1,0,1,1,0,1,1,1,0,1,1,0,1,0,1,0,1,1,1,1,1,0,1,1,0,1,0,0,1,0,1,1,0,0,0,0,0,0,1,0,1,0,0,0,0,1,0,1,1,0,0,0,0,1,1,1,1,1,0,1,0,0,0,1,0,0,0,1,0,0,1,1,1,1,0,0,0,1,0,0,1,0,0,1,0,0,0,0,1,1,0,0,0,0,1,1,1,1,0,1,1,0,0,0,0,1,1,0,0,1,0,0,1,0,0,0,1,1,0,1,1,0,0,0,0,0,1,0,0,0,0,1,1,1,1,1,0,0,1,0,0,0,1,0,1,1,0,0,0,1,1,0,0,1,0,0,1,1,1,0,1,0,0,0,1,0,0,0,0,1,1,0,0,0,1,1,1,0,1,0,0,0,0,1,0,0,1,0,1,0,1,1,1,1,1,1,0,0,1,1,0,1,0,0,1,0,0,0,0,1,0,0,0,0,0,1,1,1,1,0,0,1,0,1,0,1,0,1,0,1,0,1,0,1,1,0,0,0,0,0,0,1,0,0,0,1,0,0,0,1,0,0,1,1,0,0,1,1,0,1,0,0,0,0,1,1,0,1,0,0,0,1,1,1,0,0,1,0,1,0,0,0,1,0,0,0,0,1,1,1,1,0,1,1,0,0,1,0,1,0,0,0,1,0,0,0,1,0,1,1,0,1,0,1,1,0,0,1,1,0,0,0,0,0,1,0,0,1,0,0,1,0,0,1,1,1,0,0,0,0,0,0,1,0,0,1,1,0,0,0,0,0,1,0,0,0,1,0,0,0,1,1,1,1,0,1,0,0,1,0,1,1,1,0,0,1,1,1,0,0,0,0,1,0,1,0,0,1,0,1,1,1,0,0,0,0,0,0,0,1,1,0,1,0,0,0,0,1,1,1,0,1,1,0,0,1,1,1,0,0,0,1,0,1,0,1,0,0,1,1,0,0,1,0,1,0,1,1,0,1,1,1,1,1,0,0,0,0,0,1,0,0,0,1,0,0,0,1,1,1,0,1,1,0,0,1,0,0,0,0,0,1,1,0,0,1,1,1,0,0,1,1,1,0,1,1,1,1,0,0,1,1,0,0,1,1,1,1,1,0,0,1,1,1,0,1,0,0,1,0,0,1,0,1,0,1,0,1,1,1,1,0,0,0,1,1,1,0,1,0,1,0,0,0,0,0,0,1,1,0,0,0,0,0,0,0,1,0,1,1,0,1,0,1,1,1,1,1,0,0,0,1,1,0,0,0,1,1,0,1,0,0,1,0,0,1,0,1,0,0,0,0,0,0,0,1,1,1,0,1,1,0,0,0,1,1,0,1,0,0,0,1,1,0,1,0,0,1,0,1,0,0,0,0,1,0,1,1,1,1,1,1,0,0,1,0,0,0,1,1,1,1,0,0,0,0,1,1,0,1,1,1,0,1,1,0,0,0,0,1,1,0,0,1,0,0,0,1,0,0,0,1,0,0,0,1,0,0,0,0,0,0,0,0,0,1,0,0,0,0,0,0,1,1,1,0,0,0,0,1,0,0,0,1,0,0,1,1,0,1,0,1,0,0,0,0,0,0,0,1,0,1,1,0,0,0,0,0,0,0,0,1,0,0,1,0,0,0,0,1,0,0,0,1,0,1,1,1,0,1,1,1,1,1,1,0,0,0,1,1,0,1,1,0,1,0,0,0,0,0,1,0,0,1,0,1,1,1,1,1,0,1,1,1,0,0,0,1,1,1,1,1,1,1,0,1,0,0,0,1,0,1,,,,,,,,,,,,,,,,,,,,,,,,,,,,,,,,,,,,,,,,,,,,,,,,,,,,,,,,,,,,,,,,,,,,,,,,,,,,,,,,,,,,,,,,,,,,,,,,,,,,,,,,,,,,,,,,,,,,,,,,,,,,,,,,,,,,,,,,,,,,,,,,,,,,,,,,,,,,,,,,,,,,,,,,,,,,,,,,,,,,,,,,,,,,,,,,,,,,,,,,,,,,,,,,,,,,,,,,,,,,,,,,,,,,,,,,,,,,,,,,,,,,,,,,,,,,,,,,,,,,,,,,,,,,,,,,,,,,,,,,,,,,,,,,,,,,,,,,,,,,,,,,,,,,,,,,,,,,,,,,,,,,,,,,,,,,,,,,,,,,,,,,,,,,,,,,,,,,,,,,,,,,,,,,,,,,,,,,,,,,,,,,,,,,,,,,,,,,,,,,,,,,,,,,,,,,,,,,,,,,,,,,,,,,,,,,,,,,,,,,,,,,,,,,,,,,,,,,,,,,,,,,,,,,,,,,,,,,,,,,,,,,,,,,,,,,,,,,,,,,,,,,,,,,,,,,,,,,,,,,,,,,,,,,,,,,,,,,,,,,,,,,,,,,,,,,,,,,,,,,,,,,,,,,,,,,,,,,,,,,,,,,,,,,,,,,,,,,,,,,,,,,,,,,,,,,,,,,,,,,,,,,,,,,,,,,,,,,,,,,,,,,,,,,,,,,,,,,,,,,,,,,,,,,,,,,,,,,,,,,,,,,,,,,,,,,,,,,,,,,,,,,,,,,,,,,,,,,,,,,,,,,,,,,,,,,,,,,,,,,,,,,,,,,,,,,,,,,,,,,,,,,,,,,,,,,,,,,,,,,,,,,,,,,,,,,,,,,,,,,,,,,,,,,,,,,,,,,,,,,,,,,,,,,,,,,,,,,,,,,,,,,,,,,,,,,,,,,,,,,,,,,,,,,,,,,,,,,,,,,,,,,,,,,,,,,,,,,,,,,,,,,,,,,,,,,,,,,,,,,,,,,,,,,,,,,,,,,,,,,,,,,,,,,,,,,,,,,,,,,,,,,,,,,,,,,,,,,,,,,,,,,,,,,,,,,,,,,,,,,,,,,,,,,,,,,,,,,,,,,,,,,,,,,,,,,,,,,,,,,,,,,,,,,,,,,,,,,,,,,,,,,,,,,,,,,,,,,,,,,,,,,,,,,,,,,,,,,,,,,,,,,,,,,,,,,,,,,,,,,,,,,,,,,,,,,,,,,,,,,,,,,,,,,,,,,,,,,,,,,,,,,,,,,,,,,,,,,,,,,,,,,,,,,,,,,,,,,,,,,,,,,,,,,,,,,,,,,,,,,,,,,,,,,,,,,,,,,,,,,,,,,,,,,,,,,,,,,,,,,,,,,,,,,,,,,,,,,,,,,,,,,,,,,,,,,,,,,,,,,,,,,,,,,,,,,,,,,,,,,,,,,,,,,,,,,,,,,,,,,,,,,,,,,,,,,,,,,,,,,,,,,,,,,,,,,,,,,,,,,,,,,,,,,,,,,,,,,,,,,,,,,,,,,,,,,,,,,,,,,,,,,,,,,,,,,,,,,,,,,,,,,,,,,,,,,,,,,,,,,,,,,,,,,,,,,,,,,,,,,,,,,,,,,,,,,,,,,,,,,,,,,,,,,,,,,,,,,,,,,,,,,,,,,,,,,,,,,,,,,,,,,,,,,,,,,,,,,,,,,,,,,,,,,,,,,,,,,,,,,,,,,,,,,,,,,,,,,,,,,,,,,,,,,,,,,,,,,,,,,,,,,,,,,,,,,,,,,,,,,,,,,,,,,,,,,,,,,,,,,,,,,,,,,,,,,,,,,,,,,,,,,,,,,,,,,,,,,,,,,,,,,,,,,,,,,,,,,,,,,,,,,,,,,,,,,,,,,,,,,,,,,,,,,,,,,,,,,,,,,,,,,,,,,,,,,,,,,,
1,0,0,0,1,0,0,1,1,1,0,1,0,1,1,1,0,0,0,0,1,0,1,0,1,1,0,1,0,0,1,1,0,1,0,0,1,0,1,1,0,1,1,0,0,0,0,0,0,0,1,1,0,0,0,1,1,0,0,0,1,0,0,0,1,1,1,0,1,1,1,1,0,0,0,1,1,1,1,1,1,0,1,0,1,1,0,0,1,0,0,0,1,0,0,0,0,0,0,0,0,1,1,1,0,1,0,0,1,1,1,0,0,0,1,1,1,1,1,1,0,0,1,0,0,0,1,0,1,0,1,1,0,1,1,0,1,1,0,1,1,0,0,1,0,0,1,0,0,1,0,1,0,0,0,1,1,0,0,1,1,0,0,1,1,1,0,0,1,1,1,1,1,0,1,0,0,1,0,1,0,1,0,1,0,0,1,0,0,1,0,0,0,1,0,1,0,0,1,1,1,1,0,1,1,0,0,1,0,1,0,1,0,1,1,1,1,0,1,1,1,1,1,0,0,1,0,1,1,1,1,0,1,0,1,0,1,1,1,1,1,0,0,1,0,0,0,0,0,0,0,1,1,1,0,1,1,1,0,0,1,1,0,1,0,1,1,0,0,0,1,1,0,1,0,1,0,0,0,0,0,0,0,0,1,1,0,0,0,0,0,1,0,0,0,1,0,0,0,1,0,1,1,1,0,0,1,0,1,0,0,1,0,0,1,0,0,0,0,0,0,0,1,1,1,0,0,1,1,1,1,0,0,0,1,0,1,1,0,1,1,1,0,0,1,0,1,0,1,0,1,1,1,0,1,1,1,0,0,0,1,0,0,0,0,1,0,1,1,1,1,0,1,0,1,1,0,1,0,1,1,0,0,0,0,0,1,1,1,0,1,1,0,1,1,1,1,0,0,1,0,1,1,0,1,1,0,1,0,0,1,0,1,0,1,0,0,1,1,0,0,1,1,0,0,1,0,1,1,1,1,0,0,0,1,0,1,1,0,0,0,1,1,0,0,0,1,1,1,0,0,1,1,0,1,0,0,0,1,0,0,0,1,1,0,1,1,1,1,0,1,0,1,1,0,0,0,1,1,1,0,0,0,1,1,0,1,1,1,0,1,1,0,0,0,1,0,1,1,1,1,0,0,1,1,1,0,0,0,0,1,0,1,0,0,1,1,0,0,1,0,1,1,1,0,1,1,1,1,0,0,1,0,1,1,1,1,1,1,1,1,1,1,0,1,1,0,0,0,0,1,1,0,1,1,1,1,1,1,0,1,0,1,0,0,1,0,1,1,1,1,1,0,1,1,0,0,0,0,0,0,1,0,1,0,0,0,0,1,0,1,0,1,0,1,1,1,0,1,1,1,1,0,0,1,1,1,0,1,1,0,0,1,0,1,1,0,0,1,1,0,0,0,0,1,0,1,1,0,1,0,0,0,0,0,0,1,1,1,1,0,0,0,1,0,1,1,1,1,0,1,1,1,1,1,1,0,0,1,1,0,0,0,1,0,0,0,1,1,1,0,0,1,0,1,0,1,0,0,0,1,0,0,0,1,0,1,0,1,0,1,0,1,1,1,0,1,0,1,1,1,1,1,1,0,0,1,1,1,1,1,0,0,1,0,1,1,1,1,1,1,1,1,0,0,0,1,0,0,1,1,0,0,0,1,1,1,1,0,0,0,0,0,1,1,0,1,1,0,1,0,0,1,0,0,1,0,1,0,0,0,1,1,0,1,0,1,1,1,1,1,0,0,0,1,0,0,1,0,0,0,0,1,1,0,1,1,0,1,0,1,1,0,1,1,1,1,0,0,1,0,1,1,1,1,1,1,1,0,0,0,0,1,0,1,0,0,0,0,1,0,1,1,0,0,1,1,0,1,0,0,0,0,0,0,1,1,1,1,0,1,1,0,1,1,1,1,1,1,1,1,0,0,0,1,0,1,0,0,1,1,0,1,1,0,1,1,1,1,1,1,0,0,0,0,0,1,0,0,0,0,1,1,1,0,1,1,0,0,1,1,1,0,0,1,1,1,0,1,0,1,0,0,1,1,0,1,0,1,0,0,1,0,0,1,1,1,1,0,1,0,1,0,0,0,1,1,0,1,0,0,1,1,0,0,1,1,0,0,1,1,1,1,1,1,0,1,1,1,0,1,0,1,0,0,0,1,1,1,1,1,0,1,1,0,1,0,0,1,1,0,0,1,1,0,1,0,0,1,0,1,0,1,1,0,1,0,1,1,1,0,1,1,1,1,0,0,0,0,1,1,0,1,0,1,1,0,1,0,0,0,1,1,0,1,0,0,1,0,1,1,0,0,1,1,1,1,0,0,1,1,1,1,0,1,1,1,0,1,1,1,1,1,0,0,1,0,0,1,0,0,1,0,0,0,1,1,1,1,1,0,0,1,1,0,1,0,1,1,0,1,1,0,1,0,1,1,0,0,1,1,0,1,0,0,1,1,0,0,1,0,1,0,1,1,0,0,1,1,1,0,1,1,0,0,1,0,1,0,0,1,0,1,1,1,1,0,1,0,0,1,1,0,1,1,0,1,0,1,0,0,1,0,0,0,1,0,0,0,1,1,0,0,1,0,1,0,0,0,0,0,1,1,1,0,1,1,0,1,1,0,0,0,0,0,0,0,0,1,0,0,1,0,0,1,0,1,1,1,0,0,1,0,1,1,1,0,1,1,0,0,0,0,1,1,0,1,1,1,0,1,1,0,0,1,1,1,1,0,1,0,1,1,0,0,0,0,0,1,1,0,0,1,0,1,1,0,0,1,0,1,1,1,1,1,1,1,0,0,1,1,1,0,1,1,0,0,0,0,0,0,1,1,0,0,0,0,0,0,0,0,1,0,1,0,0,1,1,1,0,0,1,1,1,1,0,1,0,0,1,1,0,1,1,1,0,0,0,1,0,0,0,0,0,1,1,1,1,0,0,1,1,1,1,0,0,1,1,1,0,0,0,0,1,1,1,1,1,0,0,0,1,0,0,0,1,0,1,1,1,1,0,1,0,0,1,0,0,0,1,1,0,1,1,0,1,1,0,1,1,0,1,1,1,1,1,0,1,1,0,0,1,0,1,1,0,0,0,1,0,0,0,0,0,1,1,0,0,1,1,1,1,0,1,1,1,1,0,1,1,0,1,0,0,0,1,0,1,1,0,0,1,1,0,0,0,0,1,0,0,1,1,1,1,0,0,0,0,1,1,0,0,0,0,1,1,0,1,1,1,1,0,0,0,1,0,0,1,0,0,0,0,1,1,0,1,1,1,1,1,1,1,1,1,0,0,0,1,1,1,1,0,1,0,0,0,1,0,0,1,0,1,1,0,1,1,1,1,1,1,1,1,1,0,0,1,1,1,1,1,1,0,1,1,1,0,0,0,1,1,0,0,0,0,1,0,0,1,0,0,1,0,0,0,0,0,1,0,0,1,1,1,1,1,1,1,1,1,1,0,1,1,0,1,1,1,0,0,0,0,0,0,1,0,0,0,0,1,1,0,1,1,0,1,1,0,1,0,0,0,1,0,1,0,1,1,1,1,1,0,1,1,0,0,0,0,0,1,1,1,1,1,1,1,1,1,0,1,0,0,0,0,1,0,1,0,1,0,1,0,0,1,0,1,1,1,0,0,1,1,1,0,1,0,0,1,0,0,1,1,1,1,1,1,1,0,1,0,0,0,0,1,1,0,1,1,0,0,1,1,0,1,1,0,0,1,1,1,1,1,0,0,0,1,1,0,1,1,1,0,0,1,1,0,1,1,0,0,1,0,1,1,1,0,1,1,0,1,0,1,0,1,0,0,1,1,0,0,1,1,1,0,1,1,1,1,1,0,1,1,1,1,1,1,1,1,1,0,0,1,0,1,1,0,1,1,0,0,1,1,1,1,0,1,1,0,1,0,1,0,0,1,0,1,1,1,1,0,1,1,1,0,1,1,1,1,0,0,1,0,1,0,1,1,0,1,1,0,0,1,0,1,1,0,0,1,0,0,0,0,1,0,1,0,1,0,0,0,1,0,1,1,0,0,0,1,1,1,1,0,1,1,1,1,0,0,1,0,0,1,0,0,0,0,1,1,0,0,0,1,0,1,0,0,1,0,0,1,0,0,1,1,1,1,0,0,0,0,1,1,0,1,1,1,1,1,1,1,1,0,0,0,1,0,1,0,0,1,1,0,0,0,0,1,0,1,0,0,0,1,0,1,0,0,1,1,0,0,0,0,1,1,0,0,1,0,0,0,1,1,0,0,0,1,0,1,1,0,0,1,0,0,1,0,1,1,0,1,0,0,0,0,0,1,1,1,0,1,1,1,1,1,1,1,1,0,0,1,1,0,0,1,1,1,1,0,1,0,0,1,1,0,1,0,0,0,0,1,0,1,0,1,0,1,1,0,1,1,0,1,1,1,0,0,1,0,1,1,0,0,0,0,0,0,1,0,1,1,0,0,0,0,1,1,0,1,0,0,0,0,0,0,1,1,0,1,0,1,1,0,0,1,0,0,0,1,0,1,1,0,0,1,0,0,1,1,0,0,0,0,0,1,0,0,0,1,0,0,1,0,1,0,1,1,0,1,1,1,1,0,0,1,0,1,1,0,0,0,1,1,1,0,0,0,1,1,1,0,1,1,1,1,1,0,0,0,0,0,0,1,0,1,0,1,0,1,1,1,1,0,1,0,1,1,1,1,1,0,0,1,0,0,1,0,1,1,1,0,1,0,1,0,0,1,1,1,1,1,0,0,1,1,1,0,0,1,1,1,0,1,1,1,1,1,1,1,1,0,0,0,1,0,0,0,0,0,0,0,0,0,0,1,0,1,1,0,1,1,1,1,0,1,1,0,1,0,0,0,1,0,0,1,1,1,0,0,0,1,1,1,1,0,1,1,1,1,0,0,0,1,1,0,1,0,1,1,0,0,0,0,0,0,1,0,0,1,1,0,1,1,0,1,1,1,1,1,1,0,0,1,1,0,1,1,0,1,1,0,1,0,0,1,0,1,0,1,1,1,1,1,0,0,0,0,0,1,0,1,0,1,1,1,1,1,0,0,0,1,0,1,1,0,0,1,0,1,1,1,0,0,1,0,1,0,1,1,1,1,0,0,0,1,0,0,1,0,0,0,1,0,0,0,0,1,0,1,1,0,1,0,1,0,0,0,1,1,0,1,0,0,0,1,1,1,1,0,0,1,1,1,1,0,1,0,0,0,0,0,1,1,0,1,0,1,1,1,0,0,0,0,0,1,0,1,1,0,1,0,0,0,1,0,0,1,1,0,0,0,1,0,1,0,1,0,0,1,1,1,1,1,1,1,1,1,1,0,0,1,0,0,1,0,0,0,0,1,0,0,0,1,1,1,1,1,0,1,0,0,0,0,1,0,1,0,1,1,1,0,1,0,1,0,0,1,1,1,0,1,0,0,0,1,0,1,1,1,1,1,0,1,0,1,0,0,0,1,1,0,0,0,0,1,1,1,1,1,1,0,1,0,0,1,1,1,0,1,0,0,1,0,1,1,1,1,1,1,1,1,0,0,0,0,0,0,1,0,1,0,1,0,0,1,0,1,0,1,1,1,1,0,0,0,1,0,1,0,1,0,0,1,0,1,0,1,1,1,0,0,0,0,1,1,1,1,0,1,1,0,0,1,1,0,1,0,0,1,0,1,0,0,1,0,0,0,0,1,0,0,0,1,0,1,1,1,0,1,0,0,0,1,0,1,0,1,1,1,1,1,1,0,0,0,1,0,0,0,0,1,1,1,1,1,1,0,0,0,0,0,1,1,0,1,0,1,0,1,1,0,0,0,1,1,1,0,0,1,1,1,1,1,0,0,1,1,0,0,1,1,0,1,1,1,0,1,0,0,0,0,0,1,1,1,0,0,1,1,1,0,0,0,1,0,1,1,1,0,1,1,0,1,1,1,1,1,1,1,1,0,0,0,0,0,1,0,1,1,0,1,0,0,1,0,0,1,1,1,1,1,1,0,0,1,1,1,1,1,0,1,0,0,0,1,0,1,0,1,1,0,0,0,1,1,1,1,0,1,0,0,1,1,0,1,1,1,1,1,1,0,0,0,1,1,1,0,1,0,0,0,0,0,1,1,1,0,0,1,0,0,1,1,0,0,0,1,1,1,1,1,0,1,1,1,0,1,1,1,0,0,1,0,0,1,1,0,0,0,0,1,1,1,0,1,0,0,1,1,0,1,1,0,0,0,1,1,0,1,1,1,0,1,0,0,1,0,1,1,0,1,0,1,0,1,0,0,0,0,0,0,0,1,1,1,1,0,0,1,1,0,0,0,0,1,0,0,1,1,1,1,1,1,0,1,0,0,1,0,1,0,1,1,1,0,0,1,1,0,1,1,1,0,1,1,0,0,1,1,1,1,0,0,1,0,0,0,1,0,0,1,0,0,0,1,1,1,0,0,0,0,0,0,1,1,0,0,0,0,0,1,0,0,0,1,0,0,1,1,0,1,0,1,1,1,1,1,1,1,1,1,1,0,1,1,1,0,0,1,1,0,1,0,0,1,0,0,1,1,1,1,0,0,0,1,0,0,1,1,0,0,0,0,1,0,0,0,1,1,1,0,0,1,0,0,1,1,0,0,1,1,0,0,1,1,1,1,0,0,1,1,0,0,0,0,0,0,0,1,0,0,1,1,0,1,1,1,1,0,1,0,0,0,1,0,0,1,0,1,0,1,0,1,0,0,0,0,0,1,1,0,0,1,0,1,0,1,1,1,0,0,1,0,1,1,1,1,0,0,1,1,0,1,1,0,1,0,0,0,0,1,1,0,0,0,1,0,1,0,1,1,1,0,1,1,0,0,0,1,0,0,1,1,0,1,0,1,0,0,0,0,1,1,0,1,1,0,1,1,1,1,1,0,0,1,1,0,1,0,0,0,0,1,0,1,0,0,1,1,1,0,0,1,1,1,1,0,1,0,1,0,0,0,0,1,1,0,1,1,1,0,1,0,0,1,1,0,1,1,0,1,1,0,0,1,0,1,1,1,1,1,0,0,1,0,0,1,0,1,0,1,0,1,0,1,1,1,0,1,1,1,1,1,1,1,1,0,1,1,1,1,1,1,0,1,1,0,1,0,0,1,1,0,0,0,1,1,1,0,0,0,1,0,0,1,0,0,1,1,0,0,1,1,0,0,0,1,0,1,0,1,0,1,0,0,0,1,1,1,0,0,0,0,1,0,0,0,0,0,0,1,0,0,0,0,1,1,0,1,1,1,0,0,0,0,0,1,1,1,1,1,1,1,1,0,0,0,1,1,1,0,0,1,1,1,1,1,0,1,0,1,1,0,0,0,0,0,1,1,0,1,1,0,1,1,1,0,1,0,1,0,1,1,0,1,0,0,0,1,1,0,1,1,1,1,1,0,1,1,1,1,1,1,1,1,1,1,1,0,0,1,0,0,0,1,1,1,1,1,1,0,1,0,0,1,0,0,1,1,1,1,0,1,1,0,1,0,0,1,1,0,1,1,0,0,0,0,1,1,0,1,0,1,1,1,1,0,1,1,0,0,0,1,0,0,1,0,0,0,1,1,0,0,0,0,1,0,0,0,0,1,0,1,0,1,1,0,1,1,1,1,0,1,0,1,0,1,0,1,1,1,1,1,1,1,1,0,0,1,1,1,0,0,0,0,1,0,0,0,1,1,0,1,0,1,1,0,0,1,1,1,0,0,1,0,1,0,0,0,1,0,0,0,0,1,1,0,0,0,1,0,1,1,0,1,0,0,1,1,1,1,0,1,1,0,1,0,0,1,1,1,0,0,0,1,0,0,1,0,0,1,1,1,0,0,1,0,1,1,0,0,0,0,0,1,0,1,1,1,0,0,1,1,1,0,1,0,0,1,0,0,1,1,1,1,1,1,0,0,0,0,1,0,1,1,1,1,1,0,0,0,0,0,1,0,0,1,0,0,0,0,0,0,1,0,1,1,1,1,0,0,0,1,1,0,0,1,1,0,0,0,1,0,1,0,0,0,1,1,1,0,1,0,0,1,1,1,1,0,1,0,1,1,0,1,1,1,1,0,0,0,0,1,0,1,0,1,1,0,0,1,0,1,1,0,1,0,0,1,1,1,0,0,1,1,1,1,1,0,0,1,1,0,1,1,1,1,1,0,1,0,1,1,1,1,1,0,0,0,0,1,1,0,0,1,0,1,1,0,1,1,0,0,0,0,0,0,0,0,1,0,0,0,1,1,1,1,0,1,1,0,0,1,1,1,1,0,1,1,0,1,0,0,1,0,0,0,1,1,1,0,1,0,0,0,0,1,1,0,1,0,0,1,1,0,0,1,1,0,0,0,0,0,1,1,0,1,0,1,1,1,1,1,0,1,0,0,0,0,1,1,0,1,0,0,1,0,1,0,1,0,1,0,1,0,1,1,1,0,0,1,1,1,1,1,1,0,0,1,0,1,0,0,1,1,0,0,1,1,1,0,0,1,1,0,0,1,1,0,1,0,0,0,1,1,1,1,0,0,0,1,1,0,1,1,1,1,1,0,0,0,0,0,1,0,1,1,0,1,1,1,1,0,1,0,0,1,1,0,1,1,1,0,1,0,0,0,0,1,0,0,1,0,0,0,0,0,0,0,0,1,0,1,0,0,0,1,1,1,0,1,1,0,1,1,1,1,0,0,1,1,0,1,1,1,1,0,0,1,1,0,0,0,1,1,0,0,1,1,1,1,1,0,1,1,1,1,1,1,1,1,0,0,0,0,1,1,1,1,1,1,0,0,0,1,1,1,1,1,1,0,0,0,0,1,1,1,0,0,1,1,0,0,0,1,1,0,1,1,0,1,0,0,1,1,1,0,1,0,1,0,0,1,0,0,0,0,1,1,0,1,0,1,0,0,0,0,1,1,0,0,1,0,1,0,0,0,0,0,0,1,0,1,1,1,0,1,1,0,1,0,1,0,0,1,0,0,0,0,0,1,0,0,1,1,1,0,0,0,0,1,0,1,1,1,1,1,1,0,1,0,1,1,0,0,1,0,1,1,1,1,1,1,0,1,0,1,0,0,1,1,0,1,1,1,1,1,1,0,1,0,1,1,0,0,1,0,0,1,1,1,1,1,0,1,1,1,0,0,1,1,1,1,1,1,1,1,1,1,1,0,0,1,1,0,0,1,0,1,0,1,0,1,1,0,1,1,1,1,0,0,1,1,1,1,1,0,0,1,0,0,0,1,1,1,1,1,0,0,1,0,0,0,1,0,0,1,1,1,1,1,1,1,1,1,0,1,0,1,1,0,1,0,0,1,0,0,0,0,1,1,1,1,1,1,0,1,0,0,0,0,0,1,1,1,0,1,0,0,0,1,0,0,1,0,1,0,0,1,1,0,1,1,1,0,0,0,1,1,1,0,1,0,1,1,0,0,1,1,0,1,0,0,1,1,1,0,1,0,0,0,0,0,1,1,0,0,0,1,1,0,0,0,0,0,0,1,1,1,0,1,1,1,0,0,1,1,1,0,1,0,0,1,0,0,0,0,1,1,1,1,1,1,0,0,0,0,1,0,0,0,0,1,1,0,1,1,0,1,0,1,1,0,1,0,0,1,0,0,1,0,0,1,1,1,1,0,1,1,1,1,1,1,0,1,0,1,0,1,0,0,0,0,0,1,1,0,1,1,1,0,0,1,1,0,0,1,0,0,0,1,0,0,1,1,1,0,1,1,0,1,1,1,1,1,0,1,0,0,1,1,1,1,1,0,1,0,1,0,1,1,0,0,1,0,1,0,1,0,1,1,1,0,1,1,0,0,1,0,1,0,0,1,1,1,1,1,0,0,1,0,1,1,0,0,0,0,1,1,0,1,0,1,1,1,0,1,0,0,0,1,0,0,1,0,0,1,0,1,0,1,0,1,1,1,0,1,0,1,1,1,1,0,1,1,0,1,0,0,1,0,1,0,0,0,0,1,0,1,0,1,1,1,0,0,0,1,1,1,1,0,0,1,1,0,0,1,1,0,1,1,0,1,0,1,0,1,0,1,1,0,0,1,1,1,1,0,0,1,0,0,0,0,0,0,1,1,1,0,1,1,1,0,1,1,1,0,0,0,1,1,1,1,0,0,1,1,1,1,1,0,1,0,0,1,1,1,1,0,0,0,0,0,0,1,0,0,1,0,1,0,1,0,0,1,1,1,0,0,0,0,0,0,0,1,1,0,0,0,1,0,0,1,1,1,1,0,1,1,1,1,0,1,0,1,0,1,0,0,1,1,1,1,0,1,1,1,0,1,0,0,0,0,1,1,1,1,1,0,1,0,1,1,1,0,1,0,0,0,0,1,0,1,1,1,1,0,0,0,1,1,1,1,0,1,1,1,0,0,0,0,0,1,1,1,0,1,0,0,1,1,1,0,1,0,1,1,1,0,1,1,0,1,0,0,1,0,1,1,1,1,0,1,0,0,0,1,0,1,1,0,1,1,1,0,1,0,0,0,1,1,0,1,0,1,0,1,0,0,0,1,1,0,1,0,0,0,0,0,0,0,1,1,0,0,1,1,1,1,0,1,0,0,0,1,0,1,0,1,1,1,1,1,0,1,0,1,0,0,1,0,1,0,1,1,0,1,0,0,0,1,0,1,1,1,0,0,1,0,0,1,0,0,0,0,0,1,0,1,0,1,0,0,1,1,0,1,1,1,1,0,0,0,0,0,0,0,1,0,0,1,1,1,1,1,0,0,0,1,1,1,1,0,1,1,0,0,0,1,0,1,0,1,0,1,0,1,1,1,1,0,1,0,0,0,1,0,0,0,0,1,0,0,0,1,0,0,0,0,0,0,0,1,0,0,1,0,1,0,0,1,1,0,0,0,1,1,1,1,1,0,1,0,0,0,0,0,0,1,0,1,1,1,1,1,0,1,0,0,1,0,1,1,1,1,0,0,1,1,1,0,1,1,0,1,1,0,0,0,1,1,0,1,1,1,0,1,0,1,0,1,1,1,1,0,1,0,0,1,0,1,0,0,1,1,0,0,0,0,1,1,1,1,1,1,1,0,0,1,0,1,1,0,0,0,0,0,0,1,1,1,1,0,0,1,0,0,1,1,0,0,1,1,1,1,0,1,0,0,0,1,0,1,1,0,0,0,1,0,1,1,0,1,0,1,0,0,0,0,1,1,1,1,1,1,1,0,0,1,0,1,1,1,0,1,0,0,1,0,0,0,1,0,0,0,0,0,0,1,1,0,1,1,1,1,0,1,1,1,1,1,1,0,1,0,0,1,1,0,0,0,1,1,1,1,1,1,1,1,1,0,1,0,1,1,1,0,0,0,0,0,0,0,0,1,0,1,0,0,1,0,0,0,0,1,0,0,1,0,1,0,1,0,1,0,1,0,1,1,1,0,0,0,1,0,1,1,0,1,1,1,1,1,0,0,0,0,0,1,0,0,0,0,1,0,1,1,0,1,0,1,1,0,0,0,1,0,1,1,1,1,0,0,1,0,0,1,0,1,0,0,1,0,1,1,1,1,0,1,1,1,1,1,0,1,0,1,0,1,1,0,0,0,1,0,1,1,0,1,0,1,1,0,1,1,1,1,0,1,1,1,0,0,0,0,0,1,0,0,1,0,0,0,0,0,0,0,1,1,1,1,1,1,1,0,1,0,0,0,0,0,0,1,1,0,1,1,0,0,0,0,1,0,0,1,1,1,1,0,0,1,1,1,1,1,0,0,0,1,1,1,1,0,1,1,0,0,1,0,1,0,1,0,1,1,0,0,1,1,0,0,1,1,1,1,1,1,1,0,1,0,1,0,1,1,0,0,1,1,1,1,1,1,0,1,1,0,1,0,1,0,1,0,0,1,1,1,0,1,1,0,0,0,0,1,1,0,0,1,1,0,1,0,1,1,0,1,0,1,1,1,1,0,0,0,0,1,0,0,0,1,0,1,1,0,0,1,1,1,1,1,0,1,0,1,1,1,1,0,0,1,0,0,1,0,0,0,1,1,1,1,1,1,1,1,1,0,1,0,1,1,1,0,0,0,0,0,1,0,1,1,1,1,1,1,1,1,0,0,1,1,1,0,1,0,1,1,1,1,1,1,0,0,1,0,0,1,0,1,1,1,1,1,1,1,1,0,0,1,1,1,1,1,0,0,1,1,0,0,1,0,0,1,0,1,0,0,1,1,0,1,0,0,1,0,0,0,1,0,0,0,0,0,0,1,0,1,0,0,0,1,1,0,1,0,1,1,1,0,1,1,0,1,1,1,0,1,0,0,0,0,1,1,0,1,0,0,1,1,1,0,1,1,0,0,0,0,1,0,1,0,1,1,0,0,0,1,1,1,1,1,1,0,1,1,1,1,1,1,1,0,1,0,0,1,1,0,0,1,1,1,1,1,0,0,1,1,0,0,1,1,0,0,1,1,1,0,1,1,1,1,1,1,1,1,0,0,1,0,1,0,0,0,0,1,0,0,0,1,0,1,0,1,1,0,0,0,1,0,0,1,1,0,0,1,0,1,1,1,0,1,1,1,1,1,1,1,0,0,0,1,0,1,0,0,1,1,0,1,1,0,0,0,1,1,1,1,0,0,0,0,1,0,0,1,1,1,0,0,0,1,1,0,0,0,0,0,1,0,1,1,1,1,1,1,0,0,0,0,0,1,0,0,1,1,1,1,0,1,0,0,0,0,0,1,0,1,0,0,1,0,1,0,1,0,0,1,1,0,0,1,1,0,0,0,1,0,0,0,1,1,0,0,1,0,1,1,0,1,0,1,1,0,0,1,0,1,1,1,0,1,1,1,1,0,1,0,0,1,0,1,1,1,0,0,0,0,1,1,1,1,1,1,0,0,1,1,1,1,1,0,0,1,1,0,0,0,0,1,1,0,0,0,0,0,0,1,0,1,1,1,1,0,0,1,1,1,1,0,0,0,0,0,0,0,1,1,1,1,0,0,1,1,0,1,1,1,0,0,1,1,0,1,0,1,0,0,1,1,1,1,1,0,1,1,0,1,1,0,0,1,0,0,0,0,0,0,0,1,1,1,1,0,1,0,0,1,1,1,0,0,1,1,0,1,1,0,1,1,1,1,1,0,1,1,0,0,0,1,1,1,1,0,1,1,1,0,0,0,0,0,0,1,1,0,1,1,1,1,1,1,0,0,0,1,1,1,0,1,0,0,1,1,1,1,0,0,1,1,0,0,1,1,1,0,1,1,1,0,0,0,0,0,0,0,1,1,0,1,0,0,0,1,1,1,1,0,0,1,1,1,1,0,0,1,1,0,0,1,1,1,0,1,1,0,0,0,0,1,0,1,0,1,1,0,1,1,1,1,1,1,1,0,1,1,1,1,0,1,0,0,1,1,1,1,0,1,1,1,0,1,0,1,1,1,1,0,0,1,0,1,0,0,0,0,0,1,1,1,1,0,1,1,0,1,1,0,0,1,0,1,1,1,0,0,0,1,0,0,0,0,0,0,0,0,1,1,1,0,0,0,1,1,1,1,1,1,0,1,0,0,0,1,1,0,0,1,1,1,1,1,1,0,1,0,0,1,1,1,1,1,1,0,0,1,0,0,0,0,1,1,1,1,0,0,1,1,1,1,0,0,1,0,1,0,1,1,1,1,0,0,0,1,1,1,1,0,1,1,0,0,1,0,1,1,1,1,0,1,1,0,1,1,1,1,0,1,0,0,1,1,0,1,1,1,0,0,0,1,1,0,1,1,1,1,1,1,1,1,1,0,1,1,0,1,0,1,1,1,1,0,0,0,1,0,0,1,0,1,0,0,0,1,1,1,0,1,0,0,1,1,1,0,0,0,0,0,0,1,1,1,0,0,0,1,1,1,0,0,0,1,1,1,1,0,1,0,1,1,0,0,1,0,0,1,0,0,0,0,1,1,1,1,0,1,0,1,1,1,0,0,0,1,1,1,1,1,0,1,0,0,1,1,1,0,0,0,0,0,0,0,1,1,1,1,0,1,1,1,1,1,1,0,0,1,1,0,0,1,0,0,1,0,1,0,1,0,1,1,0,1,1,0,0,1,1,1,0,0,1,0,1,0,1,0,0,0,0,0,1,0,1,1,1,0,1,0,1,1,1,0,1,1,1,1,1,1,1,0,1,1,1,1,1,1,0,1,1,0,1,1,1,0,1,1,1,1,1,0,0,0,1,0,0,0,1,0,0,0,0,1,0,1,1,0,1,0,0,0,0,0,0,1,1,1,1,0,1,0,1,1,0,1,1,0,0,0,0,1,1,1,1,0,0,1,0,1,0,1,1,1,0,0,1,0,0,1,0,0,1,1,0,0,0,0,0,1,1,0,0,1,1,0,1,0,1,1,0,0,0,0,0,1,1,1,0,0,0,1,1,0,1,1,1,1,0,0,1,1,1,0,0,0,0,1,0,0,1,1,0,1,0,1,1,1,0,1,1,1,1,1,1,0,1,1,1,0,1,0,0,1,1,0,1,1,0,1,0,1,0,0,0,0,1,0,1,1,1,1,0,0,0,1,1,1,0,1,1,0,0,0,1,0,0,1,0,0,1,1,1,0,1,0,1,1,1,1,1,1,0,1,0,0,1,1,1,1,0,0,1,1,1,0,1,1,1,0,1,1,0,1,0,1,1,1,0,1,0,1,0,1,1,1,0,1,0,1,0,1,0,1,1,0,0,1,1,0,1,1,0,1,1,0,1,0,1,1,1,1,0,0,0,0,1,0,0,1,1,1,1,1,1,1,1,0,0,1,1,0,0,0,1,1,0,0,1,0,0,0,1,1,1,1,0,0,0,0,0,0,0,1,1,1,1,0,1,0,0,1,1,0,1,0,0,1,1,0,1,1,1,1,1,1,0,1,1,1,0,1,1,0,1,1,0,0,0,0,0,1,1,0,1,0,1,0,1,0,0,1,1,1,0,1,1,0,0,1,0,1,1,0,1,1,1,0,1,0,0,1,0,0,1,1,0,1,0,0,0,1,1,0,0,1,0,1,1,0,1,0,0,0,0,1,1,0,1,0,0,0,0,1,1,0,0,1,0,0,1,1,1,1,0,0,1,1,1,1,0,1,1,1,0,0,0,0,1,0,0,0,0,1,0,1,1,1,0,1,0,0,1,1,1,0,0,1,0,0,1,1,1,0,1,0,0,1,1,1,1,0,0,1,0,0,1,1,1,1,1,1,0,1,0,1,0,1,0,0,0,1,1,0,0,0,0,0,0,1,0,1,1,1,1,0,1,0,1,0,1,0,1,1,0,1,0,0,0,0,1,1,0,1,1,1,1,1,1,1,0,0,0,1,1,1,0,1,1,1,0,0,1,0,0,1,0,0,0,1,0,0,0,1,1,0,0,0,0,1,0,0,0,0,0,1,0,1,1,1,0,1,0,0,1,1,1,0,1,1,1,0,0,0,1,0,0,0,0,0,1,0,1,1,0,0,1,0,0,0,1,0,1,1,1,0,1,0,1,1,0,1,0,0,0,1,1,1,1,1,1,1,1,0,0,0,1,1,1,0,0,0,0,1,1,0,0,1,0,1,1,0,1,1,0,0,0,1,1,1,1,1,0,1,1,1,1,0,1,1,0,0,1,0,1,1,1,1,1,0,1,1,0,0,1,1,1,0,0,1,0,1,0,0,1,1,0,0,0,0,1,0,0,1,0,1,0,1,0,1,0,1,1,1,1,1,1,1,1,1,1,0,1,1,1,1,1,1,0,0,1,0,0,0,1,0,1,1,1,1,0,1,0,1,1,1,0,1,1,1,1,1,0,0,0,1,1,1,1,1,0,0,1,0,0,0,0,0,1,1,1,0,0,0,0,1,1,1,1,1,1,0,1,1,0,0,0,0,0,1,1,1,0,0,1,0,1,0,0,0,0,1,0,1,0,1,0,0,1,0,0,0,1,0,1,1,0,1,0,0,0,1,1,0,0,1,1,1,1,0,1,1,0,1,0,1,1,1,0,1,1,0,1,0,0,0,0,0,1,0,0,1,1,0,0,0,0,1,1,0,0,1,0,1,0,0,0,1,0,0,1,0,1,1,0,0,1,0,1,0,0,1,1,1,0,0,0,0,1,1,0,1,0,0,1,0,1,0,1,0,0,0,1,0,0,0,1,1,1,1,1,1,0,1,1,0,1,0,0,1,1,0,1,0,1,1,1,1,1,0,0,0,0,0,0,0,1,1,0,1,1,0,0,1,0,0,1,0,0,1,0,0,1,0,0,1,1,1,0,0,1,1,0,0,1,1,0,1,0,1,0,1,0,0,0,1,1,1,1,0,0,0,0,1,0,0,0,0,0,0,0,0,1,0,1,1,1,0,0,0,0,1,0,1,0,0,0,0,0,0,0,0,1,0,1,0,0,0,1,1,1,0,1,1,1,0,1,1,0,1,0,1,1,0,0,1,0,1,1,1,1,0,1,0,0,1,0,1,1,1,1,1,0,1,0,0,1,0,1,1,0,0,1,1,1,1,0,0,0,0,1,0,0,1,1,1,0,1,0,0,1,1,0,0,0,1,1,0,1,1,0,0,1,1,0,1,0,1,1,0,1,0,0,1,1,1,1,0,1,0,1,1,1,0,0,0,1,0,0,1,1,1,1,0,1,0,1,1,1,0,1,0,1,0,0,0,0,0,0,0,1,0,0,0,1,1,0,1,1,1,1,1,1,1,1,0,1,1,0,1,1,1,1,1,0,0,0,0,0,1,0,1,1,0,1,1,0,1,0,0,1,1,0,1,1,0,0,1,0,1,0,0,0,0,1,1,0,0,0,0,0,1,0,1,0,0,0,1,1,1,1,1,1,1,1,0,1,1,1,1,1,1,0,1,0,0,0,0,1,0,0,0,0,1,0,1,0,1,0,0,0,1,1,1,1,1,0,0,0,1,0,0,1,0,0,1,1,0,1,0,0,0,1,0,1,0,0,0,0,0,1,0,0,1,1,1,0,1,1,0,1,1,1,0,1,1,0,1,1,1,0,1,1,0,1,1,1,1,1,1,1,0,1,1,1,1,1,1,1,1,1,0,1,0,0,1,0,0,0,0,0,0,0,1,1,0,0,0,1,1,1,0,0,1,0,1,1,0,1,1,1,1,0,1,1,1,1,1,1,1,1,0,1,0,0,1,1,0,1,0,1,1,0,0,1,1,1,0,0,0,0,1,1,0,1,1,1,0,1,0,0,0,0,1,1,1,1,1,1,1,0,0,1,1,0,0,1,0,1,1,0,1,0,0,1,1,1,1,1,0,1,1,0,1,1,1,0,0,0,0,0,1,1,1,1,1,1,0,1,1,1,0,1,0,0,0,1,1,1,0,1,1,0,0,1,1,1,1,0,1,1,0,1,1,1,0,1,1,1,0,1,1,1,1,1,0,1,1,1,0,0,1,0,1,1,0,1,1,1,1,0,0,0,1,1,1,0,0,1,1,1,0,1,1,0,0,0,1,0,0,1,1,1,0,0,0,0,1,0,1,0,1,0,0,0,0,0,1,0,1,1,0,1,1,0,1,1,0,0,1,1,1,0,0,0,0,1,1,1,1,1,1,0,1,0,0,0,1,1,1,1,1,1,0,0,0,0,1,0,0,1,1,0,0,0,0,0,0,1,1,0,1,1,0,1,1,0,1,1,0,1,1,0,0,0,0,1,0,1,0,1,0,0,0,1,0,1,1,1,1,1,1,1,0,0,1,1,0,0,1,1,1,1,0,0,1,0,0,0,0,0,1,0,0,1,0,1,1,0,0,0,0,1,1,1,0,1,1,0,0,1,1,1,1,0,0,1,0,0,0,0,1,1,0,0,0,1,1,1,0,0,0,1,1,1,0,0,0,0,0,1,0,1,0,1,0,1,0,1,1,0,0,1,1,0,1,1,0,0,1,1,0,1,0,1,1,0,0,0,1,0,1,0,0,1,0,1,0,1,1,1,0,0,1,0,1,1,0,1,1,1,0,1,0,0,0,1,0,0,1,1,1,0,0,1,0,1,0,1,1,0,0,0,1,1,1,0,1,0,1,1,1,1,0,0,1,0,0,1,0,0,1,1,0,0,0,0,0,0,0,0,0,1,0,0,0,1,1,1,0,1,0,1,1,0,0,0,0,0,0,1,0,1,1,0,0,1,0,0,1,1,1,1,1,1,1,1,0,0,0,1,1,1,1,0,0,0,1,1,0,0,1,0,1,1,1,0,0,0,1,1,1,1,1,1,1,1,1,0,1,1,1,0,0,1,1,0,1,1,1,0,1,0,1,1,1,1,1,0,1,0,0,0,1,1,0,0,0,1,1,0,1,1,0,0,0,1,0,1,1,1,1,0,0,1,1,1,0,0,0,1,1,1,0,1,1,0,1,1,1,1,0,1,1,1,1,1,1,0,1,1,0,0,1,0,1,0,1,0,0,1,1,1,1,0,0,1,1,1,1,0,1,0,1,0,1,1,0,1,1,1,1,0,1,1,0,0,1,1,0,1,1,1,1,0,0,0,1,0,0,0,0,0,0,1,1,0,0,0,0,1,0,0,1,1,0,1,1,0,1,0,1,1,0,1,0,0,0,1,1,0,0,1,0,0,0,1,1,0,1,0,0,0,0,1,0,1,1,0,1,0,0,0,1,0,1,1,0,1,1,1,1,0,0,0,0,0,1,0,0,1,0,0,1,1,1,0,0,1,1,1,0,1,0,1,1,0,0,1,1,0,1,0,1,1,1,1,0,0,1,0,1,1,0,0,0,1,1,0,0,1,1,0,0,0,0,0,1,0,1,0,0,0,0,0,0,1,0,0,0,1,1,0,1,0,0,0,1,0,1,1,0,1,1,1,1,0,1,0,0,1,0,1,0,0,1,0,0,1,1,1,1,1,1,1,0,1,1,0,0,0,1,0,1,0,1,1,0,1,1,1,1,0,1,0,0,0,0,0,0,1,1,0,1,0,1,1,0,0,1,1,0,1,0,1,0,1,1,1,0,1,1,0,1,0,1,0,0,1,1,0,1,1,0,0,1,1,0,1,1,1,1,0,0,0,1,0,1,0,1,0,1,1,1,0,1,0,0,1,0,1,1,1,0,1,1,1,0,1,1,0,1,1,0,0,0,0,0,0,1,1,1,0,1,0,1,1,0,1,1,1,0,1,1,0,0,1,0,0,1,1,0,1,0,0,0,1,0,1,1,0,0,0,1,1,1,0,1,1,1,0,0,0,0,1,0,0,1,0,0,0,0,1,1,1,1,0,0,1,0,1,0,1,1,0,0,0,1,0,0,0,1,0,1,0,1,1,1,1,0,1,0,0,1,1,0,1,0,1,0,0,0,1,0,1,0,0,1,1,0,1,0,1,1,0,0,1,0,1,1,1,0,0,0,0,0,1,1,1,1,0,1,1,0,1,1,1,1,1,1,1,0,0,0,0,0,0,0,0,0,1,1,0,1,0,1,1,0,1,0,0,1,1,0,0,1,0,1,1,1,0,0,1,0,1,0,0,1,0,1,1,1,1,1,1,0,0,0,1,1,1,1,1,1,1,0,1,0,0,0,0,0,1,1,0,0,1,1,0,1,0,0,1,1,1,1,0,1,0,1,0,1,0,1,1,1,1,1,0,1,1,1,1,0,1,0,0,0,0,1,1,0,0,1,1,1,0,1,1,0,0,0,0,1,0,0,0,1,0,1,0,0,1,1,0,0,0,0,0,1,1,1,0,1,1,1,0,1,0,1,1,0,0,0,1,1,0,1,0,0,0,1,0,1,0,0,0,1,0,1,0,1,0,0,1,0,0,1,0,0,1,1,0,1,0,0,1,1,1,0,1,1,0,0,1,0,0,1,0,1,0,0,0,0,0,1,0,1,0,0,1,0,1,0,0,1,0,1,0,1,1,0,0,1,1,1,1,0,1,1,1,1,0,1,0,1,1,1,0,1,1,0,0,0,0,0,1,1,1,1,1,1,1,1,1,0,1,0,1,0,0,0,0,0,0,1,1,1,1,1,0,1,1,1,1,1,0,0,0,1,0,1,0,1,0,0,0,1,0,1,0,0,1,0,0,1,1,0,0,1,1,1,1,0,0,1,1,0,1,1,1,0,1,0,1,1,1,0,0,0,1,1,1,1,1,1,0,0,0,0,0,0,1,1,1,1,1,1,0,0,1,1,0,1,1,0,1,1,1,1,0,1,0,1,0,1,0,0,1,0,0,0,1,0,0,1,0,0,0,1,1,0,1,1,1,1,1,1,0,0,0,1,0,0,0,0,1,1,0,0,1,0,1,0,1,1,1,1,1,0,1,1,0,1,1,1,0,0,0,1,0,0,0,1,0,0,1,1,1,0,0,1,0,0,0,1,0,0,1,1,0,1,0,0,0,0,0,1,0,1,1,1,0,0,1,0,0,0,1,0,0,1,1,1,0,1,1,1,1,1,0,1,1,0,1,0,0,1,0,0,0,1,0,0,0,1,1,1,0,0,1,1,0,1,1,0,1,0,1,0,1,0,0,0,0,1,1,0,1,1,0,0,1,0,0,1,0,0,1,0,0,0,0,1,0,1,0,1,0,0,0,1,0,1,1,1,1,0,1,0,0,1,0,0,1,1,0,0,1,1,0,1,0,1,1,1,0,1,0,1,1,0,1,1,1,1,0,0,1,1,1,1,1,0,0,0,0,1,0,0,1,1,0,0,1,0,0,0,1,1,0,0,1,1,0,0,0,1,0,1,1,0,0,0,0,1,1,1,1,1,0,0,0,1,1,1,1,0,0,1,0,1,0,1,1,1,0,1,1,1,1,0,0,1,1,0,1,1,1,1,1,0,0,1,0,1,0,1,1,1,1,1,1,0,0,0,0,1,0,1,1,0,1,1,0,1,0,1,0,0,0,1,1,0,1,1,1,1,0,0,1,1,1,1,1,1,1,1,0,0,1,0,1,1,0,0,0,1,0,0,1,0,0,1,0,1,0,0,1,1,0,0,1,1,1,1,0,0,1,1,1,0,1,0,0,0,0,1,0,1,1,0,1,0,1,1,1,1,1,0,0,0,1,0,0,0,0,0,1,1,1,0,1,0,1,1,1,1,1,0,0,1,1,0,1,1,0,0,1,1,1,1,1,0,0,1,0,1,0,0,0,1,0,1,0,0,1,0,0,1,1,1,1,1,0,1,1,0,1,1,1,0,1,0,1,1,0,0,0,1,0,1,1,0,1,1,1,0,1,1,1,1,0,0,1,1,0,0,1,1,1,0,0,1,1,1,0,1,1,0,1,1,1,1,0,1,0,0,1,0,1,1,0,0,0,0,1,0,1,1,0,1,1,0,0,1,1,1,1,0,0,0,1,0,1,0,0,1,1,1,1,0,1,0,1,1,0,0,1,0,0,0,0,1,1,1,1,1,1,0,1,1,0,0,1,0,0,0,1,1,0,0,0,1,0,0,1,1,1,0,1,0,1,1,0,1,0,0,1,1,1,1,0,1,1,0,1,0,0,1,0,1,0,0,0,1,1,0,0,0,0,1,0,1,1,0,1,0,0,0,0,0,1,0,0,1,0,0,0,1,1,0,0,1,1,1,0,0,0,1,1,1,1,0,0,0,0,1,1,1,1,1,0,0,1,0,1,1,1,1,1,0,1,1,0,1,0,1,1,1,1,0,0,1,0,0,1,0,1,0,1,1,0,0,1,1,0,1,0,1,1,0,1,0,1,0,1,1,0,0,1,1,1,0,1,0,0,0,0,0,1,1,0,0,0,1,1,0,1,1,1,0,0,0,1,1,1,0,0,1,1,0,1,0,1,0,1,0,1,0,1,1,1,0,0,1,0,0,0,0,0,0,0,1,0,1,1,0,0,0,0,1,1,1,1,1,0,1,1,0,1,1,1,1,0,1,0,1,1,1,1,1,1,1,1,1,1,1,1,0,1,1,0,0,0,1,0,0,1,1,1,1,0,1,1,0,0,1,0,0,1,0,1,1,1,1,1,1,1,0,0,0,0,1,1,0,0,0,0,1,1,1,1,0,1,1,1,1,0,1,0,1,1,0,1,1,0,1,0,1,1,1,0,0,1,1,1,1,0,0,0,1,1,1,0,0,0,1,1,1,0,0,1,1,1,1,0,0,1,1,0,0,0,1,1,1,0,1,0,0,0,1,1,1,1,1,0,0,1,0,0,0,0,0,1,0,1,1,0,0,0,0,0,1,1,0,0,0,1,1,0,0,1,1,0,1,0,0,1,1,1,0,1,0,1,0,1,0,1,1,1,1,0,0,1,0,0,1,1,0,1,1,1,1,0,1,0,1,1,0,1,1,0,0,1,0,0,0,1,0,1,1,1,1,1,0,1,1,1,0,1,0,0,1,1,0,1,0,0,0,0,1,1,0,0,0,1,0,1,1,1,1,0,1,0,0,0,0,1,1,0,0,1,0,0,0,0,0,1,1,1,1,1,1,1,0,1,0,1,0,0,1,1,1,0,0,1,0,1,0,1,1,1,1,0,0,0,0,1,0,0,1,0,1,1,1,0,0,1,1,0,1,0,1,1,1,1,0,0,1,0,0,0,0,1,0,0,1,0,1,0,0,0,1,0,1,1,1,1,0,1,0,0,0,0,1,1,1,1,1,1,1,0,0,1,1,1,1,1,0,1,1,1,0,0,1,0,0,1,0,0,1,0,1,0,1,1,1,1,1,1,1,1,0,1,0,1,0,0,1,1,1,1,0,0,0,1,0,1,1,0,0,1,0,0,1,0,1,1,0,0,0,1,0,1,0,1,1,1,1,0,0,1,1,0,0,1,0,1,0,1,1,0,1,0,0,0,0,1,1,1,0,1,0,1,1,0,1,1,1,1,1,0,0,1,1,1,1,1,1,1,1,1,1,0,1,0,0,1,0,0,1,1,0,1,1,0,0,1,1,0,1,1,0,0,1,1,0,1,1,0,0,0,1,1,1,0,0,0,1,1,1,1,0,1,1,0,1,0,1,1,0,0,1,0,1,0,1,0,0,0,1,0,0,1,0,0,1,0,1,1,1,1,0,1,0,0,0,1,1,1,0,1,0,1,0,1,0,0,0,0,0,1,0,0,0,0,0,1,1,1,1,0,1,0,1,0,1,1,1,0,0,1,1,1,0,0,0,1,1,1,1,1,0,0,1,0,0,1,1,1,0,1,0,0,0,0,0,0,1,1,0,1,1,0,1,0,1,1,1,1,0,0,1,0,0,0,0,0,0,1,0,0,1,1,1,1,0,1,0,0,1,0,1,0,0,0,1,0,1,0,0,0,1,1,1,0,1,1,0,1,0,0,1,1,0,0,1,0,1,1,0,0,1,0,1,0,1,0,1,1,0,1,0,0,1,1,1,1,1,1,0,0,1,0,,,,,,,,,,,,,,,,,,,,,,,,,,,,,,,,,,,,,,,,,,,,,,,,,,,,,,,,,,,,,,,,,,,,,,,,,,,,,,,,,,,,,,,,,,,,,,,,,,,,,,,,,,,,,,,,,,,,,,,,,,,,,,,,,,,,,,,,,,,,,,,,,,,,,,,,,,,,,,,,,,,,,,,,,,,,,,,,,,,,,,,,,,,,,,,,,,,,,,,,,,,,,,,,,,,,,,,,,,,,,,,,,,,,,,,,,,,,,,,,,,,,,,,,,,,,,,,,,,,,,,,,,,,,,,,,,,,,,,,,,,,,,,,,,,,,,,,,,,,,,,,,,,,,,,,,,,,,,,,,,,,,,,,,,,,,,,,,,,,,,,,,,,,,,,,,,,,,,,,,,,,,,,,,,,,,,,,,,,,,,,,,,,,,,,,,,,,,,,,,,,,,,,,,,,,,,,,,,,,,,,,,,,,,,,,,,,,,,,,,,,,,,,,,,,,,,,,,,,,,,,,,,,,,,,,,,,,,,,,,,,,,,,,,,,,,,,,,,,,,,,,,,,,,,,,,,,,,,,,,,,,,,,,,,,,,,,,,,,,,,,,,,,,,,,,,,,,,,,,,,,,,,,,,,,,,,,,,,,,,,,,,,,,,,,,,,,,,,,,,,,,,,,,,,,,,,,,,,,,,,,,,,,,,,,,,,,,,,,,,,,,,,,,,,,,,,,,,,,,,,,,,,,,,,,,,,,,,,,,,,,,,,,,,,,,,,,,,,,,,,,,,,,,,,,,,,,,,,,,,,,,,,,,,,,,,,,,,,,,,,,,,,,,,,,,,,,,,,,,,,,,,,,,,,,,,,,,,,,,,,,,,,,,,,,,,,,,,,,,,,,,,,,,,,,,,,,,,,,,,,,,,,,,,,,,,,,,,,,,,,,,,,,,,,,,,,,,,,,,,,,,,,,,,,,,,,,,,,,,,,,,,,,,,,,,,,,,,,,,,,,,,,,,,,,,,,,,,,,,,,,,,,,,,,,,,,,,,,,,,,,,,,,,,,,,,,,,,,,,,,,,,,,,,,,,,,,,,,,,,,,,,,,,,,,,,,,,,,,,,,,,,,,,,,,,,,,,,,,,,,,,,,,,,,,,,,,,,,,,,,,,,,,,,,,,,,,,,,,,,,,,,,,,,,,,,,,,,,,,,,,,,,,,,,,,,,,,,,,,,,,,,,,,,,,,,,,,,,,,,,,,,,,,,,,,,,,,,,,,,,,,,,,,,,,,,,,,,,,,,,,,,,,,,,,,,,,,,,,,,,,,,,,,,,,,,,,,,,,,,,,,,,,,,,,,,,,,,,,,,,,,,,,,,,,,,,,,,,,,,,,,,,,,,,,,,,,,,,,,,,,,,,,,,,,,,,,,,,,,,,,,,,,,,,,,,,,,,,,,,,,,,,,,,,,,,,,,,,,,,,,,,,,,,,,,,,,,,,,,,,,,,,,,,,,,,,,,,,,,,,,,,,,,,,,,,,,,,,,,,,,,,,,,,,,,,,,,,,,,,,,,,,,,,,,,,,,,,,,,,,,,,,,,,,,,,,,,,,,,,,,,,,,,,,,,,,,,,,,,,,,,,,,,,,,,,,,,,,,,,,,,,,,,,,,,,,,,,,,,,,,,,,,,,,,,,,,,,,,,,,,,,,,,,,,,,,,,,,,,,,,,,,,,,,,,,,,,,,,,,,,,,,,,,,,,,,,,,,,,,,,,,,,,,,,,,,,,,,,,,,,,,,,,,,,,,,,,,,,,,,,,,,,,,,,,,,,,,,,,,,,,,,,,,,,,,,,,,,,,,,,,,,,,,,,,,,,,,,,,,,,,,,,,,,,,,,,,,,,,,,,,,,,,,,,,,,,,,,,,,,,,,,,,,,,,,,,,,,,,,,,,,,,,,,,,,,,,,,,,,,,,,,,,,,,,,,,,,,,,,,,,,,,,,,,,,,,,,,,,,,,,,,,,,,,,,,,,,,,,,,,,,,,,,,,,,,,,,,,,,,,,,,,,,,,,,,,,,,,,,
1,0,0,1,0,1,1,0,0,1,1,0,1,1,1,0,1,1,1,1,1,0,1,1,1,1,0,1,1,1,0,1,1,0,1,1,0,0,1,1,1,0,1,0,1,1,1,1,0,1,0,1,0,0,1,0,1,1,0,0,1,0,1,1,1,1,1,0,0,1,1,1,0,1,1,1,1,1,0,1,0,0,0,1,1,1,0,1,1,1,1,1,1,0,0,0,0,0,0,0,1,0,0,0,1,1,1,1,0,1,1,1,1,1,0,0,1,1,1,1,1,1,0,0,1,0,1,1,0,1,0,1,0,1,0,1,0,1,1,0,1,0,1,1,1,1,1,1,1,1,1,1,0,0,1,0,0,0,0,0,1,0,1,0,1,0,1,1,1,1,1,0,0,0,0,1,1,0,1,0,0,1,1,0,0,1,1,1,1,0,0,1,0,1,0,1,1,1,1,0,1,0,1,0,1,1,0,1,0,0,1,1,0,0,1,0,1,0,1,0,1,0,1,0,1,1,1,0,0,0,1,1,0,1,0,1,1,1,0,0,1,1,1,1,1,1,1,1,1,1,0,0,1,0,1,1,0,1,1,0,1,0,0,0,1,1,0,0,1,1,1,0,1,0,0,1,0,1,1,1,1,0,1,1,0,0,1,0,0,1,1,1,1,0,1,1,1,0,0,0,0,1,1,1,1,1,1,0,1,1,0,1,0,0,0,1,0,0,1,0,1,1,1,0,0,1,0,0,0,1,0,0,1,0,0,0,1,1,1,0,1,1,1,1,0,1,0,0,1,1,0,0,0,0,1,1,1,0,0,0,0,1,1,1,1,1,0,1,1,1,1,1,1,1,0,0,1,0,1,0,1,1,1,1,0,1,0,1,1,1,1,0,1,1,1,0,0,0,1,1,1,1,1,1,0,1,1,1,0,0,1,0,1,0,1,1,0,0,1,0,1,1,0,0,1,0,1,1,0,0,1,1,1,0,0,0,0,1,0,1,1,0,0,0,1,1,1,1,1,1,0,1,0,1,1,1,1,1,0,1,1,0,1,1,1,1,1,1,1,0,1,1,1,1,0,0,0,1,1,0,1,0,0,0,0,1,0,1,1,1,1,0,1,0,0,1,0,1,1,1,1,1,1,0,1,0,1,1,1,1,1,1,1,1,0,1,1,1,1,1,1,0,0,1,1,1,1,1,1,0,1,1,1,0,1,1,1,0,1,1,0,0,1,1,1,1,0,0,0,0,1,0,1,1,1,1,0,0,0,1,1,0,0,0,1,0,0,0,0,0,0,1,1,1,1,1,1,0,0,0,1,1,1,1,1,1,1,1,1,1,1,0,0,1,1,1,1,0,0,0,1,1,1,0,1,0,1,1,0,1,1,0,1,1,0,1,0,1,0,1,0,1,0,0,0,1,1,1,1,0,1,0,1,0,1,0,0,1,1,1,1,0,1,0,1,1,0,0,0,1,1,1,1,1,0,0,1,0,0,1,1,1,1,0,0,1,0,0,1,1,1,1,1,1,0,1,0,0,0,0,0,1,0,0,1,1,0,0,1,1,1,0,0,1,0,1,1,0,1,1,1,1,1,1,1,0,1,1,0,0,0,1,1,0,1,0,1,0,1,1,0,0,0,0,0,1,1,1,0,1,1,1,1,1,0,1,1,1,0,0,0,0,1,0,1,1,0,0,1,0,1,1,0,1,1,0,1,0,0,0,1,0,1,1,0,1,0,1,0,1,0,1,0,1,1,0,1,1,1,0,0,1,0,0,1,1,0,1,1,0,1,1,0,1,0,0,1,0,0,0,0,1,1,1,1,1,0,1,1,1,0,0,1,1,1,1,1,1,0,1,1,1,0,1,0,1,1,1,1,0,0,0,0,1,0,1,1,0,1,1,0,1,0,1,0,1,1,0,1,1,0,1,1,1,1,1,1,0,1,1,1,1,1,0,1,0,1,1,1,1,0,1,1,1,1,1,0,1,1,0,1,1,0,1,0,1,0,0,1,1,1,0,1,0,1,0,1,1,1,1,0,1,0,0,1,1,0,0,0,0,1,0,0,1,1,0,0,1,0,1,1,1,1,1,1,1,0,1,1,1,0,1,1,0,0,1,0,1,1,1,1,1,0,0,1,1,1,0,0,1,1,1,1,0,0,1,0,1,0,0,0,0,1,0,1,1,0,0,0,1,1,1,0,0,1,0,1,0,0,1,0,0,0,1,1,1,1,1,1,1,0,0,0,1,1,1,0,1,0,1,1,0,0,1,1,1,1,1,1,1,1,1,0,0,1,1,1,0,0,0,1,1,1,1,0,1,1,1,1,0,0,1,0,0,1,1,1,1,1,0,1,0,0,1,0,1,1,1,0,0,1,0,1,1,1,0,1,0,1,0,0,1,0,1,1,0,1,0,1,1,1,1,1,0,0,0,0,1,1,1,0,1,1,1,0,0,0,0,0,1,0,0,1,1,1,1,0,1,1,1,1,1,0,0,1,1,0,1,0,1,0,1,0,1,0,1,1,0,0,0,0,0,0,1,0,1,0,1,1,1,1,0,1,1,0,0,1,0,1,0,1,0,1,1,0,0,1,1,1,1,1,0,1,1,0,0,1,1,0,1,1,1,0,1,0,1,0,1,0,1,0,1,1,0,0,1,1,0,0,0,0,0,1,1,1,1,0,0,1,1,0,0,1,1,1,0,1,0,1,1,1,1,0,1,1,0,0,1,1,0,1,1,1,1,1,0,1,1,1,1,1,0,1,1,1,1,1,1,0,1,1,1,0,1,1,1,0,1,1,1,1,0,1,0,0,0,1,0,1,1,1,0,1,1,1,0,1,1,1,1,1,1,0,1,1,1,1,1,0,1,0,1,0,0,1,0,1,1,1,0,1,1,1,1,0,1,1,1,1,1,0,1,1,0,0,1,1,1,1,1,1,1,1,1,1,1,1,1,0,1,1,0,1,1,1,1,1,0,1,1,1,1,1,1,1,1,1,1,1,0,0,1,1,0,1,0,1,1,1,0,1,1,1,1,1,1,0,1,1,1,0,0,0,1,0,1,1,1,0,0,1,1,0,1,0,1,1,1,0,1,1,1,1,1,1,0,1,0,1,1,1,1,1,0,1,0,1,0,0,1,1,0,1,1,0,1,0,0,1,1,0,1,1,1,1,1,1,0,0,0,1,0,0,0,1,0,1,1,0,1,0,1,1,0,0,0,1,0,1,1,0,1,1,1,0,1,1,1,0,1,1,1,0,1,1,0,1,1,0,0,0,0,1,1,1,0,1,1,1,0,0,1,0,0,1,1,0,1,0,0,1,0,1,1,0,1,1,1,1,1,1,1,1,1,0,0,1,1,1,1,1,0,1,0,1,1,0,0,0,0,1,1,0,0,0,1,1,1,1,1,1,0,0,0,0,0,1,0,1,1,0,1,1,0,1,1,0,1,1,0,0,1,1,0,1,1,0,1,1,1,1,0,1,1,1,1,1,1,1,1,1,1,1,0,1,1,0,1,1,0,0,0,0,1,0,1,1,1,0,0,1,0,1,1,1,0,0,1,0,0,0,1,1,0,0,1,1,1,0,1,1,0,1,0,0,1,1,1,0,0,0,1,0,1,1,0,1,0,1,0,0,0,1,1,0,0,1,0,1,1,1,1,0,0,0,1,0,0,1,1,0,0,1,1,1,0,1,1,1,0,1,1,0,1,0,1,1,1,1,1,0,1,1,1,0,1,1,0,0,1,0,0,0,0,0,0,0,1,1,0,1,0,1,1,1,0,0,0,0,1,1,1,0,1,0,1,1,1,0,1,1,0,0,0,1,1,0,1,1,0,1,1,0,1,0,1,0,0,1,1,1,0,1,1,0,1,1,0,1,1,1,0,1,0,1,1,1,1,0,1,0,1,1,0,1,1,0,1,0,1,1,1,1,1,1,0,0,1,1,1,1,0,0,1,1,1,0,0,1,1,1,0,1,1,0,1,1,0,1,1,0,0,1,0,0,0,0,0,0,1,1,1,0,0,0,0,0,1,1,1,0,0,1,1,1,0,0,1,1,0,1,0,0,1,1,1,1,1,1,0,1,0,0,1,1,0,1,0,0,1,0,0,1,1,1,0,1,1,0,0,1,1,1,1,1,0,1,1,1,0,1,0,1,1,0,1,0,1,1,0,1,1,1,0,0,1,0,1,0,1,0,1,1,0,0,1,0,0,1,0,1,0,1,0,1,0,1,1,1,1,1,1,1,0,1,0,1,1,1,1,1,0,0,1,1,1,0,0,1,1,1,1,1,0,0,1,0,0,1,1,0,0,0,0,0,0,1,1,0,1,1,0,1,0,0,1,0,0,0,1,1,1,1,1,1,0,0,1,1,1,1,1,0,0,0,1,0,0,0,1,1,1,0,1,0,0,1,1,1,1,0,0,0,0,0,0,1,1,0,0,0,0,1,1,0,0,0,1,1,0,0,1,1,1,0,0,1,0,1,1,1,0,0,1,0,1,0,1,1,0,0,0,1,0,1,1,0,0,1,1,0,1,0,1,1,1,1,1,1,1,1,1,1,0,1,1,1,0,0,1,1,0,1,0,1,1,1,1,1,1,0,0,0,1,0,1,1,1,1,1,1,1,0,1,0,1,1,1,0,1,1,1,1,0,1,1,1,0,1,1,1,1,0,1,0,0,1,0,0,0,1,0,1,1,1,0,1,0,1,0,0,0,1,0,1,0,0,0,0,1,1,0,1,0,1,1,1,0,0,1,1,0,1,1,1,0,0,1,0,1,0,1,0,1,1,1,1,1,1,0,1,1,1,1,0,0,1,1,0,1,1,1,1,1,0,1,1,1,1,0,1,1,1,0,1,1,1,1,0,1,0,0,1,0,1,1,1,0,1,1,0,1,0,0,1,0,0,1,0,1,0,1,0,1,1,1,0,1,1,1,1,1,0,1,1,1,0,0,1,0,1,1,0,1,1,1,1,0,1,1,1,1,0,1,1,1,1,1,0,1,1,1,0,0,1,1,1,0,0,0,1,0,1,1,1,1,0,1,1,0,0,1,0,0,1,1,0,1,0,0,0,0,1,1,0,0,1,1,0,1,0,1,1,0,1,1,1,1,1,0,1,1,1,1,1,0,1,0,1,1,1,0,1,0,0,1,1,1,0,1,1,1,0,1,1,1,0,1,1,1,1,0,0,1,1,1,0,1,1,1,0,1,1,1,0,1,1,0,1,1,0,1,1,0,0,0,0,0,0,1,0,1,0,1,1,0,1,0,1,1,0,1,1,0,1,0,1,1,1,1,1,1,0,1,0,1,1,0,1,1,0,1,1,1,1,0,0,0,1,1,0,1,0,0,0,0,1,1,0,1,1,0,0,1,1,0,1,1,1,0,0,0,1,0,0,1,0,1,0,1,1,0,0,1,0,1,1,1,0,1,1,0,1,1,1,1,0,1,1,1,1,1,1,1,1,1,0,1,0,1,0,1,1,1,0,1,1,0,1,0,1,1,1,1,1,1,0,0,1,1,0,1,0,1,0,1,0,1,1,1,1,1,1,1,0,0,0,1,1,1,1,1,1,1,1,1,1,0,1,0,1,1,0,1,0,0,1,0,1,0,0,1,1,0,1,0,0,1,1,1,1,1,1,0,1,1,0,1,0,1,1,1,1,0,0,0,1,0,0,1,0,0,1,1,1,1,0,0,0,0,0,0,1,1,1,0,0,0,1,1,0,0,1,1,1,1,0,0,1,1,1,1,0,1,0,0,0,1,1,1,1,1,0,1,0,1,0,0,1,0,0,1,1,1,1,0,0,1,0,0,0,1,0,0,0,0,0,0,1,0,1,0,1,1,1,1,0,0,1,1,1,0,1,1,1,1,1,1,0,0,0,0,1,1,1,1,1,1,0,0,1,1,0,1,0,1,1,1,0,1,1,0,1,1,1,1,0,0,0,1,0,0,1,1,1,1,0,0,1,1,0,1,0,1,1,1,1,0,1,1,1,1,0,1,1,0,1,0,0,1,1,1,1,0,1,1,0,1,1,1,0,1,0,0,1,1,0,1,1,1,0,0,1,1,0,0,0,1,1,0,1,1,1,0,0,0,0,0,1,0,1,0,0,0,1,1,1,1,1,1,0,1,1,0,1,1,1,1,1,1,1,0,1,1,1,0,1,1,0,1,1,0,1,0,0,1,1,1,1,0,1,0,1,0,0,1,0,1,0,1,1,1,1,1,1,1,0,1,0,0,1,1,0,1,1,1,0,1,0,0,0,0,1,1,1,0,1,0,0,1,1,1,1,0,1,1,1,0,0,0,1,1,1,0,0,1,0,1,1,1,0,1,0,1,1,1,1,0,1,1,1,1,1,1,1,0,1,0,1,1,1,0,1,1,0,1,1,0,0,1,1,1,1,0,0,1,1,0,1,1,0,1,0,1,1,1,1,0,1,0,1,1,1,0,0,0,1,1,1,0,0,1,0,1,1,0,1,0,0,0,1,1,0,1,1,1,0,1,1,1,1,0,1,1,1,1,1,0,0,0,0,1,1,1,1,0,1,1,0,1,1,1,1,0,1,1,0,1,1,1,1,1,1,0,1,1,0,0,1,1,1,0,0,0,0,1,0,1,1,1,1,1,0,0,0,1,1,1,1,1,1,1,1,1,0,0,0,0,0,1,1,0,0,0,1,1,1,0,1,0,0,1,1,1,1,1,0,0,0,1,1,1,1,0,0,0,1,0,1,1,1,1,0,0,0,1,0,0,1,0,1,1,0,1,1,1,0,1,1,1,0,0,1,1,1,0,1,1,1,0,1,1,1,0,0,0,1,1,1,1,0,1,1,0,1,1,0,0,1,0,0,1,1,0,0,1,1,0,1,1,0,0,1,1,1,1,1,1,1,1,0,1,1,1,1,1,1,1,1,1,0,0,0,1,1,1,1,1,1,1,1,0,1,0,1,0,1,1,1,1,1,0,0,0,0,1,1,0,0,0,1,0,1,1,1,1,0,0,1,1,1,1,0,1,1,0,1,0,1,0,1,1,1,0,1,0,1,0,0,1,0,1,1,1,0,0,0,1,1,0,0,0,1,1,1,0,1,1,1,0,1,1,0,0,1,1,0,1,0,1,0,1,0,0,0,1,1,0,0,0,1,0,1,0,1,1,1,0,1,1,0,1,0,1,1,1,1,1,0,1,1,1,1,1,1,0,1,1,1,1,1,1,1,1,1,1,1,1,1,1,0,1,1,0,0,0,0,1,0,1,1,1,1,1,1,1,0,0,1,1,0,1,0,1,1,1,1,1,0,1,0,1,1,0,1,0,1,1,1,1,1,0,1,1,0,1,1,1,1,1,0,0,0,0,1,1,1,1,1,1,0,1,0,0,0,0,1,1,1,0,0,0,0,0,1,0,0,1,1,1,1,1,1,1,1,1,1,1,1,0,0,1,1,0,1,1,1,1,1,1,0,1,1,1,1,1,0,1,0,0,1,1,1,1,1,1,1,0,0,0,0,0,0,0,0,1,1,0,0,1,0,0,0,0,1,0,1,0,0,1,1,1,1,1,1,0,1,1,1,1,0,1,1,1,0,0,0,0,0,0,1,0,1,0,0,0,1,0,0,1,1,1,0,0,0,1,1,1,1,1,1,1,0,0,1,1,0,1,1,1,1,1,1,1,0,0,0,1,0,1,0,1,1,1,0,1,0,1,1,0,0,1,1,1,0,1,0,1,0,1,0,0,0,0,0,0,0,1,0,1,1,1,0,1,1,1,1,1,1,1,1,1,1,1,0,0,1,0,1,0,0,1,0,1,1,1,0,0,0,1,0,0,0,0,1,1,1,1,1,0,1,0,1,1,1,0,0,0,0,0,1,0,0,1,1,1,1,0,0,1,1,0,1,1,1,1,1,1,1,0,1,0,0,1,1,0,1,1,0,0,1,0,1,1,1,0,1,1,0,0,1,0,0,0,1,1,1,1,0,0,0,1,1,1,1,1,1,1,0,0,0,1,0,1,0,0,1,1,0,0,0,0,0,0,1,1,1,1,1,1,1,1,0,1,0,0,0,1,1,0,1,1,1,0,0,0,0,1,0,1,1,0,1,0,1,0,1,1,1,0,1,1,1,1,1,0,1,1,1,0,0,0,1,0,1,0,0,0,0,1,0,0,0,1,1,0,1,1,0,0,1,1,1,1,1,1,1,1,0,1,0,1,0,0,0,1,1,1,1,0,1,0,0,1,1,1,1,0,1,1,1,1,0,1,1,0,0,1,1,0,1,0,1,0,1,0,1,1,1,0,0,1,1,1,0,0,0,1,0,0,1,1,1,1,1,1,1,1,1,1,1,1,0,0,1,1,1,0,1,1,0,1,1,1,0,1,1,0,1,1,1,1,1,0,1,1,1,0,0,0,0,0,0,1,0,1,1,1,1,0,1,1,1,1,0,0,1,0,1,0,1,1,1,0,1,0,1,1,0,1,1,0,1,0,1,1,0,0,1,0,1,1,1,1,1,0,1,1,1,1,1,0,1,1,0,1,0,1,1,0,1,1,1,1,0,1,0,0,1,1,0,1,1,1,1,0,1,1,0,0,0,1,1,0,0,1,0,0,1,1,1,1,1,1,0,0,1,0,0,1,0,1,1,1,1,1,1,0,0,0,0,0,1,1,0,0,1,1,1,1,1,0,0,1,1,1,1,1,1,0,0,1,0,1,1,1,1,1,1,1,0,1,0,0,1,1,1,0,1,0,1,0,1,1,1,1,0,1,0,0,0,1,1,1,0,0,1,1,1,1,0,0,1,0,1,0,1,1,1,1,1,1,0,1,0,0,1,0,1,1,0,1,0,0,1,1,1,0,1,0,1,1,1,1,0,1,0,1,0,0,0,1,1,0,1,0,0,1,1,0,1,1,0,1,0,1,1,1,1,1,1,0,1,1,0,1,1,0,1,0,0,1,0,1,0,1,0,1,0,0,1,1,0,1,1,1,0,0,1,0,1,0,1,0,1,0,0,1,0,0,0,0,1,0,1,0,1,0,0,1,1,0,0,1,0,0,1,0,1,0,1,1,1,0,1,0,1,1,0,1,1,1,1,0,0,1,1,0,1,1,0,1,0,1,0,0,1,1,1,0,1,1,0,1,0,0,1,1,1,1,0,1,0,1,1,1,0,1,1,0,1,0,0,1,1,0,0,0,1,1,0,1,1,1,0,1,1,1,0,0,1,1,1,1,1,0,1,1,1,0,0,0,0,1,1,1,1,1,0,1,1,1,1,1,1,1,1,0,0,1,1,0,1,0,0,1,1,1,0,1,1,0,1,1,1,1,1,1,1,0,1,1,1,1,0,0,1,1,1,0,1,0,1,1,0,0,0,1,1,0,1,1,1,0,1,0,1,1,0,0,1,1,1,1,1,0,1,0,1,1,1,0,1,1,0,1,0,0,0,1,0,0,0,0,1,0,0,1,1,1,1,1,1,0,0,1,1,1,1,1,0,0,1,0,1,0,0,1,1,1,1,0,1,1,1,0,1,1,0,1,0,1,1,0,1,1,1,0,0,0,1,1,1,0,1,0,0,1,0,0,1,1,0,1,0,0,1,1,0,1,0,1,1,1,0,0,1,1,1,0,0,1,1,1,1,0,0,1,0,1,1,1,1,0,1,0,1,0,1,1,1,0,0,0,0,0,1,0,0,1,1,0,1,1,1,1,0,0,0,0,0,1,1,1,0,0,0,1,1,0,1,0,0,1,1,1,1,1,1,0,1,1,1,1,0,1,0,1,0,1,0,0,0,1,1,0,0,1,0,1,0,1,1,1,1,0,1,1,1,1,1,0,1,1,1,1,0,0,1,1,0,1,0,1,1,1,1,0,0,1,0,0,1,1,0,0,0,0,0,1,0,0,0,0,1,1,1,0,1,0,0,0,1,0,1,0,0,0,0,1,1,1,1,0,1,0,1,1,0,1,1,1,0,0,0,0,0,1,1,1,0,1,0,1,0,0,1,1,1,1,1,0,0,1,0,1,0,1,1,1,0,1,1,1,0,1,1,0,1,0,1,0,0,0,0,1,1,1,1,0,0,1,1,0,0,1,0,1,1,1,1,0,1,0,1,1,0,1,1,0,1,0,0,1,0,1,0,0,1,1,0,1,1,1,1,1,1,0,0,0,1,1,1,1,1,1,1,1,1,0,1,1,0,0,1,1,0,0,1,1,0,1,1,0,1,0,0,0,1,0,0,1,0,0,1,1,1,0,1,1,1,0,1,1,1,1,0,0,1,1,0,1,1,1,1,1,1,1,1,1,0,0,1,1,1,1,1,1,1,0,1,1,1,0,0,1,1,1,0,1,1,1,1,1,0,1,0,1,1,1,1,1,0,1,0,0,0,1,0,0,1,1,1,0,1,1,1,0,0,1,1,1,0,0,0,1,1,0,0,1,1,1,1,0,0,0,1,1,1,0,1,1,1,0,1,1,0,1,1,1,0,1,1,1,0,1,1,1,0,1,1,0,0,0,1,1,0,0,1,1,0,0,1,1,1,1,0,0,0,1,0,0,0,1,1,0,0,0,1,0,1,1,1,0,0,0,1,1,1,1,0,1,0,1,1,0,0,1,0,1,1,1,1,0,1,1,1,1,1,1,1,0,0,1,1,1,1,0,0,1,1,1,1,1,0,1,0,1,1,0,1,1,1,1,0,1,1,1,1,1,1,1,1,1,1,1,1,0,0,1,1,1,1,1,1,0,1,0,1,1,0,0,1,1,0,1,1,1,1,0,1,0,1,0,0,1,1,0,1,1,1,1,1,0,1,0,1,1,0,1,1,1,0,0,1,1,1,0,1,0,0,1,0,1,0,1,1,1,1,0,1,1,1,1,0,0,1,1,1,0,1,1,1,1,1,1,0,0,1,1,1,1,0,0,0,0,0,1,1,1,1,0,0,1,0,1,1,0,0,1,1,1,1,1,1,0,1,0,0,1,0,1,1,1,0,0,1,1,1,0,1,1,1,1,1,0,1,1,0,0,1,0,1,1,1,0,0,0,1,1,1,1,1,1,1,1,1,0,1,1,0,0,1,1,0,1,0,1,1,1,1,1,0,1,1,1,0,0,0,0,1,1,0,1,0,0,1,0,0,1,1,1,1,0,0,0,0,1,1,1,0,1,0,1,1,1,1,0,1,1,1,0,1,1,0,0,1,1,1,1,0,1,1,1,0,0,1,1,1,1,1,1,1,0,0,0,0,0,1,1,0,1,1,1,1,1,1,1,0,1,1,0,1,0,1,1,1,0,1,0,0,0,0,0,1,1,0,1,0,1,1,0,1,0,1,1,1,1,1,1,1,0,1,1,1,0,1,1,0,1,0,1,1,1,0,1,1,1,1,1,1,0,0,1,0,0,0,0,0,1,1,0,1,1,1,1,1,1,1,1,1,0,0,1,0,0,1,1,1,0,1,1,1,0,0,0,0,0,1,0,1,0,1,1,0,1,1,0,0,1,0,0,0,0,1,1,1,1,1,1,0,1,1,1,0,0,1,1,0,1,1,1,0,1,1,1,1,1,0,1,1,0,1,0,1,1,0,1,1,1,1,1,1,1,1,1,0,1,0,1,0,1,0,1,1,1,0,1,0,0,0,1,0,1,1,1,1,1,0,1,1,0,0,0,1,1,1,1,1,1,0,0,0,0,1,1,0,1,0,0,0,0,0,0,1,1,1,1,1,0,1,1,1,0,1,1,1,1,1,0,1,1,1,1,0,1,0,1,1,1,1,1,1,0,1,1,1,1,1,0,1,0,0,1,0,1,1,1,1,1,1,1,0,1,1,1,0,1,1,1,1,1,0,1,1,1,0,1,1,1,1,0,0,0,1,1,0,1,0,1,1,1,0,1,0,0,1,0,1,1,0,1,0,1,0,1,0,0,1,1,0,1,0,1,1,1,0,1,1,0,1,0,1,1,0,0,1,1,1,1,1,0,0,0,1,1,1,1,1,1,1,0,1,1,1,0,0,1,1,1,1,0,0,1,1,0,0,1,1,1,1,1,1,1,0,0,0,0,1,1,0,0,1,1,1,1,1,1,1,0,1,0,1,0,1,1,0,1,0,1,1,0,0,0,1,0,1,0,1,0,1,1,0,1,1,1,0,1,1,1,0,0,1,0,1,1,0,1,1,1,0,1,1,1,0,0,0,1,0,0,1,1,0,1,0,1,1,1,0,0,1,0,0,1,1,1,1,1,1,1,0,1,1,1,0,0,1,1,0,1,0,1,1,0,1,1,0,0,0,0,1,1,1,0,1,1,0,0,0,0,1,0,0,0,1,1,0,1,0,1,1,1,1,0,1,1,1,0,0,0,1,1,1,0,1,0,0,1,1,0,0,1,1,0,0,1,0,1,1,0,0,0,0,1,1,1,1,1,1,0,1,1,1,1,0,1,0,1,0,0,0,0,1,0,0,1,0,1,1,0,0,0,1,1,0,1,1,0,1,1,0,0,1,1,1,0,1,0,0,1,1,0,1,1,1,0,0,1,1,0,1,1,1,1,1,0,1,0,1,1,1,0,0,1,1,1,1,0,1,1,1,0,0,0,1,0,1,1,0,1,1,0,1,1,1,1,0,1,1,0,0,0,1,1,1,1,1,1,0,1,1,0,1,1,1,1,1,1,1,1,1,1,1,1,1,0,0,1,1,0,0,1,1,0,1,1,1,1,1,0,0,1,1,0,0,1,0,1,0,1,1,1,1,1,1,1,0,1,1,0,0,1,1,1,1,1,1,1,0,1,1,1,1,1,0,1,0,1,1,1,1,0,0,1,1,0,1,1,0,1,1,0,0,1,1,1,0,1,0,1,1,0,0,0,1,0,0,1,0,1,0,1,1,0,1,0,1,1,1,1,1,1,1,1,1,0,0,0,0,1,1,1,1,1,1,0,0,1,1,0,0,1,0,1,1,0,1,1,0,0,1,1,0,1,1,0,0,1,1,1,1,1,1,1,0,1,1,0,0,1,0,1,1,0,0,1,1,1,1,1,1,1,0,0,1,1,1,0,1,0,1,0,0,1,0,1,1,1,1,1,0,0,0,1,1,1,1,1,1,1,1,1,1,1,1,0,0,0,1,1,0,1,1,0,0,1,0,1,0,1,1,1,0,0,1,1,1,1,1,1,1,0,0,0,1,1,0,1,0,0,1,1,1,0,0,0,1,1,0,0,0,0,1,1,1,1,1,1,0,1,1,1,1,1,1,1,0,0,1,1,1,1,1,1,0,1,1,1,0,1,1,1,1,0,1,1,1,1,0,0,1,0,0,1,1,0,0,1,0,1,1,0,1,0,1,0,1,1,0,0,1,1,1,1,1,1,1,1,1,0,1,0,1,0,0,1,1,1,0,1,1,1,1,1,1,1,0,0,0,1,0,0,1,0,0,1,1,0,0,0,0,1,0,1,0,1,0,0,1,0,0,1,1,0,0,0,0,1,1,1,1,0,1,1,0,0,1,0,1,1,1,0,1,1,1,1,1,1,1,1,1,1,1,0,1,1,1,1,0,1,1,1,1,1,1,1,1,0,1,0,1,0,1,0,1,1,0,0,0,1,1,0,1,1,0,1,1,1,0,1,1,1,0,0,1,0,1,0,1,1,0,0,0,0,1,0,1,1,0,1,1,1,1,1,0,1,1,0,0,1,0,0,1,1,0,1,1,1,1,0,1,0,1,0,1,1,1,1,0,0,0,1,1,0,1,0,0,1,1,0,1,0,0,0,1,1,1,0,1,1,1,0,1,0,1,0,0,1,1,1,1,0,1,1,0,0,0,1,1,0,0,1,1,1,0,1,1,1,0,1,1,1,1,1,1,1,1,1,1,1,1,0,1,0,0,1,1,1,0,1,1,1,1,0,1,1,1,0,0,1,1,0,1,0,0,1,1,0,0,1,1,1,0,0,1,1,1,0,1,1,1,1,1,1,1,1,0,0,1,1,0,1,1,1,1,1,0,0,0,1,1,1,0,1,0,0,0,1,1,0,0,0,1,1,1,1,0,1,1,1,0,0,0,1,0,1,0,0,0,1,1,1,1,1,0,0,1,0,0,1,0,0,0,0,1,1,1,1,0,1,1,0,1,1,1,1,0,1,1,1,1,0,1,0,1,1,1,1,1,1,0,0,1,0,1,1,1,0,1,1,1,1,1,0,1,1,1,1,1,0,0,0,1,1,1,1,1,1,1,0,1,1,1,1,1,0,0,1,1,0,1,0,0,1,1,0,0,1,1,1,1,1,0,1,1,1,1,1,0,1,1,0,1,0,1,1,1,1,0,1,1,0,0,1,0,1,0,1,1,1,0,1,1,0,1,1,1,0,1,0,0,1,0,0,1,0,0,1,1,0,0,1,0,0,0,1,1,1,0,0,0,0,1,1,1,1,1,1,1,1,0,1,1,1,1,1,1,1,1,0,0,1,0,1,0,0,0,1,1,1,1,1,1,1,1,1,1,1,0,0,1,1,0,1,0,1,0,1,0,1,0,0,0,0,1,0,1,1,0,0,0,1,1,1,1,1,1,1,0,0,1,0,1,1,1,1,0,1,1,1,1,0,1,1,1,0,0,1,0,1,1,1,0,0,1,1,1,0,0,1,0,1,0,1,1,1,0,0,0,1,0,1,0,0,1,1,0,0,1,1,1,1,0,1,1,1,1,0,0,1,0,0,1,1,1,1,1,1,0,0,1,1,1,0,1,1,0,0,0,1,0,1,1,1,1,1,1,1,1,1,0,1,0,1,0,0,1,1,0,0,1,1,0,0,0,1,1,0,1,1,1,1,1,0,1,1,1,0,1,1,1,1,1,0,0,1,1,1,0,1,1,0,1,0,0,1,0,1,0,1,1,1,1,0,0,1,1,0,0,1,0,1,0,1,1,0,0,1,0,0,1,0,0,0,1,1,1,1,1,0,0,1,1,1,1,1,1,1,1,1,1,0,0,1,0,1,1,1,1,0,1,1,0,1,0,1,1,1,0,1,0,0,1,1,0,0,0,1,1,1,0,0,1,1,0,1,1,0,1,0,0,1,0,1,0,1,0,0,0,1,1,1,1,1,1,1,0,0,1,1,1,1,1,1,1,1,0,1,1,1,1,0,0,1,1,1,1,0,1,1,0,0,0,1,1,1,1,1,0,0,1,1,0,1,1,0,1,1,0,0,0,1,0,0,1,1,0,1,1,0,1,0,1,1,1,1,0,1,1,1,1,1,1,0,1,0,1,1,1,1,1,1,1,1,1,0,0,1,1,0,1,1,1,1,1,1,1,1,1,0,1,1,1,1,0,1,0,1,1,1,1,0,1,0,0,0,0,1,0,1,1,1,1,1,0,1,1,1,1,0,1,1,0,1,1,0,0,1,0,0,1,0,0,0,1,0,0,1,1,1,0,0,0,0,0,1,1,1,0,1,1,0,1,1,1,1,0,0,0,1,0,0,1,0,0,1,1,1,1,0,1,0,0,0,1,0,1,1,0,1,1,1,0,0,0,0,1,1,1,0,0,0,0,1,0,1,1,1,1,1,1,1,0,0,1,1,0,1,1,1,1,1,0,0,1,0,1,0,1,0,1,0,1,1,0,0,1,1,1,1,1,0,0,1,1,1,0,0,1,1,1,1,1,0,1,0,1,1,1,0,1,1,1,0,1,1,1,0,0,0,0,1,0,0,1,0,1,1,0,1,1,1,1,1,0,0,0,1,1,0,0,0,1,1,1,0,1,1,0,1,0,1,0,1,0,0,0,0,1,1,0,1,1,1,1,0,0,1,1,1,0,1,1,0,1,1,1,1,0,0,1,0,1,0,1,1,1,0,0,1,1,0,1,1,0,1,0,0,1,1,1,0,0,1,1,1,1,0,0,1,1,0,1,0,0,1,0,1,1,0,0,1,1,0,1,1,1,1,0,1,0,0,1,1,0,1,1,1,1,1,0,1,1,0,1,1,0,1,1,1,0,1,1,1,0,1,0,1,1,1,0,1,1,1,1,1,1,1,1,0,1,0,1,0,1,1,1,0,1,0,1,0,0,1,1,1,0,0,0,0,1,1,1,1,1,0,1,0,1,1,1,0,0,1,1,1,0,1,1,0,1,1,0,0,1,0,1,0,1,1,0,1,1,1,1,0,1,1,0,0,0,0,1,1,1,0,0,1,0,1,1,0,1,0,1,1,1,1,0,0,1,0,0,0,0,1,0,0,0,1,0,1,0,0,1,1,1,1,0,1,1,1,0,1,0,0,0,0,1,1,1,0,0,0,1,1,1,1,0,1,1,1,1,1,1,1,1,0,1,1,0,1,1,1,0,1,1,1,1,0,0,0,0,0,1,0,1,1,1,1,1,1,1,0,0,1,1,0,1,0,0,1,1,0,1,0,1,1,0,1,0,0,0,0,1,0,0,0,1,1,1,1,0,1,1,1,1,0,1,1,0,1,1,1,0,0,1,1,1,1,1,1,1,1,1,1,1,1,1,0,1,0,0,1,1,0,1,1,1,0,0,1,1,1,1,1,1,0,0,1,1,1,0,1,1,1,1,1,1,0,1,0,1,0,0,0,1,1,0,1,1,1,1,0,1,1,0,1,1,1,1,1,1,1,0,0,0,0,1,1,1,1,0,0,0,1,0,0,0,1,0,1,1,1,1,1,1,0,0,0,0,0,1,1,0,1,0,0,1,0,1,0,1,1,0,0,1,0,1,1,1,0,0,1,1,0,1,1,0,1,1,1,1,1,1,0,1,1,1,0,1,1,1,0,1,1,0,1,1,1,0,1,1,1,1,0,1,1,0,1,1,0,0,0,1,1,0,1,0,0,1,1,1,0,1,0,0,1,0,0,1,0,0,1,1,1,0,1,0,0,1,1,0,1,1,0,0,0,1,0,1,1,0,1,0,1,1,1,0,1,1,1,1,1,0,0,0,1,1,1,1,1,0,0,0,1,0,0,1,1,1,1,1,1,1,1,1,1,1,0,0,0,1,0,1,1,1,1,1,1,1,1,0,1,0,0,1,0,1,0,0,0,1,0,0,1,1,0,0,1,0,0,0,1,1,1,1,0,1,1,1,0,1,1,0,1,1,1,1,1,1,1,1,1,1,0,0,0,1,1,0,0,1,1,1,0,1,1,0,0,0,1,1,0,1,1,1,1,0,0,1,0,1,1,1,1,1,0,1,0,0,1,1,1,0,1,0,1,1,0,0,1,0,0,1,1,1,1,1,1,1,0,1,0,1,1,0,1,1,0,1,1,1,1,0,0,1,1,1,1,0,1,1,1,1,1,1,0,1,1,1,0,1,1,0,1,1,0,1,1,1,0,1,0,1,0,1,0,0,1,0,1,0,0,1,1,1,1,1,0,0,0,1,1,1,0,0,1,1,0,1,1,0,0,0,0,1,0,1,0,1,0,1,1,1,1,1,1,0,1,0,1,1,1,0,1,0,1,1,1,0,1,0,1,1,1,1,1,1,1,0,1,1,0,1,1,0,0,1,1,0,0,1,0,1,1,1,1,0,1,0,1,1,1,1,1,1,1,1,0,1,1,1,1,0,1,0,1,1,0,1,0,0,1,1,1,1,0,0,1,0,1,1,1,0,1,0,0,0,1,1,1,1,0,1,1,0,0,0,1,1,1,0,0,1,1,1,0,0,0,0,1,1,1,0,1,0,1,0,1,1,0,1,1,0,0,0,1,0,1,0,0,1,1,1,1,0,0,1,1,1,0,1,0,0,0,1,1,1,1,0,1,1,0,1,0,1,0,0,1,0,0,0,1,1,1,1,1,1,1,1,1,0,1,1,1,1,0,1,0,1,0,0,1,1,1,0,1,1,1,1,0,1,0,0,0,1,0,1,1,1,0,1,0,1,1,1,0,1,0,1,1,1,1,0,1,0,1,1,0,0,1,1,1,1,0,1,1,1,0,0,0,1,1,0,0,1,0,0,0,1,0,1,1,0,1,1,0,0,1,0,1,1,1,0,1,0,1,1,1,1,1,0,0,1,1,1,0,1,1,1,0,1,0,1,1,1,0,1,1,1,1,0,0,1,1,1,1,1,0,0,1,1,1,0,1,0,0,1,1,1,1,1,1,1,0,0,1,1,1,0,1,1,0,0,0,1,0,1,1,0,1,1,0,1,1,1,1,1,1,1,0,1,0,0,0,1,1,1,0,0,1,1,1,1,1,1,0,0,0,1,1,0,1,1,1,0,0,1,0,1,1,1,1,1,0,1,1,1,0,1,0,1,1,1,0,0,1,0,1,1,0,1,1,1,1,0,1,0,1,1,0,1,0,1,1,1,1,1,0,1,0,1,1,1,0,0,1,1,1,0,1,1,0,0,0,0,1,1,0,1,1,1,0,0,1,1,1,0,1,1,1,0,1,0,0,1,1,0,0,1,1,1,0,1,0,1,1,0,0,1,0,1,1,1,1,0,1,1,1,1,1,1,0,1,0,1,1,1,0,1,1,0,1,0,0,0,0,0,1,1,1,1,1,0,1,0,1,0,1,1,0,0,0,1,0,0,1,0,1,0,0,1,0,1,1,1,0,1,0,1,1,1,1,0,1,1,1,1,0,1,1,1,1,1,1,1,0,0,0,1,1,1,1,1,1,1,0,1,1,0,1,1,0,1,1,0,1,1,0,0,1,1,0,0,1,0,0,1,1,1,1,1,1,0,0,1,0,1,1,1,0,0,0,1,1,1,0,1,1,1,1,1,0,0,1,0,1,1,0,0,0,0,1,0,0,0,0,0,0,1,1,1,0,1,1,1,1,1,0,1,1,1,1,1,0,1,1,1,0,0,0,1,1,1,1,0,1,0,0,1,0,1,1,0,1,0,1,1,1,0,0,1,1,1,0,0,1,0,1,1,1,1,1,1,1,0,0,1,1,1,1,1,0,1,1,0,0,1,1,1,1,1,1,1,1,1,1,1,1,0,1,0,1,1,0,1,0,0,1,0,0,1,1,0,1,1,1,1,1,1,1,1,1,1,1,1,0,1,1,1,0,1,0,0,0,1,1,1,1,0,1,1,0,1,0,1,1,1,1,0,1,1,1,1,1,1,1,1,1,0,0,1,1,0,0,1,0,1,1,1,1,1,1,0,0,1,1,0,1,1,0,1,1,0,1,1,0,0,1,1,0,1,0,1,1,1,1,1,0,0,1,1,1,1,1,1,0,1,0,1,0,1,0,0,1,0,1,0,1,1,0,0,1,0,0,1,1,1,0,1,1,1,1,1,1,1,0,0,1,1,0,0,1,1,1,1,1,1,1,1,1,1,1,1,1,0,0,1,1,1,1,0,0,1,1,1,1,1,1,1,1,1,1,1,0,1,1,1,1,0,0,1,0,0,1,1,1,0,1,0,1,0,1,0,0,1,1,1,1,1,1,1,0,0,1,1,1,0,1,1,1,0,1,0,1,1,0,1,0,1,1,1,1,1,1,0,0,1,1,1,1,0,1,1,1,0,0,1,1,0,0,0,1,1,0,1,1,1,1,1,0,0,1,0,0,1,0,1,0,1,1,1,1,1,1,1,1,0,1,1,0,1,0,0,1,1,0,0,1,1,1,1,1,1,1,1,1,1,1,1,1,1,0,0,1,1,1,1,1,1,0,1,1,1,0,1,0,1,1,0,1,0,1,0,0,0,1,1,1,1,1,1,1,1,0,0,1,0,1,0,1,1,1,0,1,1,1,0,1,1,1,1,1,0,1,0,1,1,1,0,1,1,0,0,0,1,1,1,1,0,0,1,0,1,1,1,0,1,0,1,1,1,1,0,1,0,0,0,0,1,0,1,1,1,1,1,0,1,1,1,0,1,1,1,1,0,0,0,1,0,1,1,0,0,0,0,1,1,1,0,1,1,1,1,0,1,1,1,0,1,0,1,0,1,0,1,0,1,1,1,0,1,1,1,0,1,0,1,1,1,0,0,0,0,1,1,0,1,1,0,1,0,1,1,0,1,1,0,1,0,0,0,1,0,1,1,1,1,1,1,1,0,0,0,1,0,1,0,0,1,1,0,0,0,1,0,0,0,1,0,0,0,1,1,0,0,1,1,1,0,0,0,1,0,0,1,0,1,1,1,0,1,1,0,0,1,1,1,0,0,1,1,0,1,0,1,1,1,1,1,1,1,1,1,1,0,1,0,1,0,0,1,1,0,1,0,0,0,0,1,1,0,0,0,1,0,1,0,1,1,1,1,1,1,1,1,1,0,0,0,0,1,1,0,1,0,1,1,0,0,1,0,1,1,1,1,1,1,1,0,1,0,0,1,1,0,0,1,0,1,0,0,0,1,1,0,1,1,0,1,0,1,0,1,1,0,0,1,1,1,1,0,0,1,0,1,1,0,1,1,1,0,1,1,1,1,0,0,1,1,0,1,1,1,1,0,0,0,1,1,1,0,1,0,1,0,1,1,1,0,0,0,1,1,1,0,0,1,1,0,1,1,0,1,0,1,1,1,0,0,0,0,1,0,1,1,1,0,0,1,1,1,1,1,1,0,1,0,1,1,1,1,0,1,0,0,1,1,1,1,1,0,1,0,0,1,0,1,0,1,0,1,0,0,1,1,1,1,1,1,1,0,0,1,1,0,1,0,0,1,1,0,1,0,1,1,1,1,1,0,0,0,1,1,1,1,1,1,1,1,1,1,0,1,1,0,1,1,1,1,1,1,1,1,1,0,1,0,1,0,1,1,0,1,1,1,1,1,1,0,1,1,1,1,0,0,1,1,1,0,1,1,1,1,1,1,0,1,0,1,0,1,1,1,1,1,0,1,0,1,0,1,0,1,0,1,1,1,0,0,0,1,0,0,1,1,0,1,0,0,1,0,1,0,0,1,0,1,1,1,0,1,1,0,0,0,1,1,0,0,0,1,1,0,1,1,0,1,0,0,0,1,1,1,1,1,1,0,0,1,1,1,1,1,0,0,1,1,1,0,1,0,1,1,1,1,1,0,0,1,1,1,1,1,0,1,1,1,0,1,1,1,1,1,1,1,0,1,1,1,1,1,0,0,1,0,1,1,1,1,1,1,1,1,0,0,0,0,0,1,1,0,0,1,1,0,1,1,1,1,1,1,0,1,0,0,1,0,1,1,0,0,1,1,0,0,0,1,1,1,0,0,1,1,1,0,1,1,1,1,1,1,0,0,1,0,1,1,1,1,0,1,1,1,0,1,1,1,1,1,1,0,0,0,1,1,1,1,1,1,0,0,1,1,1,0,1,0,1,1,0,1,1,1,1,1,1,1,1,1,0,0,0,0,1,1,0,1,0,1,1,0,1,0,0,1,0,0,0,1,0,1,1,0,1,1,0,1,1,1,0,1,1,0,1,1,1,1,1,1,1,1,1,1,1,0,1,1,1,1,1,0,0,0,0,0,1,1,1,1,1,1,1,0,1,0,1,1,0,1,1,1,0,1,1,1,1,1,0,0,1,1,0,1,1,1,0,1,1,1,0,1,0,1,1,0,1,1,0,1,1,0,1,0,1,1,1,1,0,1,1,1,0,0,0,1,1,1,1,0,1,0,1,1,1,1,0,0,0,1,1,1,0,1,1,1,1,1,0,0,1,0,1,1,1,1,0,1,0,1,1,1,1,1,0,1,0,1,1,0,1,1,1,0,1,1,0,1,1,0,1,0,1,1,0,0,0,1,0,0,1,1,1,1,0,1,0,1,1,0,0,0,1,1,0,1,1,0,0,1,1,1,1,0,1,1,0,1,1,0,0,1,1,1,1,0,0,1,1,1,1,1,0,1,0,1,1,1,0,0,0,1,1,0,1,1,1,1,0,0,1,0,0,1,0,0,1,0,0,1,1,1,1,1,0,0,1,0,0,1,1,0,1,1,1,0,0,1,0,0,1,0,0,0,1,1,0,0,1,1,1,0,1,1,0,0,1,0,1,1,0,1,0,0,0,0,0,1,1,1,1,1,0,0,1,0,1,1,0,1,0,1,1,0,0,1,0,1,1,0,0,1,1,0,1,0,1,1,1,0,0,1,1,1,0,0,0,1,1,1,0,1,0,0,1,0,1,0,1,1,1,0,1,1,1,1,1,0,1,0,0,1,1,1,1,1,1,1,0,1,0,0,0,1,1,1,0,1,1,1,1,1,0,1,1,1,1,1,0,1,0,1,0,0,1,1,1,1,0,0,0,1,1,1,1,0,1,0,1,0,0,0,0,1,1,1,1,1,1,0,1,1,0,0,0,0,1,0,1,0,1,1,1,0,1,0,0,1,1,1,0,1,1,0,0,0,1,1,0,1,0,1,1,1,0,0,1,1,1,1,0,1,1,1,0,1,1,1,0,1,0,0,0,0,1,1,0,1,1,0,0,1,1,1,1,1,1,1,1,1,1,1,1,1,0,1,1,1,1,1,1,1,0,1,0,1,0,0,1,1,0,0,1,1,0,1,1,1,0,1,0,1,1,1,1,1,0,1,1,1,1,1,0,0,1,0,1,1,1,0,0,1,1,1,1,1,1,0,0,1,0,0,0,1,1,1,1,1,1,1,1,1,1,1,1,1,0,1,1,0,1,0,1,1,0,1,1,1,0,0,1,1,0,1,1,1,0,1,0,0,1,1,1,1,1,1,0,1,1,0,1,1,0,1,0,1,0,1,0,1,0,1,1,0,1,1,1,0,0,1,0,0,0,1,1,0,1,0,1,0,1,0,1,0,1,0,1,1,0,1,0,1,0,0,1,1,0,1,1,1,0,1,0,1,0,0,0,0,0,1,1,1,1,1,1,1,0,1,0,0,1,1,0,0,1,1,1,1,0,1,1,1,1,1,1,0,1,0,1,0,1,1,1,0,1,1,0,1,0,0,1,1,1,1,0,1,1,1,1,1,1,0,1,0,1,0,1,1,0,1,1,1,1,1,0,1,1,1,0,1,0,1,0,0,1,0,0,0,0,0,1,0,1,1,1,1,1,1,0,0,0,1,1,1,1,1,0,0,1,0,1,0,0,1,0,1,1,0,1,0,1,1,1,1,0,1,0,1,0,1,0,1,0,1,1,1,0,1,0,1,0,0,0,0,0,1,1,0,1,0,0,1,1,1,1,1,0,0,1,1,1,0,1,1,1,1,0,0,1,1,1,1,1,1,1,0,0,1,1,1,1,0,0,0,0,1,1,1,0,1,1,1,1,0,1,0,1,1,0,1,1,1,1,1,0,1,1,1,1,1,1,0,1,0,1,1,0,1,1,0,1,1,0,1,1,1,0,1,1,1,1,0,0,1,0,0,0,0,1,1,1,1,0,1,1,0,0,0,0,1,0,1,1,0,0,1,0,0,1,1,1,1,0,0,1,1,1,0,1,1,1,1,1,,,,,,,,,,,,,,,,,,,,,,,,,,,,,,,,,,,,,,,,,,,,,,,,,,,,,,,,,,,,,,,,,,,,,,,,,,,,,,,,,,,,,,,,,,,,,,,,,,,,,,,,,,,,,,,,,,,,,,,,,,,,,,,,,,,,,,,,,,,,,,,,,,,,,,,,,,,,,,,,,,,,,,,,,,,,,,,,,,,,,,,,,,,,,,,,,,,,,,,,,,,,,,,,,,,,,,,,,,,,,,,,,,,,,,,,,,,,,,,,,,,,,,,,,,,,,,,,,,,,,,,,,,,,,,,,,,,,,,,,,,,,,,,,,,,,,,,,,,,,,,,,,,,,,,,,,,,,,,,,,,,,,,,,,,,,,,,,,,,,,,,,,,,,,,,,,,,,,,,,,,,,,,,,,,,,,,,,,,,,,,,,,,,,,,,,,,,,,,,,,,,,,,,,,,,,,,,,,,,,,,,,,,,,,,,,,,,,,,,,,,,,,,,,,,,,,,,,,,,,,,,,,,,,,,,,,,,,,,,,,,,,,,,,,,,,,,,,,,,,,,,,,,,,,,,,,,,,,,,,,,,,,,,,,,,,,,,,,,,,,,,,,,,,,,,,,,,,,,,,,,,,,,,,,,,,,,,,,,,,,,,,,,,,,,,,,,,,,,,,,,,,,,,,,,,,,,,,,,,,,,,,,,,,,,,,,,,,,,,,,,,,,,,,,,,,,,,,,,,,,,,,,,,,,,,,,,,,,,,,,,,,,,,,,,,,,,,,,,,,,,,,,,,,,,,,,,,,,,,,,,,,,,,,,,,,,,,,,,,,,,,,,,,,,,,,,,,,,,,,,,,,,,,,,,,,,,,,,,,,,,,,,,,,,,,,,,,,,,,,,,,,,,,,,,,,,,,,,,,,,,,,,,,,,,,,,,,,,,,,,,,,,,,,,,,,,,,,,,,,,,,,,,,,,,,,,,,,,,,,,,,,,,,,,,,,,,,,,,,,,,,,,,,,,,,,,,,,,,,,,,,,,,,,,,,,,,,,,,,,,,,,,,,,,,,,,,,,,,,,,,,,,,,,,,,,,,,,,,,,,,,,,,,,,,,,,,,,,,,,,,,,,,,,,,,,,,,,,,,,,,,,,,,,,,,,,,,,,,,,,,,,,,,,,,,,,,,,,,,,,,,,,,,,,,,,,,,,,,,,,,,,,,,,,,,,,,,,,,,,,,,,,,,,,,,,,,,,,,,,,,,,,,,,,,,,,,,,,,,,,,,,,,,,,,,,,,,,,,,,,,,,,,,,,,,,,,,,,,,,,,,,,,,,,,,,,,,,,,,,,,,,,,,,,,,,,,,,,,,,,,,,,,,,,,,,,,,,,,,,,,,,,,,,,,,,,,,,,,,,,,,,,,,,,,,,,,,,,,,,,,,,,,,,,,,,,,,,,,,,,,,,,,,,,,,,,,,,,,,,,,,,,,,,,,,,,,,,,,,,,,,,,,,,,,,,,,,,,,,,,,,,,,,,,,,,,,,,,,,,,,,,,,,,,,,,,,,,,,,,,,,,,,,,,,,,,,,,,,,,,,,,,,,,,,,,,,,,,,,,,,,,,,,,,,,,,,,,,,,,,,,,,,,,,,,,,,,,,,,,,,,,,,,,,,,,,,,,,,,,,,,,,,,,,,,,,,,,,,,,,,,,,,,,,,,,,,,,,,,,,,,,,,,,,,,,,,,,,,,,,,,,,,,,,,,,,,,,,,,,,,,,,,,,,,,,,,,,,,,,,,,,,,,,,,,,,,,,,,,,,,,,,,,,,,,,,,,,,,,,,,,,,,,,,,,,,,,,,,,,,,,,,,,,,,,,,,,,,,,,,,,,,,,,,,,,,,,,,,,,,,,,,,,,,,,,,,,,,,,,,,,,,,,,,,,,,,,,,,,,,,,,,,,,,,,,,,,,,,,,,,,,,,,,,,,,,,,,,,,,,,,,,,,,,,,,,,,,,,,,,,,,,,,,,,,,,,,,,,,,,,,,,,,,,,,,,,,
1,1,0,0,1,1,1,1,1,1,1,1,1,1,1,1,0,1,1,1,1,1,0,1,0,1,1,0,1,0,1,1,1,0,0,0,1,1,1,0,1,0,0,1,0,0,0,0,0,0,1,0,1,1,1,0,1,1,1,1,0,0,0,1,1,1,1,1,0,1,1,0,1,1,1,1,1,1,1,1,0,0,0,0,1,1,1,1,0,0,1,1,0,1,1,1,0,1,0,0,1,1,1,1,1,1,0,1,1,1,1,0,0,1,1,1,1,0,0,1,1,1,0,1,1,1,1,0,0,1,0,1,1,0,1,1,1,1,1,1,1,0,1,0,1,0,0,0,1,0,1,0,0,1,1,0,1,1,1,1,1,1,1,1,1,0,0,1,1,1,0,1,1,0,0,1,1,0,1,0,1,1,1,1,1,1,1,0,0,1,0,1,1,1,0,0,1,1,0,1,1,1,0,1,1,0,1,1,1,1,1,1,1,0,0,1,1,0,0,1,0,1,0,1,1,1,1,1,0,0,1,1,1,0,1,1,1,0,0,0,1,1,1,0,1,1,1,0,1,1,1,0,0,0,0,0,1,1,0,1,1,1,1,1,1,0,0,1,1,1,1,1,1,1,0,1,1,1,1,0,1,1,1,1,0,1,1,1,1,1,0,0,1,0,1,1,1,1,0,1,1,1,1,1,0,1,0,1,0,1,1,1,0,1,1,0,1,0,1,1,1,0,1,1,0,1,0,1,0,1,0,1,1,0,0,0,1,1,1,1,1,1,1,1,0,1,1,1,0,0,0,1,1,1,1,1,1,1,1,1,1,0,1,0,1,1,1,1,0,1,1,1,1,1,1,0,1,1,1,1,1,1,1,0,1,1,1,0,0,1,1,1,1,1,1,1,1,1,1,1,1,0,1,0,1,0,0,1,1,1,1,1,1,1,1,1,1,1,1,1,1,1,1,1,1,1,1,1,0,0,1,1,1,1,0,1,1,0,1,1,1,1,1,1,1,1,1,0,0,1,1,1,0,0,1,1,1,0,1,1,1,1,0,0,1,0,0,0,0,1,1,0,1,1,0,1,1,1,1,1,1,1,0,1,0,1,1,1,1,0,1,1,1,1,1,0,1,1,1,0,1,1,1,1,1,1,1,1,1,1,1,1,0,1,1,1,1,1,1,1,1,1,1,1,1,0,1,1,1,1,1,1,1,1,1,1,1,1,0,1,0,0,1,0,1,1,1,1,1,0,0,1,1,1,1,1,1,1,1,0,1,1,1,1,1,1,1,0,0,0,0,1,0,0,1,0,1,1,0,1,0,1,1,0,1,1,0,1,1,1,0,1,1,1,0,1,1,1,1,1,1,0,1,0,1,1,0,1,0,1,1,1,1,1,1,1,1,1,1,1,0,1,1,1,1,0,1,1,1,1,0,0,1,1,0,0,1,1,1,0,0,1,1,1,1,0,1,0,1,0,1,1,1,1,1,1,0,1,1,1,0,0,0,1,1,1,1,0,0,0,1,0,0,1,1,1,1,1,1,1,1,1,1,0,0,1,1,0,0,0,1,0,1,1,1,0,0,1,1,1,1,0,0,0,0,0,1,1,1,1,1,1,1,1,1,1,0,1,1,1,1,0,1,1,0,0,1,1,1,1,1,1,1,1,0,1,1,1,0,1,1,0,1,1,1,0,0,0,0,0,1,1,1,0,1,1,1,1,1,1,1,1,1,0,1,1,0,1,0,1,1,1,1,1,0,1,0,0,0,1,1,1,0,1,1,1,0,0,1,1,1,1,1,1,1,1,0,0,0,1,0,1,1,1,1,0,0,0,1,1,0,1,1,0,1,1,1,1,0,1,1,0,0,0,1,0,0,1,1,1,1,1,1,1,0,1,1,0,1,1,0,1,0,1,1,1,1,1,0,1,1,1,0,1,1,1,1,1,1,0,1,1,1,0,1,1,0,1,1,1,1,1,1,1,1,0,1,1,1,1,1,0,1,1,1,1,1,1,1,1,0,1,1,1,1,1,1,1,1,1,1,1,0,1,1,0,1,1,1,0,0,1,0,1,1,0,1,0,1,1,0,1,1,1,0,1,0,0,1,1,1,0,0,0,1,1,1,0,1,1,0,1,1,0,1,0,0,1,1,0,1,1,0,1,1,1,0,1,1,1,1,1,1,1,1,1,1,1,1,1,0,1,1,1,1,1,1,0,0,0,1,1,1,0,1,1,0,1,0,0,1,1,1,1,1,0,1,0,1,1,0,1,0,1,0,1,1,0,1,0,1,0,1,1,1,1,1,1,1,1,1,0,0,1,0,0,1,1,1,0,0,0,1,1,1,1,0,1,1,1,0,0,1,1,1,1,1,1,1,1,1,1,1,1,1,1,1,0,1,1,1,1,1,1,1,1,1,1,0,0,1,1,1,1,0,1,0,1,1,1,1,1,0,1,1,0,1,1,0,1,1,0,1,0,1,1,1,0,0,1,1,1,1,1,1,1,1,1,1,1,1,0,1,1,1,1,1,1,1,1,0,1,1,1,0,1,1,1,1,1,1,1,1,0,1,0,1,1,1,0,0,0,0,1,1,0,0,1,0,0,1,0,0,1,1,0,1,0,1,1,0,1,1,1,1,1,0,0,1,0,0,1,0,1,0,1,0,1,1,1,0,1,1,0,0,1,1,0,1,1,1,1,1,0,1,1,0,0,1,1,1,1,0,1,1,1,1,0,1,1,1,1,1,1,1,1,0,1,0,1,1,0,1,1,1,0,0,1,1,1,1,1,1,0,1,1,0,0,0,0,1,0,1,1,1,1,1,1,1,1,1,1,1,1,1,0,1,0,1,1,1,1,1,1,0,1,0,1,1,1,1,1,1,0,1,1,1,0,0,1,1,0,1,0,0,1,1,1,0,0,0,1,0,1,0,0,1,1,0,1,0,1,1,1,1,0,0,1,0,1,0,1,0,0,1,0,1,1,1,1,1,0,1,1,1,0,1,1,0,1,1,1,1,0,1,0,0,0,1,1,1,1,1,0,1,1,1,0,0,1,1,1,0,1,0,0,1,0,1,1,0,1,1,1,1,1,0,0,1,1,0,0,1,0,1,1,1,1,0,1,1,0,1,1,0,1,1,0,0,0,1,1,1,1,1,1,1,0,0,0,1,1,1,0,1,0,0,0,1,1,1,1,0,1,1,1,0,0,0,0,1,1,0,1,0,1,1,1,0,0,0,1,1,0,1,1,1,1,0,1,1,1,0,1,1,0,0,0,1,1,0,0,0,1,1,1,0,1,1,0,0,1,1,0,0,1,1,0,1,0,1,1,1,1,1,0,1,1,1,1,1,1,1,0,0,1,0,0,0,1,1,1,1,1,1,1,1,1,0,1,1,0,1,0,0,1,1,1,1,0,1,1,1,1,1,1,1,1,0,1,0,1,0,1,0,0,1,0,1,1,1,1,0,1,1,1,1,1,1,0,0,1,1,1,1,1,1,0,1,0,1,0,1,1,0,1,0,1,1,1,1,0,0,1,0,1,0,1,0,0,1,1,0,1,1,1,1,1,0,1,1,1,1,1,0,1,1,1,1,1,1,1,1,1,0,1,1,1,1,1,0,1,1,0,1,1,1,1,0,1,1,1,1,1,0,1,1,1,1,0,1,1,1,1,1,0,0,1,0,1,1,1,1,1,1,1,0,1,1,0,1,1,1,1,1,0,1,0,0,1,1,0,1,0,1,1,0,0,0,1,1,1,0,1,0,1,1,0,1,0,1,1,0,1,0,1,1,1,0,1,0,1,0,1,1,1,0,0,1,1,1,1,0,1,1,0,1,1,1,1,1,1,1,1,1,0,1,1,1,1,0,1,0,1,0,0,1,1,1,0,1,1,1,1,1,1,1,0,1,1,0,0,1,0,1,0,1,1,1,1,1,1,1,0,1,1,1,1,0,1,1,0,1,1,1,1,1,1,1,0,0,1,0,1,1,1,1,0,1,1,1,0,1,1,1,1,0,1,0,0,0,0,0,1,0,1,1,1,1,0,0,1,0,1,0,0,0,1,1,0,0,1,1,0,1,1,0,1,1,1,1,0,1,0,1,1,1,1,1,1,0,1,0,0,1,1,0,0,1,0,1,1,1,1,0,1,1,0,1,1,0,1,1,1,1,1,1,0,1,0,1,0,1,1,0,0,1,1,1,1,1,1,1,1,1,1,1,1,0,1,1,1,1,1,0,1,1,1,1,0,1,1,1,1,1,1,0,1,0,1,1,0,1,1,1,1,1,1,1,1,1,1,1,0,0,0,1,1,1,1,1,1,0,1,1,1,1,1,0,1,1,1,1,1,0,1,1,1,1,1,0,1,0,1,1,1,1,1,1,0,0,1,0,0,1,1,0,0,0,1,0,1,0,1,1,1,1,1,1,1,1,1,1,1,1,1,1,0,1,1,0,0,1,0,1,1,1,1,1,1,1,1,0,0,0,0,0,1,1,1,1,1,1,0,1,1,0,1,0,0,1,1,1,1,1,0,1,1,1,0,1,0,0,1,0,1,0,1,1,1,0,1,1,1,1,1,1,1,1,1,1,0,0,1,1,1,1,0,1,1,1,0,0,1,1,0,1,0,0,1,0,1,1,1,1,1,1,0,0,1,0,1,1,1,0,1,1,1,1,1,1,1,1,0,1,0,0,1,1,1,1,0,1,0,1,1,1,1,1,1,1,1,1,1,0,0,0,1,1,1,1,1,0,1,1,0,1,0,1,1,1,0,1,1,1,1,1,0,1,1,1,1,1,1,1,1,0,1,0,0,1,1,1,1,0,0,1,1,0,1,1,1,1,1,1,0,0,1,1,1,1,1,1,0,0,1,1,1,0,1,1,1,1,1,1,1,1,1,1,0,1,0,0,1,0,0,1,1,1,1,1,0,1,1,1,1,0,1,1,0,1,0,1,1,1,1,1,1,1,1,1,0,1,1,1,1,0,0,0,1,1,1,0,0,1,1,1,0,1,0,1,0,1,1,1,1,1,1,1,1,0,1,0,1,1,1,1,1,1,1,1,0,0,1,1,0,1,0,1,0,1,1,1,1,1,1,0,0,1,1,1,1,1,1,0,0,1,0,0,0,1,1,1,1,1,1,1,1,1,1,1,1,0,1,0,0,1,1,0,1,1,1,1,1,1,1,0,0,0,0,1,1,0,0,1,1,1,1,0,0,0,0,0,1,1,1,1,1,1,1,0,0,0,0,1,1,1,1,1,0,1,0,1,1,0,1,0,1,0,1,0,0,1,1,1,1,0,0,1,1,1,0,1,1,0,0,0,1,0,1,0,1,0,1,1,1,1,0,0,1,0,0,0,1,1,1,1,1,0,1,0,1,0,0,0,1,1,1,1,0,1,1,1,0,1,1,1,1,1,1,1,1,0,0,1,1,1,1,1,0,0,0,1,1,1,0,0,0,1,1,0,1,1,1,0,0,1,0,1,1,1,0,1,1,1,1,0,1,1,1,0,1,1,0,0,1,1,1,0,0,0,0,1,1,0,1,1,1,0,1,1,1,1,0,0,1,0,0,0,0,0,1,1,1,1,0,1,1,0,1,1,1,1,1,0,1,1,1,1,1,0,1,1,1,1,1,1,0,0,1,1,0,0,1,1,1,1,1,0,0,1,1,1,0,1,1,1,1,1,0,1,0,1,0,1,1,1,1,1,1,1,0,1,0,1,1,1,1,0,0,0,1,1,1,1,1,0,0,1,0,0,1,1,0,1,1,1,1,1,0,1,1,0,0,0,1,1,0,1,0,1,1,0,1,0,1,1,1,1,0,0,0,1,0,0,1,1,0,1,1,0,1,0,0,1,0,0,1,1,0,0,1,1,1,1,0,1,1,0,1,0,1,0,0,1,1,1,1,1,0,1,1,0,1,1,1,1,0,1,0,1,1,0,1,1,0,0,1,1,1,1,1,1,1,1,1,0,1,0,1,1,1,1,1,0,1,0,0,1,0,0,1,1,1,0,1,1,1,1,1,1,1,0,1,1,0,0,1,1,0,1,1,1,1,1,1,1,1,1,1,1,0,1,1,1,1,0,1,1,1,1,0,1,0,1,0,1,1,1,1,1,1,1,1,1,1,1,1,0,1,0,1,1,1,1,1,1,1,0,1,1,0,1,1,0,0,1,1,1,0,1,1,1,0,0,0,1,1,1,1,1,1,1,1,0,1,1,1,0,1,1,1,1,1,0,1,1,1,1,0,1,1,0,1,0,0,0,1,1,1,1,1,0,1,1,0,1,1,1,1,1,1,1,1,1,1,1,1,1,1,0,1,0,0,0,1,1,0,1,1,1,0,1,1,1,0,1,1,0,1,1,1,1,1,0,1,1,1,0,1,1,0,1,1,1,0,0,1,0,1,1,0,1,1,1,1,1,1,0,0,1,1,1,1,1,1,0,1,0,1,0,0,1,0,1,0,1,0,0,1,0,1,0,0,1,1,1,0,1,0,1,1,1,1,0,1,1,1,1,1,1,1,1,1,1,1,0,1,1,1,1,1,1,0,1,1,0,1,1,0,1,1,1,1,1,1,1,1,0,0,1,1,1,1,1,1,1,1,1,1,1,1,0,1,1,1,1,1,0,1,1,0,1,0,0,1,0,1,1,0,0,1,1,1,0,1,1,0,1,1,0,0,0,1,1,1,1,1,0,1,0,0,1,0,1,1,1,1,1,1,0,1,1,1,1,1,1,0,1,0,1,0,1,0,1,1,1,1,1,0,0,1,1,0,0,1,0,1,1,0,0,0,1,1,1,1,1,1,1,1,1,1,0,1,1,1,1,1,0,0,1,1,0,1,0,1,1,1,1,1,1,0,1,0,1,1,1,1,0,1,1,0,0,1,1,0,1,1,0,0,1,1,0,1,1,1,1,0,1,0,1,0,1,1,0,0,1,1,0,1,1,0,1,0,0,0,1,1,1,1,1,0,1,1,1,1,1,1,0,1,0,1,1,1,1,1,0,1,1,1,1,1,0,1,1,0,0,1,1,1,0,1,1,0,1,1,0,1,1,1,0,1,1,1,1,1,0,0,1,0,1,0,1,1,1,1,0,1,1,1,1,1,0,0,0,1,0,1,1,1,1,0,1,1,1,1,1,1,1,1,0,1,1,1,1,0,0,0,0,1,1,0,0,1,0,0,1,1,1,0,1,1,1,1,0,1,1,1,1,0,1,1,1,1,1,1,0,0,1,0,0,1,1,0,1,1,1,1,1,1,1,1,0,1,1,1,1,1,1,1,1,1,1,1,0,1,1,0,0,1,1,0,1,1,0,0,0,1,0,0,1,0,1,1,1,1,1,1,0,1,1,1,0,0,0,1,1,0,1,1,1,0,1,0,0,1,1,1,1,1,1,1,1,1,1,0,1,1,1,1,1,0,1,0,1,1,0,0,1,1,1,1,1,1,0,0,1,1,1,1,1,1,1,1,0,1,0,0,0,1,1,1,1,1,0,1,1,1,0,1,0,1,0,1,0,0,0,1,1,0,0,0,1,1,1,1,1,1,1,1,1,0,0,0,1,1,0,1,1,1,1,0,0,1,1,1,1,1,1,1,0,0,1,1,1,1,1,1,1,0,1,1,1,0,1,0,1,0,0,0,1,1,1,1,1,1,1,0,1,1,1,1,0,1,1,1,1,1,1,0,1,1,1,0,1,0,1,1,0,0,1,1,1,0,1,1,1,1,1,0,1,0,0,1,0,0,0,0,1,0,0,0,1,1,1,1,1,1,0,0,1,0,1,0,1,1,1,1,1,1,0,1,1,1,1,1,1,1,1,1,1,0,0,1,1,1,0,1,0,1,1,1,0,1,0,0,0,0,1,1,0,1,0,1,1,1,0,0,0,1,1,1,1,1,1,1,1,1,0,1,1,1,1,1,1,0,0,1,1,1,1,0,0,0,1,1,1,1,0,0,1,1,0,1,0,1,1,1,1,0,1,1,1,1,1,1,1,1,1,0,1,1,1,0,1,1,1,0,0,1,0,0,1,1,1,0,1,1,1,0,1,1,1,1,1,1,0,1,1,1,0,0,1,1,0,0,0,1,1,0,1,1,1,1,0,1,0,0,1,0,0,1,1,1,1,1,1,1,1,1,1,1,1,0,1,1,1,1,1,0,1,1,1,1,1,1,0,1,1,1,1,1,1,1,0,0,1,1,1,1,0,1,1,1,1,1,1,0,1,0,1,0,1,1,0,1,0,1,0,1,0,1,1,1,1,1,0,0,1,0,0,1,1,0,1,1,1,1,1,1,0,1,1,1,1,0,1,1,0,1,0,0,1,1,0,1,1,0,1,0,1,1,1,0,1,1,1,1,1,1,1,1,0,1,1,0,1,0,0,1,1,1,1,1,1,1,1,1,0,0,1,1,1,0,0,1,0,0,0,1,0,1,1,1,1,1,1,0,1,1,1,0,0,1,1,1,0,1,1,0,1,1,0,0,0,1,1,1,1,1,0,1,0,1,1,1,1,1,1,1,1,1,1,1,1,1,0,1,0,1,0,1,1,1,1,1,1,1,1,1,1,1,1,1,0,1,1,0,1,1,1,1,0,1,1,1,1,1,1,0,0,1,0,1,1,0,1,1,1,1,1,1,1,1,0,0,1,1,0,0,1,0,1,1,0,0,1,1,1,1,0,0,1,0,1,1,1,1,1,1,1,0,0,1,0,0,1,0,0,1,1,0,0,1,0,1,1,1,1,1,1,1,1,1,0,0,0,1,1,1,0,1,0,1,1,1,1,1,1,0,1,1,1,0,0,0,0,1,1,0,1,1,0,0,1,0,1,0,1,1,0,1,1,0,1,0,0,0,0,1,1,1,1,1,1,0,1,1,0,1,1,0,1,1,1,1,1,0,1,0,1,1,1,0,0,1,1,1,1,1,1,1,1,1,0,1,0,1,1,1,1,1,0,1,1,1,1,1,1,0,1,0,1,1,1,1,1,0,1,0,1,0,0,0,1,1,0,1,0,1,1,1,1,1,1,1,1,1,1,0,0,1,1,1,0,0,1,1,1,1,0,1,1,1,1,1,0,0,1,1,0,1,1,1,0,1,1,1,1,1,1,1,1,1,1,1,0,1,1,1,1,1,1,1,1,0,0,0,1,0,1,0,1,1,1,1,1,0,1,0,1,1,1,1,0,1,0,0,1,1,1,0,1,1,0,1,0,0,1,1,1,1,0,1,1,1,1,1,1,1,0,1,1,1,0,0,1,1,1,1,0,1,0,1,0,1,0,1,0,0,1,0,1,1,1,1,1,1,0,1,1,1,1,0,1,1,1,1,1,1,0,1,1,0,1,1,1,1,1,1,1,1,0,1,0,1,0,1,1,1,0,0,0,0,0,1,1,1,1,1,0,1,1,1,1,1,0,1,0,0,1,1,0,1,1,1,1,1,1,1,1,1,1,0,0,0,0,1,1,1,1,0,1,1,0,1,0,0,1,1,1,1,0,1,0,1,0,1,1,0,0,0,1,1,1,1,1,1,1,1,1,1,1,1,0,1,1,1,1,0,1,0,0,1,0,1,1,0,1,1,1,1,0,0,1,1,1,0,0,0,0,0,1,1,1,1,1,1,0,1,1,1,0,0,0,1,0,1,1,0,0,1,1,1,0,1,0,1,1,1,1,1,0,0,1,1,0,1,1,1,0,1,1,1,1,1,1,0,1,1,1,1,0,1,0,1,1,1,1,1,1,1,1,0,0,1,1,0,0,1,1,1,1,1,1,1,1,1,1,1,1,1,1,0,1,1,1,1,1,1,1,1,0,1,0,1,0,0,0,1,1,1,1,1,0,1,1,1,0,0,1,1,1,1,0,0,1,1,1,1,1,1,1,0,1,0,1,1,1,1,1,1,1,1,0,1,1,1,1,1,1,1,1,0,1,0,1,1,1,1,1,0,0,1,1,1,0,1,1,1,1,0,1,1,1,1,1,0,1,0,1,0,1,1,1,1,1,0,1,1,1,1,1,1,1,1,1,1,0,0,1,0,0,1,1,1,0,0,1,0,1,0,0,1,0,1,1,1,1,1,1,1,1,1,1,1,1,1,1,1,1,1,1,1,0,1,1,1,0,1,0,1,1,1,0,1,0,1,0,1,0,0,1,0,1,0,1,0,1,1,1,0,0,1,1,0,1,0,1,1,1,1,1,0,1,1,1,0,1,0,1,1,1,1,0,1,1,1,1,1,0,1,1,0,1,0,0,1,1,1,1,1,1,1,1,0,0,1,1,1,1,1,1,1,0,0,1,0,1,0,1,1,1,1,1,1,1,0,0,0,1,0,1,1,0,1,1,1,0,1,1,1,1,1,1,1,1,1,1,0,1,1,1,1,1,1,1,1,1,1,1,1,0,1,1,1,1,0,1,1,1,0,1,1,1,1,0,0,1,0,0,1,0,1,1,1,1,1,1,1,1,1,0,1,1,1,1,1,0,1,1,1,1,1,1,0,1,1,1,1,1,1,1,1,1,0,1,1,1,1,1,1,1,1,1,1,1,0,1,1,1,1,1,1,1,1,1,1,1,1,0,1,1,1,1,1,1,0,1,0,1,1,0,1,0,1,1,1,1,1,1,1,1,1,1,0,1,1,1,0,1,0,1,0,1,1,1,0,1,0,1,1,1,1,0,0,1,1,1,1,1,1,1,1,0,1,1,1,1,1,1,0,0,1,1,1,1,0,1,1,1,1,1,0,0,1,1,1,0,1,1,1,1,0,1,0,1,0,1,1,1,1,1,0,0,1,1,1,0,1,1,1,1,1,1,0,0,0,1,1,1,1,0,0,0,1,1,1,1,1,1,1,1,1,1,0,1,0,0,1,1,1,1,0,1,0,1,1,1,1,0,1,0,1,1,1,1,0,1,0,1,0,1,1,1,0,1,0,1,1,1,1,1,1,0,0,1,1,1,1,1,1,1,1,0,1,0,1,1,0,1,0,1,1,0,1,1,1,0,1,1,0,0,1,1,1,1,1,1,1,0,1,1,0,1,1,0,1,1,0,1,0,1,1,1,1,1,1,0,0,1,1,1,0,1,1,1,1,1,1,1,1,0,1,1,1,0,0,1,1,1,1,1,1,0,1,1,0,0,0,1,1,1,1,0,1,1,1,1,1,1,1,1,1,1,1,0,1,0,1,1,0,1,1,1,1,1,1,0,1,1,1,1,0,1,1,0,1,0,1,0,1,0,1,1,1,1,1,1,0,1,1,0,0,1,1,1,0,1,0,0,1,1,1,1,1,0,0,1,1,1,1,1,0,1,1,1,1,0,1,0,1,1,1,1,1,0,1,0,1,1,1,1,1,1,1,1,1,1,1,1,1,1,0,1,1,0,1,0,1,1,1,1,1,1,1,1,1,1,1,0,1,1,1,0,1,0,1,1,1,0,1,1,1,1,1,0,1,1,1,0,1,0,0,1,1,0,1,1,1,1,0,0,0,0,1,1,1,1,1,1,1,1,1,1,1,1,1,1,1,1,1,0,1,1,0,1,1,1,1,1,1,0,0,1,1,0,1,0,0,1,1,1,1,1,1,0,1,0,0,1,1,1,1,0,0,1,1,1,0,1,1,0,0,0,0,1,0,1,1,0,1,1,1,0,1,1,1,1,1,1,1,1,1,1,1,1,0,0,0,1,1,1,1,1,0,1,0,1,1,0,1,0,1,1,1,1,1,1,1,1,1,1,1,1,0,0,0,0,1,1,1,1,1,1,1,1,1,0,0,1,1,0,1,0,1,0,1,1,1,1,1,1,1,1,0,1,1,0,1,1,0,0,0,1,1,1,1,1,1,0,1,1,1,1,1,1,1,1,0,0,0,0,0,1,0,1,0,0,0,1,1,1,1,1,1,0,0,1,1,1,1,1,0,1,1,1,0,1,1,1,0,0,1,1,1,1,1,1,0,1,0,0,0,1,0,1,1,1,1,0,1,0,1,0,1,1,0,1,1,1,0,1,1,1,0,1,1,1,0,0,1,1,1,1,1,0,1,1,1,1,1,1,1,1,1,1,0,1,1,1,1,1,1,1,1,1,0,1,1,1,1,1,0,1,1,1,0,0,1,1,0,0,0,1,0,0,1,1,1,0,1,1,0,1,0,0,0,1,0,1,1,1,1,1,1,1,0,1,1,1,1,1,1,1,1,1,1,1,1,1,0,1,1,1,0,1,1,1,1,0,1,1,0,1,0,0,1,1,1,1,0,1,1,1,1,1,1,1,1,1,1,1,1,0,1,1,1,0,0,1,1,1,0,1,1,1,1,1,1,1,1,1,1,1,1,1,0,0,1,1,1,1,1,0,1,0,1,1,0,1,1,1,1,1,0,0,0,1,1,1,0,1,1,0,1,0,1,1,1,1,1,1,1,1,1,1,0,1,0,1,1,1,1,1,1,1,1,1,1,1,1,1,0,1,0,1,0,0,0,1,1,1,0,1,1,1,1,0,1,1,1,1,1,1,1,0,1,1,0,1,0,1,1,0,1,1,0,1,1,1,1,0,1,1,1,1,1,1,0,1,1,0,0,0,1,0,1,0,1,0,1,1,1,1,0,0,1,1,0,1,1,1,0,1,1,1,0,1,0,1,1,1,1,0,0,0,1,1,1,1,1,1,0,0,1,1,1,1,1,0,1,1,1,0,1,1,1,1,1,0,0,0,1,1,1,1,1,1,1,0,0,1,1,0,1,0,0,1,0,1,1,1,0,1,0,1,1,1,1,1,1,1,0,1,0,1,1,1,1,0,1,1,1,1,1,1,1,1,1,0,1,1,1,1,1,0,1,0,1,1,0,1,1,1,1,1,1,1,0,1,1,1,1,0,1,1,0,0,0,1,1,1,1,1,1,1,0,1,1,1,1,1,1,1,1,1,1,1,1,1,1,1,1,1,1,1,1,1,0,0,1,0,1,1,0,0,0,1,1,1,1,1,1,1,0,0,1,1,1,1,1,1,0,1,1,0,1,1,1,0,1,1,1,1,1,1,1,1,1,1,1,1,1,0,1,0,1,1,0,1,0,1,0,0,1,1,0,1,0,1,1,0,0,1,0,0,1,1,1,1,1,0,1,1,1,1,1,0,1,1,0,1,1,0,1,1,1,1,1,1,1,1,1,1,1,0,1,1,0,1,1,1,1,1,1,1,1,1,0,0,1,1,1,0,1,1,1,0,1,1,1,1,1,0,1,0,1,0,0,1,0,1,1,1,1,1,1,1,0,0,1,1,1,1,0,1,0,1,1,1,1,1,0,1,1,1,1,1,0,1,0,1,1,0,0,1,1,1,1,0,1,1,1,1,1,1,1,0,0,1,1,1,0,1,0,1,0,1,0,0,0,1,0,1,1,0,1,1,0,1,1,1,1,0,1,1,0,1,0,0,0,1,1,1,1,0,0,1,1,1,1,1,0,0,1,1,0,1,1,1,1,1,1,0,0,0,1,1,0,1,1,1,1,0,0,1,1,1,1,1,0,0,1,1,1,0,1,0,0,0,1,0,1,0,0,0,1,1,1,1,1,1,1,0,1,1,1,1,1,1,0,1,1,1,1,0,0,1,0,0,1,1,1,0,1,1,1,1,1,1,1,1,1,1,0,1,1,1,1,0,1,1,1,1,1,1,1,1,0,1,0,1,0,1,1,1,1,0,1,0,1,1,0,1,1,1,1,1,1,1,1,0,1,1,1,1,1,0,1,1,0,1,1,1,1,1,0,0,1,1,1,1,1,1,0,0,1,0,1,1,1,1,1,0,1,1,0,1,0,0,1,0,1,1,1,0,0,1,1,1,1,1,1,1,1,0,1,1,0,1,1,0,1,0,1,1,1,1,1,1,1,1,0,1,1,0,1,0,1,0,1,1,1,1,0,1,1,1,1,1,0,1,1,1,1,1,1,1,1,1,1,1,0,1,1,0,1,0,1,1,1,0,0,1,1,0,1,0,1,1,1,1,1,1,1,1,0,1,1,1,1,0,0,1,1,0,0,0,0,1,1,1,1,1,1,1,0,0,1,0,0,1,1,0,1,1,1,0,0,1,1,0,1,1,1,1,0,0,1,0,1,1,1,1,0,1,1,1,1,1,1,0,0,1,0,0,1,0,0,0,1,1,1,1,1,0,1,0,1,0,0,1,1,0,1,0,1,1,1,1,1,1,0,0,0,0,0,1,1,1,0,1,1,0,1,0,0,0,1,0,1,1,1,1,1,1,1,1,1,1,0,1,1,0,1,1,0,1,1,0,0,0,1,1,1,0,1,0,1,0,1,1,1,1,1,1,1,1,1,1,1,0,0,1,0,1,1,1,1,0,1,1,1,0,1,1,1,1,1,1,1,0,0,1,1,0,1,1,1,1,1,1,1,1,1,1,1,1,0,1,1,1,1,1,1,1,1,0,1,1,0,1,1,0,1,1,0,1,0,1,1,0,0,1,1,1,1,0,1,0,1,1,0,0,1,1,1,1,1,1,1,1,0,0,1,1,1,1,1,1,1,1,1,1,1,1,1,1,0,1,1,1,1,1,1,1,1,1,0,1,0,1,0,1,1,1,1,0,0,0,1,1,0,1,1,1,0,1,1,1,0,0,1,0,1,1,1,0,1,1,1,0,1,1,0,1,1,1,1,1,1,1,1,1,1,1,1,1,0,0,0,1,0,1,1,1,1,1,0,1,0,1,1,0,1,1,1,1,0,1,1,1,1,1,0,1,1,0,1,1,1,1,0,1,0,1,1,1,1,1,1,1,1,1,0,1,0,1,1,1,1,0,1,1,1,1,1,1,1,1,0,1,0,1,1,1,1,1,1,1,1,0,1,1,1,1,1,1,1,0,1,1,1,1,1,1,1,1,1,1,1,1,1,0,1,1,1,1,1,0,1,1,1,1,1,1,0,1,1,0,0,1,1,0,0,1,0,1,1,1,1,1,1,0,1,1,1,1,1,1,0,1,1,1,1,1,0,1,0,1,1,1,0,1,0,1,0,1,0,1,1,1,1,1,1,1,1,1,1,1,1,1,0,1,1,0,1,1,1,1,1,1,1,0,1,1,1,1,1,1,0,1,1,1,1,0,1,1,1,1,0,1,1,1,1,1,1,1,1,1,1,1,1,1,0,1,1,1,1,1,0,1,1,1,1,0,1,1,1,1,1,1,1,1,1,1,1,0,1,0,0,1,1,0,1,1,0,1,1,1,1,0,0,0,0,1,1,0,1,1,1,0,1,0,1,0,1,1,1,0,1,0,0,1,1,0,1,1,1,1,1,1,1,1,1,1,0,0,1,1,0,1,1,1,1,0,1,1,1,0,0,1,1,1,1,0,1,0,1,0,0,1,0,1,0,0,1,1,1,1,1,1,0,0,0,1,1,0,0,1,0,0,1,1,0,1,0,1,1,0,1,0,1,1,1,1,1,1,1,0,1,1,0,1,1,1,1,0,0,1,1,1,0,0,1,0,1,1,0,1,0,0,1,1,1,1,1,0,1,1,1,0,1,1,0,1,0,0,1,1,1,1,1,1,1,0,0,0,0,1,1,1,0,1,1,1,0,1,0,1,1,1,1,1,1,1,1,1,0,1,1,1,1,0,1,1,1,1,1,1,1,1,1,0,1,1,1,0,1,0,1,1,1,1,1,1,0,0,0,0,1,1,0,1,1,0,0,0,0,1,1,0,0,1,1,1,1,1,1,1,1,1,0,1,0,1,0,0,1,0,1,1,1,1,1,1,1,1,1,1,1,0,1,1,1,1,0,0,1,0,1,0,1,1,0,1,1,1,1,1,1,0,1,0,0,0,0,1,1,1,0,0,1,1,1,1,0,1,1,1,1,1,1,0,0,1,1,1,1,1,1,1,1,1,0,0,1,1,1,1,0,1,1,1,1,1,0,0,0,0,1,1,1,1,1,0,0,1,1,0,1,1,0,1,1,1,1,1,1,1,1,1,0,0,1,1,0,1,1,1,0,0,1,0,1,1,1,0,1,1,1,0,1,0,1,1,1,1,1,1,0,1,1,1,0,0,1,0,1,1,1,1,1,0,1,0,1,1,1,0,1,1,1,1,1,1,1,1,1,1,1,1,1,1,1,1,1,1,1,0,0,1,1,1,0,1,1,1,1,1,1,1,0,1,1,1,1,1,1,0,0,0,1,1,1,1,1,1,0,1,1,1,1,1,1,1,1,1,1,1,1,1,1,1,1,0,1,1,1,0,0,0,0,1,1,0,0,1,1,1,1,0,1,1,1,1,1,1,1,1,1,1,0,1,0,1,0,1,1,1,1,1,1,0,0,1,1,1,0,1,1,0,0,1,1,1,0,0,0,1,1,1,0,1,1,0,1,1,1,0,1,1,0,1,1,1,1,1,1,0,0,1,1,0,1,1,1,0,1,1,1,1,1,1,1,1,1,1,0,0,1,1,1,1,1,0,1,1,1,0,1,0,1,0,1,1,1,1,1,0,1,0,0,0,1,1,1,1,1,0,0,0,1,1,0,1,1,1,1,1,0,1,0,1,0,1,0,1,1,1,1,1,1,1,1,1,0,1,1,1,1,1,1,1,1,0,1,1,1,0,0,1,0,1,1,0,0,0,1,0,0,0,0,1,0,1,0,0,0,1,1,0,1,1,1,1,1,1,1,0,1,1,1,1,1,1,0,1,0,1,0,1,1,0,1,1,1,1,1,1,0,1,1,0,0,1,0,0,1,0,1,0,1,1,0,1,1,0,1,0,1,1,1,0,1,1,1,0,0,1,1,1,1,0,1,1,1,1,1,1,0,0,0,1,1,0,1,0,1,1,1,1,1,0,1,0,1,1,1,0,0,1,1,1,0,1,1,1,1,0,0,1,0,1,1,1,0,1,0,0,0,0,1,1,0,0,1,1,1,1,1,1,1,0,1,1,1,0,1,1,1,0,1,0,1,1,1,1,1,1,1,1,1,1,1,0,1,1,0,0,1,1,1,0,1,1,1,1,0,0,1,1,1,1,1,1,0,1,1,1,1,1,1,1,1,0,1,0,1,0,0,1,0,1,1,1,0,1,0,1,1,0,0,1,0,1,1,0,1,1,1,1,1,1,1,1,0,1,1,1,1,0,0,0,1,0,1,1,1,1,1,0,1,0,1,1,1,0,1,0,1,1,1,0,1,1,1,1,1,1,1,1,1,1,0,1,1,0,1,1,1,1,1,1,1,0,1,1,0,0,1,1,0,0,1,1,0,1,1,1,0,1,1,1,1,1,0,1,0,0,1,1,1,1,1,0,0,1,1,1,0,0,1,0,1,0,1,1,1,0,1,1,1,1,1,1,1,1,1,1,1,0,0,1,1,1,0,0,1,0,0,1,1,1,0,1,0,1,0,1,0,0,1,0,1,1,1,1,0,1,0,1,1,1,1,1,1,0,1,1,1,1,0,1,1,1,1,1,0,0,1,1,1,1,0,1,1,1,1,0,0,1,1,0,0,1,1,1,1,1,1,1,1,1,1,0,1,1,1,1,1,1,0,1,1,0,1,0,1,1,1,1,1,1,1,1,1,1,1,1,1,1,0,1,1,1,0,1,0,1,1,1,0,1,1,1,1,0,1,0,0,1,1,1,1,1,1,1,1,1,1,1,1,1,1,1,0,0,1,1,1,1,1,0,1,1,1,1,0,1,1,1,1,1,1,0,0,1,0,1,1,1,0,1,0,1,1,1,0,1,0,1,0,1,1,0,1,1,1,1,1,1,1,1,0,1,1,1,1,1,1,1,1,1,0,1,1,0,1,0,0,1,1,0,1,1,0,0,1,1,1,1,0,1,0,1,0,0,0,0,1,1,0,1,1,0,1,1,1,1,1,0,0,1,1,1,1,0,0,0,0,1,0,0,1,1,1,1,0,1,0,1,0,1,1,0,0,0,1,1,1,1,0,1,0,1,0,1,0,1,1,1,1,0,1,1,0,1,1,0,1,1,0,1,1,1,1,1,1,0,1,0,0,1,1,1,1,1,1,1,1,1,0,0,1,1,1,0,0,0,1,1,0,0,1,1,0,0,1,0,1,1,1,1,1,1,0,0,1,1,1,1,1,1,1,1,1,0,1,1,1,0,1,1,1,1,1,1,1,1,1,1,0,1,0,1,0,1,1,0,1,1,1,0,1,1,1,1,1,1,0,1,1,1,1,1,0,1,0,1,0,1,1,1,1,1,1,0,0,1,0,0,1,0,1,1,1,1,1,0,1,1,0,0,1,1,1,1,1,1,1,1,1,1,0,1,1,1,1,1,1,0,0,1,1,1,1,1,1,0,1,1,1,1,0,1,1,0,0,1,1,1,1,0,1,1,1,1,0,0,1,1,0,1,1,1,1,1,1,1,1,0,0,1,0,0,1,1,0,1,0,1,1,0,0,1,1,1,1,1,1,1,1,1,1,1,1,1,1,1,1,1,0,1,1,0,1,0,1,0,1,1,1,1,1,1,0,1,1,1,1,1,0,1,1,1,1,0,0,1,1,1,1,1,1,1,1,1,1,0,1,1,1,1,0,1,1,0,0,1,1,1,1,0,1,1,1,0,1,1,0,1,1,1,1,1,0,1,1,1,1,1,0,0,0,1,0,1,0,0,1,0,1,0,1,1,0,1,1,0,0,1,0,1,0,1,1,1,1,1,1,1,1,1,1,1,0,1,0,1,1,1,1,1,0,1,1,0,1,1,0,1,1,1,1,1,0,1,1,0,1,1,1,1,1,1,0,0,1,0,1,1,0,1,1,1,1,1,1,1,1,0,0,0,1,0,1,1,1,1,1,0,1,1,0,1,1,1,1,1,1,1,1,1,0,0,0,1,1,1,0,0,1,1,0,1,1,1,1,1,1,1,0,0,0,1,0,1,1,0,1,1,0,1,1,1,1,1,1,1,1,1,1,1,1,1,1,1,0,1,1,1,1,0,1,0,1,1,1,0,1,0,0,0,1,1,1,1,1,0,0,1,1,1,1,0,0,1,0,0,0,0,1,1,1,1,1,1,1,0,1,1,1,1,1,1,1,1,1,1,1,1,1,0,1,1,1,1,1,0,1,0,1,1,1,1,1,1,1,1,1,1,1,1,1,1,1,1,1,0,1,1,0,1,1,0,1,0,0,1,1,0,1,1,1,0,1,1,0,1,1,1,1,1,1,1,1,1,0,1,0,1,0,1,0,1,0,1,1,0,0,1,0,0,0,1,1,1,0,1,1,1,1,1,0,0,1,0,0,1,1,1,1,1,1,0,1,1,0,1,1,0,0,0,1,0,1,1,1,1,0,1,1,0,0,1,1,1,1,0,0,1,1,1,0,1,1,1,1,0,1,1,1,0,1,1,0,1,0,1,1,1,1,0,0,1,0,0,1,0,0,1,1,0,1,0,0,0,0,1,1,1,1,0,1,1,1,1,1,1,1,1,0,0,1,0,1,1,0,1,1,1,1,1,1,0,1,1,1,0,1,1,1,1,1,1,1,0,0,1,1,1,0,1,1,1,1,1,0,1,1,1,0,1,1,1,0,1,0,1,1,1,1,1,0,0,1,1,1,0,0,0,1,1,1,0,0,1,0,1,1,1,1,1,1,1,1,1,1,1,0,1,1,1,0,1,1,0,0,1,1,1,1,0,0,0,1,0,1,1,0,1,0,1,1,0,1,1,0,0,1,0,0,1,0,1,1,1,0,0,1,0,0,1,1,0,0,1,1,1,1,1,1,1,1,1,1,1,1,1,0,0,1,1,1,1,0,1,0,1,1,1,0,0,1,1,1,0,1,1,1,0,1,1,1,1,0,1,1,1,1,1,1,0,0,1,1,0,1,0,1,1,1,0,0,1,1,1,1,1,1,1,1,1,0,1,1,1,1,1,1,1,1,0,0,1,1,1,1,0,1,1,1,1,1,1,0,1,1,0,1,1,1,0,1,0,0,1,1,0,1,1,1,1,0,0,0,0,1,0,0,0,1,1,1,1,0,1,1,1,1,0,1,0,1,0,0,1,1,0,1,1,1,0,1,1,1,1,1,1,1,1,1,0,1,1,1,1,0,0,1,0,1,1,1,0,1,0,1,1,1,1,0,1,1,1,1,1,0,1,1,1,0,1,0,1,1,1,1,0,1,0,0,0,1,1,0,0,1,0,0,1,1,1,1,1,1,0,0,0,1,1,1,0,1,1,1,1,0,0,1,1,1,0,1,0,1,1,1,0,1,1,1,1,1,1,1,0,1,1,0,1,1,0,1,0,0,0,1,1,1,1,1,1,1,1,1,1,1,1,0,0,1,1,1,1,1,1,0,1,1,0,0,1,0,1,1,1,0,1,1,0,1,0,0,1,1,1,0,1,1,1,0,1,1,1,1,1,1,1,0,1,1,1,0,1,1,1,1,1,1,1,0,1,0,1,0,1,0,1,1,0,1,1,1,1,1,0,1,1,1,1,1,0,1,0,1,1,1,1,1,1,1,0,1,1,1,0,1,1,1,1,1,0,1,1,0,1,1,1,1,1,1,0,1,1,1,1,0,1,1,0,0,1,1,1,1,1,1,1,1,1,1,1,1,1,1,1,1,1,0,0,1,1,1,1,1,1,1,0,1,1,1,1,1,0,0,1,0,1,1,1,1,1,1,1,1,1,1,0,0,1,1,0,1,1,1,1,1,1,1,1,1,1,1,1,1,0,0,0,1,1,1,0,1,1,1,1,1,0,1,0,1,1,1,1,1,1,1,1,1,1,1,1,0,1,0,1,0,1,0,0,1,1,0,1,1,1,0,1,0,1,0,0,1,1,1,1,1,1,1,1,1,1,1,1,0,1,1,0,0,1,1,1,1,1,0,1,1,0,0,0,0,1,0,1,0,0,0,1,1,1,1,1,1,0,1,1,1,0,0,1,1,1,0,1,0,1,0,1,1,1,1,1,1,1,0,0,1,1,1,1,1,0,1,1,1,1,1,0,1,1,1,1,1,1,1,1,0,1,1,1,1,1,1,1,1,0,0,1,1,1,1,1,1,1,1,1,0,1,1,1,1,1,1,0,0,1,0,0,1,1,1,1,1,0,1,1,1,0,1,1,1,1,1,0,1,1,0,1,1,1,0,0,1,1,0,0,1,1,0,0,1,0,1,1,0,1,1,1,1,0,1,1,1,0,1,1,1,0,1,1,1,1,1,0,0,1,1,0,1,1,0,1,1,0,0,0,1,1,0,0,1,1,0,1,1,0,1,1,1,1,1,0,0,0,1,0,1,0,1,1,1,1,1,0,0,1,1,1,1,1,0,1,1,0,1,1,0,1,1,0,1,1,1,1,1,1,1,1,1,0,1,1,0,1,0,0,1,1,1,1,1,1,1,0,1,1,1,1,0,1,0,1,1,1,1,1,1,1,1,1,1,1,1,0,1,1,1,1,1,1,1,1,1,1,1,0,1,0,0,1,1,0,1,1,1,1,1,1,1,1,0,1,0,1,1,0,1,1,0,0,1,1,1,1,0,1,1,0,1,0,0,1,0,0,1,1,1,1,1,1,1,1,1,1,0,0,0,1,1,1,0,1,1,0,1,0,1,0,1,1,0,1,0,0,1,1,1,0,1,1,0,1,1,1,0,1,1,1,1,0,1,0,0,1,0,1,1,0,1,0,0,1,0,1,0,0,1,1,1,0,0,1,1,1,1,0,1,0,1,0,1,1,1,1,1,1,0,1,1,1,1,1,1,1,1,0,0,0,1,1,1,1,0,1,0,0,1,1,1,1,1,1,0,1,1,1,0,1,1,0,1,1,0,1,1,1,0,0,1,1,0,1,1,1,1,1,1,1,1,1,0,1,0,1,1,1,0,1,1,0,1,1,1,1,1,0,1,1,0,1,1,1,1,1,0,1,0,1,0,1,1,1,1,1,1,0,1,0,0,1,1,1,1,1,1,1,1,1,1,1,1,1,0,1,1,1,1,1,1,1,1,1,1,1,1,0,0,0,1,0,1,0,1,1,0,1,1,1,0,0,1,1,1,1,1,1,1,1,1,1,0,1,1,1,0,1,0,1,1,0,1,0,1,1,1,1,1,0,1,1,0,0,1,1,0,1,1,1,1,1,1,1,1,1,0,1,1,0,0,1,1,1,0,1,1,0,1,1,1,1,1,1,1,1,1,1,1,1,1,1,0,1,1,1,1,1,0,1,1,1,1,1,0,1,0,1,1,1,1,0,1,0,0,1,1,0,1,1,1,1,0,1,1,0,1,0,1,0,1,1,1,0,1,1,1,1,1,1,1,1,0,1,0,1,0,1,1,1,1,1,0,1,0,0,1,1,1,1,1,0,1,0,1,1,1,1,1,1,1,1,1,1,1,0,1,1,1,1,1,1,0,1,1,1,1,1,1,0,1,1,1,1,1,1,1,1,1,0,1,0,0,1,1,1,1,0,1,1,0,1,1,1,1,1,0,1,1,1,0,1,1,1,0,1,1,1,0,1,1,1,0,1,0,1,1,0,1,1,0,1,0,1,1,1,1,1,0,0,1,1,1,1,0,1,0,0,1,1,1,1,1,1,1,0,1,1,1,1,1,0,1,1,1,1,0,0,0,0,1,1,0,1,1,1,1,0,1,1,0,0,1,0,0,1,1,1,1,1,1,1,1,1,0,0,1,0,1,1,1,1,1,0,1,1,0,1,1,1,1,0,1,1,1,1,0,0,1,1,1,0,0,1,1,1,1,1,1,1,0,1,1,1,1,0,1,0,0,0,0,1,1,,,,,,,,,,,,,,,,,,,,,,,,,,,,,,,,,,,,,,,,,,,,,,,,,,,,,,,,,,,,,,,,,,,,,,,,,,,,,,,,,,,,,,,,,,,,,,,,,,,,,,,,,,,,,,,,,,,,,,,,,,,,,,,,,,,,,,,,,,,,,,,,,,,,,,,,,,,,,,,,,,,,,,,,,,,,,,,,,,,,,,,,,,,,,,,,,,,,,,,,,,,,,,,,,,,,,,,,,,,,,,,,,,,,,,,,,,,,,,,,,,,,,,,,,,,,,,,,,,,,,,,,,,,,,,,,,,,,,,,,,,,,,,,,,,,,,,,,,,,,,,,,,,,,,,,,,,,,,,,,,,,,,,,,,,,,,,,,,,,,,,,,,,,,,,,,,,,,,,,,,,,,,,,,,,,,,,,,,,,,,,,,,,,,,,,,,,,,,,,,,,,,,,,,,,,,,,,,,,,,,,,,,,,,,,,,,,,,,,,,,,,,,,,,,,,,,,,,,,,,,,,,,,,,,,,,,,,,,,,,,,,,,,,,,,,,,,,,,,,,,,,,,,,,,,,,,,,,,,,,,,,,,,,,,,,,,,,,,,,,,,,,,,,,,,,,,,,,,,,,,,,,,,,,,,,,,,,,,,,,,,,,,,,,,,,,,,,,,,,,,,,,,,,,,,,,,,,,,,,,,,,,,,,,,,,,,,,,,,,,,,,,,,,,,,,,,,,,,,,,,,,,,,,,,,,,,,,,,,,,,,,,,,,,,,,,,,,,,,,,,,,,,,,,,,,,,,,,,,,,,,,,,,,,,,,,,,,,,,,,,,,,,,,,,,,,,,,,,,,,,,,,,,,,,,,,,,,,,,,,,,,,,,,,,,,,,,,,,,,,,,,,,,,,,,,,,,,,,,,,,,,,,,,,,,,,,,,,,,,,,,,,,,,,,,,,,,,,,,,,,,,,,,,,,,,,,,,,,,,,,,,,,,,,,,,,,,,,,,,,,,,,,,,,,,,,,,,,,,,,,,,,,,,,,,,,,,,,,,,,,,,,,,,,,,,,,,,,,,,,,,,,,,,,,,,,,,,,,,,,,,,,,,,,,,,,,,,,,,,,,,,,,,,,,,,,,,,,,,,,,,,,,,,,,,,,,,,,,,,,,,,,,,,,,,,,,,,,,,,,,,,,,,,,,,,,,,,,,,,,,,,,,,,,,,,,,,,,,,,,,,,,,,,,,,,,,,,,,,,,,,,,,,,,,,,,,,,,,,,,,,,,,,,,,,,,,,,,,,,,,,,,,,,,,,,,,,,,,,,,,,,,,,,,,,,,,,,,,,,,,,,,,,,,,,,,,,,,,,,,,,,,,,,,,,,,,,,,,,,,,,,,,,,,,,,,,,,,,,,,,,,,,,,,,,,,,,,,,,,,,,,,,,,,,,,,,,,,,,,,,,,,,,,,,,,,,,,,,,,,,,,,,,,,,,,,,,,,,,,,,,,,,,,,,,,,,,,,,,,,,,,,,,,,,,,,,,,,,,,,,,,,,,,,,,,,,,,,,,,,,,,,,,,,,,,,,,,,,,,,,,,,,,,,,,,,,,,,,,,,,,,,,,,,,,,,,,,,,,,,,,,,,,,,,,,,,,,,,,,,,,,,,,,,,,,,,,,,,,,,,,,,,,,,,,,,,,,,,,,,,,,,,,,,,,,,,,,,,,,,,,,,,,,,,,,,,,,,,,,,,,,,,,,,,,,,,,,,,,,,,,,,,,,,,,,,,,,,,,,,,,,,,,,,,,,,,,,,,,,,,,,,,,,,,,,,,,,,,,,,,,,,,,,,,,,,,,,,,,,,,,,,,,,,,,,,,,,,,,,,,,,,,,,,,,,,,,,,,,,,,,,,,,,,,,,,,,,,,,,,,,,,,,,,,,,,,,,,,,,,,,,,,,,,,,,,,,,,,,,,,,,,,,,,,,,,,,,,,,,,,,,,,,,,,,,,,,,,,,,,,,,,,,,,,,,,,,,,,,,,,,,,,,,,,,,,,,,,,,,,,,,,,,,,,,,,,,,,,,,,,,,,,,,,,,,,,,,,,,,,,,,,,,,,,,,,,,,,,,,,,,,,,,,,,,,,,,,,,,,,,,,,,,,,,,,,,,,,,,,,,,,,,,,,,,,,,,,,,,,,,,,,,,,,,,,,,,,,,,,,,,,,,,,,,,,,,,,,,,,,,,,,,,,,,,,,,,,,,,,,,,,,,,,,,,,,,,,,,,,,,,,,,,,,,,,,,,,,,,,,,,,,,,,,,,,,,,,,,,,,,,,,,,,,,,,,,,,,,,,,,,,,,
1,0,1,1,1,1,1,1,1,1,1,1,0,1,0,1,1,1,1,1,1,1,1,1,0,1,1,1,1,1,0,0,1,1,0,1,1,1,1,1,1,1,1,1,0,1,1,1,1,1,1,0,1,1,1,1,0,1,1,1,1,1,1,1,1,1,0,1,1,1,0,1,1,1,1,1,0,1,0,1,1,1,1,1,0,1,1,1,1,1,1,1,1,1,1,1,1,1,0,1,1,1,1,1,1,1,0,0,1,1,1,1,0,1,1,1,1,1,0,1,0,0,1,1,0,1,1,1,1,0,0,1,0,1,1,0,1,1,1,1,1,0,1,0,1,1,1,1,1,1,1,0,1,1,1,1,1,1,1,1,1,0,1,0,1,0,1,1,1,1,1,1,1,1,1,1,0,1,1,1,1,1,0,1,0,1,1,0,1,1,1,1,1,1,1,1,0,1,1,1,1,1,1,0,1,0,1,1,1,1,1,1,0,0,0,0,1,1,1,0,0,0,1,1,1,1,0,0,1,1,1,0,0,1,1,1,1,1,1,0,1,1,1,1,1,1,1,1,1,1,0,0,1,0,1,1,1,1,0,1,0,0,1,1,1,1,1,1,1,1,1,1,1,1,1,0,0,1,0,1,1,1,1,0,1,1,1,0,1,0,1,1,1,1,0,1,1,1,1,1,0,1,1,0,1,1,1,1,0,1,1,1,1,1,0,0,1,1,1,1,1,1,0,1,0,1,1,1,0,1,1,1,1,1,1,0,1,1,0,0,1,1,1,1,1,1,1,1,1,1,1,1,0,1,0,1,1,1,1,1,1,0,1,1,1,1,1,0,1,1,1,1,1,1,1,0,1,1,0,1,1,0,1,1,0,1,0,1,0,0,1,1,1,1,1,1,1,1,1,1,1,1,0,1,1,1,1,1,1,1,1,1,1,1,1,0,1,1,0,1,0,0,1,1,1,1,1,0,0,1,1,0,1,1,1,0,1,1,0,1,1,1,1,0,1,1,1,1,0,1,1,1,1,0,0,1,1,1,1,0,1,0,1,1,1,1,1,1,1,1,0,1,1,1,1,1,1,0,1,1,1,1,1,0,1,1,1,1,0,1,0,0,0,1,1,1,1,0,1,1,0,1,1,0,1,0,1,1,0,1,1,0,1,1,0,1,1,1,1,1,1,1,1,0,1,0,1,1,1,1,1,1,1,1,1,1,1,1,1,1,1,0,0,1,0,1,1,0,0,1,1,1,1,1,1,1,0,1,1,1,1,1,0,0,0,1,0,1,0,1,1,0,1,1,1,1,1,1,1,1,0,1,1,1,0,1,1,1,1,1,1,1,1,1,0,1,1,0,1,1,1,1,1,0,1,1,0,0,1,1,1,1,1,1,1,1,1,1,1,0,1,1,1,1,1,1,1,1,1,1,1,1,1,0,1,1,1,0,1,1,1,1,1,1,1,1,1,0,1,1,1,1,1,1,0,0,1,1,1,0,0,1,1,0,1,1,1,0,1,0,1,1,0,1,1,1,1,1,1,1,1,1,0,1,0,1,1,0,1,1,0,1,0,1,0,0,0,0,1,0,1,1,1,0,1,1,0,1,1,1,1,1,1,0,1,0,1,0,1,0,1,0,1,1,0,0,1,1,0,1,1,0,1,1,1,1,1,1,1,1,1,1,1,1,0,1,1,1,1,1,1,1,1,0,1,1,1,1,1,1,1,1,1,0,1,1,0,0,1,1,1,1,1,0,1,1,1,1,1,1,1,1,0,1,0,1,1,1,1,1,1,1,0,0,1,1,1,1,0,1,1,1,1,1,1,1,1,0,0,1,1,0,1,1,1,1,1,1,1,1,0,1,1,1,1,1,1,1,1,1,1,0,0,1,0,1,1,1,1,0,0,0,1,1,0,1,0,0,1,1,1,1,1,1,1,1,0,1,1,1,1,1,0,1,1,0,1,0,1,0,1,1,1,1,1,1,1,1,1,1,0,1,1,0,1,1,0,0,1,1,0,1,1,1,1,1,1,1,1,0,1,1,1,1,1,0,1,1,1,1,1,1,1,1,1,1,1,1,1,0,1,1,1,1,1,1,1,0,1,1,0,1,1,0,0,1,1,1,1,1,1,1,1,0,0,1,1,1,1,0,1,1,0,1,1,0,1,0,1,1,0,1,1,0,1,0,1,1,0,1,1,1,1,1,1,1,1,1,1,1,1,0,1,0,1,1,1,1,0,1,1,1,1,1,0,1,0,1,1,0,0,1,1,0,0,1,1,1,1,1,1,1,0,0,1,1,0,1,1,0,1,1,1,1,0,1,1,1,1,1,1,1,1,0,1,1,1,1,1,1,1,0,0,1,0,1,1,1,1,1,1,1,1,1,1,0,1,0,1,1,1,1,1,1,1,0,1,1,1,1,1,1,1,0,1,1,1,0,1,0,1,1,1,1,0,1,1,1,0,1,1,1,1,1,1,0,1,1,1,1,1,1,1,1,1,0,0,1,0,0,1,1,0,1,1,1,1,1,1,1,1,0,0,1,0,1,1,1,0,1,1,1,1,1,0,1,1,1,1,1,1,1,1,1,1,1,1,1,1,0,1,1,1,1,1,1,1,1,1,1,1,1,1,0,0,0,1,0,0,0,1,1,0,1,1,1,1,1,1,1,0,1,1,1,1,1,1,1,0,1,0,1,1,1,1,0,1,1,0,0,1,1,0,0,1,0,1,1,0,1,1,0,1,1,1,1,0,1,1,0,0,1,1,0,1,1,1,1,1,1,1,0,0,1,1,0,1,1,1,1,1,1,1,0,1,0,1,1,1,1,1,1,1,0,0,0,1,1,1,1,1,1,1,1,0,1,1,1,1,1,0,1,1,1,1,1,1,1,0,1,1,0,0,1,0,1,1,1,1,1,0,1,0,1,1,1,1,1,1,1,1,1,1,1,1,1,1,1,1,1,1,1,1,1,0,1,1,0,1,1,1,1,1,1,1,1,1,1,1,1,1,0,1,1,1,0,1,0,0,1,1,0,1,1,1,1,1,1,1,0,0,1,1,1,0,1,0,0,1,1,1,1,0,1,1,1,1,1,1,1,1,0,1,1,1,1,1,1,0,1,1,1,1,0,0,0,1,1,1,1,1,1,1,0,1,1,1,1,0,1,1,1,1,1,1,1,1,1,1,1,0,1,0,0,1,0,1,1,1,1,1,1,1,1,1,1,1,0,1,0,1,0,0,1,1,1,0,1,1,1,1,0,1,1,0,1,1,0,1,1,0,1,1,0,0,0,0,1,1,1,1,0,1,0,1,0,1,1,1,1,1,1,1,1,1,1,0,1,0,0,1,1,1,1,1,1,0,1,1,1,0,1,0,1,0,1,1,1,1,1,1,0,0,1,1,0,1,1,1,1,0,1,1,1,0,1,1,1,1,1,0,1,1,0,0,0,0,1,1,0,0,0,1,0,1,1,1,1,0,1,1,0,1,1,1,1,1,0,1,0,1,1,1,1,1,0,0,0,1,0,1,1,1,0,1,1,1,1,1,1,1,1,1,1,1,1,0,1,0,1,1,1,1,1,1,1,1,0,1,1,1,1,0,1,0,1,1,0,1,1,1,1,1,1,1,0,1,0,0,1,1,0,1,1,0,1,1,0,0,1,1,1,1,1,0,1,1,1,1,1,1,1,1,0,1,1,0,1,1,0,1,1,1,1,0,1,0,1,1,1,1,1,1,1,1,1,0,1,1,1,1,1,0,1,1,1,1,1,1,1,1,1,0,1,1,1,1,1,1,1,1,0,1,1,1,1,1,1,1,1,1,1,0,0,1,1,1,1,1,0,1,1,1,1,0,1,1,0,0,1,0,0,0,0,0,0,1,1,1,0,1,1,0,1,1,1,1,1,1,1,0,1,0,1,1,1,0,0,1,1,1,1,1,1,1,1,1,1,1,1,1,0,1,1,1,1,1,1,1,0,0,1,1,1,1,1,1,1,1,1,0,1,1,1,1,1,0,0,0,1,1,1,0,0,1,1,1,1,0,1,1,1,1,1,0,1,1,1,0,1,1,1,1,0,0,0,0,0,0,1,1,1,1,1,1,1,1,1,0,1,1,0,1,1,1,0,1,0,0,0,0,1,1,0,1,1,0,1,1,1,0,1,1,1,1,0,0,0,1,1,1,1,1,0,0,0,1,1,1,1,1,0,0,1,1,1,1,1,1,1,1,1,1,0,1,0,1,1,1,1,1,1,1,1,0,1,1,1,0,0,1,1,1,1,0,0,1,1,0,0,1,1,0,1,1,1,1,1,0,0,1,0,0,1,1,1,1,1,1,1,0,1,0,1,0,1,1,0,1,1,0,1,0,1,1,0,1,1,0,1,1,0,1,1,1,1,1,0,1,1,1,1,1,1,1,0,1,1,1,1,0,0,1,1,0,0,0,1,0,0,1,1,1,1,1,0,1,0,1,1,1,1,1,1,1,1,1,1,1,1,1,1,1,1,1,0,1,1,0,1,1,0,1,0,1,0,0,1,1,1,1,1,1,0,1,1,0,1,0,1,0,1,1,1,1,1,1,1,1,0,0,1,1,0,1,0,0,0,0,1,1,1,0,1,0,1,1,1,1,1,1,1,1,1,1,0,1,1,0,0,1,0,0,1,1,1,1,0,1,1,1,1,1,1,1,1,1,0,1,1,0,1,1,1,1,1,1,1,1,0,1,0,1,1,1,1,1,1,1,0,1,1,0,1,1,1,0,1,0,1,1,1,1,0,0,0,1,1,1,1,1,0,0,1,0,1,1,0,1,0,1,0,1,1,1,1,0,1,1,1,1,1,0,1,0,1,1,1,0,1,1,1,1,1,1,1,1,0,1,1,1,1,1,0,1,1,1,1,1,0,1,0,0,1,0,0,1,1,1,0,1,1,1,1,1,1,1,1,1,1,0,1,1,1,1,0,1,0,0,0,1,1,1,1,0,1,1,1,0,0,0,1,1,1,0,1,1,0,1,1,1,1,1,1,1,1,1,0,1,1,1,1,1,1,1,1,1,0,1,1,0,0,1,1,1,1,1,1,1,1,0,0,0,1,0,1,1,0,0,0,1,1,1,0,1,0,1,1,1,0,1,1,1,1,1,1,1,1,1,1,1,1,1,1,1,1,1,1,1,1,1,0,1,1,0,1,1,0,0,1,1,0,1,1,1,1,1,1,1,1,1,1,0,0,0,0,1,1,1,1,1,0,1,1,0,0,1,1,1,1,1,0,1,1,1,1,1,1,1,0,0,1,0,0,0,1,1,1,0,0,1,1,0,1,1,1,1,1,1,1,0,1,1,1,0,1,1,0,1,1,1,1,1,1,1,1,1,1,1,0,1,1,1,1,0,1,0,0,0,1,1,1,1,1,0,1,1,0,1,1,1,1,1,1,1,1,1,0,1,1,1,0,1,1,1,1,0,1,0,1,1,1,0,1,1,1,1,1,0,0,0,0,0,1,1,0,1,1,0,0,1,1,1,1,1,1,1,1,1,1,1,1,1,1,1,0,0,1,0,1,0,1,1,1,1,1,1,0,1,1,1,1,1,1,1,1,1,1,0,1,1,1,1,1,1,1,1,0,1,1,1,1,1,0,1,1,0,1,1,1,1,1,0,1,0,0,0,0,0,0,1,1,1,1,1,1,1,1,1,0,1,0,1,1,0,1,1,1,1,1,1,1,1,1,0,1,1,0,0,0,0,1,0,1,1,0,1,1,1,1,0,1,1,1,1,1,1,1,1,1,0,1,1,1,1,1,1,0,1,1,1,1,1,1,1,1,1,0,1,1,0,1,1,0,1,1,0,1,1,1,0,1,0,1,0,1,1,1,1,1,1,1,0,0,0,0,1,0,1,1,1,1,0,1,0,1,0,0,1,1,1,0,1,1,1,1,1,1,1,1,1,1,1,0,1,1,0,1,1,0,1,1,1,1,1,0,1,1,1,0,1,1,0,0,1,1,1,0,1,1,1,1,1,1,1,1,1,1,1,0,0,1,1,0,1,1,0,1,1,0,1,1,1,1,0,0,0,1,0,1,1,1,1,0,1,0,1,1,1,1,1,1,1,1,1,1,1,1,1,0,1,1,0,1,0,1,1,0,1,0,1,1,1,1,1,1,0,0,1,1,1,1,1,1,1,1,1,1,0,1,1,1,1,1,1,1,1,1,0,1,1,1,1,0,1,1,1,1,1,1,1,1,1,1,1,0,0,1,1,1,1,0,1,1,1,1,1,1,1,1,1,0,1,0,1,1,1,0,1,1,1,0,1,1,0,1,0,1,1,1,0,0,1,1,1,1,1,1,0,0,1,1,1,1,0,1,1,1,1,1,0,0,1,0,1,0,0,0,1,1,1,1,1,1,1,0,0,1,1,1,1,1,1,1,1,1,0,0,1,1,1,1,0,1,1,0,1,1,0,0,1,1,0,0,0,1,0,1,1,1,0,1,1,1,0,1,1,1,0,0,1,1,1,1,1,1,1,0,0,0,1,1,1,1,1,1,1,1,1,1,1,0,0,0,1,0,1,1,1,0,1,0,1,1,1,1,1,1,0,0,0,1,1,1,1,0,0,0,0,1,0,0,1,1,1,1,1,0,0,1,1,1,1,1,1,1,0,1,0,1,0,1,1,1,1,0,1,0,1,1,1,0,1,1,1,1,1,1,1,1,1,0,1,0,1,1,1,1,1,0,1,1,1,1,1,1,1,1,0,1,1,1,1,1,1,1,0,1,1,1,1,1,1,0,1,1,1,0,1,0,1,1,0,1,1,0,1,1,1,1,1,1,0,1,1,0,1,1,0,1,0,1,0,0,1,0,0,1,1,1,0,1,1,0,1,1,1,1,0,1,1,1,1,1,1,1,1,1,1,0,0,1,1,1,1,1,0,1,1,1,1,1,1,1,1,1,1,1,0,1,1,1,0,1,1,0,1,0,0,1,1,1,0,1,1,0,1,1,0,0,1,1,1,0,0,0,1,0,1,0,0,1,1,1,1,1,1,0,1,1,1,1,0,1,1,1,1,1,0,1,1,1,1,1,0,1,1,1,1,1,0,1,1,1,1,1,1,1,0,1,0,1,1,0,1,1,1,1,1,0,1,1,1,1,0,1,1,1,1,1,1,1,1,0,1,1,1,0,1,1,1,0,0,1,0,0,1,0,1,0,1,1,0,1,1,1,1,1,1,1,1,1,1,1,1,1,0,0,0,1,0,0,1,1,1,0,1,1,1,1,1,1,0,1,0,1,1,1,1,1,1,1,1,1,1,1,1,1,0,1,0,0,1,1,1,1,1,1,1,1,1,1,1,0,0,1,1,1,1,1,0,1,1,0,1,1,1,1,0,1,1,1,0,1,1,0,0,1,1,1,0,1,0,1,0,1,1,1,1,1,1,1,1,1,1,1,0,1,0,0,0,1,1,1,0,0,1,1,1,1,1,1,1,0,1,0,0,1,1,1,1,0,1,1,1,0,0,1,0,0,1,1,1,1,1,1,1,0,1,1,1,1,1,1,1,1,1,0,1,1,0,1,0,1,1,0,1,1,1,0,1,1,1,1,1,1,1,1,0,1,1,1,1,0,0,1,1,0,0,1,1,0,0,0,1,1,0,1,1,1,1,0,1,0,0,0,1,1,1,1,0,1,1,0,0,0,1,0,0,1,1,1,1,1,1,1,1,1,1,0,1,1,1,1,1,0,1,0,0,0,1,0,1,1,1,1,0,1,1,1,1,1,1,1,1,1,1,0,1,1,0,0,1,1,1,1,0,1,0,1,1,1,1,1,1,1,1,1,1,0,1,0,1,1,0,1,1,0,1,1,1,1,1,1,1,0,1,0,1,1,1,1,1,0,1,0,1,1,1,1,1,1,1,1,1,1,1,1,1,1,1,0,1,0,1,1,1,1,1,1,0,1,1,0,0,1,1,1,1,1,0,0,1,1,1,1,1,1,0,1,1,1,1,1,1,1,1,0,0,1,0,1,0,1,1,1,1,0,1,1,1,0,0,0,0,1,1,1,1,0,1,1,1,0,0,1,1,1,1,1,0,0,1,1,1,0,1,1,1,1,1,1,1,1,0,1,1,1,1,1,1,0,1,1,1,1,1,0,1,1,1,1,1,1,1,1,1,1,1,0,1,1,1,0,0,0,1,1,0,1,1,1,0,1,1,1,1,1,1,1,1,0,1,1,1,1,0,0,1,0,1,0,1,1,1,0,1,1,1,1,0,1,1,1,1,1,0,0,1,1,1,1,0,0,0,1,1,1,1,0,1,1,1,0,1,1,1,0,0,1,1,1,1,1,0,1,0,1,0,1,1,0,1,1,1,1,1,1,1,1,0,1,1,1,1,1,1,0,1,1,0,1,1,0,1,0,0,1,1,1,1,1,1,1,1,1,1,1,1,1,0,0,1,1,1,1,1,1,0,1,0,1,0,0,0,1,1,0,1,1,1,1,0,1,0,0,1,1,0,1,1,1,1,0,1,0,0,1,1,1,1,1,0,1,1,1,1,1,1,0,1,0,1,0,0,1,1,1,0,1,0,1,1,0,0,1,1,1,1,0,1,1,0,0,1,0,0,0,1,1,1,1,0,0,1,1,1,1,0,1,1,1,0,1,1,1,1,1,0,1,1,1,1,1,1,1,1,0,0,1,0,0,1,1,1,1,1,1,1,1,1,1,1,1,1,1,1,1,1,0,1,1,1,1,1,1,0,1,0,0,1,1,0,1,1,0,1,0,1,1,0,1,0,1,1,1,0,0,0,0,0,1,0,0,1,0,1,1,1,1,1,1,1,1,0,1,0,1,0,1,1,1,1,0,1,1,0,1,1,1,0,1,0,0,0,1,0,1,1,1,1,1,1,0,1,1,1,1,1,1,1,1,0,0,1,0,1,1,1,1,1,1,1,1,1,1,1,1,1,1,1,0,1,0,0,1,0,1,1,1,1,1,0,0,1,1,1,1,1,1,1,0,0,0,1,0,0,1,1,1,1,1,1,0,1,1,1,1,1,1,1,1,1,1,0,1,1,1,1,1,1,1,1,1,0,0,0,1,0,1,1,1,1,0,1,0,1,0,0,1,1,0,1,0,1,1,1,1,1,1,0,0,0,1,1,1,1,1,1,1,1,0,0,1,1,1,1,0,1,0,1,1,1,0,1,0,1,1,1,1,0,1,1,0,1,1,1,0,1,0,0,0,0,0,1,1,1,1,0,1,0,1,1,1,0,0,1,1,1,1,1,1,1,0,1,1,1,1,1,0,0,1,0,0,0,1,1,1,1,1,1,0,1,1,1,1,1,1,0,1,1,0,1,1,0,1,1,0,1,1,1,1,0,1,1,0,1,1,1,1,1,1,0,1,1,0,0,1,1,0,1,1,0,0,1,1,1,1,1,0,1,1,1,1,0,0,1,1,0,0,1,1,1,1,1,0,1,1,1,0,1,1,1,1,0,0,1,1,1,1,1,1,0,0,1,0,1,0,1,1,0,1,1,0,1,1,1,1,1,1,0,1,0,1,1,0,1,1,1,0,0,1,1,1,1,0,1,1,1,1,1,1,1,1,1,1,1,1,1,0,1,1,1,0,1,0,1,1,1,1,1,1,1,1,0,0,1,1,1,1,0,1,1,1,0,1,1,0,1,1,1,0,1,1,1,1,1,1,1,1,1,1,1,1,1,1,1,1,1,1,1,1,1,1,0,1,1,1,1,1,1,0,1,1,1,0,1,1,0,0,1,1,1,1,1,1,1,1,1,1,1,0,1,1,1,1,1,1,1,1,1,1,0,1,1,0,1,1,1,1,1,1,1,1,1,0,1,1,1,1,1,0,1,1,0,1,0,0,1,0,1,1,1,1,1,1,1,1,1,1,1,1,0,0,1,1,0,1,1,1,1,1,1,1,1,1,1,1,1,0,1,1,1,1,1,0,1,1,1,1,1,1,1,0,0,1,1,0,0,0,1,1,1,1,1,1,1,1,1,1,1,1,0,1,1,1,1,1,1,1,1,0,0,1,1,1,0,1,1,1,1,1,1,1,1,0,1,0,1,0,0,1,1,1,1,1,1,1,1,0,1,0,1,1,1,1,1,1,1,1,1,1,1,1,1,0,1,1,1,0,1,1,1,1,1,1,0,1,1,0,1,0,1,1,1,1,1,1,1,0,0,1,1,1,1,0,1,0,0,1,1,1,1,1,1,0,1,1,1,0,1,1,1,0,0,1,1,1,1,1,0,1,0,0,1,1,0,1,1,1,1,0,1,1,1,1,1,1,0,0,1,1,0,1,1,1,1,1,1,1,1,1,1,1,1,1,1,1,0,1,1,1,0,0,1,1,1,1,1,1,0,1,1,1,1,0,1,1,1,1,1,1,1,1,1,1,1,1,0,1,0,1,1,1,1,0,0,0,1,1,1,0,0,0,1,0,1,1,1,0,0,0,1,1,1,1,1,0,1,1,1,0,1,1,0,1,1,0,1,0,0,1,1,0,1,1,1,1,1,1,1,1,1,1,0,0,1,0,1,1,1,1,0,0,0,1,1,1,0,1,1,0,1,1,1,0,1,0,0,1,0,1,1,0,1,1,1,1,1,1,0,1,1,0,1,1,1,1,1,1,1,1,1,1,1,1,1,1,1,1,1,0,0,1,1,1,1,1,1,0,1,1,1,1,1,1,1,1,1,1,0,1,1,1,0,1,1,1,1,1,1,1,1,1,1,1,1,1,1,0,1,1,1,1,1,1,1,1,0,1,1,1,1,1,1,1,1,1,1,1,1,1,1,1,1,1,0,1,1,1,1,1,1,1,0,1,1,0,1,1,1,1,1,1,1,1,1,1,1,1,1,1,1,1,1,1,0,1,1,0,1,0,1,1,1,1,1,0,1,1,1,1,0,1,0,1,1,0,1,1,0,1,0,1,1,1,1,1,1,1,1,1,1,1,0,1,1,1,0,0,1,1,1,1,1,1,0,0,0,1,1,0,1,1,1,1,1,1,0,1,0,1,1,0,1,1,0,1,1,0,1,1,1,1,1,1,1,1,1,1,0,1,1,1,1,1,0,1,1,0,1,1,1,1,1,0,1,0,1,1,0,1,1,0,1,1,1,1,1,1,1,1,1,1,1,1,0,0,1,1,1,1,1,1,1,1,1,1,1,1,1,0,1,1,1,1,1,1,0,0,1,0,1,1,1,1,1,1,1,0,1,1,1,1,0,1,1,1,1,1,1,1,1,1,0,1,0,1,1,1,1,1,1,0,0,1,0,1,0,1,0,1,0,1,1,1,0,1,1,1,1,0,1,1,1,1,1,1,1,1,0,1,1,1,1,1,1,1,1,1,1,0,1,1,1,1,0,0,1,1,1,1,1,1,1,1,0,1,1,1,1,1,1,1,1,1,1,1,1,1,1,1,1,1,1,1,1,1,1,1,1,1,0,1,1,1,0,0,1,0,1,1,1,1,0,0,1,0,1,1,1,1,1,0,1,0,1,1,1,1,0,1,0,1,1,1,0,0,1,1,1,1,1,1,1,1,1,1,1,1,1,1,1,1,1,1,1,0,1,1,0,1,1,1,1,1,0,1,1,1,0,0,1,1,1,1,1,1,1,1,1,1,1,1,1,1,1,1,1,1,1,0,1,1,1,1,0,1,1,1,1,1,1,1,1,1,1,1,0,0,0,1,1,1,1,1,1,0,1,1,0,1,1,1,1,1,0,1,1,1,0,1,0,1,0,0,0,1,1,1,0,0,0,0,1,1,1,1,1,1,1,1,1,1,1,0,1,1,0,0,0,1,1,1,1,1,1,1,1,1,0,1,0,1,1,1,1,1,1,1,1,1,1,1,1,1,1,1,1,1,1,0,1,1,1,0,1,1,1,0,1,1,1,1,1,1,1,0,1,1,1,1,0,0,1,0,1,0,1,1,1,1,1,1,1,0,1,0,1,1,1,0,1,1,1,1,1,1,1,0,1,0,1,1,0,1,1,1,1,1,1,1,1,0,0,1,1,1,1,1,1,1,0,0,1,1,1,1,1,1,1,0,1,1,1,1,1,1,0,1,1,1,1,1,0,1,1,1,1,1,0,1,1,1,1,1,1,1,1,1,1,0,1,1,0,1,1,1,1,0,1,1,1,0,1,1,1,1,0,1,1,1,1,1,1,1,1,0,1,1,1,0,0,0,1,1,0,1,1,1,1,1,0,1,1,0,1,1,1,0,1,1,1,1,1,1,1,1,1,1,1,0,1,0,1,1,0,1,0,1,1,0,1,1,1,1,1,1,1,0,0,1,1,1,0,0,0,1,1,1,1,0,1,1,1,0,1,1,1,1,0,1,1,1,1,1,1,1,1,1,1,1,1,1,1,1,1,1,1,1,0,1,1,1,1,1,1,1,1,0,1,0,0,1,1,1,0,1,1,1,1,1,1,1,1,0,1,0,1,1,1,1,1,1,1,1,1,0,1,0,1,1,1,1,0,1,1,1,1,0,1,1,0,1,0,1,1,1,0,1,1,1,0,1,1,1,1,0,1,0,1,1,1,1,1,1,1,1,0,1,0,1,0,1,0,1,1,1,1,0,1,1,1,1,1,1,0,0,1,1,1,0,1,0,1,0,1,0,0,1,0,1,1,1,1,1,1,0,1,0,1,1,1,1,1,1,1,1,1,1,1,1,1,1,1,1,1,0,0,0,1,1,1,1,1,0,1,1,0,1,1,1,1,0,1,1,1,1,1,0,1,0,1,1,0,1,1,1,1,1,1,1,1,1,1,1,1,1,0,1,1,1,1,0,0,1,1,1,0,1,1,1,1,1,1,1,1,1,1,1,1,0,1,0,1,1,1,1,1,1,1,1,1,0,1,0,0,1,1,1,1,1,1,1,1,1,1,1,0,1,0,1,1,0,1,0,1,1,1,1,1,1,0,0,1,1,1,1,0,1,1,1,0,1,1,1,1,0,0,1,0,1,1,1,1,0,0,1,1,1,0,1,1,0,1,1,1,1,1,1,0,1,1,1,0,1,1,0,1,0,1,1,1,1,0,1,1,0,0,0,1,1,1,1,0,1,0,1,1,1,0,0,1,1,1,1,1,0,1,1,1,1,1,1,0,1,1,1,1,0,1,1,1,0,1,1,0,1,0,1,0,0,1,1,1,0,0,1,1,1,1,1,1,1,1,1,0,1,1,1,0,1,1,1,1,0,1,1,1,1,0,1,1,1,1,0,1,1,1,0,1,0,1,1,1,1,0,1,1,1,1,1,1,1,1,1,0,1,1,1,1,1,1,1,1,1,1,1,1,1,1,1,0,1,0,1,1,1,0,1,1,1,1,0,1,1,1,1,1,1,1,0,1,1,1,1,0,1,1,1,1,1,1,1,0,0,0,1,0,1,1,1,1,0,1,1,1,0,1,1,1,1,1,0,1,1,0,1,1,1,1,1,1,0,1,0,1,1,1,1,0,1,0,0,1,0,0,1,1,1,1,1,1,1,1,1,1,1,1,1,1,1,1,0,0,1,1,0,1,1,1,1,1,1,1,1,0,1,1,1,1,1,1,1,1,0,1,1,0,1,1,1,1,1,1,0,1,1,0,1,1,0,0,1,1,1,1,0,1,1,1,1,0,1,1,1,0,1,1,0,0,1,1,1,0,0,1,1,0,1,1,0,1,1,1,1,0,1,0,1,0,1,1,1,1,1,1,1,1,1,0,1,0,0,1,0,0,1,0,1,0,1,1,1,1,1,1,1,1,1,0,0,1,1,0,1,1,1,1,1,1,0,1,0,1,1,1,1,1,0,1,1,0,1,1,0,1,0,1,1,1,1,0,1,1,1,0,0,1,1,1,0,1,1,1,1,1,1,1,1,1,1,1,0,1,0,1,1,1,1,1,1,1,1,1,1,0,1,1,1,1,1,0,0,1,1,1,0,1,1,1,1,1,0,1,0,1,0,1,1,0,1,1,0,0,0,1,1,0,1,1,0,1,1,1,1,1,1,1,1,1,1,1,1,0,0,1,1,0,1,1,1,1,1,0,1,1,1,1,1,1,1,1,1,1,1,0,1,1,1,1,1,1,1,1,1,0,1,0,1,1,1,1,0,1,0,1,1,1,1,1,1,1,1,1,1,1,1,1,1,1,1,1,1,1,0,0,1,1,1,1,1,0,1,1,1,1,1,1,0,1,0,1,1,1,0,1,1,1,1,1,1,1,0,1,1,1,1,1,0,1,1,1,1,1,1,1,0,1,1,1,1,1,1,1,0,1,1,0,1,1,1,1,0,1,1,1,0,1,1,1,0,1,1,1,1,1,1,1,1,1,1,1,1,1,1,1,1,1,1,1,1,1,0,1,1,1,1,0,1,1,1,1,1,1,0,0,1,0,1,1,0,0,1,1,0,1,1,1,1,1,0,0,0,1,1,1,1,1,1,1,0,1,1,1,1,1,1,1,1,1,0,1,1,1,1,0,1,0,1,1,0,0,1,1,1,1,0,0,1,1,0,1,0,1,1,1,1,0,1,1,1,1,0,1,1,1,1,1,0,0,1,0,1,1,1,1,1,1,1,1,1,0,1,1,1,1,0,0,1,1,1,1,1,1,1,0,0,1,1,1,1,1,1,0,1,0,1,0,1,1,1,0,1,0,1,1,0,0,1,1,1,1,0,1,1,1,1,1,1,1,1,0,1,1,1,1,1,1,1,1,0,0,1,1,1,0,1,1,0,0,1,0,1,1,1,1,1,1,1,1,1,1,1,0,1,1,1,0,1,1,1,1,1,0,1,1,1,1,1,1,1,1,0,1,1,1,1,0,1,1,1,1,0,0,1,0,1,1,1,1,1,1,1,0,1,1,1,1,1,1,1,1,0,1,1,1,1,1,1,1,1,1,0,1,1,0,0,1,0,1,1,1,1,1,1,1,1,1,1,1,1,1,1,0,1,1,1,1,1,1,1,1,1,1,1,0,1,1,1,1,1,1,1,1,0,1,1,1,1,1,1,1,1,1,0,1,1,1,1,1,0,0,1,1,1,0,1,0,1,1,0,1,0,1,1,1,1,1,1,1,1,0,1,1,1,1,0,1,1,1,0,1,0,1,1,0,1,1,0,1,1,0,0,1,1,1,1,0,1,1,0,1,1,0,1,1,1,1,1,1,1,1,0,1,1,1,0,1,1,1,0,1,1,0,1,1,1,1,0,1,0,0,1,0,1,0,1,1,0,1,1,1,1,1,1,1,1,1,0,1,0,1,0,0,1,0,1,1,1,1,1,1,1,1,1,1,0,1,1,1,1,1,1,1,1,1,1,1,1,1,1,1,1,1,1,0,1,1,1,1,0,0,1,1,0,1,1,0,1,0,1,1,1,1,1,1,1,1,1,1,0,1,1,1,1,1,1,0,1,1,1,1,1,1,1,1,0,1,0,0,1,1,0,0,1,0,1,1,1,1,1,1,1,0,1,1,1,0,1,1,1,1,1,1,1,1,1,1,1,1,1,1,1,1,1,1,1,1,1,1,1,1,1,0,1,0,0,0,1,0,1,1,1,1,1,0,1,1,1,1,1,1,1,0,1,1,1,0,1,1,1,1,0,1,1,1,1,0,1,0,1,1,1,1,0,1,0,1,1,1,1,1,1,1,0,1,1,1,0,1,1,0,1,1,1,0,0,1,1,1,1,1,1,1,1,1,1,1,1,1,1,1,1,1,1,0,1,0,1,1,1,1,1,1,1,1,1,1,1,1,1,1,1,1,1,1,0,0,0,1,1,1,0,1,1,1,0,1,1,0,1,1,1,0,1,0,1,0,1,0,0,1,1,1,1,0,0,1,0,1,0,1,1,1,1,1,0,0,1,1,1,0,1,1,1,1,1,0,1,1,1,1,1,0,1,1,1,1,1,0,1,1,1,1,1,1,1,1,0,1,1,1,1,1,0,1,1,1,1,1,1,1,1,0,1,0,0,1,1,1,1,1,0,1,0,1,1,1,0,1,1,1,1,1,0,1,1,1,0,0,1,1,1,1,1,1,1,1,1,1,1,0,1,1,1,1,1,1,1,1,1,1,1,1,1,1,1,1,1,1,1,1,0,1,1,1,0,1,1,1,1,0,1,1,0,0,1,1,1,1,1,1,0,0,1,1,1,1,1,1,0,0,1,1,1,0,0,1,1,1,1,1,1,1,1,0,1,1,1,1,0,1,1,1,1,1,1,1,0,1,1,1,1,0,1,1,1,1,0,0,1,1,0,1,1,0,1,1,1,0,1,1,1,0,1,1,0,1,1,1,0,1,1,1,1,0,1,1,1,1,0,1,1,1,0,1,1,1,0,1,0,1,0,1,1,1,1,1,1,1,1,1,1,0,0,1,1,1,0,1,1,1,1,1,1,0,1,1,1,1,1,0,1,0,1,1,1,1,1,1,1,1,1,0,1,1,1,1,1,1,1,1,1,0,0,1,1,1,1,1,0,1,1,0,1,1,1,0,1,0,1,0,0,0,0,1,0,1,1,1,1,0,0,1,1,1,0,0,1,1,1,1,1,1,0,1,1,1,1,1,1,1,1,0,1,1,0,1,1,1,0,1,1,1,1,1,1,0,1,1,1,1,1,1,1,1,0,1,1,0,1,0,0,1,1,0,0,1,1,0,1,1,1,1,1,0,0,1,1,1,1,0,1,1,1,1,1,1,1,1,1,1,0,1,1,1,1,1,1,1,1,1,0,1,1,1,1,1,1,1,1,1,1,1,1,1,1,1,1,0,1,0,1,1,1,1,1,0,1,1,0,0,1,1,0,1,1,1,1,1,0,1,1,1,1,1,1,1,1,1,1,0,1,1,0,1,0,1,1,0,1,0,0,0,1,1,1,0,1,0,1,1,1,0,1,1,1,0,1,1,1,1,1,0,1,0,1,1,1,0,1,1,0,1,1,1,1,1,1,1,1,0,0,1,1,1,0,1,0,1,1,1,1,1,1,1,1,1,1,1,0,1,1,1,1,1,0,0,1,1,1,1,1,1,1,1,0,0,1,1,1,0,1,1,1,0,0,1,1,1,1,1,1,1,1,0,0,1,0,1,0,1,0,1,0,0,1,1,1,0,1,1,1,1,1,1,1,0,1,1,0,1,1,1,0,1,0,1,1,1,1,1,1,1,0,1,1,0,1,0,0,1,1,1,1,1,1,1,1,1,1,1,0,1,0,1,1,1,0,1,0,1,1,0,1,1,1,0,1,1,0,1,1,1,1,1,1,1,1,1,1,1,0,1,1,1,1,1,1,1,1,1,1,1,1,1,1,1,1,1,1,0,0,1,1,1,1,1,1,1,0,1,1,1,1,1,1,0,1,1,0,1,1,1,1,1,0,1,1,1,0,1,0,1,0,1,0,1,1,1,1,1,0,1,1,1,1,0,1,1,1,1,0,1,0,1,1,1,1,1,1,1,1,1,1,1,0,0,1,1,1,1,0,1,1,0,1,1,1,1,0,1,1,1,1,1,1,1,1,1,0,1,0,1,1,1,1,0,1,1,1,1,1,1,1,0,1,1,0,0,1,1,1,1,1,1,1,0,1,0,1,1,1,1,0,1,1,1,1,0,1,1,1,1,0,1,1,1,1,1,1,1,1,0,1,1,0,0,1,1,1,1,1,0,1,1,1,1,1,1,1,1,1,0,1,1,1,1,1,1,1,1,0,1,1,1,1,1,0,1,0,0,1,1,1,0,0,1,1,1,1,0,1,0,1,0,1,1,0,1,1,1,1,1,1,0,1,1,1,1,1,1,1,0,1,1,0,1,1,0,0,1,1,1,1,1,1,1,1,1,1,1,1,0,1,1,1,1,1,1,1,1,0,1,1,1,1,1,0,0,0,1,1,0,1,1,0,0,0,1,1,1,1,1,1,1,1,0,1,1,1,0,1,1,1,1,1,1,1,1,1,0,1,1,1,1,1,1,1,1,1,1,1,1,0,1,1,1,0,1,0,1,1,1,0,0,0,1,1,1,0,1,1,1,0,1,1,1,1,0,1,0,1,1,0,1,1,1,1,1,1,1,1,0,1,1,0,0,1,0,1,1,0,1,0,1,1,1,1,1,1,1,1,1,1,0,1,1,1,1,1,1,1,1,1,1,1,0,1,0,1,0,1,0,1,1,1,1,1,1,1,0,1,0,1,0,0,0,1,1,1,1,1,1,0,1,1,1,0,1,1,1,1,0,1,0,1,1,1,1,0,1,1,1,1,1,0,1,1,0,1,1,1,1,1,0,1,1,0,1,1,1,1,0,1,1,1,1,1,1,1,0,1,1,1,0,1,1,1,0,0,1,1,1,1,1,1,0,1,1,0,1,1,1,1,1,1,0,1,1,1,1,1,1,1,1,0,1,1,1,0,1,1,1,1,1,1,1,1,1,1,1,0,1,1,1,1,1,0,1,1,1,0,1,1,1,0,1,0,1,0,0,0,1,1,1,1,1,1,0,1,1,1,1,1,1,0,1,1,1,1,1,1,1,1,1,1,1,0,0,1,1,1,0,0,1,1,1,1,1,1,1,1,1,1,1,1,1,1,1,1,1,1,1,1,1,1,1,1,1,1,1,1,1,1,0,1,1,1,1,1,0,0,1,1,1,1,1,1,0,1,0,0,1,1,1,1,1,1,1,1,0,0,1,1,1,0,0,1,1,1,1,0,1,1,0,1,1,1,1,1,0,1,1,0,1,1,1,1,0,1,1,1,1,1,1,1,1,1,1,1,0,1,1,0,1,1,1,1,1,1,0,1,1,1,1,1,1,0,1,1,0,1,1,1,1,0,0,0,1,1,0,1,1,0,1,1,1,1,0,1,1,0,1,1,1,1,1,1,0,1,1,1,1,0,1,0,1,1,1,1,1,1,1,1,1,0,1,1,1,1,1,1,1,1,1,1,1,1,1,1,0,1,1,1,1,1,1,1,0,0,1,1,1,1,1,1,1,1,1,1,1,1,1,0,1,1,1,1,1,1,1,0,0,1,1,1,1,1,1,0,1,0,1,0,1,1,1,1,1,1,1,1,1,1,1,1,1,1,1,1,1,1,1,0,1,1,1,1,1,1,0,1,1,1,1,0,0,0,1,1,0,1,0,1,1,0,1,0,1,1,0,0,1,1,1,1,1,0,0,0,1,1,0,1,0,0,1,1,1,0,1,0,1,1,1,1,1,1,1,0,1,1,1,1,1,1,1,1,0,1,0,1,0,1,1,1,0,1,1,1,1,1,0,0,0,1,1,1,1,1,1,0,1,1,1,0,0,1,0,1,0,0,1,1,1,1,0,1,0,0,1,1,1,1,0,1,1,1,1,1,1,1,1,1,1,1,1,0,1,0,1,1,0,1,1,1,1,1,1,1,0,1,1,1,1,1,1,0,1,1,1,1,1,1,1,1,1,1,0,1,0,1,1,1,1,1,1,0,1,1,1,1,1,1,1,0,1,1,1,1,0,1,1,1,0,0,0,1,0,1,1,0,0,1,1,0,1,1,1,1,1,0,1,1,1,1,1,0,0,1,1,1,1,1,1,1,1,1,0,1,1,1,0,1,0,0,0,1,1,0,1,1,1,1,1,1,1,1,1,0,1,1,1,1,1,1,1,1,0,1,1,1,1,0,1,1,1,1,1,1,1,1,1,0,1,1,1,1,1,1,0,0,0,1,1,1,0,1,1,1,1,1,1,0,0,1,1,1,1,1,0,1,0,1,1,1,1,0,1,1,1,0,1,0,1,1,1,1,1,1,1,1,1,1,1,1,0,1,0,1,1,1,0,1,1,1,1,0,1,0,1,1,1,1,1,0,1,1,1,1,1,1,1,1,1,1,1,1,1,1,0,1,1,1,1,1,1,1,1,1,1,1,1,1,0,1,1,1,1,1,0,1,0,1,1,1,0,1,1,0,1,1,0,0,1,1,0,1,1,1,1,1,0,1,0,1,1,1,1,0,1,0,1,1,1,1,1,0,1,1,1,0,1,1,1,0,1,1,1,1,1,1,1,1,1,1,1,1,1,1,1,1,1,1,1,1,1,0,1,1,0,1,1,0,1,1,1,1,1,1,1,1,1,0,1,0,1,1,1,0,1,1,1,1,0,1,1,0,0,1,1,1,1,1,1,1,0,1,1,1,1,1,0,1,1,1,1,0,1,1,0,1,1,0,1,0,1,1,1,1,1,1,1,1,1,1,0,1,1,0,1,1,1,0,0,0,1,1,1,1,1,0,1,1,0,1,1,1,1,1,1,0,1,1,1,1,0,1,1,1,1,0,1,1,0,1,1,1,0,1,1,1,1,1,0,1,1,0,0,1,1,1,1,1,0,0,1,0,1,1,1,1,1,0,0,1,1,0,1,1,1,1,1,1,1,1,1,1,1,1,0,1,0,1,1,1,1,0,1,1,0,1,1,1,1,1,1,1,1,1,0,1,1,1,1,1,1,0,1,1,1,1,1,0,1,1,1,0,0,1,1,1,1,1,1,0,1,1,1,1,1,1,1,1,1,1,1,1,1,1,1,1,1,1,0,1,1,1,1,1,1,1,0,1,1,1,1,0,0,1,1,1,1,1,1,1,1,1,1,0,1,1,1,1,1,0,1,1,1,1,0,1,1,1,1,1,1,1,1,1,1,1,0,0,1,0,1,1,1,1,1,0,1,1,1,1,0,1,1,1,1,1,1,1,1,0,0,0,1,0,1,1,1,0,1,1,1,1,1,1,1,1,0,1,1,1,1,1,1,0,1,0,1,1,1,0,0,1,0,1,1,1,1,0,1,1,1,1,1,1,0,1,1,1,1,1,0,1,1,1,1,1,1,0,1,0,1,1,1,1,1,0,1,1,0,1,1,1,1,1,1,1,0,1,0,1,1,1,1,1,0,1,1,1,0,1,1,0,1,0,1,0,1,1,1,1,1,1,1,1,1,1,1,1,1,1,1,1,1,0,1,1,1,1,1,1,1,1,1,1,1,1,1,1,1,0,1,1,0,1,1,0,1,1,1,1,0,1,1,1,1,1,1,1,1,1,0,1,1,1,1,1,1,1,0,1,1,0,1,1,1,0,0,1,1,0,1,1,0,0,1,1,1,1,1,1,1,1,1,1,1,1,1,0,1,1,1,0,1,1,0,1,1,1,1,0,1,1,1,1,1,1,1,1,1,1,1,0,1,1,0,1,1,1,0,1,1,1,1,1,1,1,1,1,1,1,0,1,1,1,1,1,1,0,0,1,1,1,1,1,1,1,1,0,1,0,0,0,1,1,1,1,1,1,1,1,1,1,1,1,1,1,0,1,1,1,1,0,1,1,0,0,1,1,1,1,1,0,1,1,1,1,1,1,0,0,0,0,1,0,0,1,0,1,1,1,1,1,1,1,0,1,1,1,1,1,0,1,0,1,1,0,1,1,1,1,1,1,1,1,1,1,1,0,1,1,1,0,1,1,1,0,1,1,1,1,1,0,1,1,1,1,1,1,1,1,1,1,0,1,0,0,0,1,0,1,1,1,1,1,0,1,0,1,1,1,0,1,1,1,0,1,1,1,1,1,1,1,1,1,0,1,0,1,1,1,1,0,0,1,1,1,1,1,0,0,1,0,1,0,1,1,0,0,0,0,0,1,1,1,1,0,1,0,1,1,0,1,1,1,1,0,1,1,1,1,1,1,1,0,0,1,1,1,1,1,1,1,1,1,0,1,1,1,1,1,1,1,1,1,0,0,1,1,0,1,1,1,0,1,1,1,1,0,1,1,0,1,1,1,1,0,1,1,1,1,1,1,1,1,1,1,0,1,1,0,1,1,0,1,0,0,0,1,1,1,1,0,0,1,1,0,1,0,1,1,1,1,1,1,1,0,1,1,1,0,1,1,1,0,1,0,1,1,1,1,1,0,1,0,1,1,0,0,1,1,1,1,1,1,1,1,1,1,1,0,1,0,1,1,1,1,0,0,1,1,1,1,1,1,1,1,0,1,1,1,1,1,1,1,1,1,0,0,1,1,1,1,1,1,1,1,1,1,1,1,1,1,0,0,0,0,0,1,1,1,0,0,1,1,1,1,1,1,1,1,1,1,1,0,1,1,1,1,1,0,1,1,0,0,0,1,1,1,1,1,1,1,1,0,1,0,0,1,1,1,1,1,1,1,1,1,1,0,0,0,1,1,1,1,1,1,1,1,1,0,0,1,0,1,1,1,1,1,0,0,1,1,1,1,1,0,1,1,1,1,0,1,0,1,1,1,1,0,1,0,1,1,1,0,1,1,1,1,1,1,1,0,1,1,1,1,0,0,1,0,1,1,1,1,0,1,1,0,1,0,0,1,1,1,1,1,0,1,1,0,1,0,1,1,1,1,0,1,1,1,1,0,1,1,1,1,1,0,0,0,1,1,1,1,1,0,0,1,0,1,1,1,0,1,0,0,0,1,1,1,1,1,1,1,0,1,1,1,0,1,1,1,1,1,1,1,1,1,1,1,1,1,0,0,1,1,0,1,1,0,0,1,1,1,1,1,1,1,0,1,1,1,1,1,1,1,0,1,1,1,0,1,1,1,1,1,1,0,1,1,1,1,0,1,1,0,1,1,1,1,1,0,1,1,1,1,1,1,1,1,1,1,1,1,1,1,0,1,1,1,1,1,1,1,1,1,1,1,1,0,0,1,1,1,1,1,1,1,1,1,1,0,0,0,1,1,1,1,1,1,0,1,1,1,1,1,1,1,1,1,1,1,1,1,1,1,1,1,1,0,1,1,1,1,1,0,0,0,1,1,1,1,1,1,0,1,1,1,1,0,0,1,0,1,1,1,0,1,1,1,1,1,1,1,1,1,1,,,,,,,,,,,,,,,,,,,,,,,,,,,,,,,,,,,,,,,,,,,,,,,,,,,,,,,,,,,,,,,,,,,,,,,,,,,,,,,,,,,,,,,,,,,,,,,,,,,,,,,,,,,,,,,,,,,,,,,,,,,,,,,,,,,,,,,,,,,,,,,,,,,,,,,,,,,,,,,,,,,,,,,,,,,,,,,,,,,,,,,,,,,,,,,,,,,,,,,,,,,,,,,,,,,,,,,,,,,,,,,,,,,,,,,,,,,,,,,,,,,,,,,,,,,,,,,,,,,,,,,,,,,,,,,,,,,,,,,,,,,,,,,,,,,,,,,,,,,,,,,,,,,,,,,,,,,,,,,,,,,,,,,,,,,,,,,,,,,,,,,,,,,,,,,,,,,,,,,,,,,,,,,,,,,,,,,,,,,,,,,,,,,,,,,,,,,,,,,,,,,,,,,,,,,,,,,,,,,,,,,,,,,,,,,,,,,,,,,,,,,,,,,,,,,,,,,,,,,,,,,,,,,,,,,,,,,,,,,,,,,,,,,,,,,,,,,,,,,,,,,,,,,,,,,,,,,,,,,,,,,,,,,,,,,,,,,,,,,,,,,,,,,,,,,,,,,,,,,,,,,,,,,,,,,,,,,,,,,,,,,,,,,,,,,,,,,,,,,,,,,,,,,,,,,,,,,,,,,,,,,,,,,,,,,,,,,,,,,,,,,,,,,,,,,,,,,,,,,,,,,,,,,,,,,,,,,,,,,,,,,,,,,,,,,,,,,,,,,,,,,,,,,,,,,,,,,,,,,,,,,,,,,,,,,,,,,,,,,,,,,,,,,,,,,,,,,,,,,,,,,,,,,,,,,,,,,,,,,,,,,,,,,,,,,,,,,,,,,,,,,,,,,,,,,,,,,,,,,,,,,,,,,,,,,,,,,,,,,,,,,,,,,,,,,,,,,,,,,,,,,,,,,,,,,,,,,,,,,,,,,,,,,,,,,,,,,,,,,,,,,,,,,,,,,,,,,,,,,,,,,,,,,,,,,,,,,,,,,,,,,,,,,,,,,,,,,,,,,,,,,,,,,,,,,,,,,,,,,,,,,,,,,,,,,,,,,,,,,,,,,,,,,,,,,,,,,,,,,,,,,,,,,,,,,,,,,,,,,,,,,,,,,,,,,,,,,,,,,,,,,,,,,,,,,,,,,,,,,,,,,,,,,,,,,,,,,,,,,,,,,,,,,,,,,,,,,,,,,,,,,,,,,,,,,,,,,,,,,,,,,,,,,,,,,,,,,,,,,,,,,,,,,,,,,,,,,,,,,,,,,,,,,,,,,,,,,,,,,,,,,,,,,,,,,,,,,,,,,,,,,,,,,,,,,,,,,,,,,,,,,,,,,,,,,,,,,,,,,,,,,,,,,,,,,,,,,,,,,,,,,,,,,,,,,,,,,,,,,,,,,,,,,,,,,,,,,,,,,,,,,,,,,,,,,,,,,,,,,,,,,,,,,,,,,,,,,,,,,,,,,,,,,,,,,,,,,,,,,,,,,,,,,,,,,,,,,,,,,,,,,,,,,,,,,,,,,,,,,,,,,,,,,,,,,,,,,,,,,,,,,,,,,,,,,,,,,,,,,,,,,,,,,,,,,,,,,,,,,,,,,,,,,,,,,,,,,,,,,,,,,,,,,,,,,,,,,,,,,,,,,,,,,,,,,,,,,,,,,,,,,,,,,,,,,,,,,,,,,,,,,,,,,,,,,,,,,,,,,,,,,,,,,,,,,,,,,,,,,,,,,,,,,,,,,,,,,,,,,,,,,,,,,,,,,,,,,,,,,,,,,,,,,,,,,,,,,,,,,,,,,,,,,,,,,,,,,,,,,,,,,,,,,,,,,,,,,,,,,,,,,,,,,,,,,,,,,,,,,,,,,,,,,,,,,,,,,,,,,,,,,,,,,,,,,,,,,,,,,,,,,,,,,,,,,,,,,,,,,,,,,,,,,,,,,,,,,,,,,,,,,,,,,,,,,,,,,,,,,,,,,,,,,,,,,,,,,,,,,,,,,,,,,,,,,,,,,,,,,,,,,,,,,,,,,,,,,,,,,,,,,,,,,,,,,,,,,,,,,,,,,,,,,,,,,,,,,,,,,,,,,,,,,,,,,,,,,,,,,,,,,,,,,,,,,,,,,,,,,,,,,,,,,,,,,,,,,,,,,,,,,,,,,,,,,,,,,,,,,,,,,,,,,,,,,,,,,,,,,,,,,,,,,,,,,,,,,,,,,,,,,,,,,,,,,,,,,,,,,,,,,,
1,1,1,0,1,0,1,1,0,1,1,1,0,0,1,1,1,0,1,0,1,1,1,1,1,1,0,1,1,1,1,1,1,1,1,1,0,1,1,1,1,1,1,1,1,1,0,1,1,1,1,1,0,1,1,1,1,1,0,1,1,1,1,1,0,1,1,1,0,1,0,0,1,0,1,0,1,1,1,1,0,1,1,1,1,1,1,1,1,1,1,1,1,1,1,1,1,1,1,1,1,0,1,1,1,1,1,1,1,1,1,1,1,1,1,1,1,1,1,1,1,1,1,0,1,1,1,1,1,0,1,0,1,1,1,1,1,1,1,1,1,1,1,1,1,1,1,1,1,1,1,0,1,1,1,1,1,1,0,1,1,0,1,1,0,1,1,1,1,1,1,0,1,1,1,1,1,1,1,1,0,1,1,1,1,1,1,1,1,0,1,1,1,1,1,1,1,1,1,1,1,1,1,1,1,0,1,0,1,1,1,1,1,1,1,1,0,1,0,1,1,1,1,1,1,1,1,1,1,1,1,0,1,0,1,0,1,1,1,0,1,1,0,1,1,1,1,1,1,0,1,1,1,1,1,1,1,1,1,1,1,1,1,1,1,1,1,0,1,0,0,1,1,1,1,1,1,1,1,1,1,1,0,1,0,1,1,0,1,0,1,1,1,1,1,1,1,1,1,1,1,1,1,0,1,1,1,1,1,0,1,0,1,1,1,1,0,1,1,1,1,1,1,1,1,1,1,1,1,1,0,1,1,1,1,1,1,0,1,1,0,1,1,1,1,1,1,1,0,1,1,0,1,1,1,1,1,1,0,1,0,1,1,1,1,1,1,1,1,1,1,0,0,1,1,1,1,0,0,1,1,1,1,1,1,1,1,0,1,1,1,0,0,1,1,0,1,0,0,1,1,1,1,1,1,1,1,0,1,1,0,0,0,1,0,1,1,0,1,0,1,1,0,0,1,0,1,1,1,1,0,1,1,0,0,1,1,0,1,0,1,1,1,0,1,1,1,1,1,1,1,1,0,0,0,1,1,1,1,0,1,1,0,1,0,1,1,1,1,1,1,0,1,1,1,1,1,0,1,1,1,1,1,1,1,0,1,1,0,1,1,1,1,1,1,1,0,1,1,0,1,1,1,1,1,1,0,1,1,0,1,1,1,1,1,1,1,0,1,1,1,1,1,1,1,1,1,1,1,1,1,1,1,1,0,0,0,0,1,1,1,1,1,1,1,1,1,1,1,1,1,1,1,1,1,1,1,1,1,0,1,1,0,0,1,1,1,1,1,1,1,1,1,1,1,1,0,1,1,1,1,1,1,1,1,1,1,1,1,1,1,1,1,1,1,1,0,1,1,1,1,1,0,1,1,1,1,0,1,1,1,1,1,0,0,1,1,1,1,1,1,1,1,1,1,1,1,1,0,1,0,1,1,1,0,1,0,1,1,1,1,1,1,1,1,1,0,1,1,1,1,1,0,1,0,1,0,1,1,0,0,1,1,0,1,1,1,1,1,1,1,1,1,0,1,1,1,1,1,1,1,1,1,1,1,1,1,1,1,1,0,1,1,1,1,0,0,1,1,0,1,1,0,1,1,1,1,0,1,1,1,1,1,0,1,1,1,1,1,1,1,0,1,1,1,1,1,1,0,1,1,1,1,1,1,1,1,1,1,1,1,1,1,1,1,1,1,1,1,1,1,1,1,1,1,1,1,1,1,1,0,1,1,1,1,1,1,1,1,1,1,1,1,1,1,1,1,1,1,1,1,1,1,1,0,1,1,1,0,1,1,1,0,0,1,0,1,1,1,1,1,1,1,1,0,1,1,1,1,1,1,1,1,1,1,1,1,1,1,1,0,1,1,1,1,0,1,1,1,0,1,1,1,1,1,1,1,1,1,0,0,0,1,0,1,1,1,1,1,1,1,1,1,1,1,1,1,0,1,1,1,1,1,1,1,0,1,1,1,1,1,1,1,1,1,1,0,0,0,1,0,1,1,1,1,1,1,1,1,1,1,1,1,1,1,1,1,1,1,1,1,0,1,1,1,1,1,0,1,1,1,1,1,1,1,1,1,1,1,0,1,1,0,1,1,0,1,0,1,1,1,0,1,0,1,1,1,0,1,1,0,1,1,1,1,1,1,1,1,1,1,0,0,1,1,0,1,0,1,1,1,1,1,1,1,1,1,1,1,1,1,1,1,1,0,1,0,0,1,1,1,0,1,1,1,1,1,1,1,1,1,1,1,1,1,1,1,1,0,1,1,1,0,1,1,1,1,1,1,1,1,0,1,0,1,0,1,1,1,1,1,1,1,1,1,1,1,0,1,1,1,1,0,1,1,0,1,1,1,0,1,1,1,1,1,1,1,0,1,1,1,0,1,1,1,1,1,1,1,1,1,0,1,1,0,1,1,1,1,1,1,1,1,1,1,1,1,0,1,1,1,1,1,1,1,1,1,1,0,1,1,1,1,1,1,1,1,1,1,1,1,1,1,1,1,1,1,1,1,1,1,1,1,1,1,1,0,1,1,1,0,0,1,1,1,1,1,1,1,0,1,1,0,1,1,1,1,0,1,1,0,1,1,1,1,1,0,0,1,1,1,1,1,1,1,1,0,1,1,1,1,1,1,1,1,1,1,1,1,0,1,1,0,1,1,1,1,1,1,1,1,0,0,1,1,1,1,1,1,0,1,1,1,1,0,0,1,0,0,0,1,0,0,1,0,1,0,1,1,1,1,1,1,1,1,1,1,1,1,0,1,1,1,0,0,0,1,1,1,1,1,0,1,1,1,1,1,1,1,1,1,1,1,1,0,1,1,0,0,1,1,1,1,1,1,1,1,1,1,1,1,0,1,1,1,1,1,1,1,1,1,1,1,0,1,1,1,1,1,0,1,1,1,0,1,1,1,0,0,1,1,1,0,1,1,1,0,1,1,1,0,0,1,1,1,1,1,1,1,1,0,1,1,1,1,0,1,1,0,1,0,1,1,1,1,1,1,1,1,1,0,1,1,1,1,0,1,1,1,1,1,1,0,1,1,1,0,1,0,1,1,1,1,1,0,1,1,1,1,1,0,1,1,0,1,1,1,1,1,1,1,1,1,1,0,1,1,0,1,1,1,0,1,1,1,1,1,0,1,0,1,1,1,1,1,1,1,0,1,1,1,0,1,1,1,0,1,1,0,1,1,1,1,1,1,1,1,1,1,1,1,1,1,0,1,1,1,1,1,1,0,1,1,1,1,1,1,1,0,1,0,1,1,1,1,1,1,1,0,1,1,0,1,1,1,1,1,1,1,1,1,1,1,1,1,1,1,0,1,1,1,1,1,1,1,1,1,1,1,1,1,1,0,1,1,1,1,1,1,1,1,1,1,1,1,1,1,1,0,1,1,1,1,1,1,1,1,1,1,0,1,1,1,1,1,1,1,1,1,1,0,1,0,1,0,0,1,1,1,1,1,0,1,1,1,1,1,1,1,1,1,1,0,1,1,0,1,1,1,1,1,1,1,1,1,0,1,1,1,0,1,0,1,1,0,1,0,0,1,0,1,0,1,1,1,1,1,1,1,1,1,1,1,1,1,1,0,1,1,1,1,1,1,1,1,1,1,1,1,1,1,1,1,0,1,1,1,1,1,0,1,1,1,1,1,0,1,1,1,1,1,1,1,1,1,1,1,1,1,1,1,0,1,0,1,0,1,1,1,1,1,1,1,1,1,0,1,1,1,1,1,1,1,1,0,1,1,1,1,0,1,1,1,1,0,1,1,1,1,1,1,1,1,1,1,1,1,1,1,1,1,1,1,1,1,1,0,1,1,1,1,1,1,1,1,1,1,1,0,1,0,0,1,1,1,0,1,1,1,1,1,1,1,1,1,1,1,1,1,1,1,1,0,0,1,1,1,1,1,1,1,1,1,0,1,1,1,1,1,1,1,0,1,1,0,0,1,1,0,0,1,1,1,1,1,1,1,1,1,1,1,1,1,1,1,0,1,1,0,1,1,0,0,1,1,1,0,0,1,1,1,1,1,0,1,1,0,1,0,1,1,1,1,1,1,1,1,1,1,1,1,1,1,1,1,1,1,1,0,0,1,1,1,1,1,0,1,1,0,0,1,1,1,1,0,1,0,1,0,1,1,1,1,1,1,1,0,1,1,1,0,1,1,0,1,1,1,1,1,0,0,1,0,1,1,1,1,1,1,1,1,1,1,1,0,0,1,1,1,1,1,1,1,1,1,1,0,1,1,1,0,0,1,1,0,1,1,0,1,1,1,1,1,1,1,1,1,0,1,0,1,0,1,1,1,1,1,1,1,0,1,1,1,0,1,1,1,1,1,0,1,1,1,1,1,1,1,1,1,1,1,1,0,1,0,1,1,1,1,1,1,1,1,1,1,0,1,1,1,1,1,1,1,1,1,1,0,1,1,1,1,1,1,1,1,1,0,1,1,1,1,1,0,1,0,1,1,1,1,1,1,0,1,1,1,1,1,1,1,0,1,1,1,1,1,1,1,1,0,1,1,1,1,1,0,1,1,1,1,1,1,1,1,1,1,1,1,1,1,1,1,1,1,0,0,1,1,1,1,1,1,1,1,0,1,1,1,0,1,0,1,1,1,0,1,1,0,1,1,1,1,1,1,1,1,1,1,1,1,1,1,1,1,0,1,1,0,1,1,0,1,1,1,1,1,1,0,1,1,1,1,0,1,1,1,1,1,1,1,1,1,1,1,1,0,1,1,0,1,0,0,0,1,0,1,1,1,1,1,1,1,1,1,1,1,1,0,0,1,1,1,1,0,1,1,1,1,1,1,1,1,1,1,1,1,1,1,1,1,1,1,1,1,1,1,1,1,0,1,1,1,1,1,1,1,0,1,1,1,1,1,1,1,1,1,1,1,1,0,1,0,1,1,1,1,1,1,0,0,0,1,1,0,0,0,0,1,1,0,0,1,1,1,1,1,0,0,1,1,1,1,1,0,1,0,1,1,1,1,1,1,1,0,0,1,1,1,1,1,1,1,1,1,1,0,1,1,1,1,1,1,1,1,1,1,1,1,1,1,1,1,1,1,1,0,1,1,1,1,1,1,1,1,1,1,1,1,1,1,0,1,1,1,1,0,0,1,1,1,1,1,1,1,1,1,1,1,0,0,1,1,0,1,1,0,0,1,1,1,1,1,1,1,1,1,0,1,1,1,1,0,1,1,1,0,1,1,1,1,0,1,1,1,1,1,1,1,1,1,1,1,0,1,1,1,1,1,1,1,1,0,1,1,1,1,1,0,1,1,1,1,1,1,1,1,1,0,0,1,1,1,1,1,1,1,1,1,0,1,0,0,1,1,1,0,1,0,1,1,0,1,0,1,0,1,1,0,1,1,1,0,1,1,1,1,1,1,1,1,1,1,1,0,1,0,0,1,1,1,1,1,1,0,0,1,0,1,1,1,1,1,1,0,1,0,1,0,1,1,1,1,1,1,1,1,1,1,1,1,1,1,1,1,1,1,0,1,0,1,1,1,1,1,1,1,1,1,1,1,1,1,0,1,1,1,1,1,1,1,1,1,0,1,1,1,1,1,0,1,0,1,1,1,1,1,1,0,1,1,1,1,1,1,1,1,1,1,1,1,1,1,1,1,1,1,0,1,1,1,1,1,1,1,1,1,1,0,1,1,1,0,0,1,1,0,1,1,1,1,0,1,1,1,1,0,1,1,1,1,0,1,0,1,1,1,1,1,1,0,0,1,0,1,1,1,1,0,1,1,1,1,0,1,1,1,1,1,0,1,1,1,0,1,1,1,0,0,1,1,1,1,0,0,1,1,1,1,1,1,0,1,1,1,1,1,0,1,1,1,1,1,0,1,1,1,0,1,1,0,0,1,1,1,1,1,1,1,0,1,1,1,1,1,1,0,1,0,1,1,1,1,1,1,1,0,1,1,1,1,1,0,1,1,1,1,1,0,1,1,1,0,0,1,1,0,0,1,1,1,1,1,1,1,0,1,0,1,1,1,0,1,1,1,1,1,1,1,1,0,1,1,1,1,1,1,1,1,1,0,1,1,1,1,1,1,1,1,1,0,0,1,1,1,1,1,1,1,1,1,1,1,1,0,0,1,1,1,1,1,1,1,1,1,1,1,1,0,1,1,1,1,0,1,1,1,1,1,1,1,1,1,1,1,1,1,1,1,0,1,0,1,1,1,1,1,1,1,1,0,1,1,0,1,0,1,0,1,1,1,1,0,1,1,1,1,1,1,1,1,1,1,0,1,1,0,1,1,1,0,0,1,1,1,1,1,1,1,1,0,1,1,1,1,0,1,1,1,1,1,1,1,1,1,1,1,0,1,1,1,0,1,1,1,1,1,0,1,1,1,1,1,0,1,1,1,0,1,1,1,1,1,0,1,1,1,1,1,1,1,0,0,1,1,1,1,1,1,1,0,1,1,1,1,1,1,1,1,1,1,1,1,0,1,1,0,1,1,1,1,1,1,0,1,0,1,1,1,0,0,0,1,1,0,1,1,0,0,1,1,1,1,0,1,0,0,1,1,1,1,1,1,1,1,1,1,1,1,1,1,1,1,1,1,1,1,1,1,1,0,1,1,1,1,1,0,1,0,1,1,1,0,1,1,1,1,1,0,0,0,1,1,1,1,1,1,1,1,1,1,0,1,1,0,1,1,1,1,1,1,1,1,1,1,1,1,1,1,1,1,0,1,1,1,0,1,1,1,1,0,1,1,1,0,1,1,1,1,0,1,1,1,1,1,1,1,1,1,0,1,0,1,1,1,1,1,1,0,1,1,1,1,1,1,1,0,1,1,1,1,1,1,0,1,0,1,0,0,1,1,0,1,1,1,1,0,1,1,1,1,1,0,1,1,0,1,1,1,1,1,1,0,0,1,1,1,1,0,1,1,1,1,1,1,1,1,0,1,0,1,1,1,1,1,1,1,0,1,0,1,1,1,1,1,1,1,1,0,1,1,0,1,0,1,1,0,1,1,0,1,1,0,0,0,1,1,1,1,1,1,1,1,1,1,1,1,1,1,1,1,1,1,1,0,1,1,1,1,1,1,1,1,1,1,1,1,1,0,0,1,1,1,1,1,1,1,1,1,1,1,1,1,0,1,1,1,1,1,1,1,1,1,1,0,1,1,1,1,1,1,1,1,1,1,1,0,1,1,1,1,1,0,1,1,0,1,0,0,1,0,1,1,1,1,0,1,1,1,1,0,0,1,0,0,0,1,0,0,1,0,1,1,1,1,1,1,0,1,0,1,0,1,1,1,1,1,0,1,1,1,1,1,1,1,1,0,0,1,1,1,1,1,1,1,1,0,1,1,1,1,1,1,1,1,1,1,0,1,1,0,1,1,0,1,1,1,1,1,1,1,1,0,1,1,1,1,1,1,1,1,1,1,1,1,1,1,1,1,0,1,1,1,1,1,0,1,1,1,1,1,1,1,1,1,0,1,1,1,1,1,1,0,1,1,1,1,1,1,1,1,1,0,0,1,1,1,1,1,1,1,1,0,1,1,1,1,1,1,1,1,1,1,1,1,1,1,1,0,1,0,1,1,1,0,1,1,0,1,1,1,1,0,0,0,1,1,1,1,1,1,1,1,1,1,1,1,1,1,1,1,0,1,1,1,1,1,1,1,1,1,1,1,1,0,0,1,1,1,1,0,1,1,1,1,1,1,1,1,1,1,1,1,1,1,1,1,1,1,1,1,1,1,1,0,1,1,0,1,0,0,1,1,1,0,1,1,1,0,0,1,1,1,1,0,1,1,1,1,0,0,0,1,1,0,1,1,1,1,1,1,0,1,1,0,1,1,1,1,0,1,1,1,1,1,0,0,1,1,1,1,1,1,0,1,0,0,1,1,0,1,1,1,1,1,1,1,1,0,1,1,1,1,1,1,1,1,1,1,1,1,1,1,0,1,1,1,1,0,1,0,1,1,1,1,1,1,1,1,1,1,1,1,0,1,1,0,1,1,1,1,1,0,1,1,1,1,1,1,1,1,1,1,1,1,1,1,1,1,1,1,1,1,1,1,1,1,1,1,1,1,1,1,1,1,1,1,1,0,0,1,1,1,0,1,1,1,1,1,1,1,1,0,1,1,1,1,1,0,1,1,1,1,1,1,1,1,0,1,0,1,1,1,1,1,1,1,1,1,1,1,1,1,1,1,1,1,1,0,1,1,0,1,1,1,1,1,0,1,0,1,0,1,1,1,1,1,1,0,1,1,1,1,1,0,1,1,1,1,1,1,1,1,1,0,1,1,1,0,1,1,1,0,1,1,1,1,1,1,1,1,1,1,1,1,1,1,1,0,1,1,1,1,1,1,0,0,1,1,1,1,1,1,0,1,1,1,1,1,1,1,1,1,1,1,1,1,0,1,1,1,1,1,0,1,0,1,1,1,1,1,1,0,1,0,1,1,0,1,1,1,1,1,1,1,1,0,1,1,1,0,1,1,0,1,1,1,1,1,0,0,0,1,1,1,1,1,1,1,1,1,1,1,1,1,1,1,1,1,1,1,1,1,1,0,1,1,1,1,1,1,1,0,0,1,1,1,1,1,1,1,1,1,1,0,0,1,1,1,1,1,1,1,1,0,1,1,1,1,1,1,1,1,1,1,1,1,1,1,0,1,1,1,1,1,0,1,1,1,0,0,1,0,0,1,1,1,1,1,1,1,0,1,0,1,1,1,1,1,1,1,1,1,1,1,1,1,1,1,0,0,1,1,1,1,0,1,1,1,1,1,0,1,1,1,0,1,1,1,0,1,1,1,1,1,1,1,1,1,1,0,1,1,1,1,1,1,0,1,1,1,1,1,1,1,1,0,1,0,0,1,1,1,1,1,1,1,1,1,1,1,1,1,1,1,1,1,0,1,1,1,1,1,0,1,1,1,1,1,1,1,1,1,1,0,1,1,0,0,1,1,0,1,1,1,1,1,0,1,1,1,1,0,0,1,0,1,0,1,1,1,1,1,0,1,1,1,1,1,0,1,1,0,1,0,1,1,1,1,1,1,0,1,1,0,1,1,1,1,0,1,0,0,1,1,1,0,1,1,1,1,0,1,1,0,1,1,0,1,1,1,1,1,0,1,1,1,0,1,1,1,0,1,1,1,1,1,1,1,0,0,1,1,1,1,1,1,0,0,1,1,1,1,1,1,1,1,1,1,1,0,1,1,1,1,1,1,1,1,1,1,1,1,1,1,1,0,1,1,1,1,1,1,1,1,1,0,1,1,0,0,1,1,1,1,1,1,1,1,1,1,1,0,1,0,1,0,1,1,1,1,0,0,1,1,1,0,1,0,1,0,0,1,0,1,1,0,1,1,1,1,0,1,1,1,1,1,0,1,1,1,1,1,0,1,1,1,1,1,1,0,1,1,0,1,0,1,1,1,1,1,1,1,1,1,0,0,1,1,0,1,1,1,0,0,0,1,1,1,1,1,1,1,1,1,0,1,1,1,1,1,1,1,0,0,1,1,1,1,0,1,1,1,1,1,0,1,1,1,0,1,1,0,0,1,0,1,1,1,1,1,0,1,1,1,1,0,0,1,1,1,1,1,1,1,1,0,1,1,1,1,1,1,1,1,0,1,1,1,1,1,0,1,1,1,1,1,1,1,1,1,1,1,1,1,0,1,1,1,1,1,1,1,1,0,1,1,0,1,1,1,1,1,1,1,0,1,1,1,1,1,1,0,1,1,1,1,0,1,1,1,1,1,0,1,1,1,1,0,1,1,1,1,0,0,1,1,1,1,1,1,1,1,1,1,1,1,0,1,1,1,1,1,1,1,1,1,1,1,1,0,0,1,1,1,1,1,1,1,1,1,1,0,1,1,1,1,0,1,1,0,1,1,1,0,1,0,1,1,1,1,0,1,1,1,1,1,1,0,1,1,1,1,1,0,1,1,0,0,1,1,1,1,1,1,1,1,1,1,1,0,1,1,0,1,1,1,1,1,1,0,1,1,1,1,1,1,1,1,1,1,1,1,1,1,1,1,1,1,1,1,1,1,1,1,1,1,1,1,1,0,1,1,1,0,1,1,1,1,1,0,1,1,1,1,1,1,1,1,0,1,1,1,0,1,1,1,1,1,0,1,1,0,1,1,1,1,1,1,1,1,1,1,1,1,1,1,1,1,1,1,1,1,1,1,1,1,0,1,1,1,1,1,1,0,1,1,1,0,1,0,1,0,1,1,1,1,1,1,1,1,1,1,1,1,1,1,1,1,0,1,0,1,1,1,0,1,1,1,1,1,1,1,1,1,1,1,1,1,1,0,1,0,1,1,1,1,1,1,1,1,1,1,1,1,1,1,1,1,1,1,1,1,1,1,1,0,1,1,1,1,1,1,1,1,1,1,1,1,1,1,1,0,1,1,1,1,1,1,0,1,1,1,1,1,1,1,0,1,0,1,1,1,1,1,1,1,1,1,1,0,1,1,1,1,0,1,1,1,1,0,1,1,1,1,0,1,1,1,0,1,1,1,1,0,1,0,1,1,1,1,1,1,1,1,1,1,1,1,1,1,1,0,1,1,1,1,1,0,1,1,1,1,1,1,0,1,1,1,1,0,1,0,1,1,1,0,1,1,1,1,0,1,1,1,0,1,1,0,1,1,1,1,0,1,1,1,1,0,1,1,0,1,1,1,1,1,0,1,0,1,0,1,1,1,1,0,1,1,1,1,1,0,1,1,0,1,1,1,1,0,1,1,1,0,1,0,1,1,1,0,1,1,1,1,1,1,1,1,0,1,0,1,1,0,1,1,1,0,0,1,1,0,0,1,0,1,1,1,0,1,1,1,1,1,1,1,1,1,1,1,1,0,1,0,0,1,1,1,1,0,1,1,1,1,1,0,1,1,1,1,1,1,1,1,1,1,1,1,0,0,1,1,1,1,1,0,1,1,1,1,0,0,1,1,1,1,1,1,0,1,1,1,1,1,1,1,1,1,1,1,1,1,0,1,1,1,0,1,1,1,1,1,1,1,0,1,1,1,1,1,0,1,1,1,0,1,1,1,1,1,1,1,1,1,1,1,1,1,1,1,1,1,1,1,1,1,1,1,1,1,1,1,1,1,0,0,1,0,1,1,1,1,1,1,1,0,1,1,0,0,1,1,1,1,1,1,0,1,1,1,1,1,1,1,0,0,1,1,0,1,1,1,1,1,1,1,0,0,1,1,0,1,1,1,1,1,1,1,1,1,1,1,0,1,1,1,1,0,1,0,0,0,1,1,1,1,1,1,1,1,1,1,1,1,1,1,0,1,1,1,1,1,1,1,1,1,0,1,1,1,1,1,1,1,1,1,1,1,1,0,0,1,0,1,1,1,1,1,1,1,1,1,1,1,0,0,0,1,0,0,1,1,1,1,1,0,1,1,1,1,0,0,1,1,1,1,1,1,0,1,0,1,1,1,1,1,1,1,1,1,1,1,1,0,1,1,1,1,0,1,1,1,0,1,1,1,1,1,0,1,1,1,1,0,1,1,1,1,1,1,1,1,1,0,1,1,1,1,0,1,1,0,1,1,1,1,0,1,1,1,1,1,1,1,1,1,1,1,1,1,1,0,1,0,1,1,1,1,1,1,0,1,1,1,0,1,1,1,0,1,1,1,1,1,1,1,1,0,1,1,1,1,1,1,1,1,1,0,1,1,1,1,1,1,0,1,1,1,1,1,1,1,1,1,1,0,0,1,1,1,1,1,1,1,1,1,1,0,0,1,1,0,1,1,1,1,1,1,0,1,1,1,1,1,1,1,1,1,1,1,0,1,1,1,1,0,1,1,1,0,1,1,1,1,1,1,1,1,1,1,0,1,1,1,1,1,1,0,1,1,1,1,1,1,0,1,1,1,1,1,1,1,1,1,1,1,0,1,1,1,1,1,1,1,1,1,1,0,1,1,0,0,1,1,0,1,1,0,1,0,1,1,1,1,1,1,1,0,1,1,1,1,1,1,1,1,0,1,1,1,1,1,1,1,1,0,1,1,1,0,1,1,0,1,1,1,0,1,1,1,1,1,1,1,1,0,1,1,1,1,1,1,1,0,1,1,1,1,1,1,0,0,1,1,0,1,1,1,1,1,1,1,1,1,1,1,1,1,1,1,1,1,0,0,0,1,1,1,1,1,0,1,1,1,1,1,1,1,1,1,1,1,1,1,1,1,1,1,1,1,1,1,1,0,1,1,1,1,1,1,1,1,1,1,1,1,1,1,1,0,0,1,1,1,0,1,1,1,0,1,1,1,1,0,1,1,1,1,1,1,1,1,1,1,1,1,1,1,0,1,0,1,1,0,1,1,1,1,1,1,1,1,1,1,0,1,1,1,0,0,1,1,1,1,1,1,1,1,1,1,1,1,1,1,1,1,1,1,1,1,1,1,1,1,0,1,1,1,1,1,0,1,1,1,0,1,1,0,1,1,0,1,1,1,0,1,1,1,1,1,1,1,1,1,1,1,0,1,1,1,0,1,1,1,0,1,1,1,1,0,0,1,1,0,1,1,1,1,1,1,1,1,1,1,1,1,1,1,1,1,1,1,1,0,1,0,1,1,1,1,1,1,1,1,1,1,1,1,1,1,1,0,1,1,1,0,1,0,1,1,1,1,0,1,1,1,0,1,1,1,1,1,1,1,1,1,0,1,0,1,1,1,1,1,1,0,1,0,1,0,1,1,1,1,1,0,1,1,1,0,1,0,1,1,1,0,1,1,1,1,1,1,0,1,1,1,1,1,1,1,1,1,0,1,1,0,0,1,1,1,1,1,0,0,1,1,0,1,1,1,1,1,1,1,1,1,1,1,1,1,1,1,1,1,1,1,1,1,1,1,1,1,1,1,0,1,1,1,1,1,0,1,1,1,1,1,1,1,1,1,1,1,1,1,1,1,1,1,1,1,1,1,1,0,1,1,0,1,1,1,0,0,0,1,1,0,1,1,1,1,1,1,1,1,1,1,1,1,1,1,1,1,1,1,0,1,1,1,0,1,1,1,1,1,1,1,1,1,1,1,1,1,1,1,1,1,1,1,1,1,1,1,1,1,0,1,1,0,1,1,1,1,1,0,1,1,1,1,0,1,1,1,1,0,0,1,0,1,0,1,1,1,1,1,1,1,0,1,1,1,1,1,1,1,1,1,1,1,1,1,1,0,1,1,1,1,1,1,1,1,1,1,1,1,0,1,1,1,1,0,0,1,1,1,1,1,0,1,1,0,1,1,1,1,1,0,0,1,1,1,1,1,1,0,1,1,1,0,1,1,1,1,1,1,1,1,1,1,1,1,1,1,1,0,1,1,1,1,1,1,1,1,1,1,1,1,1,1,1,0,1,0,1,1,1,1,1,1,0,0,1,1,1,1,1,1,1,1,0,1,0,1,1,1,1,1,1,1,1,1,0,1,1,0,1,1,1,1,1,0,1,1,1,1,1,1,1,1,1,1,0,1,1,1,1,1,1,1,1,0,1,1,1,1,1,1,1,1,1,1,1,1,1,1,1,1,1,1,1,1,1,0,0,1,1,1,1,1,1,1,1,1,1,1,1,0,1,0,1,1,1,0,1,1,0,1,1,1,1,1,0,1,0,1,0,1,0,1,0,1,1,0,0,0,1,1,0,1,1,1,1,1,1,1,1,1,0,1,1,1,1,1,1,1,1,1,1,1,1,1,1,1,1,1,1,1,1,1,1,1,1,1,1,1,1,1,1,1,1,1,1,1,1,1,1,1,1,1,1,1,1,1,1,1,0,1,1,1,0,1,1,1,1,1,1,1,1,0,1,1,1,1,1,1,1,1,1,1,1,1,0,1,1,1,0,1,1,1,1,1,1,1,1,1,1,1,1,1,1,1,0,1,1,1,1,0,0,1,1,1,1,1,1,1,1,1,1,0,0,0,1,1,1,1,1,0,1,1,1,1,1,0,1,0,1,1,1,1,1,0,1,1,1,0,1,1,1,1,1,1,0,1,0,1,1,1,1,1,1,1,1,1,1,1,1,1,1,1,1,1,0,0,1,1,1,1,0,1,1,1,1,1,1,1,1,1,1,1,1,1,1,0,1,1,1,1,1,1,1,1,1,1,1,1,0,1,1,1,1,1,1,1,0,1,1,1,1,1,1,0,1,1,1,1,1,1,1,1,1,1,1,1,1,1,0,1,1,0,1,1,1,1,1,1,1,1,1,0,1,1,1,1,1,1,1,1,1,1,1,1,1,1,1,1,1,1,1,1,1,0,0,1,1,0,1,1,1,1,1,1,1,0,0,1,1,1,1,1,1,1,1,1,1,1,1,1,1,1,1,1,1,0,1,1,1,1,0,1,1,0,1,1,1,0,1,1,1,1,1,1,1,1,1,1,1,0,1,1,1,1,0,1,1,1,1,1,1,0,1,1,1,0,1,0,1,0,1,0,1,1,1,1,1,1,1,1,0,0,1,0,1,1,1,1,1,0,0,1,1,1,1,1,1,1,1,0,1,0,1,1,1,0,1,1,1,1,1,1,1,1,1,1,1,1,0,1,1,1,1,1,1,1,0,1,1,1,1,1,1,1,1,1,1,1,1,1,1,1,1,1,1,1,1,1,1,0,0,1,1,1,1,1,1,1,1,1,1,1,1,1,1,0,1,1,1,1,0,1,1,1,1,1,0,0,1,1,1,1,0,1,1,1,1,1,0,1,1,0,1,0,1,1,1,1,1,1,1,1,1,1,1,1,1,1,1,0,1,1,1,0,1,1,1,1,1,1,1,1,1,1,1,1,1,1,1,1,1,0,1,0,1,1,0,1,1,0,1,1,1,1,1,1,1,1,0,1,1,1,1,1,1,1,1,1,1,1,1,1,0,0,1,1,1,1,0,1,1,1,0,0,1,1,1,1,1,1,1,1,1,1,0,0,1,0,1,1,1,1,1,1,1,1,1,1,1,1,1,1,1,1,1,1,1,1,1,1,1,1,1,1,0,1,1,1,1,1,1,1,0,1,1,1,1,1,1,0,0,0,1,1,1,1,0,0,1,1,1,1,1,0,1,1,1,1,1,0,1,0,1,1,1,1,1,1,1,1,1,1,1,1,1,1,0,1,0,1,1,1,0,1,0,1,1,1,1,1,1,1,1,1,1,1,0,1,1,1,1,1,1,1,0,1,1,1,0,1,1,1,1,1,0,1,1,1,1,1,1,1,0,1,1,1,1,0,1,1,0,1,1,1,1,1,1,1,1,1,1,1,1,1,1,1,1,1,1,1,1,1,1,1,1,1,0,1,1,1,1,1,1,1,1,1,0,1,1,1,1,1,1,1,1,1,1,1,1,1,0,1,1,1,0,1,0,1,1,1,1,1,0,1,1,1,1,1,0,1,1,1,1,0,0,1,1,1,1,1,1,1,1,1,1,1,1,1,1,1,1,1,1,1,1,1,1,1,0,1,1,1,0,1,1,1,1,0,1,1,1,1,1,1,1,0,1,1,1,1,1,1,0,0,1,1,1,1,1,1,1,1,1,1,0,1,1,1,0,1,1,1,1,1,1,0,1,1,1,1,1,0,0,1,0,1,1,1,1,0,1,1,1,1,1,1,0,1,1,1,0,0,0,0,1,1,1,1,1,0,1,1,1,1,0,1,1,1,1,1,1,1,1,1,1,1,1,1,1,1,0,1,1,1,1,1,0,1,1,1,1,0,1,1,1,1,1,1,1,1,1,1,1,1,1,1,1,0,1,1,1,0,0,1,1,1,1,1,1,1,0,1,1,0,1,0,1,1,1,0,1,1,1,1,1,0,1,0,1,1,0,1,1,1,1,1,1,1,1,0,1,1,0,1,0,1,1,1,1,1,1,1,1,1,1,1,1,1,1,1,1,1,1,1,1,1,1,1,1,1,0,0,0,1,1,1,1,1,1,0,1,0,1,1,1,1,1,1,1,1,1,1,1,1,1,1,1,1,0,1,1,0,1,1,1,0,1,1,1,1,1,1,1,1,1,1,1,1,1,1,1,1,1,1,1,1,1,1,0,1,1,1,1,1,1,1,1,1,0,1,1,1,1,1,1,1,1,1,1,1,1,1,1,1,1,1,1,0,1,1,0,1,1,1,1,1,1,1,1,1,1,1,1,1,1,1,1,1,1,1,1,1,1,1,1,1,1,0,1,1,1,0,1,1,1,1,0,1,0,1,1,1,1,1,1,1,1,1,1,1,1,0,1,1,1,0,1,1,1,1,1,1,1,1,1,1,1,0,1,1,1,0,1,1,1,0,1,1,1,1,1,1,1,1,1,1,0,1,1,1,1,1,1,1,1,1,1,1,1,1,1,1,0,0,1,1,0,1,1,1,1,1,1,1,1,1,0,1,1,1,1,1,1,1,1,1,1,1,1,1,1,1,1,1,1,1,1,1,1,1,1,0,1,1,1,1,1,1,1,1,1,1,1,1,1,0,1,1,1,0,1,1,1,0,1,1,1,0,1,0,0,1,1,1,1,1,1,1,1,1,1,0,1,0,1,1,1,1,1,1,1,1,1,0,0,1,1,1,1,0,1,1,1,1,1,1,1,1,1,1,1,1,0,1,1,1,0,1,1,1,1,1,1,1,1,1,1,1,1,0,0,1,1,0,1,1,1,1,1,0,1,0,1,1,1,1,1,1,1,1,1,0,0,0,0,0,1,1,1,1,1,1,1,1,0,1,1,1,1,1,1,0,1,1,1,1,1,1,1,1,1,1,1,1,1,1,1,1,1,1,1,1,1,1,1,1,1,1,1,1,1,1,0,0,1,1,1,1,1,0,1,1,1,1,1,0,1,0,1,1,1,1,1,1,1,1,1,1,1,1,1,1,0,1,1,1,1,1,1,1,1,0,1,1,1,1,1,0,0,1,0,1,1,1,1,1,1,1,1,1,1,0,1,1,1,1,1,1,1,1,1,1,1,1,1,0,1,1,1,0,0,1,0,0,1,1,1,1,1,0,1,0,1,1,0,1,1,1,1,1,1,1,1,1,1,1,1,1,0,1,1,1,1,0,0,0,1,1,1,0,1,1,1,0,1,0,1,1,1,1,1,1,1,1,1,1,1,1,0,1,1,1,0,1,1,1,1,1,1,1,1,1,1,1,1,1,1,1,1,1,1,0,0,1,1,1,1,1,1,1,1,1,1,0,1,1,1,1,1,0,0,0,0,1,1,1,1,1,1,1,1,1,0,1,1,1,1,1,1,0,1,1,1,0,1,1,1,1,1,1,1,1,1,1,1,1,1,1,1,0,1,1,1,1,1,1,1,1,1,1,0,1,1,1,1,1,1,1,0,1,1,1,1,1,1,1,1,1,0,1,1,1,1,1,1,1,1,1,1,1,1,1,1,1,1,0,1,1,1,1,0,1,1,1,1,1,0,1,1,0,1,0,1,1,1,1,1,1,1,1,1,1,1,1,0,1,1,1,0,1,1,1,1,1,1,1,1,1,1,1,1,1,1,1,1,1,1,1,1,1,1,1,1,1,1,0,1,1,1,1,1,1,1,1,1,1,1,1,1,1,1,1,0,1,1,1,0,1,0,1,0,1,1,1,1,1,1,1,1,1,1,0,1,1,1,1,1,1,1,1,1,1,1,1,1,1,1,1,1,1,1,1,1,1,1,0,1,1,1,1,1,1,1,1,1,1,0,1,1,1,1,1,1,1,1,1,1,1,1,1,1,1,0,1,1,1,1,1,0,1,1,1,1,0,1,1,1,1,0,0,1,0,1,1,1,1,1,1,0,1,1,0,1,1,1,1,1,1,1,1,1,1,0,1,1,1,1,1,1,0,0,1,1,1,1,1,0,1,1,1,1,1,1,1,1,1,1,1,1,1,1,1,1,1,1,1,1,1,1,0,1,1,1,1,1,1,1,1,0,1,0,0,1,1,0,1,1,1,1,1,1,1,0,1,0,1,0,1,1,1,1,0,1,0,1,0,1,0,0,1,1,1,1,1,1,0,0,1,1,1,0,1,1,0,1,1,1,1,1,1,1,1,0,0,1,1,1,1,0,1,1,1,0,0,1,1,1,1,1,1,1,1,1,1,1,1,1,0,1,1,1,1,1,1,1,1,1,1,1,1,1,1,0,0,1,1,1,1,1,1,1,1,1,1,1,1,1,0,1,1,1,1,1,1,1,1,1,1,0,1,1,0,1,1,1,1,1,1,1,0,1,1,1,0,1,1,1,1,1,0,1,1,1,1,1,0,1,1,1,1,1,1,1,0,1,1,1,1,1,0,1,1,1,0,1,0,1,1,1,1,1,1,1,1,1,1,1,1,1,0,1,0,1,0,1,1,1,1,1,1,1,1,1,0,1,1,1,1,1,1,1,1,0,1,1,0,1,1,1,1,1,1,1,1,1,1,1,1,1,1,1,1,1,1,0,1,1,1,1,1,0,1,1,0,1,1,1,1,1,1,1,1,1,1,1,1,1,1,1,1,1,1,0,1,1,1,1,1,0,1,1,1,1,0,0,0,1,1,1,0,1,1,1,1,1,1,1,1,0,1,1,1,1,1,1,1,1,1,1,0,1,1,1,0,0,1,1,1,1,0,1,1,1,1,1,1,1,1,0,0,1,1,1,1,1,1,1,0,1,0,1,1,1,1,1,1,0,1,1,0,1,1,0,1,0,1,1,1,1,1,1,1,0,1,1,0,0,1,0,1,1,1,1,1,1,1,1,1,1,1,1,1,1,1,1,1,1,1,1,1,1,0,1,1,1,1,1,1,1,1,1,1,1,1,1,1,0,1,1,0,1,1,1,1,1,1,1,1,1,1,1,0,1,1,1,0,1,1,1,0,1,1,1,1,1,0,1,1,1,1,0,1,1,1,1,1,1,1,0,1,1,1,0,1,1,1,1,1,1,1,0,1,1,1,1,1,1,1,1,0,0,1,1,1,1,1,1,1,1,1,1,1,1,0,0,1,0,1,1,1,1,1,0,0,1,1,1,1,1,1,1,0,1,1,1,1,1,1,1,1,1,1,1,1,1,1,1,1,1,1,1,1,1,1,1,0,1,1,1,1,1,1,1,1,0,1,1,1,0,1,1,1,1,1,1,1,1,1,1,1,1,1,1,1,1,1,1,0,0,1,0,1,1,1,1,1,1,1,1,1,0,1,0,1,1,0,1,1,0,1,1,1,1,1,1,1,0,1,0,1,0,1,1,1,1,1,1,1,1,1,1,0,1,1,1,0,0,1,1,1,1,1,1,1,1,1,1,1,0,1,0,1,1,1,1,1,0,1,1,1,1,1,1,1,1,0,1,0,1,1,1,1,0,1,0,1,1,0,1,1,1,1,1,1,1,1,1,1,1,0,0,0,1,1,1,0,1,0,1,1,1,0,1,0,1,1,1,1,1,0,1,1,1,0,1,1,0,1,1,1,1,1,1,1,1,1,1,1,0,1,1,1,1,1,1,1,1,1,1,1,0,0,1,1,0,1,1,1,1,0,1,1,1,1,1,1,1,1,1,1,1,1,1,1,1,1,1,1,1,1,1,1,1,1,1,1,1,1,1,1,1,1,0,1,1,1,0,1,1,1,1,1,1,0,1,1,1,1,1,1,0,1,1,1,0,1,0,1,1,1,1,1,1,0,1,1,1,1,0,0,1,1,1,1,0,1,0,1,1,1,1,1,1,1,1,1,0,1,1,1,1,1,1,1,1,0,1,0,0,1,1,1,1,1,1,1,1,1,1,0,1,1,1,1,1,1,1,1,1,1,1,1,0,1,1,1,1,1,1,1,0,1,0,1,1,0,1,1,1,1,1,1,1,0,1,1,1,0,1,1,1,1,0,1,0,1,1,1,0,1,1,1,1,1,0,1,1,1,1,1,1,1,1,0,1,1,1,1,1,1,1,1,1,1,1,1,1,1,1,1,1,1,1,1,0,0,1,1,1,0,0,1,1,1,1,1,0,1,1,0,1,0,1,1,1,1,1,0,1,1,1,1,0,1,0,0,1,1,1,1,1,1,1,0,1,1,1,0,1,1,1,1,1,1,1,1,0,0,1,1,1,1,1,1,0,0,1,1,1,1,1,1,0,1,1,1,1,1,0,1,0,1,0,1,1,1,0,1,0,1,1,1,1,1,1,1,1,1,1,1,1,1,1,1,1,1,1,0,1,1,1,0,1,1,0,0,1,0,1,1,0,1,1,0,1,1,1,1,0,1,1,1,1,1,1,0,1,1,1,1,1,1,1,0,1,1,1,1,1,1,1,1,0,0,0,0,1,0,1,0,1,1,1,1,1,1,1,0,1,1,1,1,1,1,0,1,1,1,0,0,0,1,1,1,1,1,1,1,1,1,1,0,1,1,1,1,1,0,0,1,1,1,0,1,1,1,1,1,1,1,1,1,1,1,1,1,1,1,1,1,1,1,1,1,1,1,1,0,0,1,0,0,1,1,1,1,1,1,1,1,1,1,1,0,0,1,0,1,1,1,1,1,1,1,1,1,0,1,1,1,1,1,1,1,1,1,1,1,0,1,0,1,1,1,1,1,1,0,0,1,0,1,0,1,1,1,1,1,1,1,1,1,1,1,1,1,0,1,1,0,1,0,1,1,1,1,0,1,1,1,0,0,1,1,1,1,1,1,1,1,1,1,0,1,1,1,1,1,1,1,1,1,1,1,1,1,0,1,1,1,1,1,1,1,1,1,0,1,1,0,1,1,1,0,1,0,1,1,1,1,1,1,1,0,1,1,1,1,0,0,1,0,0,1,1,1,1,1,1,1,1,1,0,1,1,1,1,1,1,1,1,1,0,1,0,1,0,1,1,1,1,1,1,1,1,1,0,1,1,1,1,1,1,1,1,1,0,1,1,1,1,1,1,1,1,0,1,0,1,0,1,0,1,1,1,1,1,1,0,0,1,0,0,1,1,1,1,1,1,1,1,1,1,1,1,1,0,1,1,1,0,1,1,1,1,1,0,0,1,1,1,1,1,0,1,1,1,1,1,1,1,1,1,0,0,1,1,1,1,1,1,1,1,0,0,1,1,1,1,1,0,1,0,1,1,1,1,1,1,1,1,0,1,1,1,1,1,0,1,1,0,1,0,1,1,0,0,1,1,1,1,0,1,1,1,1,1,0,0,1,1,1,1,1,1,1,1,1,1,0,0,1,1,1,1,1,1,1,1,1,0,1,1,1,1,0,1,0,0,1,1,1,1,1,1,0,1,1,1,1,1,1,0,1,0,1,1,0,1,1,1,1,1,0,1,1,1,1,0,0,1,1,1,1,0,1,1,0,1,1,1,1,1,1,0,1,1,1,1,0,1,1,0,1,1,0,1,0,0,1,0,1,1,0,1,1,1,0,1,1,1,1,1,1,1,1,1,1,1,1,1,1,1,0,1,0,1,1,0,1,1,1,1,1,0,1,1,1,0,1,1,1,1,1,1,1,0,1,1,1,1,1,1,1,1,1,1,0,1,0,1,1,1,1,1,1,1,1,1,1,1,1,1,1,1,1,1,1,0,1,1,1,1,0,1,0,1,1,1,1,1,1,1,1,1,1,1,1,1,1,1,1,1,1,1,1,0,1,0,1,1,1,1,1,1,1,1,1,1,1,1,0,1,1,1,0,1,1,1,1,1,1,1,1,1,1,1,1,1,1,1,1,0,1,1,1,1,1,0,1,1,1,0,1,1,1,0,1,1,1,1,1,1,1,1,0,0,0,0,1,1,1,1,0,0,1,1,0,1,1,1,1,1,1,1,1,1,1,1,1,1,1,0,0,1,1,0,0,0,1,1,0,0,0,1,1,1,1,1,1,1,1,1,1,1,1,1,0,1,1,1,1,1,1,0,1,1,1,1,1,1,1,1,1,1,1,1,1,1,1,0,1,1,1,0,1,1,1,1,0,1,1,1,1,1,1,0,1,1,0,1,1,1,1,1,1,1,1,1,0,1,1,1,1,1,1,1,0,0,1,1,0,1,1,1,1,1,0,1,1,1,1,1,1,1,1,1,1,1,1,1,1,1,0,1,1,0,1,1,1,1,1,1,1,1,1,0,0,0,1,1,0,1,1,1,1,0,1,1,1,1,1,1,1,0,1,1,1,1,1,1,1,1,1,1,1,0,1,1,0,1,1,1,1,1,0,1,1,1,1,1,1,1,1,1,1,1,0,1,0,1,1,1,1,1,1,0,1,1,1,1,1,1,1,0,1,1,1,1,0,1,1,1,0,1,1,1,1,1,1,1,1,1,0,1,1,1,1,0,1,1,1,1,1,1,1,1,1,1,1,1,1,1,1,1,1,1,1,1,1,0,1,1,1,1,1,1,1,1,1,0,1,1,1,1,1,1,1,1,0,1,1,1,0,1,1,1,1,1,1,1,0,0,1,1,0,1,1,1,1,0,1,1,1,1,0,1,1,1,0,1,1,0,1,1,1,1,1,1,1,1,1,1,1,1,0,0,1,1,1,1,0,1,1,0,1,1,1,1,1,1,1,0,1,0,1,1,1,1,1,1,1,1,1,0,1,1,0,1,1,1,1,1,0,1,0,1,1,0,0,1,1,1,1,1,1,1,1,1,1,1,0,0,0,1,1,1,1,1,1,1,1,1,1,1,0,1,1,0,1,1,0,1,0,1,1,1,1,0,1,0,1,1,1,1,0,1,1,1,1,1,1,1,0,1,1,1,0,1,1,1,0,1,1,1,1,1,1,1,1,0,0,1,1,0,0,1,1,1,1,1,1,1,1,1,0,1,1,0,1,0,0,1,1,1,1,1,1,1,1,1,0,0,1,1,1,1,1,0,1,1,1,1,1,1,1,1,1,1,1,1,1,1,1,1,1,1,1,0,0,1,1,1,1,1,1,1,0,1,1,1,1,1,1,1,1,1,0,1,1,1,1,1,1,1,1,1,1,1,1,1,1,0,0,1,1,1,1,1,0,1,1,0,1,0,1,1,1,1,1,1,0,1,1,1,1,1,1,1,0,1,1,1,1,0,1,1,0,1,1,1,1,1,0,1,1,0,1,0,1,1,0,1,0,1,1,0,1,1,0,1,1,1,1,0,1,1,1,1,1,1,0,1,1,1,1,0,1,0,1,1,1,1,0,1,1,1,1,1,1,1,1,1,1,1,1,1,1,1,1,1,1,1,1,0,1,0,1,1,1,1,1,1,1,1,0,1,1,1,1,1,1,1,1,1,1,1,1,1,0,1,1,0,1,0,1,0,1,1,1,1,1,1,1,1,0,1,1,1,1,0,1,1,1,1,1,0,1,1,1,1,1,1,0,1,1,1,1,1,1,1,1,1,1,1,0,1,1,1,1,1,1,1,1,1,1,,,,,,,,,,,,,,,,,,,,,,,,,,,,,,,,,,,,,,,,,,,,,,,,,,,,,,,,,,,,,,,,,,,,,,,,,,,,,,,,,,,,,,,,,,,,,,,,,,,,,,,,,,,,,,,,,,,,,,,,,,,,,,,,,,,,,,,,,,,,,,,,,,,,,,,,,,,,,,,,,,,,,,,,,,,,,,,,,,,,,,,,,,,,,,,,,,,,,,,,,,,,,,,,,,,,,,,,,,,,,,,,,,,,,,,,,,,,,,,,,,,,,,,,,,,,,,,,,,,,,,,,,,,,,,,,,,,,,,,,,,,,,,,,,,,,,,,,,,,,,,,,,,,,,,,,,,,,,,,,,,,,,,,,,,,,,,,,,,,,,,,,,,,,,,,,,,,,,,,,,,,,,,,,,,,,,,,,,,,,,,,,,,,,,,,,,,,,,,,,,,,,,,,,,,,,,,,,,,,,,,,,,,,,,,,,,,,,,,,,,,,,,,,,,,,,,,,,,,,,,,,,,,,,,,,,,,,,,,,,,,,,,,,,,,,,,,,,,,,,,,,,,,,,,,,,,,,,,,,,,,,,,,,,,,,,,,,,,,,,,,,,,,,,,,,,,,,,,,,,,,,,,,,,,,,,,,,,,,,,,,,,,,,,,,,,,,,,,,,,,,,,,,,,,,,,,,,,,,,,,,,,,,,,,,,,,,,,,,,,,,,,,,,,,,,,,,,,,,,,,,,,,,,,,,,,,,,,,,,,,,,,,,,,,,,,,,,,,,,,,,,,,,,,,,,,,,,,,,,,,,,,,,,,,,,,,,,,,,,,,,,,,,,,,,,,,,,,,,,,,,,,,,,,,,,,,,,,,,,,,,,,,,,,,,,,,,,,,,,,,,,,,,,,,,,,,,,,,,,,,,,,,,,,,,,,,,,,,,,,,,,,,,,,,,,,,,,,,,,,,,,,,,,,,,,,,,,,,,,,,,,,,,,,,,,,,,,,,,,,,,,,,,,,,,,,,,,,,,,,,,,,,,,,,,,,,,,,,,,,,,,,,,,,,,,,,,,,,,,,,,,,,,,,,,,,,,,,,,,,,,,,,,,,,,,,,,,,,,,,,,,,,,,,,,,,,,,,,,,,,,,,,,,,,,,,,,,,,,,,,,,,,,,,,,,,,,,,,,,,,,,,,,,,,,,,,,,,,,,,,,,,,,,,,,,,,,,,,,,,,,,,,,,,,,,,,,,,,,,,,,,,,,,,,,,,,,,,,,,,,,,,,,,,,,,,,,,,,,,,,,,,,,,,,,,,,,,,,,,,,,,,,,,,,,,,,,,,,,,,,,,,,,,,,,,,,,,,,,,,,,,,,,,,,,,,,,,,,,,,,,,,,,,,,,,,,,,,,,,,,,,,,,,,,,,,,,,,,,,,,,,,,,,,,,,,,,,,,,,,,,,,,,,,,,,,,,,,,,,,,,,,,,,,,,,,,,,,,,,,,,,,,,,,,,,,,,,,,,,,,,,,,,,,,,,,,,,,,,,,,,,,,,,,,,,,,,,,,,,,,,,,,,,,,,,,,,,,,,,,,,,,,,,,,,,,,,,,,,,,,,,,,,,,,,,,,,,,,,,,,,,,,,,,,,,,,,,,,,,,,,,,,,,,,,,,,,,,,,,,,,,,,,,,,,,,,,,,,,,,,,,,,,,,,,,,,,,,,,,,,,,,,,,,,,,,,,,,,,,,,,,,,,,,,,,,,,,,,,,,,,,,,,,,,,,,,,,,,,,,,,,,,,,,,,,,,,,,,,,,,,,,,,,,,,,,,,,,,,,,,,,,,,,,,,,,,,,,,,,,,,,,,,,,,,,,,,,,,,,,,,,,,,,,,,,,,,,,,,,,,,,,,,,,,,,,,,,,,,,,,,,,,,,,,,,,,,,,,,,,,,,,,,,,,,,,,,,,,,,,,,,,,,,,,,,,,,,,,,,,,,,,,,,,,,,,,,,,,,,,,,,,,,,,,,,,,,,,,,,,,,,,,,,,,,,,,,,,,,,,,,,,,,,,,,,,,,,,,,,,,,,,,,,,
[truncated: 226,161 more chars]
