# Supplementary material for: Motional Fock states for quantum-enhanced amplitude and phase measurements with trapped ions
Source: Nat Commun. 2019 Jul 2;10:2929. doi: 10.1038/s41467-019-10576-4 (PMC6606596; doi:10.1038/s41467-019-10576-4)
Supplement: Supplementary file 6 — Source Data [file 41467_2019_10576_MOESM6_ESM.zip › Source Data/Figure2/a/FisherInfoN0.dat]

0.01822	0.18741	0.086016
0.15976	0.65098	0.16658
0.30131	1.7821	0.24625
0.44285	2.2405	0.29328
0.5844	2.3561	0.29279
0.72594	2.0191	0.28096
0.86749	1.6832	0.25752
1.009	1.81	0.26688
1.1506	1.3073	0.23018
1.2921	0.96263	0.19745
1.4337	0.75284	0.17358
1.5752	0.29204	0.10832
1.7168	0.26217	0.10599
1.8583	0.12009	0.071097
1.9998	0.083444	0.062528
2.1414	0.021962	0.02945
2.2829	0.019199	0.026923
2.4245	0.011013	0.022007
2.566	0.0030479	0.010591
2.7076	1.3109e-06	0.00023741
2.8491	0.017958	0.02631
