# Supplementary material for: Motional Fock states for quantum-enhanced amplitude and phase measurements with trapped ions
Source: Nat Commun. 2019 Jul 2;10:2929. doi: 10.1038/s41467-019-10576-4 (PMC6606596; doi:10.1038/s41467-019-10576-4)
Supplement: Supplementary file 6 — Source Data [file 41467_2019_10576_MOESM6_ESM.zip › Source Data/Figure2/b/DispAllanDevN0.dat]

2	9.3413e-09	1.2993e-11
4	6.5968e-09	1.2976e-11
8	4.671e-09	1.2994e-11
16	3.3049e-09	1.3002e-11
32	2.3251e-09	1.2936e-11
64	1.648e-09	1.2967e-11
128	1.1956e-09	1.3303e-11
256	8.6617e-10	1.363e-11
512	5.9694e-10	1.3285e-11
1024	4.1635e-10	1.3104e-11
2048	3.1109e-10	1.3846e-11
4096	2.3215e-10	1.4613e-11
8192	1.7648e-10	1.571e-11
16384	1.3796e-10	1.7368e-11
32768	8.0801e-11	1.4385e-11
65536	6.4943e-11	1.6351e-11
1.3107e+05	5.806e-11	2.0673e-11
2.6214e+05	3.3124e-11	1.668e-11
5.2429e+05	NaN	NaN
