# Supplementary material for: Motional Fock states for quantum-enhanced amplitude and phase measurements with trapped ions
Source: Nat Commun. 2019 Jul 2;10:2929. doi: 10.1038/s41467-019-10576-4 (PMC6606596; doi:10.1038/s41467-019-10576-4)
Supplement: Supplementary file 6 — Source Data [file 41467_2019_10576_MOESM6_ESM.zip › Source Data/Figure2/b/DispAllanDevN1.dat]

2	5.9895e-09	2.255e-11
4	4.246e-09	2.2607e-11
8	3.0142e-09	2.2696e-11
16	2.1131e-09	2.2501e-11
32	1.4672e-09	2.2096e-11
64	1.0396e-09	2.2141e-11
128	7.2162e-10	2.1734e-11
256	5.2668e-10	2.2434e-11
512	3.8072e-10	2.2934e-11
1024	2.8999e-10	2.4704e-11
2048	1.7858e-10	2.1515e-11
4096	1.3707e-10	2.3354e-11
8192	1.0316e-10	2.4856e-11
16384	5.9639e-11	2.0322e-11
32768	3.8339e-11	1.8476e-11
65536	3.2427e-11	2.21e-11
1.3107e+05	NaN	NaN
