# Supplementary material for: Motional Fock states for quantum-enhanced amplitude and phase measurements with trapped ions
Source: Nat Commun. 2019 Jul 2;10:2929. doi: 10.1038/s41467-019-10576-4 (PMC6606596; doi:10.1038/s41467-019-10576-4)
Supplement: Supplementary file 6 — Source Data [file 41467_2019_10576_MOESM6_ESM.zip › Source Data/Figure2/b/DispAllanDevN1_raw.dat]

1
0
1
1
0
1
0
1
1
1
1
1
1
1
1
0
1
0
1
1
1
1
1
0
1
0
1
0
1
1
0
0
0
0
1
0
1
0
1
1
0
1
0
0
0
0
1
0
0
0
1
0
1
0
1
1
0
1
0
0
1
0
1
0
1
0
1
1
0
1
1
1
0
1
1
1
0
1
1
1
1
1
1
1
0
0
1
0
1
1
1
1
1
0
1
0
0
1
1
1
1
1
1
1
1
1
1
1
1
1
0
0
1
1
0
1
1
1
1
0
0
1
0
1
0
1
0
0
1
0
1
0
0
0
1
1
0
0
1
0
1
0
0
1
0
0
0
0
0
0
0
0
1
1
1
0
1
0
1
0
0
1
0
0
0
1
0
1
1
0
0
0
1
0
0
0
1
0
0
1
0
0
1
1
1
1
1
0
0
0
0
1
1
1
1
1
1
1
1
1
1
1
0
1
0
1
0
1
1
1
1
1
0
0
1
1
1
1
1
1
1
1
1
0
0
0
1
1
1
1
1
1
1
0
0
0
0
0
1
0
1
1
0
0
1
0
1
1
0
1
1
1
1
0
0
0
1
0
1
0
1
0
1
0
1
1
0
1
0
1
0
0
0
0
0
1
0
0
1
1
1
1
1
1
0
1
1
0
1
1
1
1
1
0
1
1
0
0
1
1
1
1
0
1
1
1
1
0
1
0
1
1
1
1
0
0
1
1
0
0
0
1
1
0
0
0
1
0
1
0
1
0
0
0
1
1
1
0
0
1
1
0
1
0
1
0
1
1
1
1
1
1
1
0
0
0
0
1
0
0
0
1
1
1
1
1
1
1
1
0
1
0
0
0
1
1
1
1
1
0
1
0
0
0
1
0
1
1
1
0
0
1
0
0
0
0
0
0
1
1
0
1
1
0
0
0
1
1
1
1
1
0
1
0
0
1
1
1
1
1
1
0
0
1
1
0
1
1
0
0
0
1
1
1
1
0
1
0
0
0
1
0
0
1
0
0
1
1
0
0
1
1
0
0
0
0
0
1
1
1
0
0
1
1
1
0
1
1
1
1
0
1
1
1
1
0
0
0
0
1
1
1
1
1
1
1
1
1
0
1
0
0
0
1
0
0
1
0
0
0
1
1
0
0
1
1
0
1
1
0
1
0
1
0
0
1
0
0
0
1
0
1
0
0
1
1
0
0
1
0
1
0
0
1
1
0
1
0
0
1
0
1
1
0
1
0
0
1
0
1
0
1
1
0
0
1
1
1
1
1
0
1
0
0
0
0
0
0
0
1
0
0
1
0
1
1
0
0
0
0
0
0
1
0
0
1
0
0
0
1
0
0
0
1
1
1
0
0
1
0
0
1
1
0
1
0
0
0
0
0
0
0
1
0
0
0
0
1
1
1
0
0
0
1
1
1
1
0
0
0
0
0
0
0
1
1
0
1
0
0
1
1
1
0
1
0
1
1
0
0
1
1
0
1
0
0
1
1
0
0
1
0
0
0
1
1
0
1
1
0
1
1
0
0
0
1
0
1
1
1
0
1
1
0
1
1
1
1
1
0
0
0
1
1
1
1
0
1
0
0
1
1
1
1
0
1
1
0
1
1
1
1
0
0
1
1
1
0
0
0
0
1
1
1
1
1
1
1
0
0
0
0
1
0
1
0
1
0
1
1
0
0
0
1
1
1
1
1
1
0
1
1
0
1
0
1
0
1
0
1
1
1
0
0
1
0
1
0
1
1
1
1
1
0
1
1
1
0
1
0
1
1
1
1
0
0
0
1
1
0
1
1
1
0
0
1
1
1
1
0
1
1
0
1
0
1
1
0
0
1
0
0
1
1
1
1
0
1
1
0
0
1
1
1
0
0
0
1
1
1
0
0
0
0
0
0
1
1
0
1
0
1
0
0
1
1
1
1
0
0
0
1
0
1
0
1
0
1
0
1
1
0
1
1
1
1
0
0
1
1
0
0
1
0
0
0
1
0
1
1
0
0
0
0
1
1
1
1
1
1
1
1
1
1
0
0
1
0
1
0
0
1
1
1
1
1
0
1
1
1
1
0
0
1
0
0
0
0
1
0
0
1
0
0
1
1
1
0
0
0
1
1
1
1
1
1
1
1
1
0
0
0
0
1
0
1
0
0
1
1
1
1
1
0
1
0
0
1
1
1
1
0
1
0
1
1
1
1
0
0
0
1
0
1
0
0
1
1
0
0
0
0
1
1
0
1
0
1
0
0
1
0
1
0
1
0
1
1
1
1
0
0
1
1
1
1
0
0
0
1
1
1
0
0
0
0
0
0
1
1
1
0
0
1
1
1
1
0
0
0
0
1
1
1
1
0
0
1
0
1
0
0
0
0
0
0
0
0
0
0
1
0
1
1
1
1
1
1
0
1
0
0
1
0
1
1
1
1
0
0
1
1
0
1
1
1
0
1
1
1
0
0
0
0
1
1
1
1
1
1
1
1
1
1
0
1
0
1
0
1
1
0
0
0
1
1
0
0
1
1
0
1
0
1
0
1
0
1
1
0
1
0
1
1
1
0
1
0
0
1
0
0
0
1
1
1
0
1
1
1
1
0
1
1
0
0
0
1
1
0
1
1
0
1
0
1
1
0
1
0
1
1
1
1
1
0
0
1
0
0
0
0
1
1
0
1
0
1
0
1
1
0
0
0
0
0
0
1
1
0
0
1
0
0
1
0
1
1
1
0
0
1
1
0
0
1
1
1
0
1
1
0
1
1
1
1
1
0
0
0
1
0
0
0
0
0
1
1
0
1
1
0
1
0
1
1
0
0
1
0
1
0
0
0
0
0
1
0
1
0
0
1
0
1
0
0
0
1
1
0
1
1
0
0
1
0
0
1
1
1
0
0
0
1
0
1
1
0
1
1
1
1
0
0
0
1
1
1
0
0
0
0
0
1
1
0
0
0
0
1
1
1
1
1
0
1
0
1
1
1
0
1
0
1
0
1
1
1
0
0
1
1
1
1
0
0
1
0
0
1
1
1
1
1
1
1
0
0
1
1
1
1
1
0
1
1
1
1
1
1
1
1
1
1
0
0
0
0
0
0
0
0
1
0
1
0
0
1
1
0
1
0
1
1
0
1
1
1
1
0
1
0
1
0
0
1
1
1
0
1
1
1
0
1
0
1
0
0
1
1
1
1
1
0
0
1
0
0
1
0
0
0
1
1
0
0
1
1
0
0
1
0
1
1
1
0
1
0
0
0
1
1
1
1
1
1
0
1
0
1
0
0
0
0
1
1
0
1
0
1
0
1
1
0
1
0
1
1
0
0
0
0
1
0
0
1
1
1
1
0
1
1
0
0
0
1
1
0
1
1
1
0
1
0
0
1
0
1
0
1
1
1
0
0
1
0
0
1
0
0
1
0
0
0
0
1
1
0
0
1
0
0
1
1
1
1
0
1
1
1
0
0
1
1
1
1
1
1
0
1
0
1
0
1
0
0
1
0
1
1
0
1
1
1
1
0
1
1
0
0
1
0
1
0
1
1
0
0
1
0
1
1
0
0
1
0
1
1
1
1
1
1
1
0
0
1
1
1
0
1
0
0
1
0
1
1
1
0
0
1
0
1
1
1
1
0
0
0
1
0
1
1
0
1
1
0
1
0
1
0
1
0
1
1
0
1
1
0
1
0
0
0
1
0
1
1
1
1
0
1
0
1
0
0
0
0
0
1
1
1
0
0
0
1
0
1
1
1
0
0
1
0
0
0
1
1
0
1
0
1
1
0
1
0
0
1
1
1
1
0
1
1
1
1
1
1
1
1
1
0
1
1
0
1
0
1
1
1
1
0
0
0
1
0
0
1
1
1
0
0
1
0
1
1
1
0
0
0
0
1
1
1
1
1
1
1
0
1
0
0
0
0
1
1
0
1
0
1
0
1
0
1
1
1
1
0
0
1
1
0
0
0
1
0
1
0
0
1
0
1
0
0
1
0
1
0
1
0
0
1
1
0
0
0
0
0
0
1
0
1
0
0
1
0
0
1
0
0
0
1
0
0
1
1
0
0
0
1
0
1
1
1
0
0
1
1
1
1
0
1
1
0
0
0
0
0
1
0
1
1
0
0
1
0
1
1
1
0
0
0
0
0
0
1
1
0
0
0
0
0
0
0
0
1
0
0
1
1
1
1
1
1
1
1
0
1
0
1
1
1
0
1
1
1
1
1
1
1
1
0
0
0
1
1
1
1
1
1
1
1
0
0
1
0
1
0
1
1
0
1
1
0
0
1
0
1
0
0
1
1
0
1
1
1
0
1
1
0
1
1
0
1
1
0
1
1
0
0
1
0
0
0
0
0
1
0
1
1
1
0
1
0
1
1
1
0
0
0
0
1
1
1
1
0
1
0
1
1
0
1
1
0
1
0
1
1
0
1
1
0
1
0
0
1
1
0
1
1
1
0
0
1
1
1
1
1
0
0
0
1
1
1
1
0
1
0
0
0
0
1
1
1
0
1
1
0
1
1
0
1
0
0
1
1
0
0
1
1
0
1
1
1
0
0
0
1
1
0
0
0
1
1
0
0
0
0
1
1
0
1
0
0
0
0
0
0
0
1
0
0
0
0
0
0
1
1
1
0
0
1
1
0
0
1
0
0
0
1
0
1
1
1
1
0
1
0
1
1
1
0
1
0
1
0
0
0
0
1
1
0
0
1
0
1
1
0
1
1
1
1
0
0
0
0
1
1
1
1
1
1
0
0
0
0
0
1
1
1
1
0
0
1
0
1
0
0
0
1
1
0
1
0
0
1
1
0
1
1
1
1
1
1
0
0
0
1
0
1
0
0
1
0
0
1
1
0
1
1
0
1
1
1
0
0
1
1
0
0
1
1
1
1
0
0
0
0
0
1
0
1
1
1
1
1
0
1
1
0
0
0
0
1
1
1
1
0
1
0
0
0
1
1
0
0
1
0
0
1
1
1
0
0
0
1
0
0
0
1
0
1
1
1
0
0
0
0
0
0
0
0
1
0
0
1
1
1
0
1
1
0
0
0
0
1
1
1
0
0
1
0
1
0
0
1
1
1
0
0
1
1
1
0
1
1
0
1
1
1
0
0
1
1
1
1
1
1
1
1
1
1
1
0
0
0
1
1
0
0
1
1
1
1
1
1
0
1
1
1
0
0
0
1
0
1
1
0
0
1
1
1
1
0
1
0
1
1
0
0
0
1
1
1
1
0
0
1
1
0
0
0
1
0
0
1
0
0
0
0
1
1
1
1
1
1
1
0
1
1
0
0
1
1
0
0
1
1
0
0
1
1
0
0
0
0
1
1
0
1
1
1
1
1
1
1
1
0
1
0
0
0
1
0
1
1
1
1
0
0
0
1
1
0
1
0
0
1
0
0
1
1
1
1
1
1
1
1
0
1
0
1
0
1
1
0
1
1
1
1
0
0
1
1
1
1
1
1
1
1
1
0
1
0
1
1
1
0
1
0
1
0
1
0
1
1
1
1
1
1
1
1
1
1
0
1
0
1
1
1
0
1
0
0
1
0
0
1
0
1
0
1
1
1
1
0
0
1
0
0
0
0
1
1
1
1
1
0
1
0
0
0
1
1
0
0
0
1
1
1
1
0
1
1
0
1
1
1
0
0
1
1
0
1
1
1
0
1
0
1
0
0
0
0
1
1
1
0
0
0
1
0
1
0
0
1
1
0
0
0
1
0
0
0
1
0
0
1
0
1
1
1
1
1
0
0
0
1
1
1
0
1
1
1
1
1
1
1
1
1
1
1
1
0
1
0
0
0
1
0
1
0
1
1
1
0
1
1
0
0
0
1
1
0
0
1
1
0
0
1
0
0
0
0
1
1
0
0
0
1
1
1
0
1
1
1
1
0
0
1
1
1
1
1
1
1
1
1
1
0
1
0
1
0
1
1
1
0
1
1
0
0
0
1
0
1
0
1
0
1
0
1
1
1
1
0
0
0
0
0
0
1
0
1
1
0
0
0
1
1
0
1
0
0
0
0
1
0
1
1
1
1
0
0
1
0
1
0
0
1
1
1
0
1
0
1
0
1
0
1
1
1
1
1
1
0
0
1
1
0
1
1
1
0
0
1
1
0
1
0
1
0
1
1
1
1
0
1
0
1
0
1
1
0
1
1
0
0
0
1
0
0
0
0
0
0
1
0
1
0
1
0
0
1
1
1
0
1
0
0
1
1
0
1
0
1
1
0
0
1
1
0
0
1
0
0
0
0
1
0
0
1
0
1
1
1
0
0
0
0
1
1
0
0
1
0
0
0
1
1
0
0
1
1
1
1
1
0
1
0
0
1
1
1
1
1
0
1
1
0
0
0
1
0
0
1
1
1
1
0
1
1
1
0
0
1
1
1
0
1
1
0
1
1
1
1
1
0
1
1
1
0
1
0
0
1
0
0
0
1
0
0
0
0
0
1
0
1
0
0
1
1
1
1
1
1
1
0
1
1
0
1
0
1
1
0
1
1
0
1
1
1
0
1
1
0
1
1
1
1
1
1
1
1
1
1
1
1
0
0
0
1
1
0
0
0
0
1
0
0
1
0
1
1
1
1
1
0
0
0
1
1
1
1
1
1
0
1
0
1
1
0
0
0
0
1
0
1
0
0
1
1
0
1
1
1
0
1
1
0
1
1
1
1
1
0
1
1
1
0
0
1
0
0
1
1
1
1
0
1
1
0
1
1
0
0
0
1
1
1
1
1
0
1
1
1
0
0
0
1
0
0
0
1
0
1
1
1
1
1
1
0
0
1
1
0
1
0
1
1
1
0
0
0
0
0
1
0
1
0
1
0
1
1
0
1
1
1
1
0
0
1
0
0
0
0
0
1
1
1
1
0
0
1
1
1
0
1
1
1
1
0
1
1
0
0
1
0
1
0
1
0
1
0
1
0
0
0
1
1
1
0
0
1
1
0
0
0
1
0
1
0
1
1
0
0
1
1
0
0
1
1
0
1
0
0
1
1
1
0
1
1
1
0
0
0
1
1
1
0
1
0
1
1
1
1
0
1
0
0
0
0
0
0
1
1
0
0
1
1
1
0
0
1
0
0
0
1
1
1
1
0
0
1
0
0
1
1
0
0
1
1
0
0
0
1
0
1
1
0
1
1
0
1
1
0
1
1
0
0
0
0
1
1
1
0
1
0
0
0
1
0
1
1
0
1
1
0
1
0
1
1
1
0
0
0
0
0
1
1
0
1
1
1
1
0
1
0
0
1
0
1
1
0
0
1
1
0
1
1
0
1
0
1
0
1
1
1
1
1
0
1
0
0
1
1
1
1
0
1
0
0
1
1
0
0
1
1
0
1
1
1
0
1
0
0
1
1
0
1
1
1
1
1
1
0
1
0
1
1
0
1
0
0
0
1
0
1
0
1
0
0
1
1
1
1
0
1
0
0
1
1
0
1
1
1
0
1
0
1
1
1
1
0
0
0
1
1
1
1
1
1
0
1
1
1
1
0
0
1
1
1
1
1
1
1
1
1
1
1
0
1
1
0
1
1
1
1
1
1
1
1
1
1
0
1
0
1
1
1
1
1
1
0
0
0
0
1
0
1
1
1
0
1
1
0
0
1
0
0
0
1
0
1
0
1
1
0
0
0
1
1
0
1
0
0
0
1
1
0
1
1
0
1
1
0
1
1
0
1
0
1
0
0
1
0
0
0
0
0
1
1
1
1
1
0
1
1
0
1
0
1
0
1
0
1
1
1
1
0
1
0
0
0
0
0
1
0
0
1
0
0
0
1
1
1
0
1
0
0
0
1
1
1
1
1
0
0
1
0
1
1
1
0
1
0
1
0
0
0
0
1
0
0
1
0
1
1
1
1
0
1
1
0
0
0
1
0
1
0
0
0
1
1
1
0
1
1
1
0
1
1
1
0
0
1
1
1
1
1
1
0
1
1
1
1
0
0
1
0
0
0
1
0
0
0
0
1
1
1
0
1
1
1
1
0
0
1
0
1
1
0
1
1
0
0
1
0
0
0
0
0
0
1
0
1
0
1
1
0
0
1
1
1
1
0
0
1
0
0
0
0
1
0
1
0
1
0
0
1
1
0
1
1
1
1
0
1
0
0
0
1
0
1
1
0
1
0
1
1
0
1
0
1
0
0
1
1
0
1
1
0
0
1
0
1
0
0
1
1
0
1
1
0
1
0
0
0
1
0
0
0
1
0
1
1
1
1
1
1
0
1
1
1
1
1
1
1
0
1
0
0
0
0
0
1
1
0
0
1
0
1
1
0
1
1
1
0
0
0
0
1
1
1
0
1
0
1
1
1
0
1
0
1
0
0
1
0
0
1
0
1
1
1
1
0
1
0
0
1
1
0
1
1
0
1
1
1
0
1
1
1
1
0
1
0
1
1
0
1
1
0
1
1
0
1
0
0
1
1
1
0
1
0
0
1
0
1
1
0
0
1
0
1
0
0
0
0
1
1
0
1
1
0
1
1
0
1
1
1
0
1
1
1
1
0
0
1
1
0
1
0
0
0
0
0
1
0
1
1
1
1
1
0
1
0
1
0
0
1
1
1
0
1
1
0
0
1
1
0
1
0
1
1
0
0
0
1
0
1
0
1
1
1
0
1
1
0
0
1
0
0
0
1
1
0
1
0
1
0
1
0
0
0
0
1
0
1
0
1
1
0
0
0
1
0
1
0
1
1
1
1
0
1
1
1
1
1
1
1
0
0
0
1
1
1
1
0
1
1
1
0
1
1
1
0
0
0
0
1
0
1
1
1
1
1
1
0
1
1
1
1
1
1
1
1
1
1
1
1
0
0
1
0
0
1
0
0
0
0
1
1
0
1
0
0
1
0
1
0
0
0
0
1
1
0
1
0
0
0
1
0
0
0
1
1
1
1
1
0
0
0
1
1
1
0
0
0
0
1
1
0
0
0
1
1
0
1
1
0
1
0
1
0
0
1
0
1
0
1
1
1
1
1
1
1
0
1
1
0
0
1
1
1
1
0
0
0
1
0
1
0
0
1
0
0
1
1
1
1
1
0
1
1
0
0
0
1
1
1
1
0
1
1
1
0
0
1
1
0
1
0
0
1
1
1
1
1
1
1
1
0
0
1
0
1
1
1
1
0
1
1
0
1
0
1
0
0
1
1
0
1
1
0
1
1
1
0
1
0
0
1
0
1
1
1
1
1
0
1
0
0
0
1
0
0
1
0
1
0
0
0
0
0
1
1
1
1
0
1
1
1
1
0
0
0
1
0
0
1
1
0
0
0
1
0
1
1
1
1
1
0
0
1
0
1
1
0
0
0
0
0
0
1
1
1
1
0
1
0
1
0
1
1
0
1
0
1
1
1
1
0
0
0
0
1
0
1
0
1
1
0
0
1
0
1
1
1
1
1
1
0
0
0
0
1
1
1
1
1
1
1
0
0
0
1
0
1
1
0
0
1
1
0
0
0
0
0
0
0
1
1
1
1
1
1
0
1
0
1
1
1
0
1
1
0
1
1
1
0
0
1
0
0
0
1
1
1
1
0
1
1
0
1
0
1
0
1
0
0
0
0
0
1
1
0
0
1
0
0
0
0
1
1
0
1
1
0
0
1
0
1
1
1
1
1
1
0
1
1
0
0
0
0
1
1
1
0
0
0
0
1
1
1
1
1
0
0
0
0
1
0
1
0
1
1
0
1
1
0
0
1
0
0
0
0
1
1
0
0
1
0
1
0
0
0
1
0
0
0
0
1
1
0
0
0
0
1
0
1
0
1
0
0
1
1
1
1
1
0
1
0
1
0
1
0
0
1
1
0
0
1
0
1
1
0
1
1
1
0
1
1
1
1
1
1
1
0
0
1
0
0
1
0
0
0
0
0
1
1
1
1
0
1
1
1
0
1
1
0
1
0
1
1
1
0
1
1
0
1
0
0
1
0
0
1
1
0
0
0
1
1
1
0
1
1
1
1
0
1
0
1
1
1
0
1
1
1
0
1
0
0
0
0
1
1
1
1
0
1
1
1
0
1
0
1
1
1
0
0
1
0
1
1
0
1
1
0
1
1
1
1
0
1
0
1
1
1
1
0
0
0
0
1
0
0
0
0
1
1
1
1
0
0
0
0
1
0
0
0
1
0
1
0
0
1
0
1
1
0
1
0
1
0
1
1
1
1
0
1
1
1
0
1
1
1
1
0
1
0
0
0
1
0
1
1
1
1
1
0
0
0
1
1
0
1
1
1
0
1
1
0
1
0
1
0
1
0
0
1
1
0
1
0
0
1
1
0
0
1
1
1
0
0
0
0
0
1
1
0
1
1
0
1
1
1
1
1
1
1
0
1
0
0
1
1
0
1
1
0
1
0
0
0
0
1
0
1
1
1
1
0
1
1
1
0
0
0
1
1
1
1
1
1
1
1
1
1
0
1
0
0
0
0
1
0
1
1
1
1
1
1
1
0
0
0
0
1
0
0
1
0
1
1
0
0
0
0
0
1
0
1
1
1
0
1
1
0
1
0
0
0
0
1
1
1
0
0
1
0
1
0
0
1
0
1
1
0
1
0
0
1
1
1
0
1
0
1
1
0
1
1
0
1
0
1
0
1
0
0
0
0
1
1
1
0
1
1
0
1
1
1
0
0
0
1
1
0
0
1
1
1
1
1
0
1
1
1
1
0
0
0
1
0
0
1
1
1
0
1
1
1
0
0
1
0
1
0
1
0
0
1
0
0
0
1
1
1
1
1
1
1
0
0
1
0
1
0
0
1
1
1
1
1
1
0
1
1
1
1
1
0
0
0
1
0
0
1
0
1
0
1
1
1
0
1
1
1
1
1
1
0
1
1
1
1
1
0
0
0
0
1
1
1
0
1
1
0
1
1
0
1
0
0
1
1
0
0
1
0
1
1
1
0
1
0
0
1
0
0
0
1
0
0
1
1
1
0
0
1
1
0
0
1
0
0
1
0
1
0
0
0
0
1
1
1
0
0
1
0
1
0
1
0
0
0
1
1
1
1
1
1
1
1
1
1
1
0
0
1
1
1
0
1
1
0
1
1
0
1
1
0
1
0
0
1
1
1
1
0
0
0
0
1
0
1
1
0
1
0
1
0
0
1
0
1
1
1
1
0
0
1
0
1
0
1
0
0
0
0
0
1
0
0
1
0
1
1
0
0
0
0
1
0
0
1
1
1
1
0
1
1
1
0
1
1
0
0
1
0
1
1
1
0
1
1
1
0
1
1
0
1
1
1
1
1
0
1
0
0
0
1
1
0
1
1
0
1
0
0
1
1
0
1
1
0
0
0
1
0
1
0
0
1
0
1
1
1
1
0
1
1
0
0
0
0
1
0
1
0
1
1
0
1
1
0
0
0
1
1
1
1
0
0
0
0
1
0
1
1
1
1
0
0
1
0
0
0
1
1
0
1
0
1
0
1
1
1
1
0
0
1
0
0
1
0
0
0
0
1
0
0
1
0
0
0
1
1
0
0
0
1
0
1
0
0
0
1
0
1
0
0
0
1
1
1
1
1
1
1
1
1
0
0
0
1
1
1
0
0
0
0
0
1
0
0
0
1
1
0
0
1
0
0
0
0
0
1
1
1
1
1
1
0
0
0
1
0
1
0
1
0
1
1
1
0
1
0
1
0
1
1
0
1
1
0
0
1
0
1
1
1
0
0
1
0
1
1
1
0
1
0
1
1
1
1
1
1
0
0
0
1
1
1
0
1
1
1
1
1
1
0
1
0
0
0
1
1
0
0
0
1
0
0
0
1
1
0
0
0
0
0
0
0
1
0
0
1
1
0
1
0
1
1
0
1
1
1
1
1
0
1
1
0
1
1
0
1
1
1
0
1
0
1
1
1
1
1
0
1
1
1
1
0
1
0
1
0
0
1
1
0
0
1
1
1
0
1
1
1
1
1
1
0
1
1
0
1
1
1
1
0
1
0
1
0
1
1
0
1
1
1
1
0
1
1
1
1
1
0
0
0
1
1
0
0
0
1
1
1
1
1
0
0
1
1
1
1
0
0
0
0
1
1
1
0
1
1
1
1
1
1
1
1
1
1
0
0
1
0
0
0
1
1
1
1
1
1
0
1
1
1
1
0
0
1
0
1
1
1
0
0
0
1
1
1
0
0
0
1
1
0
0
1
1
0
0
1
0
0
1
1
0
1
1
0
1
0
0
1
0
0
0
1
1
1
0
1
1
1
1
1
1
0
0
0
0
0
1
1
0
1
0
0
1
0
1
1
0
1
1
0
1
0
0
0
1
1
0
0
1
0
1
1
1
0
1
0
0
1
0
0
1
1
0
0
1
0
1
0
1
1
1
1
1
0
0
1
0
1
0
1
1
0
1
0
1
1
1
1
0
0
1
1
1
0
1
1
1
0
0
0
1
0
0
0
0
1
1
1
1
1
1
1
0
0
0
1
1
0
1
1
0
1
0
0
1
1
0
1
1
1
0
1
1
1
0
1
1
1
1
1
0
1
1
0
0
1
1
0
1
1
0
1
0
0
1
0
0
1
1
1
1
1
0
0
1
0
0
1
1
1
0
1
1
1
1
0
1
0
0
1
1
0
0
1
1
1
1
1
1
0
1
1
1
1
1
1
0
1
0
0
0
0
1
1
0
0
0
1
0
1
0
0
1
0
0
1
0
1
0
1
0
0
0
1
0
1
1
1
0
1
1
1
1
1
1
1
0
1
1
1
1
1
1
0
0
0
1
1
1
1
1
1
0
0
0
0
1
0
0
1
0
1
0
1
1
1
0
1
1
1
1
0
1
0
1
0
1
0
0
0
0
0
1
0
1
1
0
0
1
0
0
1
1
1
1
0
1
0
1
1
1
0
0
1
1
1
0
1
1
1
1
0
0
1
1
1
0
1
0
1
1
0
0
1
1
1
1
1
1
1
1
1
1
0
0
0
0
1
0
0
1
1
1
0
1
0
0
1
0
1
0
0
1
1
0
1
0
1
1
1
1
0
0
0
1
0
1
1
1
0
0
0
1
1
0
1
1
1
0
1
0
1
0
1
1
1
1
1
0
1
1
1
0
0
1
0
1
1
1
1
1
0
1
0
0
1
0
0
1
0
0
1
0
0
0
1
1
0
1
1
1
0
0
1
1
1
1
1
1
1
1
1
1
1
0
1
1
1
1
1
1
1
0
1
1
1
0
0
1
1
0
0
1
0
1
0
1
1
1
1
0
0
0
0
1
1
1
1
0
0
1
0
1
1
1
0
0
1
1
0
0
0
0
1
1
0
1
1
0
0
1
0
0
0
0
1
1
1
1
1
1
1
1
0
0
1
0
0
1
1
0
0
1
1
1
1
1
0
1
1
1
0
1
1
1
1
1
1
0
0
1
0
1
0
1
0
1
0
0
1
1
1
0
0
0
1
1
0
1
0
1
0
0
1
0
1
0
0
1
1
0
1
1
1
0
0
0
0
1
1
0
1
1
1
1
1
1
1
1
1
0
0
1
1
0
1
1
0
1
0
1
0
1
0
0
0
0
0
0
1
0
0
0
0
1
1
0
0
1
1
1
0
0
0
1
0
0
1
0
1
1
1
0
1
1
1
0
1
1
0
0
1
1
0
1
1
1
1
0
0
1
1
1
1
1
1
0
1
0
0
0
1
0
0
0
0
0
0
0
1
0
1
0
0
1
1
1
1
0
0
1
1
0
1
1
1
1
1
1
1
0
1
0
1
0
1
0
0
0
1
1
1
1
1
0
0
0
1
1
1
0
1
0
1
1
1
1
1
0
1
1
0
1
0
0
0
1
0
1
0
1
0
1
1
1
1
0
1
1
0
0
1
0
1
1
0
1
1
1
0
0
1
1
0
1
0
1
0
1
1
0
1
1
0
0
0
0
1
0
1
1
0
1
0
0
1
1
1
0
0
1
0
1
0
1
1
1
1
1
0
0
1
1
0
1
1
0
1
0
0
0
1
1
1
0
0
1
0
1
1
1
0
1
1
0
1
1
1
1
1
1
0
1
0
1
1
0
0
0
0
0
0
0
1
0
1
1
1
0
0
0
0
1
0
1
0
1
0
1
1
0
1
1
1
0
1
0
0
0
1
1
1
1
1
0
1
0
1
1
0
1
0
1
1
1
1
0
0
0
1
0
0
1
0
1
1
0
0
1
1
1
1
1
1
0
1
0
0
0
1
0
0
1
1
1
0
0
1
0
1
0
1
0
1
1
1
1
0
0
0
1
1
1
1
0
0
0
0
1
1
0
0
1
1
1
0
0
0
1
0
1
0
1
1
1
1
1
1
0
0
1
1
1
0
0
0
1
1
1
0
0
1
0
0
0
1
0
1
0
0
1
1
1
0
1
1
0
0
1
0
1
0
0
1
0
0
1
1
0
1
1
1
0
1
0
1
1
0
0
1
1
0
0
1
1
1
1
0
0
1
1
1
1
1
1
1
0
1
1
0
1
0
0
0
0
1
1
1
0
1
0
1
1
1
1
0
0
0
1
0
0
1
1
1
1
1
1
1
1
1
1
1
1
1
1
0
1
1
0
1
0
1
1
1
0
0
0
0
1
1
0
1
1
1
0
0
0
1
0
0
1
1
0
1
0
0
1
1
1
0
1
0
0
1
1
0
0
0
0
0
1
1
1
0
0
0
0
0
0
1
0
0
1
0
1
0
1
1
0
0
1
1
1
0
0
1
0
0
1
1
0
0
1
0
1
1
0
0
1
0
1
0
0
0
1
1
1
0
0
1
1
1
0
1
1
0
0
1
1
1
1
1
1
0
0
0
1
0
1
1
0
1
0
1
1
1
0
0
1
1
1
0
1
1
1
1
0
1
0
0
0
1
0
0
0
0
1
0
1
1
0
0
1
1
1
1
0
1
0
0
0
0
1
1
1
1
1
1
1
0
0
1
1
0
0
1
0
1
1
1
0
0
1
0
1
0
1
1
0
0
0
1
1
1
1
0
0
0
0
1
0
1
1
0
0
0
1
0
0
0
1
0
0
1
0
0
0
1
0
1
1
1
1
0
1
0
1
1
1
0
0
0
1
0
0
0
0
0
1
1
0
0
1
0
1
1
0
0
0
1
0
0
1
0
0
0
0
0
1
0
0
0
1
0
1
1
1
0
1
0
0
1
0
0
1
1
1
1
1
0
1
0
1
0
0
0
0
0
1
0
1
1
0
1
1
1
1
0
0
0
1
0
0
0
0
1
0
1
0
1
0
1
1
0
1
0
0
1
0
0
1
0
0
1
0
1
0
1
1
0
0
1
0
1
1
1
1
0
0
1
1
0
0
0
0
1
1
1
0
1
0
1
0
1
1
1
1
1
0
1
1
0
0
1
0
1
0
0
1
0
0
0
1
0
0
1
1
1
1
0
0
1
0
0
1
1
1
1
0
1
1
1
1
0
1
1
1
0
1
1
0
1
1
1
1
0
1
1
1
0
1
1
0
1
1
0
0
1
1
1
1
1
1
0
1
0
1
1
0
1
0
1
0
0
0
1
1
0
1
1
1
1
1
0
0
0
0
1
1
0
0
1
0
1
0
1
0
1
0
0
1
0
0
0
0
0
0
1
1
0
0
0
0
0
0
0
0
1
0
0
0
1
0
1
1
1
1
0
1
1
1
0
0
0
1
1
0
1
1
1
0
0
0
0
1
1
1
0
1
1
1
1
1
1
0
1
1
1
1
0
1
1
1
1
0
1
0
0
0
0
1
1
1
0
1
1
0
1
1
1
1
1
0
0
1
0
0
0
1
0
1
1
1
0
0
0
1
1
1
1
0
1
1
0
1
1
1
1
0
1
1
1
1
1
1
0
1
1
1
0
0
0
1
0
1
1
1
1
1
0
1
1
0
0
0
1
1
0
0
1
0
1
0
1
0
1
0
0
0
0
0
1
1
0
1
1
0
1
0
1
0
0
0
1
0
1
1
0
0
1
0
1
1
1
0
0
0
1
1
1
1
0
1
1
0
1
1
0
1
0
0
0
0
0
0
1
1
1
1
0
1
0
1
0
1
0
1
0
1
1
0
1
0
1
0
1
0
0
0
1
0
1
0
1
1
1
0
1
1
1
1
1
0
1
0
1
1
0
1
1
1
1
1
1
1
0
1
1
1
1
0
0
1
1
1
1
1
1
1
0
1
0
1
1
1
1
0
1
1
0
0
0
0
0
0
0
0
1
1
1
1
1
0
1
1
1
0
0
1
1
1
1
1
0
0
1
0
0
1
1
0
1
1
0
0
1
1
1
0
1
0
0
0
1
1
1
0
0
0
1
1
1
0
0
1
1
1
0
0
1
0
0
0
0
0
0
1
0
0
1
1
0
1
0
1
1
0
1
1
0
1
0
1
1
1
0
1
0
1
0
1
1
0
1
1
1
0
0
1
0
1
0
0
1
1
0
0
0
1
1
0
1
1
1
1
0
1
0
1
1
0
0
0
0
1
1
0
1
1
0
0
0
0
0
1
0
1
1
0
0
1
1
1
1
1
0
0
0
1
1
1
1
0
0
1
0
1
1
1
1
1
1
0
0
1
1
0
0
0
1
1
1
0
1
0
1
0
0
1
0
1
1
1
0
1
1
1
1
1
0
1
1
1
1
0
0
0
0
0
1
1
0
0
1
0
0
1
1
0
1
1
1
1
1
0
1
0
1
0
0
1
0
0
0
1
0
0
1
0
0
1
1
0
0
0
1
1
0
0
1
1
0
1
0
1
0
1
1
1
1
0
1
1
1
1
1
0
1
0
1
1
0
1
0
0
1
0
1
0
1
1
0
1
0
1
0
0
0
0
1
1
1
1
0
0
1
1
1
1
1
1
1
0
1
1
0
1
1
1
1
0
0
0
1
0
0
1
0
0
1
1
1
1
0
0
0
0
1
0
1
0
0
0
0
0
0
1
0
1
0
1
1
1
1
1
1
1
1
1
1
0
0
1
0
1
0
1
0
1
0
0
1
0
0
1
0
1
0
1
1
1
1
1
0
0
1
0
1
1
1
1
1
1
1
0
0
1
0
1
1
1
1
1
0
1
0
1
1
1
0
1
0
1
1
1
1
1
1
1
1
1
1
1
0
1
1
1
0
1
1
1
0
0
1
1
0
1
0
1
1
0
0
0
1
1
1
1
0
0
0
0
1
1
0
1
0
1
0
0
1
1
1
1
0
0
1
0
1
0
0
0
0
1
0
1
1
0
1
0
0
1
1
1
1
1
0
0
0
0
0
1
0
0
1
1
0
0
1
1
1
1
0
1
1
0
0
1
0
0
1
0
0
0
1
1
1
1
0
0
1
0
0
0
1
1
1
1
1
0
0
0
1
1
0
1
1
1
0
1
1
0
0
1
0
1
1
1
1
0
0
0
0
1
1
0
1
1
0
1
1
0
0
0
0
0
1
1
0
0
1
1
1
1
0
1
0
0
1
0
0
1
0
1
1
1
1
1
1
1
0
0
0
0
0
0
1
0
0
1
0
1
1
1
0
0
0
1
1
0
0
0
1
0
0
1
1
0
0
1
0
0
0
0
0
0
1
1
0
0
1
1
1
0
0
0
0
0
1
0
0
1
1
1
0
1
1
1
1
0
1
0
0
1
0
0
0
0
1
0
0
1
1
1
1
1
1
0
0
1
1
1
1
0
1
0
1
0
0
0
1
1
1
1
0
1
0
0
1
1
0
0
1
0
1
0
1
0
0
1
1
1
1
1
1
0
1
1
1
0
1
0
1
0
1
1
0
1
0
1
1
1
1
1
0
0
0
1
0
1
0
0
0
0
1
0
0
0
1
0
0
0
0
1
0
1
0
1
0
0
0
1
0
1
1
1
0
0
0
0
1
0
0
0
1
1
0
0
0
0
1
1
0
0
1
1
0
1
1
0
1
1
1
0
1
1
1
0
1
0
0
1
1
1
1
1
0
0
1
0
0
1
0
0
1
1
1
1
1
1
0
0
0
1
0
1
1
1
0
0
1
1
1
0
1
0
0
1
0
0
1
1
0
0
0
0
0
0
0
1
1
0
1
0
1
0
0
0
0
1
1
1
0
1
0
0
0
1
1
1
0
0
0
0
1
0
0
1
1
0
1
0
1
1
1
0
0
1
1
0
0
1
0
1
1
1
0
1
1
1
0
0
0
0
1
1
1
1
0
1
1
0
1
1
0
1
1
1
1
0
0
0
1
1
0
1
1
1
0
0
1
0
1
0
0
0
0
1
1
0
0
1
0
1
1
1
1
0
0
1
1
1
0
1
0
1
1
1
1
1
1
0
0
0
1
1
0
0
1
1
1
0
0
1
0
0
1
1
1
0
0
1
1
0
0
1
1
0
0
1
1
1
1
1
0
0
1
1
0
1
0
1
0
1
0
0
0
1
0
0
1
1
1
0
0
1
0
1
0
0
1
1
1
0
0
1
0
0
1
1
1
1
0
1
1
1
0
1
0
0
1
1
0
0
0
0
1
1
1
0
0
0
0
0
1
1
0
1
0
1
1
1
1
1
1
0
0
0
0
1
0
0
1
1
0
0
1
0
0
1
1
1
1
0
0
1
1
0
1
0
0
0
1
0
0
1
1
1
0
1
0
1
0
1
0
1
1
0
0
1
0
0
1
0
0
0
0
0
1
1
0
1
1
0
0
0
1
0
1
0
1
0
1
1
0
1
1
0
1
1
1
1
1
1
0
1
1
0
0
1
1
1
0
0
0
1
1
0
1
0
1
0
0
0
1
0
0
0
1
1
0
1
0
1
1
1
1
1
0
1
1
1
0
1
0
0
1
1
1
1
0
1
1
0
0
0
0
0
1
1
1
1
1
1
1
1
0
0
0
0
1
0
0
1
0
1
0
1
1
0
1
0
1
0
0
0
0
1
1
0
0
0
1
0
1
0
1
0
0
0
0
1
1
0
1
0
0
1
0
1
0
0
0
0
0
1
0
0
1
1
0
1
0
1
1
0
0
0
1
0
1
1
1
1
0
0
0
0
0
0
1
0
1
1
0
0
0
0
1
0
1
1
1
0
0
0
1
1
0
0
0
0
1
1
1
1
0
1
1
0
0
0
1
1
1
1
1
1
1
0
1
0
1
1
1
1
0
0
1
0
1
0
1
0
1
1
0
0
0
1
1
0
1
0
0
1
0
1
0
1
0
1
1
0
1
1
1
0
0
1
1
1
1
0
0
1
0
1
0
0
1
1
0
1
1
1
1
1
0
0
1
0
1
1
0
0
1
0
0
1
1
0
1
1
1
0
1
1
0
0
1
0
1
0
1
1
1
0
0
1
0
0
1
1
1
1
1
0
0
1
0
0
1
0
0
1
1
0
1
1
0
1
1
1
1
1
1
0
1
1
1
0
1
0
0
0
1
0
0
0
0
0
1
1
1
1
1
0
1
0
0
1
0
0
1
0
0
1
1
0
1
0
0
0
1
0
1
1
1
1
0
0
0
0
1
1
0
1
0
1
1
0
1
1
0
0
1
0
1
1
0
0
1
1
1
0
1
0
0
1
1
1
0
1
1
1
1
1
0
0
1
0
1
1
1
0
0
0
1
0
1
1
0
1
0
0
1
0
1
0
0
0
0
0
0
0
1
0
0
0
0
1
1
1
1
1
1
1
0
0
1
1
0
0
1
1
0
1
1
1
1
1
0
1
1
0
1
1
0
1
1
1
1
0
0
0
1
0
0
1
1
0
1
0
0
0
0
0
0
0
0
1
0
0
1
0
1
1
1
1
1
0
1
0
1
0
1
1
1
1
1
0
1
1
1
1
0
1
1
1
1
0
1
1
0
0
0
1
1
0
0
1
0
1
0
1
1
1
0
1
0
0
1
1
1
0
0
1
1
1
0
0
0
1
0
1
0
1
1
0
1
1
1
1
0
0
1
0
0
1
0
0
0
0
1
1
1
1
1
0
1
1
1
0
1
1
1
0
1
1
1
0
1
1
0
1
1
0
0
1
0
1
1
0
0
1
0
0
1
1
0
0
0
1
0
1
0
0
0
0
1
0
1
0
0
1
1
1
0
1
0
1
0
0
1
0
1
1
1
1
0
1
0
0
1
1
0
0
1
0
1
0
0
1
1
0
1
0
0
0
1
1
0
0
1
1
0
0
0
0
0
0
1
1
1
1
0
0
0
0
1
0
1
0
1
1
0
0
1
1
0
0
0
0
1
1
1
1
0
0
1
1
1
1
1
0
0
0
0
1
1
0
1
1
0
1
0
1
1
1
0
1
1
0
0
0
0
0
1
1
1
1
1
0
0
1
0
1
0
0
0
1
1
1
0
0
0
0
0
0
0
1
1
1
1
0
1
1
1
0
1
0
0
1
1
1
1
0
0
0
1
0
0
1
1
0
1
0
1
1
1
0
1
0
0
1
1
1
1
1
0
1
1
1
0
0
0
1
1
0
1
0
0
0
0
1
1
0
1
1
0
0
0
0
1
0
1
1
0
1
0
0
0
0
1
1
1
1
0
1
1
1
0
1
1
0
1
0
0
1
1
0
1
0
1
1
1
0
1
0
0
1
0
0
1
0
0
1
1
1
0
1
1
0
1
1
1
1
0
1
0
0
0
1
1
0
1
0
0
0
1
0
0
0
0
1
0
0
0
1
0
1
1
0
1
1
0
1
0
0
1
1
1
1
0
1
1
0
1
1
1
1
1
1
1
1
1
0
1
1
0
0
0
0
0
1
0
1
1
1
0
1
1
0
0
0
0
0
0
0
1
0
1
0
1
0
1
1
1
0
1
0
1
0
0
0
1
0
1
0
1
1
1
1
1
0
1
1
1
0
0
1
0
0
1
0
1
1
0
1
1
0
0
0
1
1
1
1
0
0
1
1
0
1
0
1
1
1
1
1
1
0
1
1
1
0
0
1
1
1
0
0
1
1
0
0
0
1
1
1
0
1
1
1
0
1
0
0
1
0
0
0
0
0
0
1
1
1
0
0
0
0
1
1
1
0
0
1
0
1
0
1
1
0
0
1
0
0
0
1
0
0
1
0
0
0
0
1
1
0
1
0
1
1
1
0
0
1
1
0
1
1
1
1
0
1
1
1
0
0
1
1
1
1
0
1
0
1
1
1
1
1
0
0
1
1
0
1
1
0
1
1
0
1
1
1
0
0
0
1
0
0
0
1
1
1
0
0
1
1
1
0
1
0
0
0
1
0
1
1
1
0
0
1
0
0
1
1
1
1
1
0
0
1
1
0
1
1
1
1
0
0
0
1
0
1
1
0
0
1
1
1
0
1
1
1
1
1
1
1
1
1
1
0
1
1
1
0
1
0
1
0
1
1
1
1
0
0
0
0
0
0
1
1
1
0
0
1
1
0
1
1
1
0
0
1
1
0
0
0
1
0
1
0
0
1
0
0
0
0
1
1
1
0
0
0
1
1
1
0
1
0
1
1
1
0
0
0
1
1
1
0
0
0
0
0
1
1
0
0
0
0
1
0
1
1
0
1
0
0
0
1
1
0
0
1
1
1
1
0
1
1
1
1
1
1
0
1
0
1
0
1
1
0
0
1
0
0
1
1
1
1
0
1
0
1
1
1
0
1
0
0
1
0
0
1
1
0
1
0
0
0
0
1
0
0
1
0
0
0
1
1
1
0
0
0
0
0
1
1
1
1
1
0
0
1
1
1
1
0
1
1
1
1
1
0
1
1
1
1
1
0
0
1
1
1
0
0
1
0
1
1
1
0
1
0
1
1
0
1
0
1
1
1
1
0
0
1
0
1
1
0
1
0
1
1
1
1
0
1
0
0
1
1
0
1
1
1
1
1
0
1
0
1
1
0
0
0
1
1
1
0
0
1
0
0
0
0
1
0
0
1
1
1
1
0
0
1
1
1
0
0
1
1
0
1
1
1
0
0
1
0
1
1
1
0
0
0
1
1
0
1
0
0
0
1
0
1
0
1
0
1
1
0
1
1
1
1
1
1
0
1
1
0
0
1
0
1
1
1
0
1
1
1
0
1
1
1
1
0
0
1
0
1
0
1
0
0
0
1
1
1
0
1
1
0
0
1
1
0
1
1
1
1
1
1
1
1
1
0
1
0
1
0
1
0
1
1
0
0
0
1
1
1
1
1
0
0
0
1
1
1
1
1
0
1
0
1
1
1
0
0
1
0
1
1
0
1
0
0
1
1
0
0
1
0
0
1
1
1
1
0
1
1
1
1
1
1
1
0
1
0
1
1
1
1
0
1
0
1
1
0
0
1
0
0
1
1
1
0
1
1
1
0
1
0
1
0
0
1
0
0
1
1
0
1
1
1
0
0
0
1
1
1
1
0
1
0
0
1
1
0
1
0
0
0
0
1
1
1
0
0
0
0
1
0
0
1
1
1
0
1
1
1
1
0
0
1
1
0
0
0
1
1
0
0
1
1
0
1
1
1
0
1
0
1
1
1
0
1
0
0
1
0
0
1
0
0
0
1
1
1
1
0
1
1
0
0
0
1
0
1
0
0
0
0
1
0
0
0
1
1
1
1
1
1
0
1
1
0
0
0
0
1
1
1
0
1
1
1
1
1
0
0
0
1
0
0
0
0
0
0
1
1
1
0
1
1
0
0
0
0
0
1
1
0
0
1
0
0
1
1
0
1
1
1
0
0
1
0
0
0
1
0
0
0
0
0
1
1
1
0
1
1
0
0
1
0
1
0
1
1
0
1
0
1
0
1
0
0
0
1
0
0
1
0
0
0
0
1
1
1
1
1
0
0
0
1
0
1
1
0
1
1
1
1
1
0
1
1
0
1
1
0
1
0
0
1
1
1
1
1
0
0
1
0
0
1
1
1
0
1
1
0
1
0
0
1
0
1
0
0
1
1
0
1
1
1
0
0
1
1
1
1
1
0
1
0
1
0
1
0
1
0
1
1
1
1
0
1
1
0
1
0
0
1
0
1
1
1
1
1
0
0
0
1
1
1
1
1
1
0
0
0
0
0
1
1
1
1
0
0
1
0
1
1
1
0
1
1
0
0
1
0
0
0
1
0
0
1
0
1
0
1
1
0
0
0
1
1
1
1
0
1
0
1
0
1
0
0
0
1
0
0
1
1
1
1
1
1
1
1
1
1
1
1
1
0
0
0
1
1
1
1
1
1
1
0
1
1
0
1
1
0
0
0
0
0
1
1
1
1
0
1
1
0
0
1
0
0
1
0
0
0
0
0
0
0
0
1
1
1
1
1
0
0
0
1
0
0
1
0
1
0
0
0
0
1
1
0
1
1
0
0
1
1
0
0
1
1
1
1
1
0
0
1
1
1
1
1
0
0
1
1
0
1
1
1
1
1
1
0
1
0
1
1
0
1
1
1
0
0
0
1
1
1
0
0
1
1
0
1
1
0
0
1
0
1
0
1
1
0
0
1
0
0
1
0
0
1
1
1
1
0
1
0
1
1
0
1
1
0
1
1
1
1
1
1
1
0
0
1
1
1
0
0
0
0
1
1
1
0
1
1
0
1
1
1
1
0
0
1
1
0
1
0
1
0
0
1
0
1
1
0
0
0
0
1
1
1
1
1
0
0
1
1
0
0
1
0
1
0
1
0
0
0
0
1
1
0
1
1
0
1
1
0
0
0
0
0
1
1
1
0
1
1
1
1
1
0
0
0
1
1
1
1
1
0
1
1
0
0
1
1
0
1
1
0
1
1
0
1
0
1
1
1
1
1
0
0
0
0
0
1
0
0
1
1
0
1
0
0
0
1
1
0
0
1
0
0
0
1
1
1
1
1
0
1
1
1
0
1
0
0
0
1
1
1
1
0
0
1
0
0
1
1
0
0
0
0
1
1
0
1
1
1
1
1
1
1
1
0
0
1
0
1
0
1
1
1
1
1
0
0
0
1
0
0
1
0
0
1
1
0
0
1
0
1
0
0
0
0
1
1
0
0
0
0
0
0
0
0
0
0
0
0
0
1
0
0
1
1
0
0
1
1
1
1
1
0
1
0
1
1
0
1
1
1
1
0
0
1
1
0
0
1
0
0
0
1
1
0
0
1
0
1
1
0
0
1
0
0
1
0
1
1
1
1
0
0
0
0
1
0
1
0
0
0
0
0
0
0
0
0
0
1
1
0
1
0
1
0
1
0
1
1
0
0
0
0
1
0
0
1
0
0
1
0
0
0
1
1
1
1
0
1
0
0
1
0
0
0
1
1
0
0
1
0
0
1
1
1
1
1
1
0
1
1
1
1
0
1
0
1
0
0
1
0
1
0
1
1
1
1
1
0
1
0
1
1
1
0
1
1
0
1
1
1
1
1
1
0
0
0
1
1
0
0
1
0
1
0
1
1
0
0
0
0
0
1
1
1
1
0
1
0
0
1
1
1
0
1
1
0
0
0
1
0
1
1
0
0
1
0
0
1
0
1
1
1
0
0
1
0
0
1
1
1
0
0
0
0
0
0
1
1
1
1
0
0
0
0
0
0
0
0
1
1
1
0
1
0
1
0
1
0
1
1
1
1
1
1
0
0
0
0
0
1
1
0
1
1
0
1
0
0
1
1
1
1
0
1
0
0
0
1
1
1
1
0
1
1
1
1
0
1
0
1
1
1
1
0
1
0
0
0
1
0
0
0
1
1
0
1
1
1
1
0
1
1
1
0
1
0
1
0
1
1
1
1
1
0
1
1
0
0
1
0
1
1
1
0
1
0
0
1
0
1
1
1
0
1
1
0
0
1
1
1
1
0
1
0
1
1
1
0
1
1
0
1
0
1
1
1
0
0
1
1
1
0
1
0
0
0
0
0
1
0
1
0
0
1
0
1
1
1
0
0
0
0
0
1
1
0
0
1
0
0
1
0
1
0
1
1
0
1
0
0
0
1
0
0
0
1
1
0
1
0
0
1
0
1
1
0
1
1
0
0
1
0
1
1
1
1
0
1
1
0
0
1
1
0
1
1
1
1
0
1
1
1
0
1
1
0
0
1
0
1
0
0
1
1
1
0
1
1
0
1
0
0
1
0
1
0
1
1
0
1
1
1
0
1
1
1
1
1
1
0
1
1
1
1
1
1
1
1
0
1
0
1
1
0
1
1
1
0
0
1
0
1
1
1
0
1
0
1
1
1
0
1
1
1
0
1
1
0
1
0
1
0
0
1
0
1
0
1
1
1
0
0
1
0
0
0
0
0
0
0
0
1
0
1
1
1
1
1
0
0
1
1
0
1
0
1
1
0
1
0
0
0
0
1
1
0
1
1
1
0
0
0
0
1
1
1
0
1
0
1
1
1
0
1
1
0
1
0
0
0
1
0
0
0
0
1
0
1
1
1
0
1
1
0
1
1
1
1
1
0
0
1
1
0
0
1
1
1
1
0
1
0
1
1
1
0
0
0
0
1
0
1
0
0
0
0
0
1
1
1
0
1
1
0
1
1
0
1
1
1
1
0
1
0
1
1
0
0
1
0
1
0
1
0
0
1
1
1
1
0
1
0
1
1
1
1
1
0
1
1
1
1
0
1
0
0
1
1
0
1
0
1
0
1
0
1
1
1
1
1
0
1
1
1
1
1
0
0
0
1
0
1
0
0
0
1
0
0
0
0
1
0
1
1
0
0
1
0
0
0
1
0
1
1
1
1
1
0
0
1
1
1
0
1
1
0
1
1
1
0
1
1
1
1
1
1
1
0
0
1
0
1
1
0
1
0
1
0
1
0
0
0
0
1
1
1
0
1
0
0
0
0
1
0
0
0
1
1
1
1
0
0
1
0
1
1
1
0
0
1
1
1
0
1
0
1
0
0
0
0
0
1
1
1
0
0
1
1
1
1
0
1
0
0
1
1
1
0
1
0
0
1
0
1
0
1
0
0
1
1
1
0
0
1
0
1
0
1
0
0
1
1
0
0
1
1
1
1
1
1
0
0
1
0
0
0
0
0
1
0
1
0
0
0
0
1
1
0
0
0
1
0
1
1
0
1
1
0
1
1
0
0
0
1
1
1
0
1
1
1
1
1
1
0
1
1
1
0
0
1
1
1
0
1
1
1
1
1
1
0
1
1
1
0
0
1
0
1
1
0
1
1
1
0
0
0
1
0
1
1
1
0
1
1
0
1
0
1
0
1
0
1
1
1
1
1
1
1
0
1
1
0
1
1
0
1
0
1
1
1
1
1
0
1
1
0
0
1
0
1
0
0
1
0
1
1
1
0
0
1
1
0
1
0
1
1
1
1
1
1
0
1
0
1
1
0
1
1
1
0
0
0
1
0
0
1
0
0
1
0
0
1
1
1
1
0
0
1
1
1
1
0
1
1
1
0
0
0
1
1
1
1
0
0
0
1
0
1
1
1
1
1
1
1
1
1
1
0
1
1
1
1
0
0
1
1
0
1
1
1
1
1
1
1
1
1
0
0
0
0
0
1
1
1
1
1
1
1
1
1
1
0
1
1
0
1
0
1
1
0
1
1
1
1
0
1
0
1
1
0
0
0
0
0
0
1
1
1
1
1
0
1
1
1
1
0
1
0
0
1
1
1
1
1
1
1
1
1
0
0
0
0
1
1
0
0
1
0
1
1
1
0
0
1
1
1
0
1
0
0
1
1
1
1
0
1
0
0
1
1
1
1
0
0
0
0
1
0
1
1
0
0
1
0
1
0
1
0
0
0
0
0
1
0
1
0
0
1
0
1
1
0
1
0
0
0
1
0
1
0
0
0
0
1
1
1
1
1
1
0
1
1
1
0
1
0
1
1
1
1
0
1
0
1
1
1
1
0
1
1
1
1
1
0
0
0
0
1
1
1
0
1
1
1
1
0
1
0
1
1
0
0
1
1
0
1
1
1
1
0
0
1
0
0
1
0
0
1
1
0
1
1
1
0
1
1
0
1
0
0
1
1
1
1
1
1
0
1
1
0
1
0
1
1
0
0
1
0
0
0
0
0
1
0
0
1
0
1
0
0
0
0
0
1
1
0
1
0
1
1
0
0
1
1
0
1
1
0
0
1
1
1
0
1
1
1
0
1
1
1
0
1
1
1
0
1
0
1
1
1
1
0
0
1
0
1
0
0
1
1
1
1
1
1
0
1
1
0
1
1
1
1
1
0
1
1
0
0
0
0
0
0
1
1
0
0
1
1
1
0
1
1
0
0
0
1
1
0
1
1
1
1
0
0
0
1
1
1
0
0
0
0
0
0
0
1
0
1
1
1
1
1
1
0
1
1
0
1
1
0
0
1
1
1
1
1
1
1
1
0
0
1
1
1
0
0
0
0
0
1
0
1
1
1
0
1
1
1
1
0
1
1
0
0
0
1
0
0
0
0
0
0
0
0
0
0
1
0
0
0
1
0
1
1
1
1
1
1
0
1
0
0
1
0
0
1
0
1
0
1
1
0
0
1
0
0
1
1
1
1
1
0
0
1
1
1
1
1
0
1
1
1
0
0
0
0
0
0
0
0
0
0
0
1
1
0
0
1
0
1
1
1
1
1
0
1
1
0
0
0
1
1
1
0
0
0
0
1
1
1
1
1
0
1
1
0
1
0
1
1
0
1
0
1
1
0
0
1
0
0
0
1
1
1
1
1
1
1
0
0
1
1
1
1
1
0
1
0
0
0
1
0
1
1
0
0
0
1
0
0
1
0
1
0
0
0
0
0
0
1
0
0
1
0
1
0
1
1
0
0
0
1
1
1
0
0
0
1
0
0
0
1
1
0
0
1
0
0
0
0
1
0
1
0
0
1
1
0
0
1
1
1
1
0
0
1
1
1
0
0
1
1
0
1
1
0
0
1
1
1
1
0
1
0
1
1
1
0
1
1
0
1
0
0
1
1
0
0
0
0
1
1
0
0
1
0
1
1
1
0
0
1
1
0
1
1
0
0
0
1
0
0
0
0
1
0
1
0
0
0
1
1
1
1
0
1
1
1
1
1
1
0
1
0
0
0
1
0
1
1
0
0
0
1
0
1
0
1
1
1
1
1
0
0
1
1
1
1
1
1
1
1
0
1
1
0
1
1
0
1
1
0
1
0
0
0
0
1
0
1
0
1
1
0
0
1
0
0
0
1
0
1
0
0
1
1
1
1
1
0
1
1
0
0
1
0
1
0
1
0
1
0
0
1
1
0
0
1
1
0
0
1
0
1
1
1
1
0
0
1
0
1
1
1
1
0
0
0
0
0
1
0
1
0
0
0
1
1
0
1
1
0
0
1
1
1
1
1
1
1
0
0
1
0
0
1
1
1
1
1
1
0
1
1
1
0
1
0
0
1
1
1
0
0
1
1
1
1
1
1
0
1
1
1
1
1
1
0
1
0
0
1
0
0
0
0
0
1
0
1
1
0
1
0
1
0
1
0
1
1
1
1
1
1
0
1
1
0
1
0
1
1
0
1
1
1
0
0
1
0
0
0
0
0
1
0
1
0
0
0
1
1
1
0
1
0
1
1
1
0
1
1
1
1
1
0
1
1
1
0
0
1
1
1
1
0
1
0
1
1
0
1
0
1
1
0
1
1
0
1
0
0
0
1
1
1
0
0
0
1
0
0
1
0
0
1
1
0
0
0
1
1
1
1
1
0
1
1
0
1
1
1
1
1
1
0
0
1
0
0
1
0
0
1
1
1
0
1
1
1
1
0
1
1
1
0
0
1
1
1
1
1
0
1
0
1
0
1
1
0
1
1
0
1
0
0
1
1
1
1
1
0
0
1
1
1
0
1
0
1
0
1
0
1
1
1
0
0
1
0
1
0
0
1
1
1
1
1
0
0
1
1
1
0
0
1
1
0
1
1
0
1
1
1
1
0
0
0
1
0
1
0
1
0
0
0
0
1
1
0
1
1
1
1
1
1
1
1
0
0
0
0
0
0
0
1
1
1
1
1
1
1
1
1
1
0
0
1
1
1
0
0
1
1
1
0
0
1
1
0
1
0
0
0
0
1
0
0
1
1
0
1
1
1
1
1
1
0
0
0
1
1
1
1
1
1
1
1
1
0
0
0
0
1
0
0
1
1
1
0
1
1
1
1
1
1
1
1
0
1
1
1
0
1
0
0
1
1
1
1
1
1
1
1
1
1
1
0
0
0
0
0
0
0
0
0
1
0
1
1
0
1
1
1
0
0
1
0
0
1
0
1
1
0
1
0
1
0
0
1
0
1
1
1
0
0
1
1
1
0
1
0
0
0
0
0
1
1
0
1
1
0
0
0
0
0
0
0
0
1
1
0
1
0
0
1
0
1
0
0
1
0
0
1
1
1
1
1
1
1
1
0
0
0
1
0
1
0
0
1
0
1
0
0
0
0
1
0
1
1
0
1
1
1
0
1
1
1
0
1
0
0
0
1
0
0
1
1
1
0
0
0
1
0
0
0
0
1
1
1
0
1
0
0
0
0
1
0
0
0
1
0
0
1
1
1
0
0
1
1
1
1
0
1
0
1
0
0
0
0
0
0
0
0
1
1
1
1
0
0
1
1
1
0
1
1
1
1
1
0
1
1
0
1
0
1
0
1
1
1
1
1
1
1
0
1
0
0
1
1
0
1
1
0
0
1
1
0
1
1
1
1
0
0
1
1
0
1
1
0
0
0
0
1
1
0
0
0
1
1
1
0
0
1
1
1
1
0
1
0
0
0
1
0
1
0
1
1
0
1
1
1
0
1
0
0
1
1
0
0
1
0
0
1
0
0
0
0
1
0
0
0
0
0
1
1
1
0
0
1
0
0
0
1
1
0
0
1
1
1
0
1
0
0
1
0
0
1
1
1
1
0
1
0
0
1
1
0
0
1
1
1
1
1
1
1
1
1
0
0
1
0
1
1
1
1
1
0
0
1
1
0
1
1
1
0
1
1
1
1
0
0
1
0
1
0
0
1
1
0
1
0
1
0
1
0
1
1
0
0
0
1
1
1
0
0
1
1
1
1
1
1
1
1
1
0
1
1
1
1
0
0
1
0
1
0
1
1
0
0
1
0
0
1
0
1
0
1
0
0
0
1
1
0
1
0
1
0
0
0
1
0
0
0
1
0
0
1
1
1
1
0
1
1
0
1
1
0
1
1
0
0
0
1
1
1
0
1
1
1
0
0
1
0
1
1
1
1
0
1
0
0
0
0
0
1
0
0
1
0
0
1
0
0
0
1
1
0
0
1
0
1
0
0
0
0
1
0
1
1
1
1
1
1
0
1
1
0
1
1
1
1
0
0
1
1
0
1
1
0
1
1
0
1
1
0
0
0
0
0
1
1
1
1
1
1
0
1
0
0
0
0
1
1
1
1
1
1
1
0
0
1
1
1
1
0
1
1
0
1
1
0
1
1
0
1
0
0
0
1
1
1
0
0
1
1
0
1
0
0
0
1
1
0
1
0
0
1
0
1
0
1
0
0
1
1
1
0
1
1
0
0
0
1
0
1
0
1
0
0
0
1
0
0
0
0
1
1
1
1
1
1
1
1
1
0
1
1
0
1
0
0
1
0
0
1
0
0
1
1
0
0
1
1
1
1
0
1
1
1
0
1
0
1
0
1
1
1
1
0
0
0
0
1
1
1
1
1
1
0
0
0
1
0
1
1
0
1
0
0
0
0
1
0
1
0
1
1
0
1
0
1
1
1
0
1
1
0
0
1
1
1
1
1
1
1
0
1
0
1
1
1
0
1
0
1
1
0
0
1
0
0
1
0
0
0
0
1
0
1
0
1
1
0
1
1
1
1
1
0
1
1
0
1
0
1
0
0
0
1
0
1
0
0
1
1
1
0
0
1
1
1
0
0
0
1
1
0
0
0
0
0
1
1
0
1
1
1
0
1
0
0
1
0
0
0
1
1
0
1
0
0
0
0
0
1
1
0
0
1
1
0
1
1
0
0
1
0
1
1
1
1
0
1
1
0
0
0
0
1
1
0
0
0
1
1
1
1
1
0
1
1
1
1
0
1
1
0
1
1
1
0
0
1
0
0
1
0
1
1
0
0
1
1
0
1
0
1
0
1
0
1
1
0
1
1
1
0
1
0
0
1
1
1
1
1
1
0
0
1
1
1
0
1
1
1
0
0
1
1
0
1
1
1
0
1
1
0
1
1
1
0
1
0
0
0
0
0
1
1
0
1
0
1
0
1
0
0
0
1
1
0
1
1
1
1
1
1
0
1
1
1
1
0
1
0
1
0
1
1
1
1
1
0
1
0
0
0
1
0
0
0
0
1
1
0
1
1
0
1
0
1
1
1
1
1
0
0
1
1
1
1
0
1
1
0
0
0
1
0
0
0
0
0
1
0
1
1
0
1
0
0
1
1
1
0
1
0
0
1
1
1
1
1
1
0
1
1
0
1
0
1
1
0
0
1
1
1
0
0
1
1
1
1
1
1
1
1
1
1
1
1
0
0
1
0
1
1
0
0
0
0
0
0
1
0
1
1
0
1
1
1
1
1
0
1
0
1
1
0
0
1
1
0
1
0
0
0
1
1
0
1
1
0
0
1
1
0
0
1
0
1
1
0
0
0
0
0
1
1
0
1
0
1
0
1
0
0
1
1
1
1
1
0
0
0
1
1
1
0
1
0
0
1
0
0
0
1
1
0
0
0
1
1
1
0
0
0
1
0
1
0
0
1
1
1
1
1
1
0
1
1
0
0
0
0
1
1
0
0
1
0
0
0
1
0
0
0
1
0
0
1
1
0
1
0
1
0
1
1
0
1
1
1
1
1
1
0
1
1
0
1
1
1
1
0
0
0
1
0
0
0
1
1
1
1
1
1
0
1
0
0
1
1
0
1
1
1
1
0
0
1
0
1
1
0
1
1
1
0
1
0
1
0
1
0
1
0
0
1
0
0
1
0
0
1
0
1
1
1
1
0
1
1
1
1
0
1
1
0
1
1
0
1
1
1
0
1
0
1
1
0
1
1
0
0
0
1
1
1
1
0
1
1
1
0
1
0
1
0
0
1
1
1
1
1
1
1
1
1
1
1
1
0
0
0
0
1
1
1
1
0
1
0
0
0
1
1
1
0
0
1
1
0
0
0
0
0
1
0
0
0
0
1
1
0
0
1
0
1
1
0
1
0
1
1
1
1
0
0
0
1
0
1
0
1
0
1
1
0
0
1
1
0
1
0
1
0
0
1
1
0
1
1
0
0
1
0
1
1
1
1
0
0
1
1
1
1
1
0
1
1
1
1
1
1
0
0
1
1
1
1
1
0
0
1
1
0
0
0
1
1
0
1
1
1
1
0
1
1
1
0
1
1
1
0
1
1
1
1
0
0
1
1
1
0
1
1
1
0
1
0
0
0
0
0
0
1
1
0
0
0
0
0
1
0
0
0
0
1
1
0
1
0
1
1
0
0
1
0
0
0
1
0
1
1
0
1
0
0
1
1
1
1
1
1
0
0
1
0
0
1
1
1
1
1
1
1
0
1
1
0
0
1
1
1
1
1
1
0
1
0
1
0
1
1
0
0
0
1
1
1
1
1
1
1
0
0
0
1
0
1
0
0
1
0
1
1
1
1
0
0
1
1
0
0
0
0
1
0
0
0
0
0
0
0
1
1
0
0
0
0
0
1
1
1
0
0
1
1
1
1
1
1
1
1
1
1
0
1
1
1
0
0
1
0
1
1
0
1
1
1
0
1
0
1
1
1
0
0
0
0
0
1
0
0
1
1
1
0
1
0
1
1
0
1
1
0
1
0
0
1
1
0
1
1
0
1
0
1
1
1
1
0
1
1
0
0
0
0
0
1
1
1
1
0
1
0
1
1
1
0
1
0
1
0
0
1
1
0
1
0
1
0
0
0
0
0
0
1
0
1
1
1
1
0
0
0
1
1
0
0
0
0
1
0
0
0
0
1
1
1
1
1
1
0
0
1
1
0
0
0
1
1
1
0
1
1
1
1
0
1
1
1
0
1
0
0
1
1
0
1
0
0
1
1
0
1
1
0
1
1
1
1
1
1
1
1
1
1
0
0
1
1
0
1
0
0
1
1
1
0
0
1
1
0
0
0
1
0
1
1
0
1
0
1
1
1
1
1
0
0
0
0
1
0
1
1
1
1
1
1
1
0
1
0
0
0
1
1
1
0
0
1
1
1
0
0
0
0
1
0
1
0
1
1
1
0
0
1
1
1
1
1
1
0
1
1
1
1
0
0
1
1
0
1
0
1
1
1
0
1
1
1
1
0
1
0
1
0
0
0
1
0
0
0
1
1
1
0
1
0
1
0
0
1
0
0
1
0
0
1
1
1
1
1
0
0
1
0
0
1
1
0
1
0
0
0
1
1
0
0
1
0
0
1
1
0
0
0
1
1
1
1
1
0
0
0
1
0
0
1
0
1
0
1
0
1
1
1
0
1
1
0
1
1
1
0
0
1
1
1
0
1
0
1
1
0
0
0
0
0
1
0
1
0
1
0
0
0
1
1
1
1
1
1
1
0
0
0
0
1
1
0
0
1
0
1
0
1
0
1
1
0
0
1
0
1
1
1
0
0
1
0
1
0
1
1
0
1
1
1
0
0
0
0
0
0
0
0
1
1
0
0
1
0
0
1
0
1
0
1
0
0
1
0
1
0
1
0
1
1
1
1
0
1
1
0
1
0
0
1
0
0
0
1
0
1
1
0
1
0
0
1
1
0
1
0
1
0
1
1
1
0
1
0
1
1
0
0
1
0
1
0
0
0
1
0
0
0
1
0
0
0
0
1
0
0
1
0
1
1
0
0
0
0
1
1
0
1
0
1
1
1
1
0
1
0
1
1
0
0
0
1
0
0
0
0
0
1
0
0
1
0
0
1
0
1
0
0
1
0
1
1
0
1
1
1
1
1
0
1
1
0
1
0
0
1
1
1
0
1
1
1
1
1
1
1
0
0
0
1
1
1
1
1
1
1
1
0
1
0
1
1
1
1
1
1
0
1
1
1
0
1
1
0
1
1
1
1
0
1
0
1
0
1
1
1
1
0
1
0
1
0
1
0
1
1
0
0
1
0
1
0
0
1
1
0
0
1
1
1
1
0
1
1
0
1
0
1
0
0
0
0
0
1
1
1
1
1
0
0
1
0
0
1
1
1
1
0
1
1
0
1
1
1
0
0
0
0
0
1
1
0
0
1
1
0
1
1
0
0
1
0
1
0
1
0
1
0
0
1
0
0
0
1
0
1
1
0
1
1
1
1
0
0
0
0
1
1
1
0
1
0
0
0
1
0
0
0
0
1
1
1
1
1
0
1
0
0
0
1
0
0
1
1
0
0
1
1
0
1
0
1
1
0
1
0
0
1
1
0
1
0
1
1
1
0
0
0
1
1
1
1
1
1
0
1
0
1
1
1
1
1
1
0
1
1
1
1
0
1
0
0
1
0
1
1
1
1
1
0
0
1
1
1
0
0
1
0
0
1
1
0
0
0
0
1
1
1
0
0
1
0
1
0
1
1
1
1
1
0
1
0
1
1
0
1
0
0
1
0
1
1
1
1
0
0
1
1
1
1
0
0
1
0
1
1
0
1
1
1
0
1
0
0
0
1
0
0
0
0
1
1
0
1
0
1
1
0
1
1
1
0
1
0
1
1
0
1
0
1
1
0
0
0
1
0
0
1
0
0
0
1
1
1
1
0
0
1
0
0
1
1
1
1
1
1
0
1
1
1
1
0
0
1
0
0
1
0
0
1
0
1
0
1
1
0
0
0
0
0
0
0
0
0
1
1
1
0
1
1
0
0
0
0
0
1
1
0
0
0
0
1
1
1
0
0
0
1
0
0
0
1
1
0
0
0
0
0
1
0
1
1
0
0
1
0
0
0
0
1
1
1
1
1
1
0
0
0
1
1
1
1
0
1
0
0
1
0
1
0
0
0
1
1
1
1
1
1
0
1
1
0
1
1
1
0
0
0
1
1
0
0
0
0
1
0
0
1
0
0
1
0
0
0
1
1
0
0
0
1
0
0
0
1
0
1
0
0
0
1
0
1
1
1
1
0
1
1
1
1
0
1
0
1
0
1
0
1
0
0
0
1
0
1
1
0
1
0
0
0
0
0
0
0
1
0
1
0
1
0
1
1
0
0
1
0
1
0
1
1
1
1
0
1
1
0
0
1
1
0
1
1
0
1
1
1
1
1
0
0
1
0
1
0
1
1
0
1
1
0
0
0
0
0
1
1
0
1
1
1
0
1
0
0
0
0
1
1
1
0
0
0
0
1
1
0
1
0
1
1
1
0
1
1
0
0
1
0
0
0
0
0
1
1
1
1
0
1
1
0
0
0
1
1
1
1
0
0
0
1
0
1
0
1
0
1
1
1
1
1
0
0
1
1
1
1
1
0
1
1
1
1
1
0
1
1
1
1
0
0
1
0
0
1
0
1
1
1
0
1
0
1
0
1
0
0
1
1
1
1
1
0
0
1
1
1
1
0
0
1
1
0
1
0
0
0
1
1
1
1
1
0
0
0
0
0
1
0
1
0
1
1
0
0
0
1
0
1
1
0
0
1
0
0
1
1
0
0
1
1
1
1
1
1
1
1
1
1
1
1
1
1
0
1
0
1
1
0
1
0
1
1
1
1
1
0
1
0
1
0
0
1
0
0
0
0
0
0
1
1
1
1
0
1
0
1
1
0
1
1
0
0
1
0
0
1
1
0
1
1
0
1
0
1
1
1
1
0
0
0
1
0
1
1
1
1
1
1
1
0
0
1
1
0
1
0
1
1
1
1
1
0
0
0
1
0
0
0
1
0
0
0
0
1
1
1
1
1
0
1
1
1
0
1
0
1
1
0
1
1
0
1
1
1
1
1
1
1
1
0
0
1
1
1
0
1
0
1
0
1
0
0
1
1
1
1
1
1
0
1
1
1
0
1
1
1
0
1
1
1
0
1
1
0
0
1
1
0
0
0
1
1
0
0
1
1
0
1
0
1
0
1
1
1
0
0
1
0
0
0
1
1
1
1
0
1
1
0
0
1
0
0
1
0
0
0
0
1
1
0
1
1
0
0
0
1
1
0
0
1
0
1
1
0
0
1
0
0
0
1
1
1
1
0
0
1
1
1
1
1
1
1
0
1
1
0
1
1
1
1
0
1
1
0
1
0
0
0
1
1
1
0
0
0
1
1
1
0
1
1
0
0
1
0
1
0
1
0
1
1
1
0
1
0
1
1
1
1
1
1
0
0
1
0
1
1
1
1
0
1
1
1
1
0
1
1
1
0
1
1
1
0
1
0
0
1
1
1
0
1
1
1
0
1
1
1
1
1
1
0
1
1
0
0
1
1
1
1
0
1
1
1
0
0
1
1
1
0
0
1
1
0
1
1
1
1
0
1
0
1
1
1
0
1
1
1
1
1
0
1
0
1
1
0
0
1
0
0
1
0
1
1
1
1
1
1
1
0
0
0
1
1
1
0
1
1
0
0
1
1
1
1
0
0
1
0
1
0
0
0
1
0
0
0
1
1
0
0
1
1
1
1
0
1
1
1
0
0
0
0
0
1
0
1
0
1
1
1
1
1
1
0
1
0
1
0
0
0
0
1
1
0
1
1
1
0
1
0
1
0
1
1
1
0
1
0
1
0
0
0
0
0
0
0
1
0
0
1
1
1
0
1
1
1
1
0
0
0
1
0
1
0
0
0
1
1
1
0
0
0
1
0
1
1
1
1
1
1
0
1
0
1
1
1
0
0
1
0
1
0
0
0
1
1
0
0
0
1
1
1
1
1
0
1
1
1
0
0
1
0
0
0
1
1
1
1
1
1
0
0
0
0
0
0
0
0
1
0
1
0
1
0
1
1
1
0
1
1
1
1
0
0
1
0
0
1
0
0
0
0
1
0
1
0
0
0
0
0
1
1
0
0
1
0
1
1
1
1
1
0
1
1
0
1
1
1
0
1
1
0
1
1
0
0
1
1
0
1
1
1
1
0
1
1
0
1
0
0
1
1
0
0
0
1
0
1
1
1
1
1
0
1
1
0
1
0
1
0
1
0
1
1
1
0
0
0
0
0
0
1
1
1
1
1
0
1
0
1
1
1
1
1
0
1
1
0
1
1
0
1
0
1
1
1
0
1
1
1
0
1
0
1
1
1
0
1
0
0
1
0
0
0
1
0
1
1
1
0
1
1
1
0
0
1
0
0
1
1
1
1
0
0
0
1
0
0
1
0
1
0
1
0
0
1
0
1
0
0
1
0
0
0
0
1
1
1
0
1
1
1
1
0
1
1
1
1
0
0
0
0
0
0
1
1
1
0
0
0
1
1
1
1
1
1
1
1
1
1
1
0
0
1
0
1
1
1
1
1
1
1
1
0
0
0
1
1
0
0
0
1
0
1
0
1
1
1
1
0
0
0
1
0
1
1
0
1
0
1
0
1
0
1
1
1
0
0
0
0
1
1
1
1
1
1
0
1
0
0
0
0
1
1
1
1
0
1
1
0
1
1
1
1
0
0
1
0
0
0
1
0
0
0
1
0
0
0
1
1
1
0
1
0
1
0
0
0
0
1
0
0
0
0
0
1
0
1
0
0
0
1
0
1
1
1
1
0
1
1
1
0
1
1
1
1
0
0
1
1
1
1
0
1
1
0
1
1
0
0
1
1
1
1
1
1
1
1
0
0
1
0
0
1
0
1
1
1
1
0
0
0
1
1
0
0
0
1
0
1
0
0
0
1
1
0
0
1
1
1
0
1
0
0
1
1
0
0
1
0
0
1
0
0
1
1
0
0
1
1
0
1
1
1
0
0
0
1
1
1
0
0
0
1
1
1
0
1
1
1
1
1
1
0
1
1
0
1
0
1
0
0
1
1
1
0
0
0
1
1
1
0
1
0
1
0
1
1
0
1
0
1
0
1
1
0
1
0
0
0
1
0
1
1
0
1
1
1
1
1
1
0
1
0
1
0
1
1
1
0
0
0
0
0
1
0
1
1
1
0
0
0
1
1
1
1
1
0
0
0
0
0
1
1
1
1
1
0
1
1
0
1
0
1
0
0
1
1
0
0
1
1
0
1
0
1
1
0
1
1
1
0
0
0
1
1
0
1
0
0
1
1
1
1
1
1
1
0
1
1
0
1
1
0
0
0
1
1
1
0
1
1
1
1
1
1
1
0
1
1
1
1
1
1
1
0
0
0
1
0
1
0
1
1
1
1
0
0
1
0
1
0
1
0
1
1
0
1
1
1
0
1
0
1
1
0
0
0
1
1
0
1
0
0
1
1
1
1
1
0
1
1
0
1
0
1
1
0
1
0
0
1
0
1
0
0
1
0
1
1
0
1
0
0
1
1
0
0
0
1
0
0
0
1
0
1
0
1
0
1
1
1
1
0
1
1
0
1
0
1
1
0
1
1
1
0
1
1
1
0
0
0
0
0
1
0
0
1
0
0
1
1
0
0
1
0
1
0
0
0
0
0
0
1
0
0
0
1
1
0
1
0
0
1
1
1
1
1
1
0
1
1
0
0
1
0
0
1
0
0
0
0
1
1
1
0
1
1
1
1
0
1
1
0
1
0
1
1
0
1
0
0
1
0
0
1
1
1
1
0
1
1
1
0
0
1
0
1
1
1
0
0
1
0
0
0
0
1
1
1
1
1
1
0
1
1
1
0
0
1
1
1
1
0
0
0
0
1
1
1
0
1
1
0
1
0
1
1
1
1
0
1
1
0
1
1
0
1
0
1
0
0
1
1
1
0
1
1
1
0
0
1
1
0
0
1
1
1
0
0
0
0
1
0
0
1
1
1
1
0
1
0
1
0
0
0
0
0
0
0
0
1
1
0
1
0
0
0
1
0
1
1
1
1
0
0
0
0
0
1
1
0
1
0
1
0
1
0
0
1
1
0
0
0
1
1
0
1
0
0
1
1
1
1
1
0
0
1
0
1
1
1
1
0
0
1
1
0
1
0
1
0
0
0
1
0
1
1
0
1
1
0
0
0
0
1
0
1
1
1
0
0
0
1
1
1
0
0
0
1
1
0
1
1
1
1
0
0
0
1
1
1
0
1
1
1
1
1
1
1
0
0
1
1
0
0
0
1
0
1
0
0
1
1
1
0
0
1
1
0
0
1
0
1
0
1
1
0
1
1
1
1
0
1
1
0
1
0
0
1
1
0
1
0
1
1
1
0
0
1
1
0
1
1
0
1
0
1
0
0
1
1
1
0
0
1
1
1
1
0
0
0
1
1
0
1
0
0
1
0
1
0
0
1
1
1
0
1
1
1
1
1
1
1
0
0
0
0
1
1
0
1
1
0
0
0
1
1
1
1
0
1
1
0
1
1
0
0
1
1
0
0
0
0
1
1
0
0
0
0
0
1
1
0
0
1
0
0
1
0
0
1
1
0
1
1
1
1
1
1
1
1
1
0
1
0
0
1
0
0
1
1
1
0
1
0
0
0
1
0
0
1
1
0
0
1
1
1
1
1
1
0
0
0
1
0
0
1
0
1
1
0
1
0
0
0
1
1
1
1
1
1
0
0
0
1
1
0
0
1
1
1
0
1
0
1
1
0
1
1
0
0
0
1
0
0
0
0
0
0
1
0
1
1
0
1
0
0
0
1
1
0
0
1
1
0
0
1
0
0
0
0
1
1
1
0
1
0
0
1
0
1
0
0
1
0
0
1
1
0
0
0
1
0
1
0
0
1
1
1
1
0
0
0
1
0
1
1
1
1
0
1
1
1
0
1
0
0
0
0
1
1
0
1
1
1
1
0
1
1
0
1
0
1
0
1
1
0
0
1
1
1
1
1
0
1
0
0
0
0
1
1
0
1
0
1
1
1
0
1
1
1
0
1
1
0
1
0
0
0
1
1
0
0
0
1
1
1
1
0
0
0
1
1
0
1
0
0
1
0
1
0
0
0
0
1
0
1
0
0
0
1
1
0
0
1
0
1
0
0
1
0
1
0
1
0
1
0
1
0
0
0
1
1
0
1
0
0
0
1
0
0
1
0
0
1
1
1
0
0
1
1
1
0
0
0
1
1
0
0
0
1
0
0
1
1
1
1
1
1
0
0
0
1
1
1
0
0
1
1
0
1
1
0
1
1
1
1
0
0
0
1
0
0
1
0
1
1
1
1
1
0
1
1
1
1
0
1
1
0
1
1
0
1
1
1
0
1
0
1
0
0
1
0
0
1
0
1
0
0
1
1
1
1
1
1
1
1
0
1
1
1
1
0
0
1
1
0
0
1
1
1
0
1
0
1
1
1
0
0
0
1
0
1
0
1
1
1
0
0
1
0
1
1
1
1
0
0
1
0
1
0
1
1
0
0
1
1
1
0
1
1
1
1
0
0
1
1
1
0
1
1
0
1
0
1
1
0
0
1
1
1
1
1
0
1
1
0
0
1
1
0
0
0
1
0
0
0
0
0
1
1
1
0
1
1
0
1
0
0
1
0
1
0
0
0
1
1
0
1
1
1
0
1
0
0
1
1
1
1
0
1
0
1
0
0
1
1
1
0
0
1
1
1
1
1
0
1
0
1
0
0
1
1
0
1
1
0
1
0
0
1
1
0
1
0
1
0
1
1
0
1
0
1
0
0
0
1
0
1
1
1
1
1
0
0
1
1
0
0
1
0
1
1
1
0
1
1
1
1
1
1
0
0
0
0
1
0
0
1
0
0
0
1
0
1
1
1
1
0
1
0
1
1
0
1
1
0
1
0
0
1
1
1
1
0
1
1
0
1
0
1
1
1
1
1
0
0
1
0
1
0
0
0
1
0
0
1
1
1
1
1
0
1
1
1
1
1
1
1
1
0
1
1
0
1
0
1
0
1
0
0
1
1
0
1
1
1
1
1
0
1
0
1
0
0
1
0
1
1
1
1
1
1
1
1
1
1
1
1
0
1
0
1
0
0
1
1
1
0
1
1
0
1
1
1
1
0
1
0
0
0
1
1
0
1
1
0
0
0
0
0
1
1
0
1
0
1
0
0
0
1
0
1
0
0
1
1
1
0
1
1
1
0
1
1
0
1
1
0
1
0
1
1
1
1
1
0
0
1
0
1
1
1
1
1
1
1
1
1
0
0
0
1
0
1
0
1
0
0
1
1
0
1
0
1
1
1
1
0
1
1
0
0
0
1
0
1
1
1
0
0
0
1
1
1
0
1
1
0
1
1
0
0
0
0
0
0
0
1
1
1
0
1
1
1
0
0
1
1
1
1
1
1
1
0
0
1
1
1
1
0
0
0
1
1
0
0
0
0
0
1
0
1
0
1
0
0
0
1
1
1
1
1
1
1
1
1
0
1
0
1
0
0
1
1
1
0
1
0
1
0
1
0
1
1
0
0
1
0
0
0
0
1
1
1
1
1
0
1
0
1
0
1
0
1
0
0
1
0
0
1
1
1
1
1
1
1
1
1
1
0
1
1
0
0
0
0
0
1
0
1
0
0
0
1
1
0
1
1
1
1
0
1
1
1
1
1
1
0
0
0
1
1
1
0
1
1
1
0
1
1
0
1
1
1
0
0
1
1
0
0
1
0
1
0
1
0
0
1
1
0
0
0
0
1
0
0
1
1
0
0
1
1
1
0
0
0
1
0
1
0
0
1
0
1
1
1
0
1
1
0
0
0
1
1
1
1
0
1
0
0
1
1
1
1
0
1
0
1
1
0
1
1
0
1
1
1
1
1
1
1
1
1
0
0
0
1
0
1
0
1
1
1
0
1
1
0
1
1
0
1
0
1
0
0
1
1
1
1
0
1
0
1
1
1
0
1
0
1
1
0
0
0
1
0
0
1
1
1
0
0
1
0
1
1
1
1
0
1
0
1
1
0
0
1
1
0
0
1
0
1
1
0
0
0
0
1
0
1
1
1
0
0
1
0
0
1
1
1
1
1
0
0
1
1
1
1
1
0
0
0
1
1
0
1
1
1
1
1
0
1
1
1
1
1
0
1
1
1
1
0
1
1
0
0
0
1
1
1
1
0
1
1
0
0
1
1
0
0
1
0
1
1
0
1
0
1
0
0
1
1
1
1
1
1
0
0
1
1
1
1
1
1
0
0
0
1
0
0
0
1
1
1
1
1
1
1
0
1
1
1
1
1
0
0
1
1
1
1
1
1
1
0
1
1
1
1
0
0
0
1
0
1
0
1
1
0
1
1
1
1
0
0
1
1
1
0
0
1
1
0
0
0
0
1
1
0
1
1
1
1
0
1
0
1
0
1
1
0
0
1
1
1
0
0
1
0
0
0
0
0
1
1
1
1
0
1
1
1
0
1
1
0
0
0
1
1
0
1
1
0
1
0
1
0
1
0
1
0
1
1
1
1
1
0
1
1
0
1
0
0
1
0
0
1
1
0
1
1
0
1
0
1
1
0
1
1
0
0
1
1
0
0
0
1
1
0
0
0
0
0
1
0
1
1
1
1
0
1
1
1
1
0
1
1
0
0
1
1
0
0
0
1
0
0
1
0
1
1
1
1
1
0
1
1
1
1
0
0
1
1
0
0
1
1
1
0
0
1
1
1
1
0
0
0
0
1
1
0
1
0
0
1
0
1
1
0
0
1
0
0
1
0
0
1
1
1
0
1
0
0
0
1
0
0
1
1
1
0
1
1
1
1
0
0
1
1
1
1
1
0
0
1
0
0
1
0
1
1
1
0
0
1
0
1
0
1
0
0
0
0
1
1
1
1
0
1
0
1
0
1
1
1
1
0
1
0
1
1
1
0
0
1
1
1
0
1
1
0
1
1
1
0
1
1
0
1
1
0
0
1
1
0
1
1
1
1
1
0
1
1
0
1
1
1
1
0
0
1
0
0
0
0
1
1
0
1
1
1
1
0
1
0
0
1
1
1
0
1
1
1
1
1
1
0
1
0
1
1
0
0
0
1
1
0
1
0
1
1
1
1
1
1
0
1
1
1
1
0
1
1
1
1
0
0
1
0
1
0
1
0
0
0
1
0
1
0
1
1
1
1
1
1
1
1
0
1
0
1
0
0
1
1
1
1
1
1
0
1
1
1
1
1
0
0
1
1
0
1
0
1
1
1
1
0
1
1
0
1
0
0
1
1
0
1
0
0
0
1
1
1
0
0
0
1
0
1
0
1
0
0
0
1
0
1
1
1
0
1
1
1
1
0
1
1
1
0
0
1
1
1
1
1
1
1
1
1
0
1
0
1
1
0
0
1
1
0
0
0
1
1
1
0
0
0
0
1
1
0
0
1
1
0
0
0
0
0
0
1
1
0
1
0
1
1
0
1
1
1
1
1
1
1
0
1
1
0
0
1
0
1
0
1
1
0
1
0
0
1
1
1
0
0
1
1
1
1
1
0
1
1
1
1
1
1
1
0
1
0
0
0
1
1
1
1
1
0
0
1
1
0
0
0
0
1
0
0
0
1
1
1
1
1
0
1
1
1
0
1
1
1
0
0
1
0
0
0
1
1
0
0
1
1
0
1
1
1
1
1
1
1
1
1
1
0
0
0
0
0
1
1
0
0
1
0
1
1
1
1
1
1
1
0
0
0
1
0
1
1
1
0
0
1
0
1
0
0
0
1
0
0
0
0
1
0
1
0
1
0
1
1
1
1
0
0
0
1
1
0
0
0
1
0
1
1
0
0
1
0
1
0
1
0
1
0
1
0
0
1
0
0
1
1
1
1
1
0
0
1
1
0
1
1
0
1
1
1
0
1
0
1
0
0
1
1
1
1
1
1
1
1
1
0
1
1
1
1
0
1
0
0
1
1
1
0
1
0
0
0
0
1
1
1
1
1
1
1
1
0
1
0
0
1
0
0
0
1
0
0
0
1
1
0
1
0
0
0
1
1
0
0
0
1
1
0
1
1
1
1
1
1
1
1
1
0
1
1
0
0
0
1
0
0
0
0
1
1
0
0
1
0
1
1
0
0
0
1
1
1
1
0
0
0
0
0
0
1
1
0
1
1
1
1
0
0
1
1
1
1
0
1
1
0
1
0
1
0
1
0
0
1
1
1
1
1
1
0
1
1
0
0
1
1
0
1
1
0
1
0
0
0
1
1
1
1
1
0
1
0
1
1
0
1
0
1
0
1
0
1
0
0
1
0
1
1
0
1
1
0
1
0
1
0
1
1
0
0
1
1
0
0
1
1
0
0
0
1
1
1
0
1
0
1
1
1
1
1
1
1
0
1
1
1
1
0
0
1
0
1
0
1
0
0
1
0
1
0
0
1
1
0
0
1
0
0
1
0
0
0
1
0
1
0
1
0
0
0
1
1
0
1
0
1
0
0
0
1
1
0
0
0
1
1
0
0
1
0
0
1
1
1
1
0
0
1
0
1
1
0
0
1
1
1
0
0
0
0
0
1
0
0
1
1
0
0
1
1
0
0
1
1
1
1
0
0
1
1
1
0
1
0
0
1
1
1
1
1
0
1
1
1
1
1
1
1
0
1
1
1
1
0
1
1
1
1
1
1
1
1
1
0
1
0
0
1
1
1
1
0
1
0
1
0
0
1
0
1
1
1
0
1
0
0
0
1
1
1
1
0
0
1
1
0
1
0
0
1
1
0
0
1
0
1
1
1
0
0
1
0
1
1
1
0
1
1
1
1
0
0
0
0
1
0
0
1
1
0
1
1
1
1
1
0
0
1
1
1
0
1
0
0
1
0
0
0
0
1
1
1
1
0
0
1
1
0
1
0
0
0
1
0
0
0
0
0
0
0
1
0
1
1
0
0
0
1
1
1
0
0
1
1
0
0
1
1
1
1
1
0
1
1
0
0
1
0
0
0
1
1
1
0
1
1
1
0
0
0
1
1
1
0
0
0
1
0
0
0
0
0
0
0
1
1
0
1
1
1
0
1
0
0
0
1
1
0
1
1
0
1
1
0
1
1
1
1
0
1
0
1
0
1
0
0
1
0
0
0
0
1
0
1
1
0
1
1
0
1
0
0
0
1
0
0
0
0
1
1
1
0
1
1
1
0
0
0
1
0
0
1
0
0
1
0
0
1
0
0
0
1
0
1
1
1
1
0
1
0
1
0
0
0
0
0
1
0
0
1
1
1
1
1
0
1
1
1
1
1
0
1
1
0
1
1
1
1
1
1
1
0
1
0
0
0
1
1
1
0
0
1
0
0
1
1
0
1
1
0
1
1
1
0
0
0
1
0
1
1
1
0
0
0
0
1
0
1
1
1
1
0
1
1
0
0
0
1
0
1
1
0
1
0
0
1
0
1
1
0
1
1
1
1
0
1
1
0
1
1
1
1
0
1
0
0
0
1
1
1
1
0
0
1
0
0
1
0
0
1
1
1
0
1
1
1
1
1
1
1
0
1
0
0
1
0
0
1
0
1
1
1
1
1
0
0
0
1
1
0
0
1
1
1
1
0
1
1
0
0
1
0
1
1
1
0
0
1
1
1
1
1
1
0
0
1
1
1
0
0
0
0
1
1
1
1
1
0
0
1
1
1
0
0
0
1
0
1
1
1
1
0
1
1
1
1
0
1
1
0
1
0
0
1
1
1
1
1
0
1
1
0
0
1
0
1
0
1
0
1
1
0
0
1
1
0
0
0
1
1
0
0
1
1
0
1
1
0
1
1
0
1
0
1
0
1
0
0
0
1
1
1
0
0
0
0
1
0
0
1
0
1
0
0
0
1
1
0
1
0
0
1
1
0
0
1
1
1
1
1
0
1
1
0
1
0
0
0
1
1
1
1
0
1
0
0
0
0
0
0
1
1
1
0
1
0
1
0
1
1
0
0
0
0
1
1
1
0
1
0
1
1
1
1
0
0
0
1
1
1
1
1
1
0
1
0
1
1
1
1
1
1
0
1
1
1
1
1
1
1
1
0
0
0
1
1
0
1
1
0
0
1
0
0
1
1
1
1
1
1
1
1
1
0
0
1
1
1
1
0
1
0
1
1
0
0
0
0
0
1
0
1
0
0
1
0
1
0
0
1
1
1
1
0
0
0
0
0
1
1
1
0
0
0
0
1
1
1
1
0
0
1
0
1
0
0
1
0
1
0
1
1
0
1
1
1
1
0
1
0
0
0
0
0
0
0
1
0
0
1
1
0
1
1
1
1
0
0
0
1
0
0
0
1
1
1
1
1
1
1
1
0
0
0
1
1
1
0
0
0
0
1
0
0
1
0
1
1
0
1
1
1
1
1
1
1
1
1
1
1
1
1
1
0
0
1
1
1
0
0
0
0
0
0
0
0
0
0
0
0
0
1
0
1
0
0
1
1
0
0
1
1
0
1
0
1
1
0
1
0
1
1
1
0
0
1
0
0
0
0
0
1
0
1
0
1
0
1
0
0
1
0
0
0
0
1
1
0
0
1
0
0
0
1
0
1
1
1
0
1
0
0
0
1
1
0
1
0
1
1
1
0
0
1
0
1
0
1
1
1
1
0
1
0
1
1
1
1
0
0
1
0
1
0
1
1
0
0
0
1
1
1
1
0
1
1
0
1
1
0
0
1
0
1
1
1
1
0
1
1
1
0
0
0
0
0
1
0
0
1
0
0
1
1
0
1
0
1
1
0
1
1
1
1
0
0
1
0
1
0
0
0
1
0
0
0
0
1
1
1
1
0
1
0
1
1
1
1
1
1
0
1
1
0
0
1
1
1
0
1
1
0
1
0
0
0
1
0
1
0
1
1
1
0
0
0
0
1
0
0
0
0
1
1
0
0
1
1
0
0
1
1
1
1
0
0
1
1
1
0
1
1
1
0
0
0
0
1
0
0
1
1
0
1
0
0
0
0
0
1
1
0
0
1
1
0
1
0
1
0
1
1
1
1
0
1
1
0
1
0
0
0
0
1
0
0
1
0
0
0
0
1
1
0
0
1
1
0
1
1
1
1
0
0
0
1
1
1
0
0
1
0
1
0
0
1
1
0
1
1
1
1
1
1
1
1
1
0
1
1
1
0
0
1
0
1
0
1
0
0
1
0
1
0
1
1
1
1
1
0
1
0
1
0
0
0
1
0
1
1
1
1
1
1
1
1
0
1
1
1
1
0
0
0
1
1
0
0
0
1
0
0
0
0
1
1
0
1
1
1
1
1
1
0
0
1
0
0
1
1
0
0
1
0
1
1
1
0
1
0
0
1
1
1
0
1
0
0
0
0
0
1
0
0
0
1
1
0
1
1
0
1
1
0
0
0
1
1
1
1
0
0
1
0
0
1
1
0
1
1
1
1
1
0
1
0
1
1
0
1
0
1
1
0
1
1
0
0
0
1
0
0
1
0
1
0
1
1
0
1
0
0
1
0
1
1
0
1
1
1
0
0
1
1
1
1
0
1
0
1
1
1
0
1
0
1
1
1
1
0
1
1
0
1
1
1
1
1
1
0
1
0
1
1
1
1
1
1
0
0
1
1
0
1
1
0
0
0
0
0
1
1
1
1
1
0
1
1
1
0
0
1
0
1
0
1
0
1
0
0
1
1
0
1
1
1
1
1
1
1
1
1
1
0
1
0
0
1
1
1
0
0
0
1
1
1
1
0
1
1
1
0
0
0
1
1
1
1
0
0
0
0
1
0
1
1
0
0
1
0
0
0
1
0
1
1
0
0
0
0
0
1
0
0
1
1
1
1
0
1
1
1
1
1
1
1
1
1
0
0
1
0
1
1
0
1
1
1
1
0
1
1
0
0
1
1
0
1
0
1
0
1
1
0
0
0
1
1
0
1
0
0
0
1
0
1
1
1
0
0
1
1
1
1
0
0
0
0
1
1
0
0
1
1
0
0
1
1
0
1
0
1
0
1
0
1
1
0
1
0
1
0
0
1
1
0
0
0
0
0
1
1
0
0
0
1
0
1
1
1
1
0
1
1
0
1
0
1
0
0
0
1
1
1
0
1
0
1
0
0
0
1
1
0
0
0
1
0
0
1
0
1
0
0
1
1
1
1
1
0
0
1
1
0
1
1
1
0
1
1
0
1
0
0
1
0
0
0
1
0
0
0
1
1
1
0
0
1
1
1
1
1
0
1
1
1
1
1
1
1
1
1
1
1
0
0
1
1
0
1
1
0
0
1
0
1
0
1
0
0
1
1
1
0
0
0
1
1
1
1
1
1
0
1
1
1
0
0
0
1
0
1
1
1
0
0
0
0
0
0
0
1
1
1
1
0
0
0
1
1
0
0
1
0
1
0
1
0
1
0
0
1
1
1
1
0
0
0
0
1
1
1
1
1
0
0
0
0
0
1
1
0
1
1
1
1
1
1
0
0
1
0
0
0
0
0
0
0
1
0
1
0
0
1
1
1
1
0
1
1
1
0
1
0
1
1
1
1
0
0
1
1
0
1
0
0
1
0
1
0
1
1
0
0
0
1
0
1
1
1
0
1
0
1
1
0
1
1
0
1
1
1
0
0
1
1
1
0
0
1
1
1
1
0
0
0
1
0
1
1
1
0
1
0
1
1
0
0
0
1
0
1
0
0
0
0
0
0
1
1
0
1
1
1
0
1
0
1
1
0
0
1
0
1
1
0
0
1
1
1
1
1
0
1
0
1
0
1
1
1
1
0
1
0
1
0
1
0
1
0
1
0
0
1
1
0
0
0
0
1
1
1
0
1
1
1
1
1
1
0
0
0
0
0
0
1
1
1
1
0
0
0
1
0
0
1
1
1
1
1
1
0
1
0
1
0
1
1
1
0
1
0
0
1
0
0
1
1
0
0
0
1
0
0
1
0
0
1
1
0
0
1
1
0
1
1
1
1
0
0
0
1
1
0
0
1
1
0
1
1
1
0
1
1
0
0
0
0
0
1
1
1
0
1
1
0
1
1
1
1
0
1
1
1
1
0
0
1
1
1
1
0
0
1
1
1
0
1
1
1
1
1
1
1
0
0
1
0
0
0
1
0
0
1
1
0
1
1
0
1
0
0
1
1
0
1
1
1
0
0
0
0
1
0
1
1
1
0
0
0
1
0
0
0
0
0
1
1
0
1
0
1
0
1
0
0
1
1
1
1
1
0
0
1
1
1
1
1
0
0
1
1
1
1
1
1
0
1
1
1
1
1
1
0
1
1
1
0
0
0
1
1
1
0
0
1
0
0
0
0
0
1
1
1
1
1
1
0
1
0
0
0
0
0
0
1
0
1
1
0
1
1
0
1
0
1
1
1
0
1
0
1
0
0
1
0
0
1
1
0
1
0
0
1
0
0
0
0
0
0
1
1
0
0
0
1
1
1
0
0
1
1
0
0
1
0
0
1
1
1
0
0
1
1
1
0
1
0
0
1
1
0
0
0
0
0
1
1
0
1
1
1
0
1
0
0
1
1
1
1
0
0
0
1
1
1
0
0
0
1
0
0
0
1
0
0
0
0
1
0
0
1
1
1
1
1
1
1
0
0
0
1
0
1
0
0
1
0
1
1
1
1
1
1
0
1
1
0
0
1
0
1
0
0
0
1
0
1
1
0
0
0
1
0
1
1
1
1
1
1
0
1
0
0
0
1
1
0
1
1
0
0
0
1
0
1
1
0
1
1
0
1
1
0
0
1
0
1
1
1
1
1
0
1
0
1
1
0
0
1
1
0
1
1
1
0
1
1
0
0
0
1
1
1
1
0
0
0
1
0
0
1
0
0
1
1
1
1
1
0
0
1
0
1
1
0
1
1
0
0
1
1
0
0
1
1
1
1
1
0
1
1
0
0
1
0
1
1
1
0
1
1
1
1
0
0
1
0
0
0
1
1
1
0
1
1
1
1
0
0
0
1
1
0
0
1
1
1
1
1
0
0
1
1
1
0
0
0
1
1
0
0
0
1
1
1
1
1
0
1
0
1
1
0
1
1
0
1
1
0
1
1
1
0
0
0
1
0
1
0
1
0
0
1
1
1
0
1
0
1
0
0
0
1
1
0
1
1
0
0
0
0
0
0
1
1
0
1
0
0
1
1
0
1
1
1
1
0
1
1
0
1
1
0
1
1
0
0
0
0
0
0
1
1
0
0
1
0
0
1
0
0
1
1
1
1
0
1
1
1
1
0
1
1
0
1
1
1
1
0
0
1
0
0
1
0
1
0
1
1
1
0
0
0
1
1
0
0
1
1
1
0
0
0
0
0
1
1
1
1
0
1
1
0
1
1
0
0
1
0
0
1
1
1
0
1
1
1
1
1
1
0
1
1
0
1
0
1
0
1
1
0
0
1
0
0
1
0
1
0
1
0
0
0
0
0
0
0
1
1
0
1
1
0
0
0
0
1
1
1
0
0
1
1
1
0
1
1
1
0
0
1
0
1
0
1
1
1
1
1
1
1
1
0
0
1
1
0
1
1
1
0
0
1
0
0
1
0
0
0
0
0
0
0
0
0
1
1
0
1
1
0
1
1
1
1
0
1
0
1
0
0
0
0
1
1
1
0
1
1
1
1
0
1
1
1
0
1
1
0
0
1
0
1
0
1
0
1
1
1
1
0
1
1
1
1
1
0
0
1
0
1
0
1
0
1
0
1
0
1
0
0
1
0
1
1
1
1
1
0
0
0
1
1
0
0
1
0
1
1
0
1
1
0
1
1
1
1
0
1
0
1
1
0
1
1
1
0
0
0
0
0
0
1
1
1
0
1
1
0
1
0
0
0
0
0
0
0
0
0
0
0
1
1
1
0
1
1
1
0
1
0
1
1
1
0
0
0
1
1
0
1
0
1
0
0
1
1
1
1
0
1
0
0
1
1
1
0
1
1
1
1
0
1
1
0
1
1
1
0
1
1
0
0
1
1
0
0
1
0
1
0
0
0
1
1
1
0
0
0
0
1
1
1
0
0
0
1
1
1
1
0
1
1
1
1
0
1
0
0
1
1
1
1
0
1
0
0
1
0
1
0
0
1
0
0
1
0
1
0
0
1
1
0
1
1
1
1
0
1
1
0
0
0
1
1
1
1
1
0
1
1
0
0
0
1
1
0
0
1
1
0
0
1
0
1
1
1
1
1
0
0
1
1
0
0
1
1
0
0
1
1
0
0
0
0
0
0
1
1
0
1
1
1
1
0
1
1
0
0
1
0
1
1
1
0
1
0
1
1
0
0
1
1
1
1
1
0
0
0
1
0
1
0
1
0
0
1
1
0
0
0
0
1
0
1
1
0
1
0
0
1
1
0
1
0
1
1
0
1
1
1
1
1
1
0
0
1
0
0
0
0
1
1
1
1
0
0
1
1
1
0
1
1
1
0
0
1
1
1
1
1
0
1
0
1
0
0
1
1
0
1
1
0
0
0
0
1
0
0
1
1
0
0
1
0
1
1
1
1
1
0
0
0
1
1
1
1
0
0
1
0
1
1
0
0
0
1
0
1
1
1
0
0
1
1
1
1
1
1
0
1
0
0
0
0
1
1
0
0
1
1
1
1
0
1
0
0
0
1
1
1
0
1
0
0
1
0
0
1
1
1
1
1
1
1
0
0
0
1
1
1
1
0
1
0
0
1
0
0
1
1
0
0
1
0
1
0
0
1
0
0
0
0
1
1
1
1
1
0
0
0
1
0
0
1
1
1
0
1
1
0
0
0
1
0
0
1
1
0
0
0
1
0
0
0
0
0
0
1
0
0
0
1
0
0
0
0
1
1
1
1
0
0
0
1
0
1
1
1
1
1
1
0
0
1
0
0
0
1
0
1
0
1
0
0
0
0
0
1
1
1
0
0
1
0
0
0
1
0
0
0
0
1
1
0
1
0
0
1
1
0
1
0
1
0
1
1
0
1
0
0
0
1
1
0
0
1
0
0
0
0
1
1
0
1
1
1
1
0
1
1
0
1
1
1
0
1
1
0
0
1
1
1
0
0
1
0
1
0
0
1
1
1
1
1
0
1
1
1
1
0
0
1
0
0
1
1
0
1
1
1
1
0
0
1
0
0
0
0
1
1
1
0
1
0
0
1
1
1
1
1
1
0
1
1
1
0
1
1
0
0
1
0
1
0
0
1
1
0
1
1
0
0
1
0
0
1
0
0
1
0
1
0
0
1
0
0
0
0
1
0
0
1
1
0
0
1
0
1
1
0
0
1
1
0
1
1
1
1
1
0
0
1
0
1
1
1
1
1
1
1
0
0
1
0
1
1
1
1
1
1
0
0
1
1
1
0
1
0
0
1
1
0
1
0
0
1
0
0
1
0
0
1
1
0
0
0
1
1
0
1
1
1
1
1
0
0
0
1
0
1
0
0
1
1
1
1
0
0
1
0
1
0
1
0
1
0
1
1
0
0
0
1
1
1
1
1
1
1
1
1
0
0
0
1
0
1
1
0
0
0
0
1
0
1
0
1
1
1
0
0
1
0
1
1
0
0
1
1
1
1
0
1
0
1
1
0
1
0
1
0
0
0
1
1
1
1
0
1
0
0
0
0
1
0
0
1
0
1
1
0
1
1
1
0
0
0
1
0
1
0
1
1
0
0
0
1
1
0
0
1
0
0
1
1
1
0
0
1
1
0
1
1
1
1
1
0
0
1
1
0
1
1
0
0
0
1
0
1
1
0
1
1
1
1
1
1
0
1
0
0
1
1
0
1
0
1
1
1
0
1
1
1
0
1
1
0
1
1
0
1
0
1
0
1
0
0
1
1
0
0
1
0
1
0
0
1
0
1
1
1
0
1
1
0
1
0
0
0
1
1
0
0
1
0
1
0
0
1
1
0
1
1
0
1
0
0
1
1
0
1
0
1
0
0
0
1
1
1
0
0
1
1
0
0
1
0
1
0
1
0
1
0
0
0
0
0
0
1
1
0
0
1
1
1
1
0
0
0
0
1
1
0
0
0
1
0
1
0
1
1
1
0
1
1
1
0
0
0
1
0
1
1
1
1
0
0
1
1
0
1
1
0
1
0
1
0
1
0
1
1
0
1
0
1
0
0
1
1
0
1
1
1
0
0
1
0
1
0
0
0
1
1
0
1
0
1
0
0
0
0
0
1
1
0
0
1
1
1
0
1
0
1
1
0
0
1
1
1
0
0
0
1
1
1
0
1
1
1
0
0
0
1
0
0
1
1
0
1
1
0
1
0
1
0
1
1
1
1
1
0
1
0
1
1
0
1
1
1
1
1
1
1
1
0
1
1
1
0
0
0
0
0
0
0
1
0
1
1
1
1
1
1
1
1
0
1
0
1
1
1
1
1
0
1
0
1
1
1
1
0
0
1
1
0
1
0
1
1
1
0
1
1
0
1
0
1
1
1
1
0
1
1
0
0
0
0
0
1
0
1
1
0
1
1
0
1
0
0
1
0
0
1
1
1
1
0
0
1
1
0
0
1
0
1
0
0
0
0
1
1
1
0
0
0
0
1
0
1
0
1
1
1
1
0
1
1
0
0
1
0
1
1
1
0
1
1
0
1
0
0
0
0
1
1
0
1
1
1
0
1
0
1
1
1
1
0
1
0
0
0
0
0
1
1
1
0
1
1
0
1
0
1
1
0
0
0
0
0
0
1
1
0
0
0
0
1
0
1
1
1
0
0
0
0
0
1
0
1
0
0
0
0
1
0
1
0
0
1
0
1
1
0
0
0
1
1
1
1
1
0
1
0
1
1
1
1
0
1
0
0
1
0
0
1
0
0
0
1
1
0
0
1
1
0
1
0
1
1
0
0
0
0
0
0
1
1
1
0
1
1
0
1
1
0
0
1
1
1
1
0
1
1
1
0
0
1
0
0
0
0
1
1
1
1
1
0
0
1
1
1
0
0
0
0
1
0
0
1
1
0
0
1
1
0
1
1
0
1
1
1
0
1
0
0
1
1
0
1
1
0
1
0
0
1
1
0
1
0
1
0
1
1
1
1
0
0
0
0
0
1
0
1
1
1
1
1
1
0
1
0
0
1
1
1
1
0
1
1
0
1
1
1
1
0
1
0
1
1
1
1
0
0
1
1
1
1
1
1
1
0
0
1
1
0
0
1
1
0
1
1
0
1
0
0
1
0
1
1
1
0
0
1
1
1
1
1
1
1
1
1
0
0
0
0
1
0
1
0
0
0
0
0
1
1
0
1
0
0
0
0
1
1
1
0
1
0
0
1
1
1
1
1
0
1
0
1
1
1
1
0
0
1
1
0
0
0
1
1
1
0
0
1
0
0
0
0
0
0
0
0
0
0
0
0
0
0
0
1
1
1
0
0
0
0
1
0
1
0
1
1
1
1
1
1
0
1
1
0
0
0
1
1
1
0
1
0
1
0
0
0
1
1
1
0
1
1
1
0
0
1
0
1
0
1
1
1
1
0
0
1
1
0
0
1
0
0
1
0
0
1
0
1
1
1
0
0
0
1
0
1
0
0
1
0
1
1
1
1
1
1
0
1
0
1
1
1
0
1
1
0
1
1
0
1
1
1
0
0
0
1
1
1
0
0
0
0
0
1
1
0
0
0
1
0
1
1
0
0
0
1
0
1
0
0
1
0
0
0
1
0
1
0
0
1
1
1
1
1
1
1
0
0
0
1
1
0
1
0
0
1
1
1
1
1
0
1
0
1
1
1
0
0
1
0
1
0
1
0
0
1
0
1
1
1
0
0
1
0
1
1
0
0
0
1
1
0
0
1
1
1
1
1
0
1
1
1
1
1
0
1
0
0
1
1
0
1
1
0
0
1
0
0
1
0
1
0
0
1
1
0
1
1
1
0
1
1
0
1
1
0
1
1
0
0
0
1
0
1
0
0
1
1
1
0
1
1
1
0
0
0
1
0
1
1
1
0
0
0
0
1
1
1
1
1
0
1
1
1
1
0
1
0
1
1
1
0
1
0
0
1
1
0
1
1
0
0
1
1
0
1
0
1
0
0
1
0
1
0
0
1
0
1
0
1
0
1
1
0
1
1
1
0
0
1
0
0
1
1
1
0
0
0
1
0
0
0
1
0
1
1
0
1
0
0
0
1
1
1
0
1
1
0
0
0
0
0
1
0
0
1
1
0
0
0
0
0
0
0
1
0
1
1
1
1
0
1
0
1
1
1
0
1
1
1
1
0
0
1
0
1
1
1
0
1
0
0
0
0
1
0
0
1
1
1
0
1
1
0
0
0
1
1
1
0
1
1
0
1
0
1
0
1
0
1
1
1
1
1
0
1
1
1
1
1
1
0
0
0
0
1
1
0
0
1
1
0
1
1
1
0
1
0
1
1
1
0
1
0
1
1
0
1
0
1
1
0
0
0
1
1
1
0
0
1
0
1
0
1
0
1
0
1
1
0
1
0
1
0
0
1
0
0
0
1
0
1
0
0
0
0
0
1
1
1
1
0
1
1
0
1
1
1
1
1
0
0
1
1
1
0
0
0
1
0
1
0
1
0
0
1
0
0
1
0
1
1
1
0
1
1
1
0
1
0
0
1
0
1
1
1
1
1
1
1
0
0
0
0
1
1
1
1
0
1
0
1
1
0
1
1
0
1
0
1
0
0
0
1
0
1
1
0
1
1
1
0
0
0
1
0
0
1
1
1
1
0
0
0
1
1
0
1
0
1
0
1
1
0
1
1
1
0
0
0
0
0
1
0
1
0
1
1
0
0
1
1
0
0
1
1
1
1
1
0
0
1
1
0
0
1
1
1
1
1
1
0
0
0
1
1
1
0
1
0
1
1
1
1
1
1
1
0
0
1
1
0
1
1
1
0
1
1
0
0
0
1
1
1
1
0
1
0
0
0
0
1
0
1
1
0
1
0
1
1
0
1
1
1
0
1
1
1
1
0
0
1
1
0
0
1
0
1
1
1
0
1
1
1
1
1
1
0
1
0
0
1
1
0
0
1
1
1
1
1
0
1
1
0
1
0
0
1
1
1
0
0
0
1
1
0
1
0
0
1
1
1
0
0
1
0
1
1
1
1
0
0
1
1
1
0
1
1
0
1
0
1
1
0
1
0
1
0
0
0
1
0
1
1
1
1
0
1
0
1
0
1
0
1
0
1
1
1
0
1
1
0
0
1
1
1
0
0
1
1
1
1
0
0
1
1
1
0
0
0
0
0
0
1
1
1
1
1
0
0
1
0
0
1
1
0
1
0
1
0
0
0
1
1
0
1
0
1
1
0
1
0
0
0
0
0
1
1
0
1
1
1
0
0
1
0
0
0
1
0
1
1
1
0
1
1
1
0
1
1
1
1
0
0
0
0
0
1
1
0
0
1
1
0
1
1
0
1
1
0
0
0
1
0
1
0
0
1
1
1
1
0
0
0
1
1
1
1
0
1
0
0
0
1
1
0
1
0
0
1
0
0
0
1
0
0
0
0
0
0
1
1
1
1
0
1
0
0
1
0
1
0
1
1
0
1
1
1
1
0
1
0
0
1
1
0
1
1
0
1
1
1
0
1
1
1
1
0
1
1
1
0
1
0
0
0
1
0
0
0
0
1
1
0
0
1
1
1
0
0
1
0
1
0
1
0
1
0
0
0
1
0
1
1
1
1
0
0
1
0
1
1
1
0
1
0
1
1
0
0
1
0
0
0
0
1
1
1
0
1
0
1
0
1
1
1
1
0
1
1
0
0
1
1
0
0
0
0
0
1
1
0
0
1
0
1
0
1
0
0
1
1
0
0
1
1
0
1
0
0
1
0
1
0
1
0
1
1
1
1
1
0
1
0
1
0
1
1
0
1
0
0
1
0
0
1
0
1
1
0
1
1
1
1
1
0
1
1
1
1
0
0
0
1
0
0
0
0
0
0
0
0
1
1
1
1
0
1
0
1
0
1
1
0
1
0
0
0
1
1
1
1
1
0
0
0
0
1
1
1
1
1
1
0
0
1
0
1
1
0
1
1
0
1
1
1
1
0
0
0
1
1
1
1
1
1
1
1
1
0
0
1
1
0
0
1
1
1
0
0
0
0
1
1
1
1
1
1
0
0
0
0
1
0
0
1
0
1
1
0
0
1
1
1
1
1
0
1
1
0
1
0
0
0
1
0
1
1
0
0
1
0
0
0
1
1
1
0
0
1
0
1
0
0
1
1
1
0
1
1
1
0
1
0
0
0
1
0
0
1
1
0
1
0
1
0
1
0
0
1
0
0
0
1
1
1
0
0
0
0
1
0
1
1
1
1
1
0
1
1
1
0
1
0
0
0
0
1
0
1
0
0
1
1
1
1
1
0
0
1
1
1
0
1
1
1
0
0
0
0
0
1
0
0
0
0
1
1
0
0
0
0
0
1
1
1
0
0
0
1
0
0
0
1
0
1
0
0
0
0
0
1
0
1
0
1
0
1
1
1
0
0
0
1
0
0
1
0
0
1
1
0
1
0
1
1
0
1
0
1
1
0
1
1
0
0
1
1
1
0
0
1
0
1
1
1
1
1
1
0
1
1
0
1
1
1
1
0
1
1
0
0
0
1
1
0
1
1
0
0
1
1
0
0
0
0
1
1
1
0
0
0
1
1
1
0
0
1
0
0
1
1
0
1
0
1
1
1
1
0
0
1
0
0
1
1
0
0
0
1
0
1
1
1
1
1
1
0
0
0
1
1
1
0
1
0
1
1
1
0
1
0
1
0
1
1
1
1
0
1
0
1
1
1
1
0
0
0
1
1
1
0
1
0
0
1
0
0
1
0
1
1
0
0
0
0
0
1
0
0
0
0
0
0
0
0
1
1
0
1
1
0
0
1
0
1
1
0
0
0
1
0
0
0
0
0
1
1
0
0
1
0
0
1
0
0
1
1
1
1
1
0
1
1
1
0
0
1
0
0
0
1
0
1
0
0
0
0
0
0
0
0
0
1
1
0
1
1
1
1
1
0
0
1
0
0
1
0
0
0
0
1
0
1
1
0
1
1
0
1
1
0
0
1
1
1
1
1
0
1
0
0
0
1
1
0
1
1
0
1
1
1
1
1
1
0
0
1
0
0
1
1
1
0
1
0
1
1
1
1
0
1
1
1
0
1
0
0
0
1
1
1
0
1
1
0
1
0
1
1
0
1
1
1
1
1
1
0
1
0
0
1
1
0
1
0
1
1
0
0
0
1
1
0
1
0
1
1
0
1
1
1
1
1
1
1
0
1
1
1
1
1
1
0
1
0
0
1
0
1
0
1
0
0
0
1
0
1
0
1
1
0
1
1
0
1
1
0
0
1
1
0
0
1
1
0
0
1
0
1
0
0
1
0
1
1
1
1
1
0
0
1
1
0
1
0
0
0
1
1
0
1
1
0
0
0
0
1
1
0
0
1
1
0
1
1
0
1
1
0
1
1
0
0
0
0
1
1
1
0
1
0
1
1
0
0
0
1
1
0
0
1
0
0
0
0
1
0
1
0
1
1
1
1
0
0
0
1
1
0
1
0
0
1
1
1
1
1
1
1
0
0
1
1
0
0
0
0
0
1
0
0
1
0
0
0
1
1
1
0
1
1
0
1
0
1
0
1
0
0
1
1
0
1
0
0
1
1
1
0
1
1
1
1
0
1
1
0
1
1
0
1
0
1
0
1
0
0
0
1
0
1
0
1
0
1
0
0
1
0
1
1
1
1
0
1
0
1
1
1
1
0
1
1
1
1
1
1
1
0
0
1
1
1
1
0
0
1
0
0
1
1
1
0
0
0
1
1
1
0
0
0
1
1
1
1
1
0
1
1
0
1
0
0
1
1
1
1
0
0
0
1
1
1
1
1
0
0
0
1
0
1
0
1
0
0
0
1
0
1
1
1
0
1
0
1
0
0
1
0
1
1
0
1
0
1
0
0
0
0
1
0
0
0
1
1
0
1
1
0
0
0
0
1
1
1
0
1
1
0
0
0
1
0
1
1
1
0
0
1
1
1
0
0
1
0
0
0
0
1
1
1
0
1
0
0
0
1
0
0
0
0
1
0
1
1
1
0
1
1
0
0
0
0
0
0
1
1
1
1
1
0
1
1
1
0
1
0
0
0
1
1
1
1
0
0
0
1
0
1
1
0
1
1
1
1
1
0
1
0
1
0
0
1
0
0
1
0
0
1
0
0
1
1
0
0
0
0
0
1
0
0
1
0
1
1
0
0
0
1
1
1
0
1
0
0
1
1
0
1
1
1
1
0
1
0
1
1
1
0
1
1
0
1
1
0
0
0
0
1
1
1
1
1
1
1
1
0
1
1
1
0
1
1
1
1
0
1
1
1
1
0
0
1
1
1
0
1
0
0
0
1
0
0
1
0
1
0
1
1
0
0
0
1
1
0
1
1
1
0
0
0
0
1
0
1
0
0
1
0
0
0
1
0
0
0
1
0
0
0
0
1
1
1
1
1
0
0
0
0
1
1
0
0
1
0
0
1
0
0
0
1
0
1
1
0
1
0
1
1
0
1
1
1
0
1
1
0
1
1
1
0
1
1
0
0
0
0
1
1
1
1
1
1
1
1
0
0
1
0
0
0
1
1
0
1
0
0
1
1
0
0
1
1
1
1
0
0
0
1
1
0
1
0
1
0
1
0
1
0
1
1
0
1
1
1
1
1
0
1
1
0
0
0
1
1
1
0
1
1
0
1
1
1
1
0
1
1
0
0
0
1
0
1
0
0
0
1
0
1
0
1
0
1
0
1
1
1
1
0
1
1
0
0
0
0
0
0
0
1
0
1
1
1
0
1
0
0
1
1
1
1
0
0
1
1
1
0
0
1
1
0
1
1
0
0
0
1
0
1
0
0
1
1
0
0
0
0
1
1
1
1
0
0
1
0
0
0
1
0
0
0
1
1
0
0
1
0
0
0
0
1
0
1
0
1
0
1
0
0
0
0
0
1
1
0
0
1
0
0
1
0
1
0
1
1
1
0
1
1
0
1
0
0
0
0
0
1
1
1
1
1
1
0
1
1
1
1
0
1
0
1
1
0
0
1
0
1
1
1
0
1
1
1
0
0
1
1
1
1
0
0
0
1
0
0
0
1
0
1
0
1
0
1
1
1
1
0
0
0
0
0
0
0
1
0
0
0
1
1
0
1
1
1
1
1
0
0
0
0
0
0
0
0
1
1
0
1
0
1
1
0
0
1
1
1
0
1
0
1
1
0
1
1
1
1
0
0
1
1
0
0
0
1
1
0
1
1
0
0
0
0
0
1
0
1
1
0
0
0
0
1
1
1
0
1
1
1
0
0
1
1
1
1
1
0
1
0
1
1
0
0
1
0
1
1
0
1
1
1
1
0
1
1
0
1
0
0
0
1
0
0
0
1
0
0
0
1
1
1
1
1
0
1
1
1
1
0
1
1
0
1
1
0
1
1
0
0
0
1
0
1
1
0
1
1
1
0
1
1
0
0
1
0
1
1
1
0
1
1
0
1
0
1
1
1
1
0
0
0
1
1
0
0
1
1
0
1
1
0
0
1
0
1
0
1
1
0
1
1
0
0
0
1
1
0
1
1
0
1
0
0
0
0
0
0
1
0
0
1
0
0
1
0
0
0
1
1
1
1
1
1
1
1
0
1
1
0
1
0
0
0
0
0
0
1
0
0
0
1
1
0
1
0
1
1
1
0
1
0
0
1
1
1
0
1
0
1
0
1
0
0
1
1
0
0
1
1
1
1
1
0
0
1
1
0
1
0
1
1
0
1
0
1
1
0
1
1
1
0
0
0
0
1
0
0
1
1
1
0
0
0
1
0
1
1
1
0
0
0
1
0
1
1
1
1
1
1
0
1
1
0
1
0
1
1
0
0
0
0
1
1
1
0
1
1
1
1
1
0
0
0
0
1
0
1
1
0
0
0
0
0
1
1
0
0
1
1
1
1
1
1
0
1
0
0
1
1
1
1
0
1
1
1
0
0
0
1
0
0
1
1
1
0
0
0
1
1
1
1
0
0
1
0
1
0
1
1
0
1
0
0
1
0
1
0
1
1
1
1
1
1
1
0
1
1
0
1
1
1
0
0
1
0
1
1
1
1
1
0
1
0
1
1
1
0
0
0
0
1
0
1
0
1
1
1
0
0
0
1
0
0
1
1
1
0
1
0
1
0
1
0
1
1
1
1
0
1
1
1
0
0
1
0
1
1
0
1
0
0
0
1
0
0
0
1
1
1
0
0
1
1
0
0
1
1
1
1
0
1
0
0
0
1
0
1
0
1
1
1
1
1
0
1
1
0
0
1
0
1
1
1
1
1
1
0
1
1
0
0
1
0
0
1
1
1
1
1
1
0
1
0
1
0
1
1
1
1
1
1
1
1
0
0
0
0
1
1
1
1
0
1
1
1
1
0
1
1
0
1
1
0
1
1
0
0
0
1
0
1
0
0
1
0
0
0
0
1
0
1
0
1
1
0
1
0
1
0
1
0
0
0
1
0
0
1
0
0
1
0
0
1
1
0
1
0
0
0
1
0
0
0
1
1
0
0
1
0
0
1
0
0
1
0
0
0
1
1
0
0
0
0
1
1
0
1
1
0
1
0
0
0
1
0
1
1
0
1
0
1
1
1
1
1
1
0
0
0
1
1
0
1
1
0
0
1
1
1
1
1
1
1
0
0
1
1
0
1
1
0
1
1
0
0
1
0
0
0
0
1
1
1
1
0
0
1
0
1
0
1
1
1
1
1
1
0
1
1
0
0
0
0
1
0
1
1
0
1
0
1
0
0
1
1
1
0
1
1
1
0
1
0
1
0
0
0
0
0
0
1
0
1
1
0
1
1
0
0
0
0
0
1
0
0
0
0
1
0
0
1
1
1
0
1
0
0
0
1
1
0
1
0
1
0
0
0
0
1
1
0
1
1
1
0
1
1
1
1
0
1
0
0
0
1
1
1
1
0
1
1
0
0
0
1
0
1
0
1
1
1
1
1
0
1
1
0
0
0
0
0
0
0
0
1
1
1
1
1
1
0
1
0
0
1
1
1
1
1
0
1
0
0
1
1
1
0
0
1
1
0
0
0
0
0
1
0
0
1
0
0
0
0
0
0
1
0
0
1
0
1
1
1
1
0
0
1
0
1
0
1
0
0
0
1
1
1
0
1
1
0
0
0
0
0
0
0
1
0
1
1
1
0
0
1
0
0
1
1
1
1
1
1
0
0
0
0
1
1
1
1
0
0
0
1
1
1
0
0
1
0
1
0
0
1
1
0
0
1
1
1
0
1
0
0
0
1
1
0
1
0
1
0
1
0
1
0
1
0
0
0
0
0
0
0
1
0
0
1
0
1
0
1
0
0
1
1
1
0
0
0
1
1
0
1
0
0
0
0
1
1
1
1
0
1
1
1
1
0
1
1
0
1
1
1
0
1
1
0
0
0
1
0
1
1
1
1
1
0
1
1
1
1
1
0
0
1
0
0
1
0
1
0
1
0
1
0
0
0
0
1
1
0
1
1
1
0
1
0
1
1
1
1
0
0
0
0
0
1
1
0
1
1
1
1
0
1
0
0
0
0
0
0
0
0
0
0
1
0
0
0
1
0
1
0
1
1
1
0
0
0
0
1
0
0
0
0
0
0
0
0
0
1
1
1
1
0
1
0
1
1
0
0
0
0
0
0
0
1
0
1
1
1
0
1
1
1
0
1
1
0
0
1
1
1
1
0
0
1
1
1
1
0
1
1
1
1
0
0
0
1
1
1
0
1
0
1
1
1
1
1
0
1
0
1
1
0
1
0
0
1
1
1
1
0
0
1
1
0
1
1
1
0
0
1
0
0
1
0
1
1
0
1
1
1
1
1
0
1
0
1
0
1
1
1
0
1
0
0
0
0
1
1
1
1
1
1
0
0
1
0
0
1
1
1
1
0
0
1
0
1
1
1
1
1
0
0
0
1
1
1
1
0
1
1
0
0
0
1
1
1
1
0
1
1
0
1
0
0
1
0
1
0
0
0
1
0
1
0
1
1
0
0
1
1
1
1
1
0
1
1
1
0
0
1
0
1
1
1
0
0
0
0
1
0
0
0
1
0
0
0
1
0
1
1
1
1
0
1
1
1
1
1
1
0
1
1
0
1
0
1
0
0
0
0
1
0
1
0
0
1
0
0
1
0
1
0
1
1
0
0
0
1
0
1
0
1
0
0
0
1
1
1
1
1
0
1
0
0
0
0
1
0
1
1
0
0
0
0
1
0
0
0
1
1
1
1
0
1
0
0
0
1
0
1
0
1
0
0
1
0
1
1
1
1
1
0
1
0
1
0
0
0
0
0
1
1
1
1
1
0
1
1
1
0
0
0
0
0
0
1
0
1
0
1
1
1
1
0
1
0
0
0
1
1
1
1
1
1
0
1
1
0
1
0
1
1
0
1
0
1
1
1
1
1
0
1
1
1
1
1
0
1
0
0
0
0
0
0
0
0
0
1
1
1
1
1
0
0
1
0
1
0
1
1
1
0
1
0
0
1
1
1
1
0
0
0
1
0
1
0
0
0
0
1
0
1
1
0
0
0
1
0
0
0
0
0
1
1
1
1
1
0
0
0
1
0
0
1
0
0
0
0
0
1
0
0
0
0
1
0
1
1
0
0
0
0
1
1
1
1
1
0
0
0
0
0
1
0
0
0
1
1
0
1
1
0
1
1
1
1
1
1
1
1
1
1
1
1
0
1
0
0
1
1
0
0
1
0
1
1
0
0
1
0
1
0
0
1
1
1
0
0
0
1
1
1
0
1
0
0
1
0
0
1
0
0
0
1
1
0
1
0
1
1
0
1
0
1
1
0
1
1
0
1
0
1
0
0
0
1
1
0
0
1
0
0
0
1
0
1
1
1
1
0
1
0
1
1
0
0
0
0
1
0
1
1
1
1
1
1
0
0
1
0
0
1
0
0
1
0
0
0
1
0
1
0
0
0
1
1
1
0
0
1
0
1
0
1
1
0
1
0
1
1
1
0
1
0
1
1
0
1
1
1
1
0
1
1
0
1
0
1
1
1
1
0
1
1
0
1
0
0
1
0
1
1
1
0
0
0
1
0
1
0
1
0
1
1
0
1
0
0
0
1
0
1
1
1
0
0
1
0
0
0
1
0
1
0
1
0
1
0
1
0
0
0
1
1
1
1
1
0
1
1
0
1
0
0
0
0
1
0
1
1
0
1
1
0
0
1
0
1
0
0
0
1
1
1
0
1
0
1
0
0
1
0
0
1
1
0
1
1
0
0
1
1
0
0
1
0
0
1
1
1
0
1
1
1
1
1
1
1
0
1
0
1
0
1
1
1
1
0
0
0
1
1
1
0
1
1
0
1
0
1
1
1
1
0
1
0
1
0
0
0
1
1
1
0
0
1
0
0
1
1
1
1
0
0
1
1
1
1
0
0
1
1
0
0
1
0
1
1
1
1
1
1
0
0
0
0
0
1
0
1
1
1
0
0
1
0
0
1
0
0
0
1
1
1
0
0
1
0
0
0
0
1
0
1
0
1
1
0
0
1
0
1
1
1
0
0
1
1
0
0
0
1
1
0
1
1
1
1
1
0
1
1
1
0
0
1
1
0
0
1
1
1
0
0
1
0
1
1
1
1
0
1
1
0
0
1
0
1
1
1
0
0
1
1
1
1
0
1
1
1
1
0
1
0
1
1
0
1
0
1
1
1
1
0
1
1
1
1
1
0
1
0
1
1
0
0
1
0
1
0
0
1
0
0
1
1
0
1
0
0
1
1
0
0
1
1
0
0
1
0
0
0
1
1
0
1
0
0
0
1
1
0
1
1
1
1
1
1
0
0
1
1
0
0
0
0
1
0
1
1
0
0
1
0
1
0
1
0
0
1
0
1
1
0
1
1
1
1
1
0
1
0
0
0
1
1
0
1
1
1
1
1
0
0
1
1
1
1
1
1
1
1
1
1
0
0
0
0
1
1
1
1
0
0
0
0
0
1
1
1
1
1
1
1
1
1
1
0
1
1
0
0
1
0
1
0
0
1
1
0
0
0
0
1
1
1
0
1
0
0
0
1
1
0
0
0
1
0
1
1
1
0
1
1
0
1
1
0
1
0
1
1
0
0
1
1
0
1
1
1
0
1
1
0
1
0
1
0
0
0
0
1
0
0
0
0
0
1
0
1
1
0
0
1
1
1
0
0
0
0
0
0
0
0
0
1
0
0
1
1
1
0
0
0
1
1
1
0
0
1
1
0
1
1
1
1
1
0
0
0
1
1
1
0
0
0
0
1
1
0
0
1
0
1
0
1
0
1
0
0
0
1
1
1
1
1
1
1
1
0
1
1
0
1
1
1
0
1
1
1
1
1
1
1
1
1
1
1
1
1
1
0
0
1
1
0
1
1
1
1
0
1
1
0
1
0
0
0
1
1
1
0
1
1
1
1
1
1
1
1
1
1
1
0
1
1
0
1
0
1
0
0
0
1
0
1
0
0
0
1
1
0
1
0
1
0
0
0
1
1
1
1
1
0
0
1
1
1
0
1
0
0
1
1
0
1
1
1
1
0
1
1
0
0
1
1
0
0
1
0
0
1
1
1
1
0
1
0
1
1
0
1
1
0
1
0
0
1
1
1
0
0
1
1
0
0
0
0
1
0
1
0
0
0
1
0
1
0
0
1
1
0
0
1
1
1
0
1
0
0
1
1
1
1
0
1
1
1
0
1
0
1
1
0
0
1
1
1
0
0
1
0
1
0
1
0
0
0
0
1
1
1
0
1
0
0
1
0
1
0
1
0
1
1
1
1
0
1
0
0
0
1
1
1
0
1
0
1
0
1
1
1
0
1
0
1
0
1
1
1
0
1
1
1
1
1
1
1
1
1
0
1
1
0
1
1
0
1
0
0
0
0
1
0
1
0
1
1
1
0
0
1
1
1
1
1
1
0
1
1
1
1
1
0
0
1
0
1
0
1
1
1
0
1
1
1
1
0
1
0
1
0
1
1
1
0
1
1
0
0
0
0
0
0
0
0
0
0
1
1
1
0
0
1
1
1
0
1
1
1
0
0
1
1
0
1
0
0
0
1
1
0
0
1
1
0
0
0
0
1
0
0
0
1
0
1
0
1
1
1
0
0
0
1
0
1
1
0
1
1
1
1
0
0
0
1
1
0
1
0
0
0
0
1
0
0
1
1
1
1
0
1
1
1
0
0
1
1
1
0
1
0
0
1
1
1
1
1
0
0
0
1
1
0
1
0
1
0
0
0
1
1
0
1
1
1
1
1
1
1
1
0
1
1
1
1
1
0
0
0
1
1
0
1
0
0
0
0
0
1
1
0
1
0
1
1
1
1
1
0
1
0
0
1
0
1
1
0
1
0
0
1
0
0
1
1
1
0
1
0
1
0
1
0
0
0
1
0
1
0
1
0
0
1
1
0
0
1
1
1
1
1
0
1
0
0
1
1
1
1
1
0
0
1
1
1
0
0
1
0
0
0
1
0
0
1
1
1
1
0
0
1
1
1
0
1
0
1
0
1
0
1
1
1
0
1
1
0
1
0
1
0
1
1
1
1
0
1
0
0
1
0
0
1
0
1
1
1
0
0
1
0
0
0
0
1
1
1
1
0
1
1
1
1
1
1
0
1
0
1
0
1
0
1
0
0
0
0
0
1
0
1
0
1
1
1
1
0
0
0
0
0
0
0
0
1
1
1
1
0
1
1
1
1
0
1
0
1
1
0
1
0
0
1
1
0
1
1
1
1
1
0
1
1
0
1
1
1
1
0
1
1
0
1
1
1
1
0
1
1
0
0
0
1
0
0
0
1
1
0
1
1
1
1
1
0
1
0
1
1
0
0
0
1
1
1
1
0
1
1
1
1
1
1
1
0
1
1
1
1
0
1
1
1
1
1
1
0
1
0
0
0
0
1
0
1
0
0
1
0
1
1
1
1
0
1
1
1
1
0
1
1
1
1
1
1
1
1
0
0
0
1
0
1
1
1
1
1
0
1
0
0
0
0
1
0
0
1
0
1
1
1
0
1
1
1
1
0
0
1
1
1
1
0
1
0
1
1
1
1
1
0
1
0
1
0
1
0
0
1
0
1
0
1
1
1
1
0
1
0
0
1
0
0
0
0
0
0
1
1
0
1
1
1
1
1
0
1
0
1
0
1
1
0
1
0
1
1
0
1
1
1
1
1
0
0
1
0
0
0
1
0
1
0
0
0
0
0
1
1
1
0
0
0
0
0
1
1
1
0
1
0
0
0
1
1
0
1
1
0
0
0
1
0
1
1
1
0
0
1
1
1
0
1
0
0
1
0
0
1
1
0
1
0
0
1
1
1
0
1
0
0
0
0
1
1
0
0
0
0
1
0
1
1
0
1
1
1
0
0
1
1
1
0
1
1
0
0
0
0
0
1
1
1
1
1
1
1
0
1
0
1
1
1
1
1
0
0
0
0
1
1
1
1
0
1
0
0
0
0
1
1
1
0
1
0
1
1
0
0
1
1
1
0
1
0
0
0
0
1
1
1
1
0
0
1
0
0
0
1
1
0
0
1
0
0
0
0
1
0
0
1
1
1
1
0
1
1
1
1
0
1
0
1
1
1
1
0
1
0
0
1
0
1
0
1
0
1
1
1
0
1
0
0
1
0
1
0
1
0
1
0
0
0
1
1
0
1
1
0
1
0
0
0
0
0
0
1
1
1
1
1
0
1
1
0
0
1
1
0
0
1
0
1
1
1
1
0
0
1
1
1
1
0
1
1
0
1
0
0
1
1
1
0
1
0
0
1
0
0
0
1
1
1
1
1
0
1
0
0
1
1
0
1
0
1
0
0
1
1
0
0
0
0
1
1
1
0
1
1
0
0
0
1
0
1
1
1
0
0
0
1
1
1
1
1
1
1
0
0
0
1
0
0
0
0
0
1
1
1
0
0
0
1
0
1
0
1
1
1
0
0
1
1
1
1
1
0
1
1
1
0
1
1
1
1
0
1
0
1
0
0
0
1
1
0
0
0
1
0
1
0
0
0
0
1
0
1
1
0
0
0
0
1
1
1
1
1
0
1
1
0
1
0
1
0
0
1
0
1
0
0
1
1
1
1
0
1
1
1
1
1
1
1
1
1
1
1
1
1
1
1
1
0
0
0
1
0
0
0
1
1
0
1
1
1
1
1
1
1
1
1
1
1
1
1
0
1
0
0
0
1
0
1
1
0
1
0
1
1
1
0
1
0
1
0
1
1
0
0
1
0
1
0
0
0
1
1
1
1
1
0
0
1
1
0
0
0
0
1
1
1
1
0
0
1
1
0
1
0
1
0
1
0
0
1
0
0
1
0
1
0
1
1
0
1
1
0
1
0
1
0
1
1
1
1
1
1
0
0
0
0
1
0
1
0
1
0
1
1
1
0
0
1
0
0
1
1
0
0
0
0
0
0
0
1
0
0
0
0
0
1
0
0
1
0
1
0
1
1
1
0
0
0
0
1
1
0
1
0
1
1
1
1
1
1
0
0
0
1
0
0
0
1
1
0
0
1
0
0
0
1
0
1
0
0
1
1
1
0
0
1
1
0
1
1
1
0
0
1
0
0
0
0
1
0
0
1
1
1
0
0
0
0
1
0
0
0
0
0
1
0
1
1
0
0
0
1
0
1
1
1
1
1
1
0
1
1
0
1
0
1
0
1
1
1
0
1
1
1
0
1
1
1
1
1
1
0
0
1
0
0
0
0
1
1
1
1
1
1
1
0
0
1
0
1
1
1
0
1
1
0
1
0
0
0
1
1
1
1
1
1
1
0
1
1
1
1
0
1
1
1
1
0
1
1
1
1
0
0
0
0
1
1
1
1
1
0
0
1
1
0
0
1
1
1
1
1
1
0
1
0
1
0
1
0
1
0
0
1
1
1
0
0
0
0
1
1
0
0
0
1
1
0
0
1
1
0
0
0
0
1
0
0
1
1
0
1
1
1
1
1
1
0
0
1
1
1
1
1
1
0
1
1
0
0
1
1
1
0
0
1
0
0
0
0
0
0
1
0
0
0
1
0
1
1
1
1
1
0
0
0
0
0
1
0
1
0
1
1
1
0
1
1
0
1
0
1
0
0
1
1
1
1
1
0
1
0
1
1
0
1
1
1
0
0
0
0
1
0
1
1
0
1
1
1
1
0
0
1
1
1
0
1
1
0
1
0
1
1
0
1
0
1
0
0
1
1
0
0
1
1
1
1
1
1
1
0
1
1
1
1
1
1
0
0
1
0
1
1
0
0
1
0
0
0
1
0
0
0
0
0
1
0
0
1
1
1
0
1
1
0
1
1
0
0
1
1
0
0
0
0
0
1
1
0
0
1
0
0
0
1
0
1
0
0
1
1
1
0
1
1
0
0
0
0
0
0
0
1
1
1
0
0
0
0
1
1
0
0
1
1
1
0
0
0
0
0
1
1
1
0
0
1
0
0
0
0
0
0
1
0
1
1
0
1
0
1
0
1
1
1
1
1
0
1
0
0
1
0
0
1
0
0
1
0
1
0
1
0
1
0
0
1
0
0
0
0
1
1
0
1
1
1
0
0
0
1
1
0
0
1
0
0
0
0
0
1
1
0
0
1
0
1
1
0
1
0
0
0
0
1
1
1
1
0
0
1
1
0
1
1
1
1
1
0
0
1
1
1
1
1
1
0
1
0
0
1
1
0
0
1
1
0
1
1
0
1
0
0
0
1
0
1
0
1
0
1
1
1
0
0
1
1
1
1
0
1
1
0
1
0
1
0
0
1
1
0
0
1
1
0
1
1
0
0
1
1
1
0
0
0
0
1
0
0
1
0
0
0
0
0
0
0
1
1
0
0
0
1
1
1
0
1
1
1
1
0
0
1
0
1
0
1
0
1
0
1
1
0
1
0
0
1
1
0
1
1
0
1
1
1
0
1
1
0
0
0
1
1
0
0
1
1
1
1
1
1
1
0
1
1
0
0
1
1
1
1
0
1
0
0
1
1
0
1
0
1
1
0
0
0
1
1
0
1
1
0
0
1
1
1
1
0
0
1
1
0
1
1
1
0
1
1
1
1
1
1
0
0
1
0
0
1
1
1
1
0
0
1
1
0
1
0
0
1
1
1
0
1
1
0
1
1
1
1
1
0
0
1
1
1
1
1
0
1
1
1
1
0
1
1
1
0
1
1
1
1
0
1
0
1
1
1
0
1
1
1
0
1
1
0
1
1
0
1
1
0
0
0
1
1
1
1
0
1
0
1
1
1
0
1
0
1
1
0
1
0
0
0
0
0
1
1
1
1
1
1
1
0
1
1
1
1
0
1
0
1
1
0
0
0
1
1
0
0
0
0
0
1
1
1
1
0
1
1
1
1
0
0
1
1
1
1
1
1
0
0
1
1
1
1
0
1
1
0
1
1
0
1
0
0
1
0
1
1
1
1
1
1
1
1
1
1
0
1
1
1
1
1
1
0
1
1
1
0
1
1
0
1
0
0
0
0
0
1
0
1
0
0
0
1
1
1
1
1
0
1
0
1
0
0
1
1
0
1
1
0
1
1
1
1
0
0
1
0
1
1
0
1
1
0
1
0
0
1
0
0
1
1
0
1
1
1
1
0
0
0
1
1
0
1
1
1
1
1
0
1
1
1
0
0
1
1
1
0
1
0
1
0
1
1
1
0
0
0
0
1
1
1
1
0
0
0
1
0
1
1
1
1
1
0
1
0
1
1
1
0
1
1
1
0
0
0
0
0
1
0
0
1
1
0
0
1
0
1
0
1
0
1
0
0
0
0
0
0
0
1
0
1
1
1
0
1
1
0
1
0
1
0
1
1
0
0
0
0
1
0
0
1
1
1
0
1
0
1
0
0
0
1
1
0
0
0
0
1
0
1
1
1
0
0
0
1
1
1
1
1
1
1
0
1
1
1
0
0
1
0
0
1
0
0
1
0
0
0
1
0
0
1
0
1
0
1
0
1
1
0
1
0
0
1
0
0
0
1
1
1
1
0
0
0
0
0
1
1
0
0
1
0
1
1
1
0
0
0
1
1
0
0
0
0
0
1
0
0
1
0
1
0
1
1
0
1
1
0
1
1
1
1
1
0
1
1
0
0
0
0
1
1
0
1
0
0
1
0
0
1
1
0
1
0
0
0
1
0
0
1
0
0
1
0
1
1
0
1
0
1
1
0
0
1
1
1
1
1
0
1
0
1
0
1
1
1
1
1
0
0
1
0
1
0
1
0
0
1
0
1
0
1
1
0
0
1
0
1
1
1
1
1
1
1
1
1
1
1
0
1
1
0
0
1
1
1
1
0
1
1
1
0
1
1
1
1
0
1
0
1
1
0
1
0
1
0
1
1
0
1
0
0
1
0
0
1
1
0
1
1
1
0
1
1
0
1
0
0
0
0
1
0
1
0
0
0
0
1
1
1
0
0
1
1
0
1
1
1
1
1
0
0
1
1
0
1
1
1
1
0
0
0
1
0
1
0
1
1
0
0
1
0
0
0
1
0
1
1
1
1
0
1
1
1
1
1
0
1
1
0
1
1
0
1
1
1
1
0
0
0
1
0
0
0
1
0
0
0
0
1
0
0
0
0
0
0
1
0
0
1
1
0
0
0
0
1
0
1
1
1
0
0
1
1
1
0
1
1
0
1
1
1
0
1
0
1
1
1
1
0
1
1
0
0
1
1
0
1
1
0
0
0
0
1
1
0
1
0
0
1
1
1
1
0
0
0
1
0
0
1
1
1
0
0
0
0
1
0
0
1
1
1
1
0
1
1
0
1
1
1
1
0
1
1
0
1
1
1
1
1
0
0
0
1
0
0
0
0
1
1
1
0
0
1
1
1
1
0
1
0
0
0
1
0
0
0
1
0
1
1
1
0
1
0
1
0
0
1
0
1
1
1
0
0
0
1
0
0
0
1
0
1
1
1
0
0
0
0
1
1
1
1
1
1
1
0
1
1
0
1
1
0
0
0
0
0
0
1
1
0
0
1
1
0
1
1
1
1
0
0
1
1
1
0
1
1
0
0
1
1
1
1
0
1
1
1
1
0
1
0
0
1
0
1
1
0
1
0
0
1
1
0
0
0
1
0
1
1
0
1
1
1
0
1
1
0
1
0
0
0
0
1
1
1
1
0
1
1
0
0
0
0
0
1
0
0
0
1
1
1
1
1
1
0
0
1
0
0
1
1
0
1
1
0
1
0
1
1
1
1
0
1
1
0
1
0
0
0
1
1
0
0
0
0
1
0
1
0
0
1
0
1
1
1
1
1
1
1
0
1
1
1
1
1
0
0
1
0
1
1
0
1
0
1
1
1
1
1
1
0
1
1
1
0
0
0
0
1
0
0
1
0
1
1
0
0
1
1
0
1
1
1
1
1
1
1
1
0
1
1
1
1
0
0
1
1
0
1
0
1
0
1
1
1
1
0
1
1
0
1
1
1
1
1
0
0
0
1
0
0
1
0
1
1
0
1
0
1
1
1
0
0
0
1
0
0
1
0
1
1
0
1
0
0
1
1
0
1
1
0
0
1
0
1
0
0
1
0
1
1
0
1
0
0
1
1
0
1
0
1
1
1
0
1
1
0
0
0
1
0
0
1
1
1
0
1
1
1
1
0
1
0
1
1
1
0
0
0
0
0
1
1
1
0
1
0
0
1
0
1
1
0
1
1
0
1
1
0
1
1
1
1
1
1
1
0
1
0
0
1
0
1
1
0
1
1
1
0
0
1
1
1
1
0
0
0
0
1
1
0
0
0
0
1
1
0
1
1
0
1
1
1
1
0
0
1
1
1
0
1
1
1
0
1
1
1
0
0
1
1
1
0
0
1
0
1
0
1
1
1
1
1
0
0
1
1
0
1
1
1
0
0
1
1
0
1
0
0
0
1
0
0
1
1
1
1
0
0
1
1
0
1
1
0
0
0
1
0
1
0
1
0
0
1
1
1
1
0
1
0
1
0
1
0
1
0
1
0
1
0
1
1
0
1
0
0
0
1
0
1
1
1
0
1
1
1
1
0
1
1
0
0
1
0
1
1
0
1
1
1
0
1
0
1
1
0
0
1
0
1
0
1
1
1
0
1
0
0
0
1
1
0
1
1
1
1
1
1
1
1
0
1
1
1
0
0
1
1
1
1
0
1
0
0
1
0
0
1
1
0
1
1
1
1
1
0
0
1
1
1
0
0
1
0
0
1
0
0
0
1
1
1
1
1
1
0
0
0
1
0
1
0
1
1
1
0
0
1
1
0
1
1
0
0
0
1
0
0
1
1
0
0
0
1
0
1
0
0
1
1
1
1
0
0
0
0
0
0
1
1
0
1
0
1
1
1
0
0
0
1
1
1
0
1
1
1
1
0
0
0
0
0
1
0
1
0
0
0
1
0
0
1
0
1
0
0
1
0
0
1
0
0
1
0
1
1
1
0
1
1
0
0
0
0
0
0
1
1
1
0
1
1
0
0
0
1
0
1
1
0
0
0
0
0
1
1
0
1
0
1
1
1
0
1
1
1
0
0
0
0
0
0
1
1
1
0
1
1
0
0
0
0
1
1
1
0
0
0
1
0
0
1
0
0
0
0
1
1
0
1
1
0
1
0
0
0
0
0
1
0
0
1
1
1
0
0
1
0
0
1
0
1
0
1
1
0
0
0
1
1
0
1
0
1
0
0
0
0
0
1
1
1
1
1
0
0
0
0
1
1
1
1
1
1
1
1
0
1
1
0
1
0
1
0
1
1
1
1
0
1
0
0
0
1
1
1
1
1
1
1
1
1
0
0
1
0
1
1
0
0
1
1
0
1
1
1
1
1
1
0
1
1
1
0
0
1
0
0
1
0
1
0
1
1
0
1
1
0
0
1
0
1
0
1
0
1
1
1
0
1
1
0
0
1
1
0
0
0
0
1
1
1
1
0
0
0
1
1
1
1
1
0
1
1
0
1
0
1
1
0
1
1
1
1
0
1
1
1
0
1
1
0
0
1
0
1
0
1
1
0
1
0
1
1
0
0
1
1
0
1
1
0
0
1
0
0
1
1
1
0
1
1
1
1
0
1
1
1
1
1
1
1
1
1
1
0
1
0
0
0
1
1
0
1
1
0
0
1
0
1
0
1
0
0
1
1
1
1
0
1
1
1
1
1
1
0
1
0
1
0
0
1
0
1
1
0
0
0
1
0
1
1
1
0
0
1
1
1
1
1
0
1
1
0
1
1
0
1
1
0
1
0
1
1
1
1
0
1
1
0
1
1
1
1
0
1
1
1
1
1
1
1
1
0
1
1
1
1
1
0
1
1
0
0
0
0
0
1
1
0
1
1
1
1
1
1
1
0
0
1
1
1
1
0
1
1
1
1
1
1
1
1
1
1
1
0
1
1
1
0
0
0
0
1
0
0
0
1
1
1
1
0
1
0
0
0
1
1
1
1
0
0
1
0
0
1
1
1
1
0
0
1
1
0
0
1
1
0
0
1
1
0
1
0
1
1
0
1
1
1
1
0
1
1
0
0
0
1
1
1
1
1
0
0
1
1
1
1
0
1
0
0
0
0
1
0
1
0
1
0
1
1
1
0
0
1
0
0
0
0
1
1
1
1
0
1
1
0
1
0
0
1
1
1
0
1
1
0
1
1
0
1
1
0
0
1
0
0
1
1
1
1
1
1
1
0
1
0
1
0
0
1
0
0
0
0
1
0
0
0
0
1
1
1
0
0
0
0
1
1
0
0
0
0
1
0
0
1
0
1
0
1
0
0
0
1
0
1
0
1
1
1
1
1
1
1
1
1
1
1
0
1
1
1
0
0
1
1
1
1
1
1
1
0
0
0
0
1
1
1
1
1
0
1
0
0
0
0
0
1
1
1
0
0
0
1
0
0
1
0
0
0
1
1
1
0
1
0
0
1
1
1
1
0
1
0
0
0
1
0
0
0
1
0
1
0
1
0
0
1
0
1
0
0
0
1
1
1
1
0
0
0
1
0
1
1
0
1
1
0
0
1
0
1
1
1
0
1
0
0
1
0
1
1
1
0
0
1
0
1
0
1
1
1
1
0
1
1
1
0
1
0
1
1
1
0
1
0
1
0
0
0
1
0
1
0
0
1
1
0
1
0
1
1
1
0
0
0
1
1
0
1
1
0
0
1
1
1
0
1
0
0
1
1
0
0
1
1
0
0
1
1
1
0
0
0
0
1
1
1
0
1
0
0
1
1
0
0
1
1
1
0
1
1
1
0
1
0
0
0
0
1
1
0
0
1
1
0
0
1
0
0
0
1
1
0
0
0
1
1
1
1
1
1
1
0
1
1
1
1
1
1
1
1
0
1
1
1
0
1
1
1
0
1
0
0
1
0
0
1
0
0
1
1
1
0
1
1
1
1
0
1
0
1
1
0
1
1
1
1
0
1
1
0
1
1
0
1
1
0
1
0
1
0
0
1
1
1
1
1
0
0
0
0
1
0
0
0
1
0
0
0
1
0
1
0
0
0
1
1
0
1
1
1
1
0
0
0
1
0
1
1
0
0
1
0
0
1
1
1
0
0
0
1
1
1
1
0
0
1
1
0
0
1
0
1
1
0
0
0
0
0
0
0
1
1
1
0
1
1
1
1
0
1
1
0
0
0
1
0
1
0
1
1
1
1
1
1
1
1
1
1
1
1
0
0
1
1
1
0
1
1
0
0
0
0
0
0
0
1
1
1
0
0
0
1
0
0
1
0
0
1
1
1
0
1
0
0
0
1
1
1
1
0
0
0
0
1
0
1
0
0
0
1
0
1
1
0
1
1
1
1
1
1
1
1
1
1
1
0
0
1
0
0
1
1
1
1
0
0
0
1
1
0
0
1
1
1
0
0
1
0
1
1
0
0
1
0
1
0
1
1
1
1
1
1
1
1
1
1
1
0
0
0
0
1
0
0
1
0
1
0
1
1
0
1
0
0
1
1
1
0
0
1
1
1
0
0
1
0
1
0
1
1
0
1
1
0
1
0
0
1
1
1
0
0
0
1
1
1
1
1
1
1
0
0
1
0
1
1
0
0
0
0
1
0
0
1
1
0
1
0
0
1
0
1
0
0
1
1
1
1
0
1
0
1
1
0
0
1
0
0
0
1
0
1
1
1
1
1
0
0
0
0
1
0
1
1
0
1
0
1
0
0
0
1
0
1
0
0
0
1
0
1
0
0
0
1
1
0
0
0
1
1
0
0
1
1
0
0
1
0
0
0
1
1
1
1
1
1
1
1
1
1
1
1
0
0
1
1
0
0
1
1
1
1
0
1
1
1
0
1
0
1
1
0
1
0
0
1
1
1
0
0
0
0
0
1
0
0
0
0
1
0
1
0
1
1
0
1
1
0
1
1
1
1
0
0
1
1
1
0
1
1
1
1
1
0
0
0
1
1
0
0
1
0
0
0
1
1
0
1
1
1
1
0
1
0
1
1
1
1
0
0
0
1
0
0
0
1
1
1
1
1
1
1
1
1
0
1
0
0
0
1
1
1
0
0
1
0
0
0
1
0
1
0
1
0
0
1
0
1
0
1
0
1
0
0
0
0
1
1
1
1
0
0
0
0
1
0
1
1
1
0
0
0
0
1
1
1
0
1
1
1
0
0
1
0
1
1
0
0
0
1
1
0
1
1
1
1
0
1
0
0
0
0
1
1
0
0
1
1
1
1
1
0
0
0
0
0
1
0
1
1
1
1
1
1
0
1
1
1
1
0
0
1
1
1
1
0
0
1
1
1
0
0
0
0
0
0
1
1
0
0
0
0
0
0
1
0
1
1
0
1
1
1
1
1
1
0
0
1
1
0
0
1
1
1
1
1
1
0
1
1
1
0
1
1
0
1
1
0
0
1
1
1
0
1
0
1
0
0
1
0
0
0
1
1
1
1
0
1
0
1
1
1
1
1
1
0
1
1
0
1
1
1
1
0
0
1
1
0
0
0
0
0
0
1
0
1
0
0
1
1
1
0
0
0
1
1
1
1
0
1
0
1
0
0
1
0
1
1
0
0
0
1
1
0
1
1
1
1
1
1
0
0
0
0
1
0
0
1
0
0
0
1
1
0
0
0
0
1
1
0
1
1
1
0
0
0
1
1
0
0
0
1
0
1
0
1
0
0
0
1
0
1
0
0
1
0
1
0
1
1
1
0
1
1
0
0
0
0
0
1
1
0
1
1
0
0
1
1
0
1
0
0
0
1
1
0
0
0
0
0
0
1
0
1
1
0
0
0
1
0
0
0
1
0
0
1
1
1
1
1
1
1
0
1
1
1
1
1
1
1
1
1
1
1
1
0
0
1
0
0
0
0
1
0
0
1
1
1
0
1
1
0
0
1
0
0
1
1
1
1
1
1
0
1
0
0
1
1
0
0
0
0
1
0
0
0
1
0
1
0
1
0
0
0
1
1
1
0
0
1
0
0
1
1
1
1
0
1
1
1
0
0
0
1
0
1
0
1
1
1
0
1
0
1
1
1
1
1
1
1
0
1
1
0
1
1
1
0
0
0
1
0
1
0
1
0
1
1
1
0
1
1
1
0
1
0
1
0
1
1
1
1
1
1
1
1
0
0
0
0
0
1
1
0
1
0
0
1
1
1
0
1
1
0
0
0
0
0
1
1
0
1
0
0
0
1
0
1
1
1
0
1
1
1
0
1
0
1
1
0
1
1
1
0
0
1
0
1
0
1
0
0
0
1
1
1
1
1
1
1
1
0
0
1
0
1
1
0
0
0
1
0
1
1
0
0
1
1
0
0
0
0
1
1
1
1
0
1
1
1
0
0
0
1
0
1
1
0
0
1
0
1
0
1
1
0
1
0
0
1
0
1
1
1
0
1
0
1
0
1
1
1
1
1
0
0
0
0
1
1
1
0
1
1
0
1
0
1
0
1
0
1
1
1
0
0
1
1
1
0
0
0
0
1
1
1
0
1
0
0
0
1
0
1
1
1
1
1
1
0
0
1
1
1
1
0
1
1
0
0
0
1
0
1
1
0
1
1
0
1
1
0
1
0
0
1
0
0
0
0
1
1
0
1
0
1
0
0
1
1
0
0
1
1
1
0
1
0
1
1
0
1
0
0
0
1
0
1
1
1
0
0
1
1
0
1
0
0
0
0
1
0
1
1
1
1
0
0
1
1
0
1
1
1
1
1
1
1
1
0
1
0
0
1
0
1
0
0
1
0
1
0
0
0
1
1
0
0
1
1
1
1
0
0
1
1
0
1
1
1
1
0
0
1
1
1
1
1
1
0
1
0
0
0
0
1
1
0
1
0
0
0
0
0
1
1
1
0
1
1
1
0
0
1
1
1
0
0
1
1
1
0
0
1
1
1
0
1
0
1
1
1
1
1
1
1
0
1
1
1
1
1
0
1
1
0
0
0
1
0
1
1
1
1
1
1
1
1
0
0
1
0
1
0
0
0
1
1
1
1
1
0
1
0
1
1
1
0
1
1
0
1
0
0
1
0
0
0
0
1
1
0
1
0
1
0
0
0
0
1
0
1
0
1
0
1
1
1
0
0
1
0
0
0
0
0
0
1
1
1
1
0
0
1
0
0
0
0
0
0
1
1
1
1
1
1
1
1
1
1
0
1
0
0
1
0
1
0
0
1
1
0
0
0
1
1
0
1
1
1
0
1
1
1
0
1
1
1
0
0
0
1
1
1
0
1
1
1
1
1
0
0
0
0
0
1
1
1
1
1
1
1
1
1
1
1
1
0
0
1
1
1
1
0
1
1
0
1
0
0
0
1
0
0
1
0
0
1
1
1
1
1
0
0
0
0
1
1
1
0
1
0
0
1
0
1
1
0
0
0
0
0
1
0
1
1
0
1
1
1
1
0
1
0
1
0
1
1
0
0
0
1
1
0
1
1
1
0
0
1
0
0
0
0
1
1
0
0
1
1
1
1
1
0
0
1
1
0
1
0
0
0
1
1
0
0
0
0
1
0
1
1
1
0
0
0
0
1
0
1
0
1
1
0
1
1
0
0
1
1
1
1
0
0
1
1
0
0
1
1
1
0
1
1
1
0
0
1
1
1
1
1
0
0
0
0
1
0
1
0
1
0
1
1
1
0
1
0
1
1
1
0
1
1
1
1
0
1
1
1
0
1
0
1
1
1
1
1
1
0
0
0
0
0
1
1
1
0
0
0
0
1
0
1
1
1
0
1
0
1
0
0
1
1
1
1
0
0
1
0
1
1
1
0
0
1
1
1
0
0
1
0
1
0
1
1
0
1
1
1
0
1
0
0
1
1
1
1
1
1
0
0
0
0
1
1
0
0
1
0
1
0
0
0
0
0
1
1
1
0
0
1
0
0
1
1
0
0
1
1
1
0
0
1
0
1
1
0
1
1
1
0
0
0
0
1
1
0
1
1
1
0
1
0
1
0
1
1
1
0
1
1
1
1
0
0
0
0
1
0
0
1
0
0
0
0
0
1
1
1
0
1
0
1
0
1
1
1
0
1
1
1
0
0
1
1
1
1
1
0
1
1
0
0
1
0
0
1
0
0
0
1
0
1
1
1
1
1
1
1
1
0
1
1
0
1
1
0
0
1
0
1
1
1
0
0
1
1
0
0
1
0
1
0
1
1
0
1
0
0
1
1
1
1
1
0
1
1
0
1
1
1
1
1
1
1
0
1
1
0
0
1
0
1
0
1
1
0
1
1
0
0
1
0
1
0
1
0
0
1
1
1
0
1
0
1
1
0
1
1
1
0
1
1
0
0
0
0
1
1
0
0
0
0
1
0
1
1
0
1
1
0
1
1
1
0
0
1
1
1
0
1
1
1
1
0
0
0
1
1
0
1
1
0
1
0
1
1
0
1
1
1
0
0
1
1
1
1
0
1
1
0
1
1
1
1
0
0
0
1
0
1
1
1
0
0
1
0
0
1
0
0
0
0
0
1
1
1
1
1
0
0
0
1
1
1
0
1
0
1
1
1
1
1
0
1
1
1
1
1
0
1
0
0
1
1
1
1
0
1
1
0
0
0
0
0
0
0
0
1
0
1
1
1
0
1
0
0
1
1
1
1
0
0
0
0
0
1
1
1
1
1
0
0
1
1
1
1
0
1
1
1
1
0
1
1
0
0
0
0
0
0
1
1
0
1
1
1
0
0
0
0
1
1
1
1
1
0
1
0
1
1
1
0
1
0
1
1
1
1
1
1
1
1
1
1
1
0
1
1
0
1
1
0
0
1
0
1
1
0
0
1
1
1
0
1
1
0
1
1
0
1
1
1
1
0
1
1
1
1
1
1
0
1
1
1
1
1
1
0
1
0
1
0
0
1
1
1
0
1
1
1
1
0
1
0
1
1
1
1
1
1
1
1
1
1
1
0
1
0
1
0
1
1
1
0
1
1
1
1
1
1
0
1
0
0
1
0
0
0
0
0
0
1
0
0
1
1
0
1
0
1
1
0
0
0
0
0
1
0
1
0
0
1
0
1
0
0
0
0
1
1
1
1
1
1
1
1
0
0
1
1
1
1
1
0
1
1
0
0
0
1
0
1
0
0
0
1
1
1
1
1
0
1
0
0
1
0
1
0
1
0
0
1
0
1
1
1
1
1
0
0
0
1
0
0
1
0
1
1
1
1
0
0
1
1
0
0
1
1
1
1
0
0
0
1
0
1
0
1
1
0
1
1
1
0
0
0
1
0
0
1
1
1
1
1
0
0
0
1
0
1
1
1
1
1
0
0
0
1
0
0
1
1
0
0
1
0
0
1
1
0
0
0
0
1
0
0
0
0
1
0
1
0
1
0
0
0
0
0
1
1
1
0
1
1
1
0
0
0
0
1
0
0
0
1
0
1
0
1
1
1
0
0
0
0
0
0
1
0
0
0
0
1
1
1
1
1
0
1
1
0
1
0
1
0
0
1
1
0
0
1
1
0
0
1
0
1
1
0
0
1
1
0
0
0
1
1
1
1
1
1
1
1
1
0
0
1
0
1
1
0
1
0
0
0
0
0
0
1
1
1
0
1
1
1
1
1
0
1
1
1
1
0
1
1
0
1
0
1
1
0
0
1
0
1
1
0
0
0
1
0
1
1
0
1
1
0
1
1
1
1
1
1
1
1
0
0
0
0
1
0
1
1
1
0
0
0
1
0
1
1
1
1
1
0
0
0
1
1
1
0
1
0
1
1
0
1
1
1
1
0
1
0
0
0
0
0
0
1
0
1
1
1
0
0
0
0
1
1
0
1
0
1
0
0
0
1
0
1
0
1
1
1
0
1
1
0
0
0
1
0
1
0
1
1
1
0
1
0
0
0
1
0
0
0
1
1
1
1
1
1
1
1
0
0
1
0
0
1
0
0
1
1
0
1
0
0
0
1
1
1
1
0
1
0
1
0
1
0
0
0
0
0
0
0
1
1
1
0
1
0
1
1
1
0
0
1
0
1
1
1
1
1
0
0
0
1
0
1
1
1
0
1
1
0
0
0
0
0
1
0
1
1
1
0
0
0
0
0
1
1
0
1
1
1
1
0
0
1
1
1
1
0
1
1
0
1
1
1
1
0
1
0
1
0
1
0
0
1
1
1
1
1
1
1
1
1
1
1
1
1
1
0
1
0
1
1
1
1
1
1
0
1
1
0
1
1
0
0
1
1
1
1
0
1
0
0
1
0
1
0
1
1
1
0
0
1
1
1
0
1
1
1
1
0
1
0
0
0
0
1
0
0
1
1
1
1
1
0
1
1
1
1
0
1
1
0
0
1
0
1
0
1
1
1
1
0
1
1
1
1
0
1
1
1
0
1
0
0
1
0
1
0
0
1
1
1
1
0
1
0
0
1
1
1
1
0
0
0
1
0
0
1
0
1
1
0
1
0
0
1
0
1
0
0
1
1
0
0
0
0
1
1
1
1
1
1
1
0
0
0
1
1
1
0
1
0
1
0
0
0
0
0
0
0
0
0
0
1
1
1
1
0
1
0
1
0
1
0
0
1
0
0
1
1
1
0
0
1
1
0
0
0
1
1
0
0
0
0
1
0
1
1
0
0
0
1
0
1
1
0
0
0
1
1
1
0
0
1
1
1
1
0
1
0
1
0
1
1
1
0
0
1
0
0
1
0
1
1
0
0
0
1
1
0
1
0
1
0
1
1
1
1
1
1
0
1
1
1
1
0
0
0
0
0
1
1
0
0
1
1
1
0
0
0
1
0
1
1
1
1
0
1
0
0
1
0
0
1
0
1
0
1
1
0
1
1
1
1
1
1
0
1
1
0
0
0
0
0
0
1
1
0
0
1
1
0
0
0
0
0
1
0
0
0
1
0
0
1
0
1
0
1
1
0
1
0
1
0
0
1
1
1
1
1
0
0
1
1
1
1
0
1
0
0
1
1
0
0
0
0
0
1
1
1
0
0
1
0
0
0
1
1
1
0
1
0
1
1
1
1
1
1
0
1
1
1
0
0
0
1
1
0
0
0
0
0
1
1
1
1
1
1
0
1
0
1
0
0
0
0
1
1
1
1
0
0
1
0
0
1
1
1
0
1
0
0
0
0
1
0
1
0
1
1
0
0
0
1
1
1
1
1
0
1
0
0
1
0
1
0
0
1
0
0
0
0
1
1
0
1
1
1
0
1
0
0
1
1
0
0
1
0
0
1
0
0
1
1
1
0
1
0
0
0
1
1
1
1
1
1
1
1
1
1
1
0
0
1
1
0
1
0
1
1
1
0
1
1
1
1
1
1
0
1
1
0
0
0
0
0
1
0
0
1
0
0
1
1
0
1
0
1
1
1
1
1
1
1
1
0
1
1
1
0
0
1
1
1
1
0
0
0
1
1
1
1
1
1
0
1
0
1
1
0
1
0
0
0
0
1
0
0
1
1
0
0
0
0
0
0
1
1
0
0
1
0
1
1
0
0
1
1
1
0
0
1
0
0
1
1
1
1
0
1
1
1
1
1
1
1
1
1
0
1
0
0
0
0
0
1
1
0
0
1
1
0
0
1
1
1
1
1
0
1
1
1
0
1
0
1
0
0
1
0
0
0
0
0
1
0
0
1
1
1
1
0
1
0
1
1
0
1
0
1
1
1
1
0
0
0
1
0
0
0
1
0
1
0
0
1
1
0
0
0
1
0
0
0
0
0
0
1
0
1
0
0
0
0
1
1
0
0
0
1
1
1
0
0
1
1
0
1
1
1
1
1
0
0
0
1
0
1
0
1
0
0
0
1
1
1
0
0
1
0
0
0
0
1
0
0
0
0
0
1
0
1
0
0
0
0
1
1
0
1
0
1
1
0
1
1
0
1
1
0
0
1
0
1
1
1
1
0
1
1
0
1
1
0
1
1
0
1
1
0
1
1
1
0
0
0
0
0
0
1
0
0
1
1
1
1
1
1
1
0
1
1
1
1
1
1
0
0
0
0
1
0
0
0
1
0
1
0
1
1
1
0
0
1
1
1
1
0
0
1
0
1
1
0
0
0
1
1
1
1
0
0
1
0
1
1
1
1
1
0
0
1
1
1
1
1
0
0
0
1
0
1
1
1
0
1
1
0
1
0
1
0
0
0
0
0
1
1
0
1
0
0
1
0
0
1
0
0
1
1
0
0
1
1
1
0
0
1
0
1
1
0
1
0
1
1
1
0
0
1
0
0
0
0
1
0
1
1
1
1
1
1
0
0
1
1
1
1
1
1
1
1
1
1
0
0
1
1
0
1
1
0
0
0
1
1
1
1
1
1
0
1
0
1
1
1
1
1
1
1
1
1
1
0
1
0
1
0
1
1
1
1
0
1
0
0
0
0
0
1
0
0
0
1
1
1
0
0
0
1
1
1
1
1
0
1
1
1
0
1
1
1
1
1
0
1
1
1
0
1
0
0
1
0
0
0
0
1
0
0
0
0
0
1
1
1
0
1
0
1
1
0
0
1
0
1
0
0
1
1
1
1
0
1
0
0
1
1
0
1
1
1
0
0
0
0
0
1
0
1
0
1
0
0
0
0
1
0
1
0
1
0
1
0
1
0
1
1
1
0
1
1
0
0
0
1
0
0
0
0
0
0
1
0
0
1
0
0
1
0
0
0
1
0
1
1
1
1
0
0
1
1
0
1
0
0
0
0
1
1
0
1
0
0
0
1
0
1
1
1
1
1
0
1
0
0
1
0
1
0
0
0
0
0
0
0
1
1
0
0
0
1
1
1
1
1
0
1
0
1
1
1
1
1
1
1
0
1
0
0
1
1
1
0
1
1
1
1
0
0
0
0
0
1
1
1
1
1
1
1
0
0
1
1
0
1
0
1
0
0
0
0
1
0
1
0
1
1
1
1
0
1
0
0
1
1
1
0
1
0
1
0
1
1
0
0
1
1
0
1
1
1
1
0
1
1
1
1
1
0
1
0
0
1
1
0
1
0
1
0
0
1
1
0
0
0
0
1
1
0
1
0
1
0
1
1
1
1
1
0
0
0
0
1
0
1
1
1
0
1
0
1
0
1
0
1
1
0
0
0
1
0
1
1
0
1
1
0
1
1
1
0
0
0
1
0
0
1
0
0
1
1
0
1
0
1
1
1
1
1
0
1
0
1
1
1
0
1
1
0
1
1
0
0
1
1
1
0
0
0
0
0
0
1
0
1
0
1
1
1
0
0
0
0
0
1
1
0
0
0
0
0
0
1
0
0
1
0
0
0
0
1
1
1
0
0
0
0
0
1
0
0
0
1
0
0
1
0
0
1
1
1
0
0
1
1
0
1
0
1
1
1
1
1
0
0
1
1
1
1
1
0
0
1
1
1
0
0
1
0
1
0
1
1
1
0
0
0
0
0
0
1
1
0
1
1
0
1
1
1
1
1
1
1
1
0
0
1
1
1
0
0
1
0
1
1
1
0
1
1
0
1
1
1
0
0
1
1
1
0
1
0
1
0
1
0
0
1
0
1
1
0
0
0
0
0
1
0
1
0
1
1
1
1
0
0
1
0
1
1
0
1
0
0
0
0
0
0
1
0
1
0
1
0
0
1
1
1
1
1
1
0
1
0
1
1
0
1
1
0
1
1
1
0
1
0
1
1
1
1
1
1
0
0
1
0
1
0
0
0
0
1
0
1
1
0
1
0
0
1
0
1
0
0
1
0
1
1
0
1
0
1
1
0
0
1
1
1
1
0
0
1
1
0
1
1
1
0
1
1
0
1
0
0
0
0
0
1
1
1
0
1
1
1
1
0
0
0
0
0
0
1
0
1
1
0
1
1
1
0
1
0
0
1
1
1
1
0
0
1
0
0
1
0
1
0
1
0
0
0
1
0
1
1
0
0
0
0
1
0
0
1
1
0
0
1
1
1
0
1
1
1
0
1
0
0
0
1
1
1
1
1
1
0
1
0
1
0
0
1
0
1
0
0
0
0
1
1
1
1
0
1
1
1
0
0
0
1
1
0
1
0
1
1
1
1
1
1
0
1
1
0
0
1
1
1
1
1
1
1
0
1
0
1
1
0
0
0
1
1
1
0
0
1
0
1
1
0
0
1
1
1
1
0
1
1
1
1
0
1
1
1
1
1
0
0
1
1
1
1
0
0
1
1
0
0
1
1
1
1
0
1
1
1
1
0
1
0
1
1
1
1
0
1
0
1
0
0
0
1
1
1
1
0
1
0
1
1
0
0
1
0
1
1
0
1
1
0
0
1
1
0
1
0
0
1
1
1
0
0
0
0
1
1
1
1
1
1
1
0
0
1
1
0
1
0
1
0
0
0
1
1
0
0
1
1
0
0
0
1
1
0
0
0
1
0
0
0
0
1
1
1
0
1
1
1
1
0
1
1
1
0
1
0
1
0
0
0
0
1
1
1
0
1
1
1
0
0
0
1
1
1
1
1
1
1
1
1
1
0
1
1
0
1
0
1
0
0
0
1
0
1
1
1
0
0
1
0
1
0
0
1
0
1
1
0
1
0
1
0
0
0
0
1
0
1
1
0
1
1
0
1
0
1
0
0
0
0
0
0
1
1
0
1
1
0
0
1
1
1
1
1
0
0
1
0
1
1
0
1
1
1
0
0
0
0
1
1
1
1
0
0
1
1
1
1
0
1
1
0
1
0
0
0
0
0
0
0
0
0
1
0
0
1
1
1
1
1
0
0
1
1
1
0
1
0
1
1
1
0
0
1
1
0
1
0
1
0
1
1
1
0
1
1
0
1
0
1
1
1
0
1
0
1
1
0
1
1
1
0
0
0
1
1
0
1
1
1
0
0
1
0
0
0
0
1
1
1
0
0
0
1
0
0
0
1
1
0
0
1
1
1
1
1
1
1
1
1
0
0
1
1
0
1
1
1
1
0
0
0
0
0
1
1
1
1
1
1
0
0
0
0
1
1
1
1
1
1
1
1
1
1
1
1
0
0
0
0
1
0
0
1
1
0
0
1
1
0
1
0
0
1
1
1
1
0
0
1
1
0
0
1
0
1
0
1
1
0
1
1
0
0
0
0
1
0
1
1
0
0
0
0
0
1
0
1
1
0
1
0
1
0
1
0
1
0
1
0
1
1
1
1
1
0
0
1
1
1
1
1
1
1
0
0
1
1
0
0
1
0
1
0
0
0
0
0
0
1
1
1
1
0
1
1
0
0
0
0
0
0
0
0
0
1
0
1
1
1
1
1
0
0
1
0
0
1
0
0
0
1
0
1
1
1
0
1
1
1
0
0
1
1
1
1
1
1
1
1
1
0
1
1
0
1
0
0
1
1
1
1
0
0
1
0
0
1
0
0
1
1
0
1
1
1
1
1
0
1
0
1
1
0
0
1
1
0
0
0
1
1
1
0
0
1
1
1
0
1
1
1
0
1
1
0
1
1
0
1
0
1
1
0
1
1
1
1
0
0
1
0
1
0
0
1
1
0
1
1
1
0
0
0
1
0
1
1
0
1
1
0
1
1
0
0
0
0
0
0
1
1
0
0
1
1
0
1
0
1
1
0
0
1
1
1
1
0
0
0
1
0
1
0
0
1
1
0
1
1
1
1
1
1
0
0
0
0
1
1
1
1
1
1
0
0
1
1
0
0
1
1
0
1
0
1
1
1
1
1
1
1
1
0
1
0
1
1
1
1
0
1
0
1
1
1
1
0
0
0
0
0
0
0
0
1
0
0
1
1
0
0
1
1
0
1
1
1
1
0
0
1
1
1
1
1
1
1
1
0
1
1
1
1
0
1
0
0
0
0
0
1
1
0
1
1
1
1
1
0
1
1
1
1
0
0
0
1
0
1
1
1
0
0
0
1
0
1
1
0
1
1
0
1
1
1
0
1
0
0
0
0
1
1
0
1
1
1
0
1
0
1
0
1
1
0
0
1
0
0
0
1
0
1
1
1
0
1
1
0
0
0
0
1
0
0
1
0
1
1
1
1
1
1
0
1
1
1
1
1
1
0
1
1
0
1
1
0
0
0
0
0
0
1
1
0
1
1
1
1
1
0
0
0
0
0
1
1
0
1
1
0
1
1
1
0
0
1
0
1
1
1
0
0
0
1
1
1
0
1
0
1
1
0
1
0
0
0
0
0
0
1
1
1
1
0
0
1
1
1
1
1
1
1
1
1
1
0
0
1
0
1
1
1
1
0
1
0
0
0
1
1
1
1
0
1
1
0
1
1
1
1
1
1
1
1
0
1
1
1
0
0
1
0
1
1
0
0
0
1
1
1
1
1
0
1
1
0
0
1
1
0
0
0
1
1
0
0
1
1
1
1
1
1
1
0
0
1
0
0
1
0
0
1
0
1
0
1
0
0
1
0
1
0
0
0
1
1
1
0
1
0
1
1
1
0
1
0
0
0
0
0
1
1
1
0
0
0
1
1
1
1
1
1
1
0
1
0
0
0
1
1
0
0
0
0
1
0
0
0
0
1
0
0
0
0
0
0
0
0
0
0
1
1
1
1
0
1
1
1
0
1
1
1
0
0
1
1
1
0
0
1
1
1
1
1
1
1
1
0
1
0
1
0
1
0
1
0
0
0
0
1
0
1
1
1
1
1
0
1
1
1
1
1
1
1
1
1
0
1
1
1
0
0
0
1
1
1
0
1
0
0
0
0
1
0
1
1
1
1
1
1
1
0
0
0
1
0
0
1
0
1
0
0
1
0
1
0
0
1
0
1
0
1
1
0
0
1
1
0
0
1
0
1
0
0
1
0
1
1
1
0
1
1
0
0
1
1
0
0
0
0
1
1
1
1
1
1
1
0
1
0
1
0
1
1
1
1
1
0
1
1
0
1
1
1
0
0
0
1
0
1
0
0
0
1
1
0
0
0
0
0
0
1
1
0
0
1
0
1
1
0
1
0
0
1
1
1
0
0
1
1
1
0
0
1
1
0
0
1
1
1
1
0
1
0
1
1
0
1
1
1
0
1
1
0
1
1
1
0
0
1
1
0
1
0
1
1
0
1
1
0
1
1
0
1
0
1
1
1
0
1
0
1
1
0
0
1
1
1
0
1
0
1
1
1
0
0
1
1
0
1
1
1
1
1
1
0
1
1
1
0
1
0
0
0
1
0
1
0
1
0
0
1
0
1
1
1
1
0
0
0
1
0
1
0
0
1
1
0
0
0
0
1
1
0
0
0
1
0
1
0
1
0
0
1
1
1
1
1
0
0
0
1
1
0
1
1
0
0
1
1
0
0
1
1
1
0
0
1
1
1
0
0
0
0
0
0
0
0
1
1
0
1
0
0
0
1
1
0
1
1
0
0
0
0
0
1
0
0
1
1
1
1
0
1
1
0
1
0
0
1
1
0
1
1
1
0
0
0
1
0
0
0
0
1
0
0
1
0
1
0
1
1
1
0
1
1
1
0
0
0
0
1
0
1
0
1
0
1
1
1
1
0
1
1
0
0
1
0
1
1
1
0
1
1
0
0
0
1
1
1
1
1
0
0
1
0
0
1
1
1
1
0
0
0
1
1
0
1
0
0
1
1
0
1
0
0
1
0
1
1
1
1
1
1
1
0
1
0
1
0
1
0
1
1
0
1
0
0
0
1
1
1
0
1
1
0
1
0
0
1
1
1
1
1
1
1
1
1
1
1
0
0
1
0
1
0
1
0
0
1
1
1
0
1
0
1
1
1
0
0
0
0
0
1
0
0
0
0
0
0
1
0
0
0
1
1
1
1
1
1
0
1
1
1
0
0
1
0
1
0
1
1
0
1
0
0
1
1
1
0
1
1
0
1
0
1
0
1
0
0
1
1
1
1
0
0
1
1
1
1
1
1
0
0
1
1
1
0
1
1
0
0
1
1
0
1
1
1
1
0
1
0
0
0
1
0
1
0
1
1
1
1
1
1
1
0
1
1
0
0
0
1
0
0
0
1
0
0
0
1
0
0
1
0
1
0
0
1
0
0
0
1
0
1
0
0
1
1
1
0
1
1
1
0
1
0
1
1
1
0
1
0
1
0
1
1
0
1
1
0
1
1
1
0
0
1
0
1
0
0
0
0
1
0
1
1
1
0
0
0
1
0
0
0
0
0
0
0
1
1
1
1
0
1
1
0
1
1
1
0
1
1
0
0
0
0
1
0
0
1
1
1
1
0
0
0
1
1
1
0
0
1
0
1
0
1
1
1
1
0
1
1
1
0
0
1
0
1
0
0
0
1
1
1
1
1
1
0
0
1
1
1
0
1
0
1
1
1
1
1
0
1
1
1
0
0
1
1
0
0
0
0
1
1
1
1
0
0
1
0
0
1
1
0
0
1
1
1
0
1
1
1
0
1
1
1
0
1
1
0
0
1
0
1
1
1
1
1
0
0
1
1
0
1
1
1
1
0
0
0
1
0
1
0
1
1
0
1
0
1
1
0
1
1
0
1
0
0
0
1
0
1
0
0
1
1
0
1
0
0
1
1
0
0
0
0
1
1
1
0
1
0
0
1
0
1
0
0
1
1
0
1
1
0
0
0
0
1
0
1
0
0
0
0
1
1
0
1
0
0
1
1
1
1
0
0
0
1
1
1
1
0
0
0
0
1
1
0
0
1
0
1
0
1
1
0
0
1
1
1
1
1
0
1
1
0
1
1
1
0
0
1
1
1
1
0
0
1
1
0
0
0
1
1
1
1
0
1
1
1
1
0
1
1
0
1
0
0
1
1
1
1
0
1
0
1
0
1
0
0
1
1
0
1
0
0
0
0
1
0
1
0
0
0
1
0
0
0
1
1
1
1
1
0
0
0
0
0
0
0
1
1
0
0
1
0
0
0
0
0
1
1
1
1
1
0
1
0
0
1
0
0
0
0
1
0
1
1
0
1
0
1
1
0
1
0
1
1
0
1
1
0
1
0
0
1
1
0
1
1
0
1
1
0
1
1
1
0
1
1
1
0
0
1
0
1
1
1
1
0
1
1
1
1
1
0
0
0
1
1
1
1
0
1
0
1
1
1
0
0
1
0
0
1
1
0
0
0
1
0
0
0
1
1
0
1
0
0
0
0
0
0
1
1
0
1
0
1
0
0
0
0
1
0
1
0
0
0
0
1
0
1
1
1
1
1
1
0
0
0
1
1
0
1
1
1
1
1
1
0
1
1
1
1
0
1
0
1
1
1
1
1
1
1
1
1
0
1
1
0
1
0
0
0
1
1
0
0
0
0
0
0
1
1
1
0
0
0
0
1
0
0
0
0
0
1
0
0
1
1
1
0
1
1
1
0
0
1
1
1
1
0
1
1
1
0
0
0
0
0
0
0
1
1
1
1
0
0
1
0
1
0
1
1
1
1
1
1
1
0
1
1
1
1
1
0
0
1
1
1
1
1
0
0
0
1
0
0
0
0
1
1
0
1
0
1
0
0
0
1
1
0
1
1
1
1
0
1
0
0
1
1
1
0
0
0
1
0
1
0
1
1
1
1
1
0
1
0
1
0
0
0
1
0
1
1
0
0
0
1
1
0
1
0
1
0
1
0
1
1
0
0
0
1
1
1
1
0
0
0
1
1
1
0
1
1
0
1
0
0
0
0
1
0
0
1
1
0
1
1
1
0
1
1
1
1
1
0
0
1
1
0
1
1
0
1
0
0
0
1
0
1
1
1
0
0
1
1
0
0
1
0
0
0
1
0
1
1
1
0
0
0
1
1
1
1
1
0
1
0
1
0
0
0
0
1
1
0
1
0
1
1
1
1
0
0
1
1
0
1
1
0
1
1
0
1
1
0
0
0
1
1
0
1
0
1
0
0
1
0
0
1
0
1
0
1
1
1
0
0
0
0
0
1
1
1
1
1
0
0
0
1
1
0
0
0
1
0
0
1
0
0
1
1
1
1
1
1
1
1
1
1
0
0
1
1
1
1
1
1
0
0
1
1
1
1
1
1
0
0
1
0
0
1
1
1
0
0
1
0
0
1
1
1
1
0
0
1
0
1
1
0
1
1
1
1
1
0
1
0
0
1
1
1
0
1
0
1
1
1
1
1
1
0
1
0
1
0
0
0
0
1
1
1
0
1
0
0
0
1
1
0
0
1
1
0
0
0
1
1
0
0
1
0
1
0
1
1
1
0
0
1
1
0
0
0
0
0
1
1
0
1
0
0
1
1
1
1
0
0
0
1
0
1
0
0
0
1
1
1
0
0
1
0
1
0
1
1
0
0
1
0
1
1
1
0
0
0
1
0
1
0
0
1
1
0
1
0
1
0
0
1
1
1
0
1
0
1
0
0
1
0
0
1
0
0
0
0
0
1
0
1
1
1
0
0
0
1
1
1
1
1
1
1
1
0
0
1
1
1
1
1
0
1
1
1
0
1
0
0
0
1
1
0
0
0
1
0
0
0
1
0
0
0
1
0
0
0
1
0
1
1
1
1
1
1
0
0
1
1
0
0
1
0
0
1
1
1
1
1
1
1
1
0
0
0
1
1
1
0
1
1
1
1
0
0
0
0
0
0
1
1
1
1
0
1
1
1
0
1
0
1
0
1
1
0
0
1
1
1
1
0
0
1
1
1
0
0
1
0
1
1
1
1
0
1
1
1
0
0
1
0
0
1
0
0
0
0
1
1
0
1
0
1
0
1
0
0
0
1
0
1
0
1
0
1
1
0
1
0
1
1
0
0
1
1
1
1
0
0
1
1
1
1
0
1
0
1
1
0
1
1
0
1
0
1
1
0
0
1
0
1
1
1
0
1
1
0
1
0
0
1
1
0
0
1
0
1
1
0
0
0
0
0
1
1
0
0
1
0
1
0
0
0
1
1
1
0
0
1
1
1
1
0
1
1
1
1
1
1
1
1
0
1
0
1
0
1
1
0
1
0
0
1
1
1
1
1
0
1
1
1
0
0
0
0
1
1
0
0
0
1
1
0
0
1
1
0
1
1
1
0
1
0
1
1
1
0
1
1
1
0
1
1
1
1
1
0
0
1
0
0
1
1
0
0
0
0
1
1
0
1
0
1
0
1
0
1
1
0
0
0
0
1
1
1
1
1
0
1
0
1
1
1
1
0
0
1
0
1
1
1
0
1
0
0
1
1
0
1
1
1
0
1
1
1
1
1
1
1
1
1
1
1
1
1
0
0
1
0
0
1
1
1
0
1
1
1
1
0
1
0
0
0
1
0
1
0
0
1
1
1
0
1
0
0
0
0
0
1
0
1
1
0
1
0
1
1
1
1
1
0
1
1
1
1
1
0
1
0
1
0
1
1
1
1
0
1
0
1
1
1
0
0
1
1
0
1
1
1
1
0
1
0
1
1
1
1
1
1
1
0
1
1
0
0
1
0
0
1
1
0
1
0
0
1
1
1
1
0
1
1
0
0
0
0
1
0
0
1
1
1
1
0
1
0
1
1
1
0
0
0
0
0
1
1
1
1
1
0
0
1
0
0
1
0
1
1
1
0
1
0
0
0
1
1
0
1
0
1
0
1
0
1
0
1
1
1
1
1
0
0
1
0
0
1
0
1
1
1
0
1
0
0
0
0
1
1
0
1
0
0
0
0
1
1
1
0
0
1
0
1
0
1
1
0
0
0
1
1
0
1
1
0
0
0
1
0
1
1
1
1
1
0
1
0
1
0
0
0
1
0
0
0
0
1
1
0
1
0
1
1
1
1
1
0
0
0
0
0
1
1
0
1
1
1
1
1
1
1
0
1
0
1
0
0
0
0
1
1
0
0
1
1
0
1
0
1
1
0
0
1
1
1
0
0
0
0
1
1
0
1
1
1
1
0
1
1
0
0
0
1
0
1
0
1
1
0
1
1
0
1
0
0
1
1
1
1
0
0
1
1
0
1
1
0
1
1
1
1
0
0
1
0
0
1
0
1
1
1
0
0
0
1
1
0
1
1
1
0
1
0
1
1
1
0
1
0
0
0
0
1
1
0
1
0
1
0
1
1
1
1
0
1
0
0
1
0
0
1
1
1
0
0
0
0
0
0
1
0
1
1
1
1
1
0
1
1
0
0
1
1
0
0
0
1
0
0
1
0
1
0
0
1
1
1
0
1
0
0
0
0
1
1
1
1
1
1
1
1
0
0
0
1
1
0
1
1
0
1
0
1
0
1
0
0
0
1
1
1
0
0
1
0
0
1
1
1
0
1
0
0
0
1
0
0
1
1
1
1
1
0
0
0
1
1
0
0
1
0
1
1
1
1
0
1
1
1
1
1
1
0
1
1
1
0
0
1
0
0
0
1
1
1
1
0
1
0
0
0
0
1
1
0
0
0
1
1
0
1
1
1
1
0
0
0
0
0
0
0
1
1
1
0
0
0
0
1
1
1
1
1
0
0
1
0
0
1
0
0
1
1
0
1
1
0
1
0
0
1
0
1
1
1
0
1
1
1
1
0
1
0
1
0
1
0
1
0
1
0
1
1
1
1
1
1
1
0
1
0
1
1
1
1
1
0
0
0
1
1
1
0
0
0
0
1
1
1
1
0
1
1
0
1
1
1
0
0
0
0
0
0
1
0
1
0
1
1
0
0
1
0
1
1
1
0
1
1
1
1
0
1
1
0
1
0
1
0
0
0
0
1
0
0
0
1
1
1
0
1
0
1
1
1
1
0
0
0
0
0
1
1
0
0
1
1
0
1
0
0
1
1
0
1
1
1
1
1
1
0
1
1
0
1
1
0
0
0
1
0
0
1
1
0
0
1
0
1
1
0
0
0
1
0
1
0
1
1
1
0
1
0
1
1
1
0
1
1
1
1
1
0
0
1
1
1
1
1
1
0
0
0
0
0
0
1
0
0
0
1
0
1
0
0
1
0
1
1
1
0
1
1
1
0
0
1
0
0
0
1
1
0
1
0
0
1
0
1
1
0
0
1
1
1
0
1
0
1
1
0
1
0
1
1
1
1
1
0
1
1
1
1
1
0
0
1
1
1
0
1
1
0
1
0
1
1
0
0
1
1
1
1
1
1
0
0
1
1
1
1
0
1
0
1
1
1
1
1
1
0
0
1
0
1
1
0
0
0
0
0
1
1
1
0
0
0
1
0
0
0
1
0
1
0
0
0
0
1
1
0
1
0
1
1
1
1
0
0
1
1
1
1
0
1
1
1
0
1
0
0
0
0
1
0
0
0
0
1
1
1
0
1
1
0
0
0
0
0
0
1
0
1
0
1
0
1
0
1
0
1
0
1
1
1
1
0
0
0
0
0
1
0
0
1
1
0
0
1
1
1
0
1
1
0
1
1
0
1
0
1
1
1
0
1
1
1
0
0
1
1
1
1
0
1
1
1
0
0
0
1
1
0
1
1
0
1
1
0
0
1
1
0
1
1
1
1
0
0
0
1
0
0
1
1
0
0
1
1
1
1
1
0
1
0
0
1
0
1
1
0
0
0
0
1
1
0
1
1
1
1
1
0
1
0
0
1
1
0
1
1
0
1
1
1
0
1
0
0
1
1
1
0
1
0
1
1
1
1
0
0
0
1
0
0
1
1
0
1
1
0
1
1
1
1
0
1
1
0
1
1
1
1
1
0
0
1
0
1
0
0
1
1
1
1
1
0
1
1
1
1
1
1
1
0
1
0
1
1
1
0
1
0
1
0
0
1
0
0
1
0
0
1
1
1
0
1
1
1
1
0
1
1
0
1
0
0
1
0
1
0
1
0
1
1
1
1
1
0
1
1
0
1
1
1
0
1
0
0
1
1
0
1
1
1
0
0
1
0
0
1
1
1
1
0
1
1
1
1
1
0
0
1
1
0
1
1
0
0
1
0
1
0
0
0
0
0
1
1
0
1
0
1
0
1
0
0
0
0
1
0
1
1
1
1
1
1
1
1
0
1
1
0
0
1
1
0
0
0
1
1
1
0
1
1
1
1
1
0
0
1
1
1
0
0
0
1
1
0
0
1
0
0
1
1
0
1
0
0
1
0
1
0
0
0
0
1
1
1
1
0
0
0
1
1
0
1
1
0
1
0
1
1
1
1
0
0
1
0
1
1
0
1
0
1
1
1
1
1
1
1
1
1
0
0
0
0
0
1
1
1
1
1
0
0
1
1
0
1
0
1
0
1
1
0
1
0
0
0
0
1
0
0
0
1
1
1
0
1
1
0
1
0
0
0
1
1
1
0
1
1
0
1
1
1
1
1
1
1
0
1
0
1
1
1
1
1
0
0
0
0
1
0
1
0
0
1
0
0
0
0
1
0
0
0
0
0
1
0
1
0
1
1
1
0
0
1
0
1
0
1
1
1
1
0
0
0
1
0
0
1
1
0
1
1
0
1
0
1
1
1
1
0
0
1
1
0
1
1
0
1
1
0
0
1
0
1
1
1
0
0
0
1
1
1
0
0
1
1
0
1
1
1
1
1
1
0
0
1
1
1
0
0
1
1
1
1
0
1
1
0
0
1
1
1
1
0
1
0
1
1
1
1
1
0
0
0
0
1
1
1
0
1
0
0
1
0
1
0
1
0
0
1
0
1
1
1
1
0
0
1
0
0
1
1
1
0
1
1
0
1
1
1
1
0
1
0
1
0
0
1
0
1
0
0
0
0
0
1
1
1
0
1
0
1
0
1
1
0
0
0
0
0
0
0
1
1
0
1
1
1
1
1
1
1
1
1
1
0
0
1
0
0
1
1
1
1
1
1
0
1
0
1
1
0
1
0
1
1
1
1
1
1
0
1
1
0
1
1
1
0
0
0
0
0
1
1
0
0
1
0
1
1
0
1
1
1
0
1
0
1
0
1
0
1
1
1
1
0
1
1
0
1
1
1
1
1
0
0
1
0
1
0
1
0
0
1
1
1
0
1
0
0
1
1
1
1
0
1
0
0
0
1
1
0
0
1
1
1
0
1
1
0
1
1
0
1
1
1
1
0
1
0
1
0
1
1
1
1
1
1
1
1
1
0
1
1
0
0
1
1
1
1
0
1
0
0
1
1
1
0
1
0
0
0
1
1
1
1
0
1
1
1
1
1
1
1
0
1
0
0
0
1
0
1
0
1
0
1
1
0
0
1
0
0
0
0
1
0
1
0
1
1
1
1
0
1
0
1
1
0
1
1
1
0
1
1
0
1
1
1
0
1
0
1
0
0
1
1
0
1
0
0
0
0
1
1
1
0
0
1
1
0
1
0
1
1
0
0
0
1
0
0
0
0
1
0
1
1
0
0
1
1
1
1
0
1
0
1
1
1
0
0
1
1
0
1
0
0
1
1
0
1
0
0
1
1
1
1
0
1
1
1
1
1
0
0
1
0
1
1
1
1
0
0
1
1
1
0
1
0
0
1
1
0
1
1
1
0
1
1
1
0
1
0
0
0
1
0
1
0
0
0
0
1
1
1
0
1
1
0
0
0
0
1
0
1
0
0
1
1
0
0
1
1
0
0
0
0
1
0
1
1
0
0
1
0
1
0
1
1
1
0
1
0
1
1
0
1
1
1
1
1
1
1
0
1
0
0
1
0
1
0
0
0
0
1
0
1
1
0
0
1
0
1
1
0
1
1
1
1
1
1
0
0
1
1
0
0
1
0
0
0
1
0
1
0
1
0
0
0
0
1
0
0
1
1
0
1
1
1
1
1
1
0
0
0
1
1
0
1
0
1
1
0
1
1
1
0
1
0
0
0
1
0
0
1
1
1
0
1
0
0
0
0
1
0
0
1
1
0
0
0
0
1
0
0
0
1
0
1
0
0
0
1
1
0
1
1
0
1
1
1
0
1
0
0
1
0
1
0
0
1
0
1
1
0
1
1
0
0
1
1
1
1
0
1
1
0
0
1
1
1
0
0
0
1
1
0
1
1
0
0
1
1
0
1
0
0
0
1
0
0
1
0
1
0
0
0
1
1
1
1
0
1
0
1
1
0
0
1
1
0
1
0
1
0
1
1
0
0
1
1
0
0
0
1
0
1
1
0
0
1
1
1
1
1
1
1
0
1
1
1
0
0
0
1
1
0
0
0
1
1
0
1
0
0
0
0
1
0
1
1
1
1
1
0
1
0
0
0
0
1
1
0
0
0
0
1
0
1
0
1
0
1
1
1
0
0
1
0
0
0
0
0
1
0
0
1
1
0
1
1
1
0
0
0
0
1
1
1
1
1
0
0
1
1
0
0
1
0
0
1
0
0
0
1
1
1
1
0
0
0
0
1
1
0
0
1
1
1
0
1
1
1
1
1
0
0
0
1
0
1
1
1
1
0
1
1
0
1
1
0
1
1
0
1
1
1
0
1
1
0
0
1
1
1
1
0
1
0
1
1
1
1
0
1
0
0
0
1
0
0
1
1
0
0
0
0
0
0
1
1
0
1
1
1
0
0
1
1
1
1
1
0
1
0
1
1
0
1
0
0
0
1
1
1
0
1
0
1
1
1
1
0
0
0
0
0
1
0
0
0
0
1
1
1
1
0
1
0
1
1
1
0
0
1
0
0
0
1
1
0
1
1
1
0
0
1
0
0
1
1
0
0
0
1
1
0
1
0
1
0
0
1
0
0
0
0
1
1
0
0
1
1
1
1
1
0
1
0
0
1
0
1
1
0
1
0
1
1
0
0
1
1
1
1
1
0
0
0
1
0
1
1
1
0
1
0
0
0
0
1
1
1
0
1
0
1
0
0
1
0
0
1
1
0
1
0
0
0
1
0
1
1
0
1
0
0
1
0
1
1
0
1
0
0
1
0
1
1
0
0
0
1
0
1
1
0
0
1
1
0
0
1
0
0
1
0
0
1
1
0
1
0
0
1
0
1
1
0
1
1
1
0
0
0
0
0
0
0
1
0
1
0
1
0
0
0
1
0
0
1
1
1
0
0
1
0
0
1
0
0
1
0
1
1
1
0
0
1
0
0
1
1
1
1
1
0
0
0
1
0
1
1
1
0
0
0
0
1
1
0
1
0
0
1
0
0
0
1
1
0
0
1
1
1
0
0
1
1
0
1
0
1
0
0
0
1
1
1
0
1
0
1
1
0
1
0
0
1
1
1
0
0
0
1
0
0
1
1
0
1
0
1
1
1
1
1
1
0
0
1
0
1
1
1
1
1
1
1
1
0
0
1
0
0
0
0
0
0
1
1
0
1
1
1
0
0
0
0
0
0
0
1
1
1
0
0
1
1
1
1
0
1
0
0
1
0
1
1
1
0
0
0
1
1
1
1
1
0
0
1
0
0
0
1
0
0
1
0
0
1
1
1
1
0
1
1
0
0
0
1
1
1
0
1
1
1
1
0
1
0
1
1
1
0
0
1
1
0
1
1
1
0
0
1
0
1
0
1
1
0
1
0
1
1
1
0
1
0
1
1
0
1
0
0
0
0
0
1
0
1
1
1
0
0
0
1
1
1
1
1
1
1
1
1
0
0
0
1
0
0
0
0
1
1
1
0
0
0
1
1
0
1
0
0
1
1
0
0
0
0
1
1
1
1
0
0
0
0
0
1
0
1
0
0
1
1
1
0
0
0
1
1
0
0
1
1
0
0
1
1
1
0
0
1
0
1
1
0
1
0
1
1
0
1
1
1
0
0
1
0
0
0
1
1
1
0
1
0
1
0
0
0
0
1
0
0
1
1
1
1
0
1
0
0
1
1
0
1
1
1
0
0
0
0
0
1
0
0
1
1
1
0
0
1
0
0
1
1
0
1
0
1
0
1
1
0
1
0
0
1
1
1
1
0
1
1
1
0
0
0
1
1
1
1
0
1
1
1
0
0
1
1
1
1
1
0
0
1
0
1
1
1
0
1
0
1
0
1
1
1
0
1
0
1
0
0
1
1
1
1
0
1
1
1
0
0
1
1
0
1
0
1
0
1
1
0
1
0
1
0
0
1
1
0
0
0
1
0
1
1
1
0
1
1
1
1
0
1
0
1
0
0
0
1
0
1
0
1
1
0
1
0
0
1
1
1
0
0
1
0
1
1
0
1
1
0
0
0
1
0
1
1
1
0
1
1
1
1
1
0
1
1
1
1
0
1
1
1
1
1
0
0
1
0
1
1
0
1
0
1
1
1
0
0
1
0
1
1
0
0
0
1
0
1
1
1
1
1
1
1
0
1
1
0
1
0
0
1
1
1
1
0
1
0
0
0
0
0
0
1
1
0
0
1
0
1
1
1
1
0
0
0
0
1
0
1
0
1
0
0
1
0
1
0
1
0
0
0
0
1
1
1
0
1
0
1
1
1
1
1
1
0
1
1
0
0
0
1
1
0
1
1
0
1
0
1
1
1
0
0
1
0
0
1
0
0
0
0
1
1
0
0
0
1
1
0
1
0
1
0
1
0
1
0
1
1
0
1
0
1
0
0
0
1
1
1
0
0
1
1
0
1
1
1
1
1
0
1
0
1
1
0
0
1
1
0
1
0
0
1
1
0
0
0
1
1
1
1
0
0
1
1
0
0
0
1
1
0
0
0
1
0
0
1
0
1
0
0
0
1
0
0
1
1
0
0
1
1
0
0
1
0
1
0
0
0
1
0
0
1
0
0
0
1
1
0
0
1
0
0
1
1
0
1
1
0
0
0
1
0
0
1
0
0
0
0
1
1
1
0
0
0
0
0
1
1
0
1
0
0
0
0
1
1
1
0
1
1
1
0
1
1
0
0
1
1
1
0
1
1
1
0
1
1
0
1
1
0
0
0
0
0
0
0
1
0
1
1
1
1
1
1
0
1
0
1
1
1
0
0
0
0
0
0
1
0
1
1
1
0
1
1
0
0
1
0
0
0
1
1
1
0
1
1
1
1
1
0
0
0
1
0
1
0
0
1
0
1
0
1
0
1
0
0
0
1
1
1
1
1
1
1
1
1
1
1
1
1
0
0
0
0
1
1
1
1
1
0
1
1
1
0
1
1
1
1
1
1
1
1
1
1
1
1
1
1
0
1
1
1
0
1
1
1
1
1
0
0
0
0
1
1
0
0
0
1
1
0
0
1
1
1
0
0
1
0
0
0
1
1
0
0
1
1
1
1
0
1
0
0
0
1
1
1
1
0
1
1
0
1
0
0
0
1
1
0
0
1
1
1
0
0
1
1
0
1
1
1
1
1
1
1
0
1
0
0
1
0
0
0
0
0
1
0
0
0
0
1
1
1
1
1
0
0
0
0
1
1
0
0
0
0
0
0
0
1
1
0
1
1
1
0
1
1
1
1
0
0
0
1
0
1
1
1
0
1
0
0
0
1
0
0
0
1
0
1
1
1
1
1
0
1
0
0
1
1
0
0
1
1
1
1
1
0
0
0
0
1
1
0
1
0
0
1
0
1
0
1
1
0
0
1
0
0
1
1
0
0
0
1
1
0
0
1
1
0
1
1
1
0
0
0
1
1
0
1
1
0
1
1
1
1
0
1
1
1
1
0
1
0
1
1
0
1
1
0
1
0
0
0
0
0
1
1
0
1
0
1
1
1
0
0
1
1
1
0
1
1
0
1
1
0
0
0
1
1
0
1
1
1
0
1
0
1
0
0
0
1
1
0
0
0
0
1
0
1
1
0
0
0
0
0
1
0
1
1
0
0
0
1
1
1
1
0
1
0
1
0
0
1
0
1
0
1
0
1
0
0
0
1
0
0
0
1
1
1
0
1
1
1
0
0
1
0
1
1
0
1
0
0
1
1
1
0
1
1
1
0
1
0
0
0
0
1
0
1
0
1
0
0
1
1
1
1
1
0
1
1
1
0
1
1
1
1
1
1
1
1
1
1
0
0
0
1
1
0
1
0
1
1
1
0
0
0
1
1
0
0
0
1
0
1
1
1
0
0
0
1
0
0
1
1
1
1
0
0
1
1
1
1
1
0
1
0
0
0
0
0
1
0
0
1
1
0
0
0
1
1
0
0
0
1
1
0
0
0
1
1
0
1
1
0
1
1
1
1
0
0
0
0
1
1
0
1
1
0
0
1
0
1
0
1
0
1
1
1
1
0
1
1
1
0
1
1
0
1
0
1
0
0
1
1
0
1
0
1
1
0
1
1
0
0
1
1
1
1
0
0
0
1
1
0
1
1
1
1
0
1
1
0
0
0
1
0
1
0
0
0
0
0
1
1
0
1
0
1
0
0
0
0
1
1
1
0
0
0
0
1
1
1
0
1
0
0
0
0
0
0
1
1
1
1
0
1
0
1
0
0
1
1
0
1
1
1
1
1
1
1
1
1
1
0
0
0
1
1
0
0
1
1
0
1
0
0
0
1
0
1
1
1
0
1
1
0
1
0
1
1
0
0
1
0
1
1
0
0
0
0
1
0
0
1
1
1
1
1
1
0
0
0
1
1
1
1
0
1
1
1
1
1
0
1
1
1
1
1
1
0
1
1
1
1
1
0
0
0
1
1
0
0
1
1
1
0
0
1
0
1
0
0
0
0
1
0
0
0
0
1
1
0
1
1
1
1
0
0
1
1
0
1
0
0
0
0
1
0
1
1
0
1
0
1
0
0
1
0
1
1
1
1
0
0
1
1
0
0
0
1
1
1
1
1
1
1
1
1
0
1
1
1
1
1
1
1
0
1
1
1
1
1
1
0
0
0
0
1
0
1
0
1
0
0
1
1
1
1
0
0
0
0
1
0
1
1
1
0
0
0
1
0
0
1
0
0
1
1
1
1
0
1
1
1
0
1
1
1
1
1
1
0
1
0
0
1
1
0
0
1
1
0
0
0
0
0
0
1
1
1
0
1
1
1
0
1
1
1
1
0
0
1
0
1
0
1
1
1
1
0
1
1
0
1
1
0
1
1
0
1
1
1
1
0
1
1
0
0
1
0
1
1
1
0
1
1
0
0
1
0
1
1
0
0
1
0
1
0
0
1
0
1
0
0
1
1
0
1
1
0
1
0
1
1
1
0
0
1
1
1
1
0
1
0
0
0
0
0
1
1
0
1
1
1
1
0
1
0
0
0
1
0
0
0
0
1
0
0
0
1
1
1
1
0
0
0
1
1
1
0
1
1
0
1
1
0
0
0
0
1
0
1
0
1
0
0
1
1
1
1
1
0
1
0
1
1
1
1
1
1
1
0
0
0
1
0
1
1
1
1
0
0
1
0
1
0
1
1
1
0
1
0
1
0
1
1
0
0
0
1
1
0
0
1
0
1
0
1
0
0
0
1
0
0
1
1
1
1
1
1
1
1
1
0
0
0
0
0
0
0
1
0
1
1
0
0
1
0
1
1
1
0
1
1
0
0
0
1
1
0
0
0
1
1
1
1
0
0
0
1
1
0
0
0
1
1
0
1
1
0
1
1
1
1
1
1
1
1
0
0
1
1
0
1
0
0
1
1
1
1
1
1
0
0
1
0
1
0
1
0
0
0
1
0
1
0
1
1
1
1
0
0
0
0
1
0
1
1
0
1
0
0
0
0
1
0
1
0
0
0
0
1
0
1
0
1
1
0
1
0
1
0
1
1
1
1
0
1
0
0
1
0
1
0
0
0
1
1
1
1
0
1
0
0
1
1
0
0
0
0
0
1
0
0
0
1
0
1
0
0
1
0
1
0
0
1
0
0
0
0
0
0
1
0
0
0
1
1
1
1
1
1
1
0
1
1
0
0
0
1
1
0
1
0
0
1
0
1
0
0
0
1
1
0
1
1
0
1
1
1
0
0
0
1
0
1
1
0
1
0
0
1
0
1
1
1
0
1
0
0
1
1
1
0
1
0
1
0
1
1
1
1
0
1
0
1
1
1
1
1
0
0
1
0
1
0
0
1
1
1
0
0
1
0
0
1
1
0
1
0
1
1
1
1
0
1
1
0
0
1
0
1
0
0
0
1
0
0
1
1
1
1
1
0
0
1
0
1
1
1
0
0
0
1
0
1
0
0
1
1
1
0
1
1
0
0
0
0
0
0
0
0
0
0
1
1
0
0
0
0
0
1
1
1
1
0
0
0
0
0
0
0
1
1
1
0
1
1
1
1
1
0
1
1
1
0
0
1
0
0
0
1
1
1
0
1
0
1
1
0
1
0
0
0
0
1
1
1
0
1
1
1
1
1
1
1
1
1
1
1
1
0
1
0
1
0
0
1
1
1
1
0
0
1
1
0
1
1
0
1
0
0
1
0
1
0
0
0
1
0
0
1
0
1
1
0
0
0
1
0
0
0
0
0
0
0
1
1
1
0
0
1
1
0
0
1
1
0
0
0
1
1
1
0
1
0
1
0
0
0
0
0
1
0
0
1
1
1
1
1
0
1
0
1
0
0
0
1
1
1
0
1
1
1
1
1
0
0
1
1
0
0
0
1
0
1
1
1
1
0
1
1
1
0
0
1
1
1
0
0
1
1
1
1
1
1
1
0
0
1
0
0
0
1
0
1
1
0
1
0
1
0
1
0
1
0
0
0
1
1
0
1
1
1
1
0
0
1
0
0
0
0
0
0
1
1
1
0
1
0
1
0
1
1
1
1
1
1
1
1
0
0
0
1
1
1
0
0
1
1
1
1
0
1
1
0
1
1
0
0
0
1
0
0
0
1
1
0
0
1
1
0
1
1
0
1
1
1
0
1
0
1
0
1
0
1
1
1
1
0
0
0
1
1
0
1
1
1
1
1
1
1
0
1
1
0
1
0
1
0
1
0
1
0
1
1
0
1
0
1
1
1
1
1
1
1
1
1
1
0
0
0
0
0
0
1
1
1
0
0
1
0
1
0
0
1
1
1
1
1
0
1
0
1
0
0
1
1
1
1
1
0
0
0
0
1
1
1
1
1
1
1
1
1
1
1
0
1
0
0
0
1
1
0
1
0
0
1
1
0
0
0
1
1
0
1
0
0
1
0
1
0
1
1
1
0
0
0
1
1
0
1
0
1
1
1
1
0
1
1
1
0
0
0
1
0
0
1
0
1
1
1
0
0
1
1
0
0
0
1
1
1
1
1
1
1
0
1
1
1
1
1
1
1
1
0
1
0
0
0
0
0
0
0
0
1
1
0
0
0
1
0
1
0
0
1
0
0
0
1
1
1
0
0
1
1
1
1
0
0
0
1
0
0
0
0
1
1
0
1
1
1
0
1
0
0
0
0
1
1
0
1
1
0
1
0
1
0
1
1
1
1
1
1
0
0
0
0
0
1
1
1
1
0
1
0
1
0
1
1
0
0
0
0
1
0
1
0
0
1
0
0
1
1
1
0
1
1
1
1
0
0
1
1
0
1
0
0
0
1
0
0
1
0
1
1
1
1
1
1
1
0
1
0
1
0
0
1
1
1
0
0
0
0
1
0
0
0
0
1
0
0
1
0
0
0
0
1
1
0
0
0
1
1
0
1
1
0
0
0
1
1
0
1
0
1
0
0
1
1
1
0
0
1
1
1
0
0
1
0
1
1
1
1
0
0
1
1
0
1
1
1
1
0
0
1
1
0
1
1
0
1
1
1
1
1
1
1
1
0
0
1
0
0
0
1
0
0
0
1
0
1
1
1
0
0
1
1
0
0
0
1
0
0
0
1
1
0
1
0
1
1
0
0
1
0
0
0
1
0
0
1
0
1
0
0
1
1
0
1
1
1
1
0
0
1
0
0
1
0
0
1
0
1
0
1
1
0
0
1
0
0
1
0
1
0
1
1
0
1
0
0
0
0
1
1
1
1
1
1
1
1
1
0
1
1
0
0
1
0
0
1
0
0
0
0
0
0
1
1
1
1
1
0
0
1
1
0
1
0
1
0
1
1
0
1
0
0
0
0
1
0
0
1
0
1
0
1
0
0
1
1
1
0
0
1
1
0
0
1
1
0
1
0
0
1
1
1
1
0
0
0
0
0
0
1
0
0
1
1
1
1
0
0
1
0
0
1
1
1
0
1
1
0
1
0
1
1
1
1
0
1
1
1
1
1
0
0
0
1
0
1
1
0
1
1
1
0
0
1
0
0
1
1
1
1
1
1
1
0
1
0
1
1
1
0
1
0
1
0
0
1
0
0
1
0
1
1
0
1
1
1
1
1
0
0
0
0
0
0
1
1
1
0
1
1
1
1
0
1
1
1
1
0
1
1
0
1
1
1
1
1
1
0
1
1
1
1
0
1
1
1
0
1
1
1
1
1
1
1
1
1
1
1
0
0
1
1
1
0
1
0
1
0
0
1
1
0
1
0
1
0
1
1
0
1
0
1
0
1
1
1
1
1
1
1
0
1
0
1
0
0
1
1
1
0
1
1
0
1
1
0
1
0
0
1
1
1
0
0
1
0
0
1
0
1
1
1
1
0
1
1
0
0
0
1
0
1
0
1
0
0
0
1
0
1
1
0
0
1
0
1
0
1
1
0
0
0
1
0
1
1
1
0
1
1
1
1
0
0
0
1
0
1
0
0
0
0
1
0
0
0
0
1
0
0
1
1
1
1
1
1
0
1
1
1
1
1
0
1
1
1
1
0
1
1
0
1
1
1
0
1
1
0
1
1
0
0
0
0
0
1
1
0
1
1
1
1
1
1
0
1
0
0
1
1
0
1
1
1
1
1
1
1
1
0
0
0
1
0
0
0
0
0
0
0
1
1
1
1
1
0
1
0
0
1
1
0
0
1
1
0
0
1
1
1
1
0
1
1
0
1
1
1
0
0
0
0
0
1
0
0
1
0
1
1
0
0
0
0
1
0
0
1
1
0
0
1
0
1
0
1
0
1
0
1
1
1
0
1
0
1
1
1
0
1
0
1
1
1
1
1
1
0
0
0
1
0
1
1
0
1
0
0
1
1
0
1
0
0
1
0
1
1
1
1
0
1
1
0
0
0
1
0
1
0
1
0
0
1
1
0
1
0
0
0
0
0
1
0
0
1
1
0
0
1
0
1
1
0
1
0
0
0
1
1
0
1
0
1
1
1
1
1
0
0
1
1
1
1
0
1
1
0
0
0
1
1
1
0
0
1
0
0
1
0
1
1
0
1
0
0
1
0
1
1
0
0
1
1
0
0
1
1
1
0
1
1
1
0
0
1
1
1
0
1
1
0
1
1
1
0
0
0
0
1
0
0
1
1
1
0
1
1
1
1
1
0
1
1
0
1
1
1
1
1
1
1
1
1
0
1
0
0
1
0
0
1
0
0
0
0
0
1
1
0
1
1
0
1
0
0
1
1
0
0
0
1
0
0
0
0
1
1
0
0
1
0
1
0
0
0
0
0
0
1
1
1
0
1
0
0
1
0
0
0
1
1
0
1
1
1
1
0
0
0
1
0
0
1
1
1
1
0
0
1
0
0
1
1
0
0
1
0
0
1
1
1
1
0
0
1
0
1
1
1
0
1
0
1
1
1
1
0
1
0
1
1
0
0
0
1
1
0
0
0
1
0
1
1
0
1
0
1
0
0
1
0
1
1
0
0
1
0
1
0
1
1
1
0
1
0
0
1
0
1
1
1
1
0
1
0
0
1
1
0
0
1
0
1
0
1
1
1
1
0
1
1
0
1
1
1
0
1
1
0
0
1
0
0
0
0
0
0
1
1
0
1
1
1
0
1
0
1
1
0
1
1
0
1
1
1
0
1
1
0
1
1
0
1
0
1
1
0
0
1
0
1
1
0
0
1
1
1
1
0
1
0
0
0
0
0
0
1
0
0
1
0
1
0
0
0
0
0
0
0
1
1
1
0
1
1
0
0
1
0
0
1
0
1
0
0
1
1
0
0
1
1
1
1
0
1
1
1
0
1
1
1
1
0
1
0
1
1
0
1
1
0
1
0
1
1
0
0
1
0
1
1
1
1
1
0
1
0
1
1
0
0
0
1
0
0
1
1
0
1
1
0
0
0
1
1
1
1
1
0
1
1
1
1
1
1
1
1
1
0
1
1
0
1
1
1
1
0
1
0
0
0
1
1
0
1
0
1
1
1
1
0
0
0
1
1
1
0
1
1
1
0
1
0
1
1
0
1
1
1
1
1
0
0
0
1
1
1
0
0
0
0
1
1
1
1
1
0
0
0
1
0
0
0
1
1
1
1
1
1
1
0
1
1
0
0
1
0
0
0
1
1
0
0
1
1
0
1
1
0
1
0
0
1
0
0
0
0
1
1
1
0
1
1
0
1
0
0
1
0
1
0
0
0
0
0
1
1
0
0
1
0
1
0
0
0
1
1
1
0
0
0
1
0
1
0
0
1
0
0
1
1
1
0
0
1
1
0
0
1
0
1
0
0
0
1
0
0
0
0
1
0
0
1
0
0
1
1
0
1
0
1
0
0
0
0
0
0
1
1
1
1
0
1
0
0
1
0
0
1
0
1
0
0
0
0
1
1
1
0
1
0
1
0
0
0
0
1
1
0
1
0
1
0
1
0
0
1
0
1
1
0
1
1
0
0
1
1
1
0
1
0
1
1
1
1
0
0
0
1
0
0
1
1
1
1
1
1
0
0
0
1
0
1
0
1
0
1
0
0
0
1
1
1
1
0
1
1
0
0
1
1
1
1
1
0
1
0
1
1
0
0
1
1
1
1
1
0
1
0
1
1
1
1
1
1
0
1
1
0
0
1
0
1
1
1
1
1
1
1
1
1
1
1
0
0
0
0
1
1
0
0
0
0
0
1
1
1
0
1
0
0
1
0
1
0
1
1
1
0
1
1
1
1
1
1
1
1
0
1
0
1
1
0
0
1
1
0
0
1
1
1
0
0
0
1
0
0
0
1
1
1
1
1
1
1
1
1
0
1
1
0
0
1
0
1
1
0
0
1
1
1
1
1
0
0
0
0
0
1
1
1
0
0
0
0
1
1
1
0
0
1
0
1
0
0
1
0
1
1
1
0
1
0
1
0
1
0
0
1
0
0
1
1
1
0
0
0
1
0
0
1
0
1
0
1
0
1
1
0
0
1
1
0
1
1
0
0
1
1
1
1
0
1
0
1
1
1
1
1
0
1
1
1
1
1
1
1
0
1
1
1
1
0
1
0
1
1
0
0
0
0
0
1
0
0
0
0
1
1
0
1
0
0
1
0
0
0
1
1
1
0
1
0
1
1
1
1
1
0
0
0
1
0
1
1
0
1
1
0
1
1
1
0
0
0
0
1
1
0
0
1
0
1
0
0
1
1
0
0
1
0
1
1
1
0
1
1
1
1
0
0
1
0
1
1
0
0
0
0
1
1
1
0
1
0
1
1
1
1
1
0
1
0
0
1
0
1
1
1
1
0
0
1
1
1
1
1
1
0
0
0
0
0
1
1
0
0
1
1
1
1
0
0
1
0
0
1
1
1
1
0
0
1
0
0
1
1
1
1
0
0
1
1
0
1
0
1
1
0
0
0
1
0
1
1
1
0
1
0
0
1
1
1
1
0
1
1
0
1
1
1
1
0
0
1
1
1
1
0
0
1
0
0
0
0
1
1
0
0
1
0
0
1
0
1
0
0
0
1
0
1
1
1
1
1
0
1
1
0
1
1
1
1
1
1
1
1
0
1
0
1
0
0
0
1
1
1
1
0
1
0
0
0
1
0
0
0
1
1
1
0
0
1
1
0
1
1
0
1
0
1
0
0
0
0
0
1
1
1
1
0
0
1
1
1
1
1
1
1
0
0
1
1
0
1
1
0
0
1
0
0
0
1
0
0
0
1
1
1
0
1
0
1
1
1
1
0
1
0
0
0
0
1
0
0
0
0
1
1
1
0
1
1
1
0
0
1
0
1
1
0
0
0
1
0
0
1
1
1
1
1
0
0
0
1
0
0
1
0
1
1
1
0
1
1
1
0
1
1
1
0
1
1
0
0
0
1
1
0
1
1
1
0
0
1
0
1
0
1
0
1
1
1
1
0
0
0
0
0
1
1
1
0
0
1
1
1
1
1
0
1
0
0
0
1
0
0
1
1
0
1
1
0
0
0
1
1
0
0
1
0
0
0
1
1
1
0
1
1
0
0
1
1
1
1
0
0
1
1
1
1
1
0
1
1
0
0
1
0
1
0
1
1
1
1
1
1
0
0
1
0
0
0
0
1
0
0
1
1
1
0
1
1
0
0
0
0
0
1
1
0
1
0
1
1
1
0
1
0
0
1
0
1
1
0
1
0
1
1
0
1
0
1
0
1
0
1
1
1
0
1
1
1
1
0
0
1
1
0
0
1
0
0
0
0
1
0
0
1
1
0
0
0
1
1
1
1
1
1
1
0
1
0
0
1
0
1
1
1
0
0
0
1
0
0
1
0
1
1
1
1
0
1
1
1
0
1
0
1
1
0
0
0
1
1
1
1
1
0
1
1
1
1
0
0
0
0
1
1
1
1
1
1
0
1
0
0
1
1
0
0
1
0
0
1
1
1
1
1
1
0
1
1
1
0
1
0
0
0
1
1
1
0
1
0
1
1
1
0
0
1
1
0
0
0
1
1
1
1
1
1
1
1
1
1
0
1
0
0
1
1
1
1
0
0
0
1
0
1
1
1
1
0
1
1
1
1
0
1
1
0
1
1
0
1
0
1
1
1
0
1
0
1
1
0
0
1
0
1
0
0
1
1
1
1
0
0
0
1
1
0
0
1
0
0
1
1
0
0
1
1
0
0
0
1
1
1
1
1
0
1
1
0
1
0
1
1
1
1
1
0
1
1
1
0
1
0
0
0
1
0
0
0
0
1
1
1
1
0
0
1
1
1
0
0
1
0
0
0
1
1
1
1
1
0
1
1
1
1
1
1
0
0
0
1
1
0
0
1
0
0
0
1
1
1
0
0
1
1
0
0
1
1
1
1
1
1
0
0
0
1
0
1
1
1
0
0
0
1
1
1
0
1
1
1
1
0
1
1
0
0
0
0
1
1
0
1
1
1
1
0
1
1
0
1
0
1
0
1
0
0
1
0
0
1
1
1
1
1
1
0
0
0
0
1
0
1
1
0
1
1
1
1
0
1
1
1
1
1
1
0
1
0
0
1
0
0
1
1
1
1
0
0
0
0
0
1
1
1
0
1
0
1
0
1
0
0
1
1
0
0
0
0
1
0
0
1
1
0
1
1
1
1
1
1
0
1
0
1
0
0
1
1
1
1
1
0
1
0
1
0
0
0
0
0
0
0
0
1
1
1
1
1
1
0
1
1
1
1
0
1
0
1
0
0
1
1
1
0
1
1
0
1
0
0
0
1
0
1
1
1
1
1
1
1
0
1
0
1
0
1
1
1
0
1
1
1
0
1
0
0
1
1
1
0
0
1
1
0
1
0
0
0
0
1
1
1
1
0
1
1
0
1
0
1
1
0
1
0
1
0
0
1
0
1
1
1
1
1
1
1
0
1
1
0
0
0
0
0
0
0
0
1
1
0
1
1
1
1
0
1
0
0
0
1
0
0
1
0
1
0
1
1
1
1
1
0
1
1
1
1
1
0
0
0
0
1
1
1
1
0
0
1
0
0
0
0
0
1
0
0
1
0
0
0
0
1
1
1
0
0
0
0
1
1
1
1
0
0
0
1
0
0
1
0
0
1
1
0
0
1
1
1
0
0
1
0
1
1
1
0
1
1
0
1
1
0
0
1
0
0
0
0
1
1
0
0
1
0
0
1
0
0
0
0
1
1
0
0
1
1
1
0
1
1
0
1
0
0
1
0
0
1
1
1
1
0
1
1
0
1
1
1
0
1
0
1
1
1
1
1
1
1
0
1
1
1
0
0
0
0
1
1
0
1
1
1
0
0
0
1
0
0
0
1
0
0
0
1
1
0
1
0
1
1
1
0
0
0
0
1
1
1
1
1
0
0
0
1
0
0
0
0
0
1
1
1
1
0
1
1
1
1
1
1
1
0
0
0
1
0
1
0
1
0
1
1
1
0
0
1
0
1
1
1
0
1
1
1
0
1
1
0
1
1
1
0
1
0
0
1
0
1
0
1
0
1
0
0
0
1
0
1
1
1
1
0
0
1
1
0
1
0
1
1
1
0
1
0
0
1
1
0
1
1
0
1
0
1
1
1
1
1
0
0
0
1
1
1
0
0
0
1
1
1
1
0
1
1
1
0
1
1
1
1
0
0
0
1
0
1
1
1
1
0
1
1
0
0
1
0
0
1
1
1
1
1
0
0
1
0
0
1
0
0
0
1
0
1
1
0
1
1
1
1
1
1
1
1
0
0
1
1
0
0
1
1
1
1
1
1
1
1
1
1
0
1
1
1
0
1
0
0
1
1
1
1
1
1
0
1
1
0
1
1
1
0
1
0
1
0
1
0
0
1
1
1
0
1
1
0
0
0
1
1
1
0
1
1
1
0
1
0
1
0
1
1
0
1
1
0
1
0
0
0
0
1
1
0
1
0
1
1
0
0
0
0
1
0
0
1
1
0
1
0
1
0
0
0
0
0
1
1
1
0
1
1
1
0
0
0
1
1
1
1
0
0
0
0
0
1
1
0
1
0
0
0
0
0
0
0
1
1
1
0
0
1
0
1
0
0
0
0
0
1
1
0
0
0
0
1
0
1
1
1
1
0
1
0
0
1
0
0
0
1
0
0
0
0
1
0
0
1
1
1
1
0
0
0
1
0
0
1
0
1
1
1
1
1
1
1
1
0
0
0
0
1
1
0
1
0
0
0
0
1
0
1
0
0
1
1
1
0
1
0
1
0
1
1
1
0
0
0
0
1
0
0
0
0
1
1
1
1
0
1
1
1
1
0
1
0
1
1
0
0
0
1
0
1
1
0
1
0
1
1
0
0
1
0
1
1
1
1
1
1
1
0
0
1
1
1
0
1
0
0
0
0
0
1
0
1
0
1
1
0
0
0
0
0
1
1
1
0
1
1
0
1
0
1
1
1
0
0
1
0
0
1
0
1
1
0
0
1
1
0
0
0
1
0
1
1
0
0
0
0
0
1
1
0
0
0
0
1
0
0
0
1
1
0
1
0
1
0
1
1
1
0
0
1
1
1
1
0
0
1
1
1
1
1
1
1
1
1
1
0
0
0
1
1
0
0
1
1
0
1
0
0
1
0
0
1
1
0
0
0
1
0
1
1
0
0
0
0
1
0
0
0
1
1
0
1
0
1
0
0
1
1
1
0
0
1
0
1
1
1
1
1
1
0
0
1
1
0
1
1
1
1
1
1
1
0
1
0
0
0
1
0
0
1
0
1
1
0
0
1
1
0
1
0
0
1
0
1
0
0
1
0
0
0
0
0
0
0
0
0
0
1
0
0
0
1
1
1
1
1
0
1
1
0
0
0
0
0
0
0
1
1
1
1
1
0
0
1
0
0
0
0
1
0
0
1
1
1
0
0
0
1
0
0
1
0
1
0
1
0
0
0
1
0
1
0
1
1
1
0
0
1
1
0
0
0
0
1
1
0
0
0
1
0
0
0
0
1
1
1
1
0
0
1
1
1
0
1
0
0
0
1
1
1
0
1
0
0
1
0
1
0
0
1
1
0
1
1
1
0
0
1
0
1
1
0
0
0
1
1
1
0
0
1
1
1
0
0
1
1
1
1
0
1
1
1
1
0
0
0
1
0
0
0
0
1
0
0
0
1
1
1
1
1
1
0
0
1
1
0
1
0
1
1
1
1
1
0
1
1
0
0
1
1
0
1
1
0
1
1
1
1
1
1
1
0
0
1
0
0
1
0
1
1
1
0
1
1
1
1
0
1
1
0
1
0
1
0
1
0
0
1
1
1
0
1
1
0
0
0
0
1
1
1
0
1
1
1
0
0
0
1
0
1
1
0
1
0
0
0
1
1
0
0
0
1
1
0
1
0
1
1
1
1
1
1
0
0
0
0
1
0
0
1
0
1
1
0
1
1
1
1
0
0
0
1
1
0
0
1
0
1
1
1
1
1
1
0
1
0
0
0
1
1
1
0
1
1
0
1
0
1
1
1
1
0
1
1
1
0
1
1
0
1
0
0
1
0
1
0
0
1
0
0
0
0
0
1
1
1
0
0
1
0
0
1
1
1
1
0
0
1
1
1
0
0
0
0
0
1
0
0
0
1
1
1
1
1
0
0
0
0
0
0
0
1
0
1
0
0
1
0
0
0
0
0
1
0
1
0
1
1
0
1
0
1
0
1
1
0
1
0
1
1
1
0
1
0
1
1
0
1
1
1
1
0
1
1
1
0
1
1
1
0
0
1
1
1
1
1
1
1
0
0
0
0
1
0
0
0
0
0
1
1
0
1
1
1
1
0
0
0
0
0
0
1
1
1
1
0
0
1
1
1
1
1
1
0
0
1
1
1
1
0
1
0
1
1
1
0
0
0
1
1
0
1
1
1
0
1
1
1
0
0
0
1
0
0
1
1
0
0
0
1
1
0
0
0
1
0
1
0
0
1
1
1
1
1
1
1
1
1
0
1
0
1
1
0
0
0
1
1
1
0
0
1
0
1
1
0
1
0
0
0
1
1
0
0
0
0
1
1
1
1
1
1
1
0
0
0
1
0
1
1
0
1
1
1
1
0
0
0
1
1
0
1
0
1
0
1
0
0
1
1
0
1
0
1
1
1
1
1
1
1
1
1
1
0
0
1
0
1
0
1
1
0
1
0
0
1
0
1
0
1
0
0
0
0
0
1
1
1
0
1
0
0
0
0
0
1
0
0
0
1
1
0
1
1
1
1
1
1
1
1
0
0
0
1
0
1
0
0
1
0
1
1
1
0
1
0
0
1
0
1
0
1
0
0
0
0
0
0
0
1
0
0
1
1
0
0
1
0
0
0
1
1
1
1
0
1
1
1
1
0
1
1
1
1
1
1
1
1
1
0
0
1
1
1
0
1
1
0
1
1
1
0
1
1
1
1
0
0
1
1
1
1
1
0
0
0
1
0
1
1
1
1
0
0
1
1
0
0
1
1
0
1
0
1
1
1
1
0
1
1
0
1
0
0
1
0
0
1
0
1
0
0
1
1
0
0
1
0
0
1
0
0
1
1
0
1
1
1
0
0
1
1
1
0
0
1
1
0
0
0
1
1
1
1
0
1
1
0
1
1
0
1
1
1
0
1
0
1
0
1
0
0
1
0
1
0
0
0
0
1
1
1
1
1
1
0
0
0
0
1
0
0
1
1
0
0
1
0
0
0
0
0
0
1
1
0
0
0
0
1
1
1
1
1
1
1
0
1
1
1
0
0
0
1
0
1
0
0
1
1
1
1
1
1
0
1
0
1
0
0
1
0
0
0
1
1
1
1
1
1
1
0
1
1
1
1
1
1
1
1
0
0
0
1
1
0
1
0
1
0
1
0
1
0
0
0
1
1
0
1
1
0
0
1
0
1
0
1
1
1
0
1
1
1
1
1
1
1
0
1
1
1
0
1
0
0
0
1
0
0
0
1
0
1
0
1
0
0
0
1
1
1
1
1
1
1
1
1
0
1
1
0
0
1
0
1
1
1
1
1
0
0
1
1
0
0
1
1
0
1
0
1
1
0
0
0
0
0
1
1
0
0
1
0
0
1
1
1
1
1
1
0
1
0
1
1
0
0
1
1
0
1
0
1
0
0
1
0
1
1
1
1
1
1
1
0
0
1
0
1
0
1
0
1
0
1
0
1
1
1
0
1
0
0
1
0
0
0
0
1
0
1
1
1
0
0
1
1
1
0
1
1
1
1
0
0
0
1
1
1
1
0
1
1
0
1
1
0
1
0
0
1
1
1
1
1
0
1
0
1
0
1
1
1
1
0
0
1
1
0
0
1
1
0
0
1
0
0
1
1
1
0
1
1
1
0
1
0
0
1
1
0
1
0
1
0
0
1
1
0
0
1
0
0
0
1
1
1
0
0
1
1
1
1
1
1
1
0
0
1
1
0
1
0
0
0
0
1
1
1
1
1
1
1
1
1
0
1
0
1
0
1
0
1
1
0
1
0
1
0
0
1
1
0
1
1
1
0
1
1
0
1
0
0
1
1
1
0
0
1
0
1
1
0
1
1
1
0
1
0
0
0
1
1
0
0
0
0
0
1
1
0
0
1
1
0
0
1
1
1
1
1
1
0
1
1
1
1
0
1
1
1
0
0
1
0
0
1
1
0
1
0
1
1
0
1
0
0
1
1
1
0
0
0
1
1
1
0
0
0
1
1
0
0
1
1
1
0
0
0
0
1
1
1
0
0
0
1
0
1
0
0
1
0
1
1
0
0
0
0
1
0
0
1
0
1
1
1
1
0
1
0
1
1
1
0
0
1
1
0
0
1
0
1
1
1
0
0
1
1
1
0
0
1
1
0
1
0
1
0
1
0
1
1
1
0
1
1
0
1
1
0
1
1
0
1
1
0
1
0
1
1
0
1
1
1
1
1
1
0
1
0
1
0
1
0
1
1
1
1
1
0
0
1
1
0
1
0
0
1
1
0
0
0
0
0
1
0
1
0
0
1
1
1
1
1
0
0
0
1
1
1
1
1
1
0
1
0
0
0
0
1
1
1
0
0
0
1
1
0
0
1
1
0
0
0
1
1
1
1
0
0
1
0
1
0
0
1
0
1
0
0
0
0
0
1
0
0
1
0
0
0
0
1
0
1
1
0
0
0
1
0
0
0
1
1
0
0
0
1
1
1
1
0
1
1
0
0
1
1
1
0
0
1
0
1
0
0
1
0
1
1
0
1
1
1
1
0
1
1
1
1
1
0
1
1
1
1
1
1
1
0
0
1
1
1
1
0
0
1
1
1
1
0
1
1
0
1
0
1
1
0
0
1
0
0
0
0
1
0
1
1
1
1
0
1
0
0
1
1
0
1
0
0
0
1
1
1
1
0
1
0
1
1
0
0
1
0
1
0
1
0
0
1
0
0
1
0
0
0
1
1
1
0
0
1
0
0
0
1
1
1
1
1
1
0
1
1
1
1
0
0
1
0
1
1
1
0
1
0
1
0
0
1
0
0
1
1
1
1
0
1
1
1
0
0
0
0
1
1
0
1
0
1
1
1
0
1
0
1
1
0
0
0
1
1
0
0
1
1
1
0
1
1
1
0
1
1
1
1
0
0
1
1
1
1
1
0
1
1
1
0
1
0
1
0
0
1
1
1
1
0
1
1
0
0
0
0
1
1
1
0
0
0
1
1
0
1
1
1
1
1
1
1
1
1
0
1
1
1
1
1
1
1
1
0
1
1
1
1
1
1
0
1
0
1
1
1
1
1
1
0
1
0
1
1
0
1
0
0
1
1
0
0
1
1
0
1
1
1
0
1
0
0
1
1
1
1
1
0
0
1
0
1
0
1
0
1
1
1
0
1
0
1
1
0
1
0
1
1
1
1
0
1
0
0
1
0
0
0
0
1
0
0
0
1
0
1
0
0
1
0
1
0
1
1
1
0
1
1
1
1
0
1
0
0
0
1
0
1
1
0
1
0
1
1
0
0
0
0
1
0
0
0
0
0
1
0
0
0
1
1
1
0
0
1
0
1
1
1
1
0
1
1
1
1
1
0
0
1
0
1
1
1
0
0
0
0
0
0
1
1
0
0
1
1
1
0
0
1
0
0
0
0
0
1
0
0
0
0
1
1
0
1
0
0
0
1
0
1
0
0
1
0
1
1
1
0
1
1
1
1
1
1
1
0
1
1
1
1
0
0
0
0
1
1
0
1
0
0
1
0
1
0
0
1
0
1
0
1
0
1
1
0
0
1
0
0
1
1
1
0
1
0
0
1
1
0
0
1
0
0
0
0
0
0
0
1
1
0
1
0
0
0
0
1
0
1
0
0
1
0
1
1
0
1
0
1
1
0
1
1
1
1
1
0
1
1
0
1
1
1
0
1
1
0
1
0
1
0
0
0
1
0
1
0
1
0
0
0
1
0
0
0
1
0
1
1
1
1
1
0
1
0
0
0
0
0
1
1
1
0
1
1
1
1
0
1
1
0
0
1
1
1
0
0
1
0
1
1
1
0
1
0
0
1
0
0
1
0
1
1
0
0
1
1
1
1
1
0
1
1
1
0
1
1
0
1
1
0
0
0
1
0
0
0
0
0
0
1
1
0
0
0
1
1
1
0
1
1
1
1
0
0
1
1
0
0
1
0
0
1
0
0
1
1
1
1
1
0
1
1
1
1
0
1
0
0
0
0
1
1
0
0
1
0
1
1
1
0
1
0
1
1
0
1
1
1
1
1
0
0
1
1
0
0
0
0
1
0
1
1
0
1
0
1
0
0
1
1
1
0
0
1
0
0
1
1
0
1
0
1
1
0
0
0
0
1
0
1
1
1
1
1
1
1
1
0
0
1
0
0
0
1
0
1
0
0
1
1
1
1
1
1
1
1
1
1
0
0
0
1
0
1
1
0
0
1
0
0
0
1
1
1
1
0
1
1
1
1
1
1
1
1
1
1
1
1
1
1
0
1
1
1
1
1
1
1
1
1
0
0
0
1
1
1
1
1
0
1
0
1
1
1
1
0
1
1
0
1
1
1
0
0
0
1
0
0
0
1
1
0
1
1
0
0
0
1
1
1
1
1
0
0
1
0
1
0
1
0
1
1
1
1
1
0
1
1
0
1
1
1
1
1
1
0
1
1
1
0
1
0
0
0
1
1
1
0
0
1
1
0
1
0
1
1
1
0
0
0
1
1
1
1
1
1
1
1
0
0
1
1
1
1
0
0
0
1
0
0
1
1
1
0
1
1
0
1
1
0
0
1
1
1
0
1
1
0
1
1
0
0
1
0
0
1
1
1
1
0
0
1
0
0
1
0
1
0
1
1
0
1
1
1
0
0
1
1
1
1
1
1
1
0
1
1
1
0
0
1
0
1
0
1
1
1
1
1
0
0
1
1
0
1
0
0
1
0
1
1
0
0
1
0
1
1
0
1
0
1
1
0
0
0
1
1
1
1
1
1
1
1
0
1
1
0
1
1
1
0
1
1
0
0
0
0
1
0
1
1
0
1
1
1
0
1
0
0
1
1
0
0
1
0
0
1
0
1
1
0
1
1
1
1
1
0
1
0
1
1
0
0
1
1
1
1
0
0
0
1
0
1
1
0
0
1
1
1
0
0
1
0
1
1
0
1
1
1
1
0
0
1
1
0
0
0
0
1
0
1
1
1
1
0
0
0
1
1
0
0
1
1
0
1
1
0
0
0
1
1
1
1
0
1
0
0
1
1
0
0
1
0
1
1
1
1
1
1
0
1
1
1
1
0
1
1
1
0
0
0
0
0
1
1
0
0
0
0
1
1
1
1
1
1
0
1
1
0
0
0
0
1
0
1
1
1
0
0
1
0
1
1
1
1
0
1
0
0
0
0
0
0
0
1
1
0
1
1
0
1
1
1
1
1
1
0
1
1
1
0
1
1
0
1
1
0
0
0
0
1
0
1
1
1
0
1
0
1
1
0
0
0
1
1
1
1
1
0
1
1
1
0
0
1
1
1
1
1
0
1
0
1
0
0
1
0
0
1
1
0
1
0
1
0
1
1
0
0
0
1
0
1
1
1
1
1
1
0
0
0
0
1
1
1
1
1
1
0
0
1
0
1
1
1
1
1
1
0
1
0
1
1
0
0
0
0
1
1
1
1
1
0
1
1
0
1
1
0
1
1
1
1
0
1
0
1
1
0
1
1
0
0
0
0
1
0
1
0
0
1
1
0
0
1
1
1
1
0
1
1
0
0
0
1
0
1
1
0
0
1
1
1
1
0
1
0
0
0
1
0
1
0
1
0
1
1
1
1
1
0
0
1
1
0
1
1
0
1
1
1
1
0
1
1
1
1
1
0
1
1
0
1
1
1
0
1
0
1
1
0
0
0
0
1
0
1
0
1
0
0
1
1
0
1
0
0
1
0
0
1
1
0
0
1
0
0
0
1
0
0
0
1
1
1
1
1
0
0
1
1
1
1
1
0
0
1
0
0
1
1
1
1
1
1
0
1
1
1
1
0
1
0
1
1
1
0
1
1
0
0
0
1
1
1
0
1
1
0
0
0
0
1
0
0
0
0
0
1
0
0
1
0
0
0
1
1
1
0
1
0
1
1
0
1
1
1
0
1
1
1
1
1
0
0
0
0
1
1
1
0
1
1
1
1
1
0
1
1
0
0
0
0
1
1
1
1
1
1
1
0
1
1
1
0
1
0
1
1
1
1
1
0
1
0
1
0
0
0
1
1
0
0
1
0
1
1
0
0
0
0
0
0
0
1
1
1
1
1
1
0
0
1
0
1
0
0
1
0
0
1
1
0
1
1
1
1
1
0
0
0
1
0
0
0
0
0
1
1
1
1
1
1
0
1
0
1
1
1
1
1
0
0
1
1
1
0
0
0
1
0
1
1
1
1
0
0
0
1
1
1
0
1
1
1
0
1
1
0
1
0
1
1
0
1
1
0
0
1
1
1
0
0
1
0
1
0
1
1
1
0
1
0
1
0
1
1
0
1
0
0
1
0
0
1
0
1
1
0
1
1
1
1
1
0
0
1
0
0
1
0
0
0
0
0
1
1
0
1
0
0
0
0
0
1
0
1
0
0
1
1
1
1
0
1
0
1
0
0
0
0
0
0
0
0
1
1
1
0
0
0
0
1
0
1
0
0
1
1
0
1
0
0
1
0
1
0
1
1
1
0
1
0
0
1
1
1
1
1
1
0
0
0
1
1
0
1
0
1
1
0
1
1
1
0
1
0
1
0
1
0
1
1
1
1
0
0
1
0
1
1
1
1
0
0
1
0
0
1
1
1
1
1
0
0
1
1
0
0
0
0
0
1
1
1
0
1
0
0
1
0
1
1
1
1
1
1
0
0
0
1
0
0
1
0
1
1
1
0
1
1
1
1
1
1
1
0
0
0
1
1
1
0
1
1
1
0
1
1
1
1
0
1
0
0
0
1
1
1
1
0
0
1
1
0
1
0
1
1
1
1
1
1
1
1
0
0
0
0
1
1
0
1
1
0
1
0
1
0
0
0
0
1
1
1
1
0
1
0
1
1
0
0
0
0
0
0
0
0
0
0
1
1
1
1
0
0
0
1
0
1
1
0
1
1
1
1
1
1
0
1
1
1
0
1
1
1
1
1
0
1
1
0
1
1
1
0
1
0
1
1
1
0
0
1
1
0
1
0
0
1
0
0
1
1
1
0
1
0
1
1
1
0
0
1
0
0
1
0
1
1
0
0
0
1
0
1
1
1
0
1
1
1
1
0
1
1
0
1
0
1
0
0
0
1
1
1
0
0
0
0
0
1
0
1
0
1
1
1
0
1
0
0
1
0
1
1
1
0
0
1
0
1
0
1
1
1
1
1
1
1
1
1
1
0
1
0
0
1
0
1
1
1
1
0
0
1
0
1
0
1
1
1
1
0
1
1
0
1
0
0
0
1
1
1
0
1
0
1
1
0
1
0
0
1
0
1
0
0
0
0
0
1
0
0
0
0
1
1
0
1
0
0
1
0
0
1
1
1
0
1
1
0
1
0
1
1
1
0
0
1
1
1
0
1
0
1
1
1
0
1
0
0
0
0
1
0
1
0
1
0
1
1
1
1
1
1
1
1
0
0
1
1
0
0
0
0
0
1
0
1
1
0
1
1
1
0
1
0
0
0
1
1
1
0
1
0
1
1
1
1
0
1
0
0
1
0
1
0
1
1
0
0
0
1
1
0
0
0
0
0
1
1
0
0
0
0
0
1
0
1
1
0
0
1
1
1
1
0
0
1
0
1
1
1
1
1
0
1
1
1
1
1
1
1
1
0
0
0
0
0
0
1
1
1
1
1
0
0
1
1
0
1
0
0
0
0
0
0
1
1
0
0
0
0
0
0
1
0
0
0
0
0
1
0
1
0
1
0
1
0
1
1
0
1
0
0
1
1
1
1
1
1
1
1
0
0
0
1
0
1
1
1
1
1
0
0
0
1
0
0
0
1
1
1
1
0
1
1
1
1
0
0
0
0
1
0
0
0
0
0
1
1
1
1
0
0
0
0
1
1
0
0
0
0
0
0
1
1
1
1
1
0
1
0
1
0
1
0
1
0
0
1
1
1
0
0
0
1
0
0
0
0
0
0
1
1
0
1
1
1
1
0
1
0
1
1
1
0
0
0
1
0
1
0
0
1
0
0
1
0
1
1
1
1
1
0
1
1
1
0
1
0
1
0
1
1
1
1
0
0
1
0
1
1
1
1
1
0
0
1
0
1
1
0
0
1
0
0
1
0
0
0
1
0
1
0
0
1
1
0
1
0
1
0
0
0
1
1
0
0
1
0
0
0
1
1
0
0
0
0
0
1
1
0
0
1
0
1
1
1
0
0
1
0
0
0
1
1
1
0
1
1
1
1
0
0
0
0
0
0
1
0
1
0
0
0
0
1
0
0
1
0
0
0
0
1
0
1
0
1
0
1
1
1
0
1
0
1
1
0
1
1
1
1
1
0
1
1
0
0
0
0
1
1
0
0
1
0
1
1
0
0
1
0
1
0
1
0
0
1
1
1
1
0
0
1
1
1
1
1
1
1
1
1
0
0
1
1
1
1
1
1
0
1
1
1
1
0
1
0
1
1
0
0
0
1
0
0
1
1
1
0
0
1
1
1
0
1
1
1
1
1
1
0
0
0
0
1
1
0
1
0
0
1
0
1
1
1
0
0
1
0
1
0
1
0
0
1
0
0
1
0
0
1
1
0
0
0
0
0
1
1
1
0
1
0
1
0
1
0
1
1
1
0
0
1
1
0
1
1
0
1
0
1
0
1
1
0
0
1
1
1
0
1
1
0
1
1
0
0
1
0
1
1
0
0
0
1
0
1
1
0
0
0
0
1
1
0
0
0
0
0
1
1
1
1
1
1
1
0
1
1
1
0
1
1
1
1
0
0
0
1
0
1
1
0
1
1
1
1
0
0
0
1
0
0
0
1
1
0
0
1
1
0
0
1
1
1
0
1
0
1
0
1
0
0
0
0
0
1
1
1
1
0
1
0
1
0
0
1
0
0
1
1
1
0
0
0
1
1
1
1
1
1
1
1
1
1
1
1
0
1
0
0
0
0
0
0
1
1
0
0
1
1
0
0
1
1
1
0
0
0
0
0
0
1
0
0
0
0
1
1
1
0
1
1
1
1
1
0
0
0
0
0
1
0
1
1
1
1
0
1
1
1
0
1
0
1
1
1
0
0
1
0
1
1
1
0
0
1
0
0
0
1
1
0
1
1
1
1
0
0
0
0
1
0
0
1
1
1
0
0
0
0
0
1
0
1
1
1
0
1
1
0
1
1
1
0
0
1
0
1
1
0
1
0
0
1
0
0
1
1
0
1
0
1
0
0
1
0
0
0
0
0
0
1
1
1
1
1
1
1
0
1
1
1
0
1
1
0
0
1
1
0
1
0
1
0
1
0
1
1
0
1
0
0
0
1
1
0
0
1
1
1
1
1
1
1
0
1
1
0
1
0
1
0
1
1
0
1
0
1
0
1
1
0
1
1
0
1
1
1
1
1
0
0
0
1
0
0
0
1
1
0
0
1
1
0
1
1
1
0
1
1
0
0
0
1
1
1
1
0
1
0
0
1
1
0
1
0
0
1
0
1
1
1
0
0
1
1
1
1
1
1
1
1
0
1
0
0
0
1
0
0
0
1
0
0
0
1
0
1
0
1
0
0
0
1
1
0
1
1
0
0
1
1
0
0
0
0
0
0
1
0
1
1
0
1
0
1
0
1
1
0
1
1
0
1
1
1
1
1
0
1
1
0
1
1
1
1
1
0
1
1
0
1
0
1
1
0
0
0
1
1
1
1
1
0
1
1
0
0
0
1
0
1
0
1
0
0
0
1
0
1
0
0
1
1
1
1
1
1
1
1
1
1
1
1
0
1
1
0
1
1
1
1
1
1
0
1
1
1
0
1
1
1
1
0
0
1
1
1
0
1
1
1
1
1
1
0
1
1
1
1
0
0
1
0
0
0
1
0
1
1
0
0
0
1
0
0
0
0
0
1
0
0
1
0
1
0
1
1
1
1
0
0
1
0
1
0
1
0
1
0
0
0
1
0
0
0
0
1
0
1
1
0
1
0
1
1
0
0
1
1
0
0
1
0
0
1
1
0
0
1
0
0
0
0
1
1
0
0
1
0
0
1
1
1
1
0
0
1
0
1
1
1
0
0
0
0
1
0
0
0
1
0
1
1
1
0
1
1
1
1
0
1
1
1
1
0
0
0
0
1
1
0
1
0
1
0
1
1
0
1
1
0
1
0
1
0
1
1
0
1
1
0
0
1
0
1
0
1
0
1
1
1
1
1
1
1
0
0
0
0
0
1
1
1
0
1
1
1
0
1
1
1
0
0
0
1
1
0
0
1
0
0
0
0
0
1
1
0
0
0
1
1
1
1
0
0
1
0
1
0
0
1
1
0
1
0
0
1
1
1
0
0
1
0
1
1
1
1
0
1
1
1
1
0
1
0
0
1
0
1
0
1
0
1
0
1
0
1
1
1
1
0
1
0
0
1
0
0
1
0
1
1
1
1
1
1
0
1
0
0
0
1
1
1
1
0
0
0
1
0
1
0
0
1
1
0
1
1
1
0
0
0
1
0
1
1
1
0
0
0
0
1
1
0
1
0
1
1
0
1
0
0
1
0
0
0
0
1
0
1
0
0
1
0
0
1
0
0
0
1
0
0
1
1
0
1
0
1
0
0
1
1
0
1
1
1
1
0
1
1
1
0
0
0
1
1
1
1
1
0
1
1
1
1
1
1
1
1
0
1
0
1
1
1
1
1
0
0
1
0
1
1
0
1
1
1
0
0
1
1
0
1
0
1
0
1
0
1
0
1
0
0
1
1
1
0
1
0
1
1
0
0
1
0
1
0
0
1
0
0
1
0
1
1
0
1
0
0
1
1
1
0
0
0
0
0
0
1
0
1
0
1
1
0
1
0
0
0
1
0
1
1
0
0
0
0
1
1
1
0
1
0
1
1
1
0
1
0
0
1
0
1
0
1
1
1
1
1
0
1
0
1
1
1
0
1
0
1
1
0
1
1
1
1
0
0
1
0
0
1
0
0
1
1
1
0
0
0
1
0
0
1
1
1
1
0
1
0
0
0
1
1
0
1
1
1
0
1
1
0
0
1
1
0
1
1
1
1
1
1
0
1
0
0
0
1
0
0
1
1
1
1
0
1
0
1
1
1
0
0
0
1
0
1
1
0
1
1
1
1
0
1
0
0
1
1
1
1
0
1
0
1
0
1
1
0
1
0
0
1
1
1
0
1
1
1
0
0
0
1
1
1
1
1
1
1
0
1
1
1
0
0
0
1
0
0
0
1
0
1
0
1
0
1
1
0
1
0
0
0
0
0
1
0
0
1
1
0
0
1
1
1
0
1
0
1
1
1
0
1
1
0
0
1
1
0
1
1
1
0
0
1
1
0
0
1
1
1
0
1
1
1
1
0
1
1
1
1
1
1
0
0
1
1
0
0
1
1
1
0
1
0
1
1
1
0
1
1
0
1
1
1
0
1
1
0
1
1
1
0
1
1
0
0
0
1
1
1
1
1
0
1
1
1
0
1
0
1
1
1
0
0
1
0
0
1
1
0
1
1
0
1
0
1
0
1
1
1
0
0
1
1
1
1
1
0
1
1
1
0
1
0
1
1
1
1
1
1
1
0
1
1
1
0
1
0
0
1
0
0
0
1
1
0
1
0
0
1
0
1
1
0
1
1
1
0
1
1
1
0
1
1
0
1
1
1
0
0
1
0
1
1
1
0
0
0
0
0
0
1
1
0
1
0
1
0
0
0
0
0
0
0
1
1
1
1
1
1
1
1
0
1
1
1
1
0
0
0
1
1
1
0
1
1
0
1
0
0
1
1
0
1
0
1
0
1
0
1
1
0
0
1
0
0
1
0
0
1
1
1
0
1
1
0
1
1
0
1
1
1
1
1
0
1
1
0
0
1
0
1
0
0
1
0
0
1
1
0
0
0
0
0
0
0
0
1
1
0
0
1
1
0
0
0
1
0
1
1
1
1
1
1
0
1
1
1
0
0
1
0
1
0
1
1
0
0
1
1
0
0
1
1
1
1
1
1
1
1
0
1
0
1
0
0
1
0
0
1
0
0
0
0
0
1
1
1
1
1
1
1
1
0
1
0
1
0
0
1
0
1
1
0
0
0
1
1
1
1
0
0
1
0
1
1
1
1
1
0
0
0
1
1
0
1
1
0
0
0
0
1
1
1
1
1
0
0
1
1
1
1
1
0
0
0
0
1
1
0
1
0
1
0
0
1
0
1
1
0
1
0
1
0
1
0
1
1
1
0
0
0
0
0
0
1
0
1
0
1
0
1
0
1
1
1
1
0
1
1
0
1
0
1
1
1
0
1
0
1
1
0
0
0
1
1
1
1
0
0
1
0
0
0
1
0
0
0
0
0
1
1
0
1
1
1
1
0
0
0
1
0
0
0
0
0
0
1
1
1
0
1
0
0
0
1
0
0
0
0
0
1
1
1
1
1
1
0
1
0
0
0
0
1
0
1
0
0
1
0
0
0
1
0
1
1
1
0
1
1
1
0
1
0
1
1
0
1
0
0
1
1
0
1
1
1
0
0
1
1
1
0
1
0
0
0
0
0
0
1
1
0
1
1
1
1
1
0
0
0
1
0
0
1
0
1
1
1
1
1
1
1
0
0
0
1
0
0
1
0
1
0
1
1
0
1
1
1
0
0
1
1
0
0
1
0
1
1
1
0
0
1
1
1
1
1
0
1
0
1
1
1
0
0
0
0
1
1
0
0
1
1
1
1
0
1
1
1
0
1
0
1
1
0
0
0
1
1
0
1
1
1
1
0
1
0
1
1
1
1
0
1
0
1
0
1
1
1
1
1
1
1
1
0
0
1
0
1
1
0
0
1
1
1
0
1
0
0
1
0
1
1
1
1
0
1
1
1
1
0
1
1
1
0
0
1
1
1
1
0
1
0
1
0
0
0
1
1
0
0
1
1
0
1
1
1
0
1
1
1
1
0
0
0
1
1
1
1
1
0
1
0
1
0
1
1
1
1
0
1
0
0
1
1
1
1
1
0
0
1
0
1
1
0
0
0
1
1
0
0
1
0
0
0
0
1
1
0
1
0
0
0
1
0
0
1
1
1
1
1
0
1
0
0
0
1
1
0
0
0
1
0
0
1
0
0
1
1
1
1
0
1
1
1
0
1
0
1
1
1
1
0
1
1
1
1
1
1
0
1
1
1
0
0
1
1
1
1
1
1
0
0
0
0
1
0
1
0
0
0
1
0
0
1
0
1
1
0
1
1
1
1
0
0
0
0
1
1
1
1
1
1
1
0
0
1
0
0
1
0
1
1
1
1
0
1
1
0
1
1
1
1
1
1
1
1
1
1
0
1
0
1
0
1
0
0
0
1
1
0
1
0
1
1
1
0
0
0
1
0
1
0
0
1
1
0
1
1
0
1
0
1
1
1
0
1
1
0
1
0
0
0
0
0
1
1
0
0
1
1
0
0
0
0
0
0
1
0
0
0
0
1
0
0
1
0
1
0
1
0
0
1
1
1
1
1
0
1
0
1
0
0
1
0
1
1
0
1
1
0
0
0
1
0
0
1
1
1
1
1
0
0
1
0
1
0
1
0
1
1
1
1
1
0
0
0
1
0
0
1
0
0
1
0
1
0
0
1
1
1
1
0
1
1
0
0
1
0
0
1
0
0
1
1
1
1
1
0
1
0
1
0
0
1
0
0
0
0
0
1
1
1
0
1
0
1
1
1
1
1
1
1
0
0
1
0
0
1
0
1
1
0
0
1
1
1
0
0
1
0
0
1
1
0
1
0
0
0
0
1
0
1
1
1
1
1
0
1
1
0
1
1
1
1
0
0
0
1
0
0
1
0
1
1
1
0
1
0
1
0
0
0
1
0
0
1
1
0
0
1
1
0
1
1
1
0
1
1
0
1
0
1
0
0
1
0
0
0
1
1
1
0
0
1
0
1
1
1
0
1
0
0
1
1
1
1
0
1
0
1
0
1
1
1
0
0
0
0
0
0
0
0
1
1
0
1
0
0
0
1
0
1
1
1
0
0
0
0
1
1
0
1
1
1
0
1
1
1
1
0
1
1
0
1
1
1
0
1
0
0
0
1
1
1
0
1
0
0
0
0
1
1
1
1
1
1
1
1
0
1
0
1
1
1
1
1
1
0
1
0
1
1
1
0
1
0
0
1
0
1
0
0
0
1
1
0
1
1
1
0
1
0
1
0
1
0
1
1
0
0
1
0
0
1
0
1
1
1
1
1
1
1
1
1
0
1
0
0
1
1
1
1
1
0
1
0
0
0
1
0
1
1
0
1
1
1
0
1
1
0
1
1
0
1
1
0
1
0
0
0
0
1
0
0
0
0
1
0
1
1
0
1
0
1
1
1
0
1
1
0
0
0
1
1
1
1
1
1
0
0
0
0
1
1
0
1
0
1
0
0
0
1
1
1
0
0
0
1
1
1
0
0
0
1
0
0
1
0
1
0
1
0
1
0
1
0
1
0
1
1
0
0
1
1
0
0
1
1
1
1
1
0
0
1
1
1
0
1
0
0
0
1
0
1
0
0
0
0
0
0
1
1
1
1
0
1
0
1
0
0
1
1
1
0
0
1
0
0
0
0
1
0
1
0
1
0
0
0
0
0
0
0
1
1
1
1
0
0
1
1
1
0
0
0
1
1
1
1
0
1
0
1
1
1
0
0
1
1
1
0
1
1
0
0
1
0
1
1
0
0
0
0
1
1
0
1
1
0
1
1
1
1
1
1
0
1
1
1
1
1
1
1
0
0
1
0
1
1
0
0
0
1
1
0
1
1
1
1
0
1
1
0
1
0
1
1
0
1
0
0
1
1
0
1
1
1
1
1
1
0
0
1
1
0
0
0
0
0
1
0
0
0
1
1
0
0
1
1
1
1
1
1
1
1
0
1
1
1
1
1
0
0
0
0
1
0
1
0
1
1
0
0
0
0
1
1
0
1
0
1
1
1
1
0
1
1
0
1
1
1
0
0
1
0
1
1
1
0
1
1
0
0
0
0
1
1
1
0
1
1
1
1
0
1
1
0
1
0
1
1
1
1
1
0
1
0
1
1
0
0
0
1
0
0
0
0
1
0
0
0
0
0
1
0
0
0
0
0
1
0
0
1
1
0
0
0
0
1
0
1
0
0
1
1
1
0
1
1
1
1
0
0
0
0
0
0
0
1
0
0
1
0
0
0
0
0
1
1
1
0
1
0
0
1
0
0
0
1
0
0
0
0
0
0
0
1
1
0
0
0
1
1
1
1
1
1
1
0
0
1
1
1
0
1
1
1
1
0
1
0
0
0
1
0
0
0
0
1
0
1
0
1
0
1
1
0
0
1
1
1
1
1
1
1
1
1
1
0
1
0
1
1
1
0
0
0
0
0
0
0
0
0
1
1
0
1
0
1
0
0
1
1
0
1
1
1
1
1
0
0
0
1
1
0
0
0
0
0
1
1
0
1
1
0
0
0
0
1
1
0
1
1
0
1
1
0
1
1
1
0
0
1
0
1
1
1
1
0
0
1
0
1
0
0
0
0
1
1
1
1
0
0
0
1
0
0
1
1
0
1
1
0
1
1
1
1
0
1
1
1
1
0
1
1
1
0
1
0
0
1
1
1
0
1
1
1
1
1
0
1
1
1
1
0
0
0
1
1
0
0
1
1
0
1
0
0
0
1
1
0
0
1
1
1
1
1
1
0
1
1
1
1
1
0
0
1
1
1
1
0
1
0
0
1
1
0
1
0
0
1
1
0
0
0
0
1
1
1
0
0
1
1
0
1
0
1
0
0
1
1
1
1
0
0
0
0
1
1
0
1
0
1
1
1
1
0
0
0
0
0
0
0
1
1
1
1
1
1
1
0
0
0
1
1
1
1
1
1
0
1
1
1
1
0
1
1
1
1
0
1
0
0
1
0
1
0
1
0
0
1
1
0
0
0
1
1
1
1
1
0
0
0
1
1
1
0
1
1
0
0
0
1
1
1
0
0
0
0
1
1
0
1
1
1
0
1
1
1
1
1
1
1
1
1
0
1
0
1
1
1
1
1
1
0
1
1
1
0
0
0
0
1
1
1
0
0
1
1
1
1
0
1
1
0
0
1
1
1
1
0
0
0
1
1
0
1
1
1
0
0
0
0
0
1
0
0
0
0
0
1
1
0
1
1
1
0
1
1
1
1
0
1
1
1
0
0
1
0
0
1
1
1
1
1
1
1
0
1
1
0
0
1
0
1
1
0
0
0
0
0
1
0
1
0
0
0
0
1
0
0
1
0
1
1
1
0
1
1
1
0
1
1
0
0
0
0
0
1
1
0
1
0
0
1
1
0
1
0
0
1
0
1
0
0
1
0
1
0
0
1
1
1
1
0
1
1
0
0
0
1
0
0
1
0
1
1
1
0
0
1
0
0
1
0
1
1
0
1
1
1
0
1
1
1
0
1
1
1
1
0
0
1
1
1
0
0
0
0
1
0
0
0
0
0
1
1
0
0
1
0
1
1
0
1
1
0
1
1
1
1
1
1
0
0
0
0
1
0
0
0
0
1
0
1
0
1
0
0
0
1
1
1
1
1
0
0
0
0
1
1
1
0
0
1
0
1
0
0
0
1
1
0
1
0
0
1
0
0
1
0
1
1
1
0
1
1
1
1
1
1
1
0
1
1
0
0
0
0
0
1
0
1
0
0
0
0
1
0
1
1
0
1
0
1
1
1
0
1
1
1
1
0
1
0
1
1
0
1
1
1
0
1
1
0
0
1
0
1
1
0
1
0
0
1
0
0
0
1
0
0
1
0
1
1
1
1
0
1
1
1
0
1
1
1
1
1
1
1
0
1
1
1
1
1
0
0
1
1
0
0
0
0
1
1
0
1
1
1
1
0
0
0
0
1
1
1
0
1
0
0
0
1
0
1
0
1
1
1
1
0
1
0
0
0
0
1
1
0
1
1
1
1
1
0
1
1
1
1
0
1
1
0
0
1
0
0
1
1
1
1
1
0
1
0
1
0
0
0
1
1
0
1
0
0
0
0
0
0
1
0
0
1
1
0
0
1
0
1
1
1
1
1
1
1
1
0
1
0
1
0
1
0
0
1
0
0
0
0
0
1
1
0
0
1
1
1
0
0
0
1
1
1
0
0
0
1
1
1
0
0
1
0
0
0
1
1
0
0
0
1
0
1
1
1
0
1
1
0
0
1
0
0
1
0
1
0
0
0
1
1
1
1
0
1
0
1
1
0
1
0
1
1
0
0
1
0
0
0
1
1
0
0
1
1
0
0
1
1
1
0
1
0
1
0
1
0
1
0
0
1
1
0
1
0
1
0
0
0
0
0
1
1
1
1
0
0
0
1
0
1
0
1
0
0
0
1
0
1
0
1
1
0
1
1
0
1
0
1
0
0
1
0
1
1
0
0
1
0
1
1
1
0
1
1
0
0
1
1
0
1
0
1
0
1
1
0
0
1
0
0
0
0
0
0
0
1
0
1
1
1
1
1
0
1
0
0
0
1
1
0
0
1
1
1
0
1
0
1
1
1
1
0
1
1
1
1
0
1
0
1
1
1
0
1
1
1
1
0
0
1
0
1
1
1
0
0
1
1
1
1
1
1
0
1
1
1
0
1
0
1
0
1
0
1
0
0
1
1
0
1
0
0
1
1
0
1
1
1
0
0
1
0
1
1
0
1
0
1
1
1
0
1
0
0
1
1
1
0
1
0
1
1
1
1
1
0
0
0
1
0
1
1
1
0
1
0
1
1
1
0
0
0
1
0
1
0
0
1
1
1
1
1
1
1
0
1
0
1
0
1
1
1
1
0
0
0
1
1
1
1
1
1
0
1
1
0
0
0
1
0
0
0
1
1
1
0
1
1
0
0
1
1
0
1
1
1
0
0
1
1
1
0
1
0
0
1
0
1
0
0
1
0
1
1
1
1
1
0
1
1
0
1
0
0
0
0
0
1
1
1
1
1
0
1
0
0
1
1
0
1
1
0
0
0
1
0
1
1
1
0
0
1
1
1
0
1
0
0
1
1
1
1
0
1
0
0
0
1
1
1
1
0
0
0
0
0
0
0
1
0
0
1
0
1
0
0
1
0
1
0
1
0
0
1
1
0
1
0
0
0
0
1
1
1
0
1
1
0
0
1
1
0
1
1
0
1
1
1
1
1
0
1
1
1
0
0
1
1
1
0
1
1
0
0
0
0
1
0
0
1
0
0
1
0
1
1
0
1
1
1
1
0
1
1
0
0
0
0
1
1
1
1
0
1
1
0
1
1
0
1
0
0
0
0
0
0
0
0
1
1
0
0
1
1
1
1
1
0
1
0
1
1
1
0
1
0
1
1
0
1
1
1
0
1
0
1
1
0
1
0
1
0
0
0
0
0
1
0
1
1
0
1
1
0
1
1
1
1
0
1
0
1
0
1
1
0
0
1
0
1
1
1
0
1
0
1
0
1
1
1
1
0
0
1
0
0
1
1
0
1
1
0
1
0
0
0
1
1
0
1
0
0
0
0
1
0
0
1
1
1
0
1
1
1
1
0
1
0
0
1
1
1
1
0
1
0
0
0
1
1
0
0
1
0
0
1
0
0
1
1
0
0
1
0
1
1
0
0
0
1
1
1
0
1
0
1
0
0
0
0
1
0
1
1
0
0
0
1
1
1
1
1
1
1
1
1
1
1
1
1
1
1
0
1
1
1
0
0
0
0
0
1
1
1
1
1
1
1
1
1
1
1
0
0
1
0
1
1
1
1
1
1
1
0
0
0
0
0
1
0
0
1
1
1
1
0
0
1
1
0
0
1
0
0
1
0
1
1
1
1
0
0
1
1
1
1
1
1
0
0
1
1
1
1
1
0
0
0
1
1
1
0
0
0
1
1
1
1
1
0
0
0
0
1
0
0
1
1
1
1
0
0
0
0
1
0
1
0
0
1
1
1
0
1
0
0
0
1
1
1
1
0
0
1
1
1
1
1
1
1
1
0
1
1
0
1
0
1
1
1
1
1
1
0
0
0
1
0
0
1
0
0
0
0
0
0
1
1
0
0
1
1
0
1
1
1
1
0
0
0
1
1
1
1
0
0
0
1
0
1
0
1
1
1
1
0
0
1
1
1
0
1
0
1
1
1
1
0
1
0
1
0
1
0
0
1
1
1
1
0
1
1
1
0
1
1
0
1
1
0
0
1
1
0
1
1
1
0
1
1
1
0
0
1
1
0
0
1
0
1
0
0
0
1
1
0
1
1
1
1
0
1
0
1
1
1
0
1
1
0
0
1
0
0
1
1
1
1
1
0
0
0
1
1
1
1
0
1
0
1
1
0
1
0
0
1
1
0
0
1
0
0
1
0
0
0
0
1
1
0
1
1
1
1
1
0
0
0
1
1
0
1
1
0
1
1
0
1
1
1
0
1
1
1
1
1
0
0
1
1
0
0
1
0
1
0
1
1
1
1
1
0
0
0
1
0
0
0
1
1
0
1
0
0
0
1
1
1
0
1
1
1
1
1
1
0
1
1
0
0
0
1
0
0
1
1
0
1
1
1
1
0
0
1
1
0
1
1
0
0
1
1
0
0
1
1
1
0
1
1
0
1
1
1
1
0
0
0
0
1
0
1
1
0
0
0
0
0
1
0
1
1
0
0
0
1
1
1
1
1
1
0
1
0
1
1
1
0
0
0
0
1
0
1
1
0
1
1
0
1
1
1
1
1
0
1
0
1
1
0
1
1
1
1
0
0
0
0
1
1
0
1
0
0
0
1
0
1
1
1
1
0
1
1
1
0
1
1
0
0
1
0
1
0
1
0
1
0
1
0
0
1
1
0
1
1
0
1
0
1
1
1
0
1
0
0
0
1
0
0
1
0
0
0
1
1
0
0
1
1
1
1
1
1
0
0
0
1
1
1
0
0
1
1
0
1
1
0
1
1
1
1
0
1
0
0
0
0
0
0
0
0
0
1
1
1
1
1
1
0
1
0
1
0
1
0
0
1
0
1
1
1
0
0
0
1
1
0
1
1
0
1
0
1
0
1
1
1
1
1
1
1
0
1
1
1
1
1
0
1
1
0
1
0
1
1
0
1
1
1
1
1
1
1
1
0
0
1
1
1
1
0
0
1
1
1
0
1
0
0
1
0
1
1
0
0
0
1
1
0
1
0
1
0
0
0
1
1
0
1
0
1
1
1
1
0
0
0
0
0
1
0
0
0
1
0
0
0
0
1
0
0
1
0
0
1
0
0
1
0
1
1
0
1
1
1
1
0
0
0
1
1
1
1
0
1
1
1
0
1
1
1
0
0
1
0
1
1
1
0
1
1
0
0
1
0
0
1
1
1
0
1
0
0
1
0
1
0
0
0
1
0
0
1
0
0
0
0
1
0
1
1
0
0
1
0
1
0
0
0
0
0
1
1
1
1
1
1
1
0
1
1
0
0
1
1
0
1
1
0
1
0
0
1
0
0
1
1
0
0
1
1
0
1
0
1
1
1
1
1
1
0
0
1
1
1
1
1
1
0
0
1
0
0
1
1
1
0
0
0
0
1
1
1
1
1
0
1
0
1
1
0
0
1
0
1
1
0
1
1
1
1
1
0
1
0
0
1
1
1
0
1
1
0
1
1
0
0
1
1
0
0
1
0
1
0
1
0
0
1
1
0
0
0
0
0
1
1
0
0
1
1
1
0
0
1
0
0
0
1
1
1
0
0
0
0
1
1
1
0
1
0
1
0
1
1
1
0
1
1
1
1
0
0
1
1
0
0
1
1
1
0
1
1
0
1
0
1
0
0
1
0
0
0
1
0
0
1
1
0
1
0
1
1
1
0
1
0
0
0
0
0
1
1
0
1
0
0
1
0
0
0
1
1
1
1
1
1
1
1
1
0
0
0
0
1
0
0
1
1
0
1
1
1
1
1
0
1
1
1
0
0
1
0
1
1
1
1
0
1
1
1
0
1
0
0
0
1
0
0
1
1
1
0
0
0
0
0
0
0
1
1
0
1
0
0
0
0
1
0
0
0
0
1
1
0
1
0
1
1
0
0
0
1
1
1
1
1
1
0
0
1
0
0
1
1
1
0
0
0
1
1
1
1
0
0
0
1
0
1
0
0
1
1
0
0
1
1
0
0
0
0
1
0
1
1
0
1
0
1
1
1
0
1
1
0
0
0
1
0
1
1
1
0
1
0
0
1
0
1
1
1
1
1
1
1
1
0
0
1
1
1
0
1
1
1
1
0
1
0
1
1
1
0
1
1
1
0
1
0
0
0
1
0
1
0
0
1
1
0
0
0
0
1
0
0
1
1
0
1
0
0
1
1
1
1
1
0
1
1
0
1
1
0
1
1
1
1
1
1
0
1
1
0
0
1
0
1
0
1
1
1
1
0
0
1
1
1
0
1
0
0
0
0
1
0
0
1
0
0
1
0
1
1
0
0
0
1
1
1
1
0
1
0
1
0
1
0
0
0
1
0
0
1
1
1
0
0
0
0
0
0
1
0
1
1
0
0
1
1
0
1
1
1
1
0
0
0
1
1
1
1
1
0
1
0
0
1
1
0
1
1
1
1
0
1
0
1
1
0
0
1
1
1
1
1
0
1
0
0
0
1
1
0
1
1
0
1
0
1
1
0
0
1
0
0
1
0
1
1
0
0
0
1
0
1
1
1
0
1
0
1
0
1
1
0
1
1
1
0
0
0
0
0
1
0
1
1
1
1
1
1
1
1
1
1
1
0
0
1
1
0
0
1
0
1
0
1
0
1
1
0
1
1
1
1
1
0
1
1
0
1
1
1
1
1
0
1
1
1
1
1
1
1
0
1
1
0
0
0
1
1
0
1
0
1
0
0
1
1
1
1
1
0
1
1
0
0
0
0
0
1
0
0
0
1
0
1
1
1
1
0
1
0
1
1
1
1
1
1
0
0
0
1
0
1
0
0
1
1
0
0
0
1
0
1
1
1
1
1
0
1
1
1
0
1
1
0
1
0
1
0
0
0
1
0
1
0
1
1
1
0
0
0
1
0
1
0
0
0
0
0
0
1
0
0
0
1
1
0
0
1
0
0
0
1
0
1
1
0
1
1
0
1
0
1
0
1
1
1
1
1
1
0
1
1
1
1
0
0
0
0
0
1
0
0
0
1
0
1
1
0
1
0
0
1
1
1
0
0
1
1
0
1
0
1
0
0
0
1
1
1
1
0
0
0
0
1
0
0
0
1
0
0
1
0
1
1
0
1
1
0
0
1
1
1
1
0
1
1
0
1
1
1
0
1
1
1
1
0
1
1
1
1
1
0
0
1
0
1
0
1
1
0
1
0
0
1
1
1
1
0
1
0
0
0
1
1
1
0
1
1
1
1
0
1
1
1
1
1
1
0
1
0
1
0
1
1
1
1
0
0
1
1
0
0
1
1
1
0
0
1
1
0
1
1
0
1
0
1
1
1
1
1
0
1
1
1
1
1
1
0
1
1
0
1
0
0
0
1
1
1
1
0
1
1
0
1
0
0
1
1
1
1
0
1
0
1
0
0
0
1
0
0
0
0
1
0
1
1
1
1
1
1
0
1
0
0
0
0
1
1
0
1
1
0
1
1
0
0
1
1
0
0
1
0
1
1
1
1
0
1
1
1
0
1
1
0
1
1
0
1
0
1
0
0
1
1
0
0
1
1
0
0
0
0
1
0
1
1
0
0
1
0
0
1
0
1
0
0
0
1
0
1
1
1
1
0
1
1
1
1
1
0
0
0
1
1
1
0
1
0
0
1
1
1
1
0
0
0
0
0
0
1
0
0
0
1
1
1
0
0
1
0
0
1
0
1
1
0
0
1
0
1
1
1
1
1
1
0
0
0
1
1
0
1
1
1
1
0
0
0
1
0
0
1
1
1
0
1
1
0
1
0
0
0
1
1
0
1
0
0
0
1
1
1
1
1
1
0
0
1
1
0
1
0
0
0
1
1
1
0
0
1
1
0
0
0
0
1
0
1
1
0
1
1
1
0
1
1
0
1
1
1
1
1
1
0
0
1
1
1
0
0
1
0
1
1
1
0
1
1
0
0
1
1
1
0
1
1
1
1
1
1
1
0
0
0
1
1
0
0
1
1
1
1
1
1
1
0
1
1
0
1
0
1
0
1
0
1
0
1
1
0
0
0
0
1
0
1
0
0
1
1
1
1
1
1
0
1
1
1
0
0
1
0
0
0
0
0
1
0
0
0
1
0
0
0
1
1
1
0
1
1
0
1
1
1
0
1
1
0
1
1
0
1
1
1
1
1
1
1
1
1
1
1
0
1
1
1
0
1
1
1
0
1
0
1
0
0
0
1
1
1
1
0
1
1
1
0
0
0
0
0
1
1
1
0
1
0
0
1
1
1
1
1
1
1
1
1
1
1
0
0
0
1
1
1
1
1
0
1
1
1
1
1
1
0
0
1
1
1
1
0
0
1
0
0
0
1
0
1
1
0
0
1
1
1
1
1
1
0
1
1
1
0
0
0
0
0
1
0
1
0
0
1
1
0
1
1
0
0
1
1
1
1
0
1
0
0
1
1
0
0
1
1
0
1
0
1
1
0
1
1
0
0
1
0
1
1
1
0
0
1
1
1
1
1
0
0
1
0
0
1
0
0
1
1
1
0
1
1
1
1
0
0
1
1
0
0
1
1
1
0
1
0
1
1
0
1
1
0
0
1
1
1
0
0
1
1
1
1
1
1
0
1
1
1
1
1
0
1
0
1
1
1
0
0
0
1
1
1
1
0
0
1
1
0
1
0
1
1
1
0
0
0
1
1
0
1
1
1
1
1
0
1
1
1
1
1
1
0
0
0
0
1
0
0
1
0
0
1
1
1
0
1
1
1
1
0
1
1
0
0
1
1
1
1
1
1
1
1
0
1
1
0
1
1
1
0
0
1
1
1
1
1
1
1
0
0
1
0
1
0
1
0
0
1
0
1
1
0
1
0
0
1
1
0
0
1
1
1
0
0
1
0
1
0
0
0
1
0
1
1
0
1
1
1
1
0
1
0
1
1
0
1
1
1
0
0
1
1
0
1
0
1
0
1
1
1
0
1
1
0
1
0
1
1
1
0
1
1
0
0
0
0
1
0
0
1
1
1
1
1
0
1
1
1
0
0
1
0
0
0
0
0
1
1
0
1
0
1
0
1
1
1
1
0
1
1
1
1
0
0
1
0
0
0
1
1
1
0
1
0
0
0
0
1
0
1
1
1
1
1
0
1
1
1
0
0
0
0
0
1
0
1
1
1
1
1
0
1
1
1
0
0
1
0
1
1
0
0
1
1
0
1
1
1
1
0
0
1
0
1
0
1
1
1
1
1
1
0
1
0
1
1
1
1
0
0
0
0
0
1
0
1
0
0
0
0
0
1
1
0
0
1
1
0
1
1
1
1
1
0
1
1
0
1
0
0
0
0
0
1
0
0
0
1
1
0
1
0
1
0
1
1
0
0
0
1
0
0
0
0
1
0
1
1
1
0
1
1
0
0
0
1
1
1
1
1
0
1
0
1
1
0
1
1
0
1
1
0
1
0
1
0
1
1
1
0
0
1
0
1
0
0
0
0
1
0
1
1
0
1
0
1
1
0
0
1
1
1
0
1
1
1
1
1
1
0
0
1
1
1
1
1
0
0
1
1
1
1
0
1
1
1
1
0
1
1
0
1
1
1
0
1
1
0
0
1
0
1
1
1
0
0
0
1
0
0
0
1
1
1
1
1
1
0
0
0
1
1
0
0
1
1
1
0
0
1
0
0
1
1
1
0
1
0
0
0
0
1
1
1
1
1
1
1
1
0
0
0
0
1
0
0
1
1
1
0
1
0
0
0
0
1
1
0
1
0
0
1
1
1
1
1
0
0
1
0
1
0
1
1
1
1
1
0
0
0
0
0
1
0
1
1
0
0
0
1
1
1
1
0
1
0
1
1
1
1
1
1
0
0
1
1
1
1
1
1
1
0
1
1
0
0
1
0
0
0
0
1
0
1
1
1
1
1
1
0
1
1
1
1
1
1
0
1
0
0
1
0
0
1
1
0
0
1
0
0
1
1
0
0
1
1
1
0
0
1
0
0
0
0
0
1
1
0
1
1
0
1
0
0
0
1
1
1
0
0
0
0
0
1
1
1
1
1
1
1
0
1
1
1
1
1
0
0
0
0
0
1
1
0
1
0
1
0
0
0
0
0
0
0
0
1
1
0
1
0
1
1
0
0
1
1
1
1
1
0
0
1
1
0
1
1
1
1
0
0
1
0
0
0
1
1
0
1
1
1
0
0
1
0
0
1
1
0
1
0
0
1
1
1
1
1
0
0
0
0
0
0
1
1
1
0
1
1
1
1
1
1
0
0
1
1
1
0
0
0
0
0
1
0
1
0
1
1
0
1
0
1
1
1
1
1
0
0
0
1
0
0
1
1
1
1
0
1
1
1
0
0
1
0
1
1
0
1
0
1
1
0
1
0
1
0
0
1
1
1
0
0
1
0
0
1
1
0
1
1
1
0
0
1
0
1
0
1
1
0
0
1
1
1
0
1
0
0
0
1
0
0
1
1
1
0
0
0
1
0
1
1
0
1
0
0
0
1
1
0
1
0
0
0
1
1
1
0
0
0
0
0
1
1
0
1
0
0
1
1
0
0
0
1
1
1
0
1
1
0
1
0
1
1
1
1
1
0
0
0
0
0
1
0
0
1
1
1
0
1
1
1
0
0
1
1
0
0
1
1
1
0
0
0
0
0
1
1
0
0
0
1
0
1
1
1
1
0
0
1
1
0
1
0
0
0
0
0
1
1
1
0
1
0
0
1
1
0
0
1
1
1
1
0
0
1
0
1
1
1
0
0
1
0
1
1
1
0
0
1
0
0
0
1
1
1
0
0
1
0
1
1
1
0
0
0
1
1
1
1
1
0
1
1
0
0
1
0
0
1
0
1
1
1
0
1
0
1
1
1
0
0
1
1
1
0
1
0
1
0
0
0
1
0
1
1
1
0
1
1
1
0
0
0
1
0
1
1
1
0
0
1
1
0
1
1
1
1
0
1
1
0
1
0
1
0
0
0
0
1
1
1
1
0
0
1
0
1
1
0
1
0
1
1
0
0
1
0
1
0
1
1
1
1
1
0
0
1
1
1
0
0
1
0
1
1
0
1
0
1
1
0
1
1
1
1
0
0
1
1
1
1
0
0
1
1
0
1
1
1
0
1
1
1
1
0
0
1
0
0
1
1
1
1
1
1
1
1
0
0
1
0
0
1
1
1
1
1
0
0
1
1
0
1
0
1
1
0
0
1
1
0
0
1
1
1
0
0
1
0
0
1
1
1
1
1
0
1
1
0
1
1
1
0
0
0
1
0
1
0
1
1
0
0
0
0
1
1
1
0
1
1
1
0
1
0
1
1
1
1
1
0
1
0
0
1
1
0
1
0
0
0
0
1
1
0
1
1
0
0
0
0
1
0
0
0
1
1
1
1
0
0
0
1
1
0
0
1
1
1
0
1
1
0
0
1
1
0
0
0
1
0
0
0
0
1
1
0
1
1
1
1
1
0
0
0
0
0
1
0
0
1
1
1
1
1
0
1
0
0
1
0
1
1
0
0
0
1
0
0
0
1
0
0
0
1
0
1
1
1
1
1
0
1
1
0
1
0
1
1
0
0
0
0
1
1
1
1
1
1
0
0
0
1
0
1
1
1
0
0
0
1
1
0
0
0
1
0
1
0
0
1
1
0
1
1
1
0
0
1
1
0
0
1
1
0
0
0
1
1
0
0
1
0
0
0
1
1
0
0
0
1
0
1
0
0
0
1
1
0
1
1
1
1
1
0
1
1
0
1
0
0
0
1
0
0
1
0
1
0
0
0
1
1
1
0
0
0
0
1
0
1
1
0
0
1
0
1
1
1
1
1
1
1
0
1
0
0
1
0
0
1
1
0
1
1
0
0
1
0
1
1
1
1
0
1
1
1
0
1
0
1
1
1
1
0
1
0
1
1
0
0
0
1
0
1
1
0
0
1
0
1
0
1
0
1
0
1
0
1
0
0
0
1
0
1
1
1
1
0
1
1
1
0
0
1
0
0
0
1
0
1
0
0
0
0
1
1
1
0
0
0
1
1
1
1
1
0
1
1
1
1
0
1
0
0
1
1
1
1
0
1
1
1
1
0
0
1
0
1
1
1
1
0
1
0
1
1
1
0
0
0
1
1
1
1
1
1
1
1
1
1
0
1
1
0
1
1
1
1
0
0
1
1
0
1
1
1
1
1
1
1
1
0
1
1
1
0
0
1
0
0
1
0
1
0
1
0
1
0
0
1
0
0
1
1
1
1
0
0
0
1
1
1
1
0
1
1
1
1
1
0
0
0
1
1
0
1
0
1
0
1
0
0
1
0
0
1
0
1
0
1
0
1
0
1
1
1
0
0
0
0
0
1
1
1
1
0
1
0
1
1
1
1
1
1
1
0
0
0
0
0
0
1
0
1
1
1
0
1
1
1
1
1
0
0
0
0
1
1
0
1
0
1
0
0
0
1
0
0
1
1
1
1
1
1
0
0
0
1
1
1
0
1
1
0
1
1
1
1
1
0
1
1
0
1
1
1
0
1
1
1
0
1
0
0
0
0
1
1
1
1
0
0
0
1
0
1
1
0
0
1
0
1
1
0
1
1
0
1
0
1
1
0
1
1
0
1
1
1
1
1
0
1
0
1
1
1
0
1
0
0
0
1
1
1
0
0
0
0
1
0
1
0
1
1
0
1
1
0
0
1
0
0
0
1
1
1
0
1
0
1
1
1
0
0
1
1
1
1
0
0
1
1
1
1
1
1
0
1
0
1
1
1
1
0
0
1
1
1
1
0
1
1
0
0
0
0
0
1
1
1
0
1
1
0
0
1
1
1
1
1
1
0
1
1
1
0
1
1
0
1
0
1
0
1
0
0
1
1
1
0
1
1
1
0
0
0
1
0
1
0
1
0
1
1
0
1
1
1
1
0
1
1
1
1
0
0
1
0
0
1
0
0
0
0
0
1
1
1
1
1
0
1
1
1
0
1
1
1
1
0
0
0
0
0
0
1
1
0
0
1
1
0
1
1
1
1
0
0
1
0
0
0
0
1
0
1
0
0
0
1
0
1
1
1
1
0
0
0
1
1
1
0
1
0
0
1
1
0
0
1
1
0
1
1
1
0
1
1
0
0
1
1
1
0
0
0
0
1
1
1
1
1
1
1
0
1
1
1
1
1
0
1
1
1
1
1
0
0
0
1
0
0
1
0
1
1
1
0
1
1
0
1
1
1
0
1
0
1
1
1
1
0
0
1
1
0
1
1
1
1
1
1
0
0
1
1
1
1
0
0
0
1
1
1
0
0
1
0
0
1
0
0
1
1
1
1
0
0
1
1
1
0
0
1
0
1
1
1
0
0
0
0
0
1
1
0
1
1
0
1
1
1
1
1
0
0
1
1
0
0
0
0
1
1
0
1
1
1
1
1
0
0
0
0
0
0
0
0
0
1
1
0
0
0
1
0
0
0
0
0
0
1
0
1
0
1
1
1
1
1
1
1
1
1
0
0
1
0
1
0
0
1
0
0
0
1
0
1
1
1
0
1
0
1
1
1
1
1
1
1
0
0
0
1
0
1
1
0
0
1
0
0
0
1
1
1
0
1
0
0
0
0
0
0
0
0
1
1
0
1
0
0
0
0
1
1
0
1
0
0
0
1
1
0
0
1
0
0
1
1
1
0
0
0
1
1
1
1
1
1
1
1
0
1
0
1
1
1
0
1
1
1
1
0
0
1
1
1
1
0
0
1
1
0
1
1
1
1
1
0
1
1
0
0
1
1
0
1
1
1
1
1
1
1
0
0
0
0
1
1
0
1
1
0
0
1
0
0
0
1
0
1
1
0
0
0
1
1
0
0
0
0
0
1
0
1
1
0
1
0
1
1
0
1
1
0
1
1
1
0
1
1
1
1
1
1
0
0
1
0
1
0
0
0
1
0
1
0
1
0
0
0
1
1
1
0
0
1
0
1
0
1
1
0
1
0
0
1
1
0
1
1
1
1
1
1
0
1
0
1
0
0
1
0
0
1
1
1
0
1
1
0
0
1
0
0
0
1
1
0
1
1
0
1
1
0
1
0
0
1
1
0
0
1
0
1
1
1
1
0
1
0
0
1
0
0
1
1
1
0
0
1
0
1
1
1
0
1
1
1
1
1
0
1
0
0
1
0
1
1
1
0
0
1
1
0
1
0
1
0
0
1
1
0
0
1
0
1
1
1
1
1
0
1
0
0
0
0
1
0
1
1
1
0
1
0
1
0
1
1
0
1
0
1
0
0
1
1
1
1
1
1
0
0
0
0
0
1
0
1
1
1
1
0
0
1
0
1
0
1
0
0
1
1
1
1
1
0
0
1
0
0
0
1
0
1
1
1
1
1
1
1
0
1
1
1
0
1
0
0
0
1
0
1
1
1
0
0
1
1
0
1
0
0
1
0
0
1
1
1
1
0
1
1
1
0
0
1
0
1
0
0
0
1
0
0
0
1
1
1
0
1
0
0
1
1
0
1
1
0
1
0
0
1
0
0
0
1
1
1
0
0
1
1
1
1
0
1
0
0
0
1
0
1
0
0
0
1
1
1
1
1
0
1
1
1
1
1
1
1
0
1
1
1
1
1
0
1
1
1
0
1
0
0
0
1
0
0
1
0
0
0
1
1
1
0
0
0
1
0
0
0
0
1
1
0
1
1
1
0
1
0
1
1
1
0
1
0
0
0
1
1
0
1
0
0
0
1
0
1
1
0
1
1
1
1
0
0
0
1
1
0
0
0
1
1
0
1
1
1
1
0
1
0
1
0
1
1
1
1
1
1
0
1
1
1
1
1
0
1
1
1
0
0
1
1
0
0
1
0
1
1
0
0
1
0
1
1
1
0
0
0
0
1
0
1
0
0
0
1
0
0
0
1
0
1
1
0
1
1
0
1
1
1
1
0
1
1
0
0
1
0
0
1
0
0
0
1
1
1
0
0
1
0
1
0
0
0
0
0
0
0
1
1
1
1
1
0
1
0
1
1
0
0
1
0
1
1
1
1
0
0
0
0
0
1
1
1
1
0
1
0
1
1
1
0
1
0
0
0
0
1
1
0
1
1
1
0
1
1
1
1
0
1
1
1
0
0
1
0
1
0
0
1
1
1
1
1
1
0
1
1
0
0
1
1
1
0
1
1
1
0
0
1
1
1
1
1
0
1
1
1
1
0
0
1
1
0
1
1
1
1
1
0
0
1
1
1
1
1
0
0
1
1
1
1
0
0
1
1
0
1
0
0
0
1
1
0
1
0
0
0
1
1
1
0
1
0
0
1
0
1
0
0
1
0
1
1
1
1
1
1
0
0
1
0
1
1
1
0
0
0
0
1
1
1
0
0
1
0
0
0
0
0
0
0
0
1
1
1
1
1
0
1
0
1
1
1
0
0
1
0
0
0
1
1
1
0
0
1
0
1
1
1
1
0
1
1
1
0
1
0
0
1
1
0
1
0
0
1
1
0
1
0
1
1
0
1
1
0
1
1
1
0
1
1
0
1
0
0
0
0
0
0
0
0
1
0
1
0
0
0
0
1
1
0
0
0
1
0
1
1
1
1
1
0
0
1
1
1
1
0
0
0
1
1
0
1
0
0
0
1
0
1
1
1
0
1
0
1
1
0
1
0
1
0
0
1
1
0
1
1
1
0
1
1
1
1
0
0
1
0
1
1
1
1
1
1
0
1
1
1
0
0
0
1
1
1
1
1
1
0
1
1
1
1
1
1
0
0
0
1
0
1
0
1
0
0
1
0
1
1
0
1
0
0
0
0
0
1
0
0
0
1
1
0
1
0
1
0
1
0
1
1
0
1
0
0
1
1
0
0
0
1
1
1
0
0
1
1
1
0
1
0
0
0
0
0
0
0
0
0
0
1
1
0
1
1
1
1
1
1
0
0
1
1
0
1
1
1
1
0
0
0
1
0
0
0
1
0
0
0
1
1
1
0
0
1
1
1
0
1
0
1
1
1
0
1
1
0
1
1
0
1
0
1
1
0
0
1
0
1
0
1
1
1
1
0
0
1
1
0
0
1
1
1
1
1
1
1
1
1
1
1
0
1
1
0
1
1
1
0
1
1
1
1
0
1
1
1
1
0
1
0
0
0
1
1
1
1
1
1
0
1
0
1
0
0
1
1
1
1
1
1
0
0
0
1
1
1
0
0
1
0
1
1
1
1
1
0
0
1
0
1
0
0
1
0
0
1
1
1
0
1
1
0
0
1
1
0
1
0
1
0
0
0
1
0
1
0
0
1
0
1
1
1
1
1
1
0
1
0
0
0
1
1
0
0
1
1
0
0
1
0
0
1
1
0
1
0
0
0
0
1
0
1
0
0
0
0
1
1
1
1
1
1
1
1
0
0
0
0
0
1
1
1
1
0
0
1
0
1
1
1
0
0
1
1
1
0
0
1
0
0
1
0
1
1
1
0
1
1
1
1
1
0
1
1
1
1
1
0
1
1
0
0
1
1
0
1
1
1
0
1
0
1
0
1
1
1
0
0
0
1
1
0
0
0
1
1
0
1
0
0
1
1
1
1
0
1
1
0
1
0
1
1
1
1
1
1
0
0
1
1
1
1
1
0
0
1
1
1
1
1
1
0
1
1
1
0
1
0
1
1
1
1
1
1
1
0
0
1
1
1
0
1
0
1
1
0
1
1
1
1
1
0
1
1
1
1
1
0
1
0
1
0
1
1
1
1
0
0
0
0
0
1
0
0
1
1
0
0
0
1
1
1
0
0
0
0
1
1
0
0
1
1
0
0
1
1
0
1
1
1
0
0
1
1
1
0
0
1
0
1
0
0
1
1
1
1
1
1
0
0
1
0
1
0
1
0
0
1
1
1
0
0
0
0
1
0
1
0
0
1
0
1
1
0
1
1
0
0
1
1
1
1
1
1
0
1
1
0
1
1
1
0
0
1
1
1
1
1
1
1
0
1
1
1
0
1
1
1
1
0
0
1
1
1
0
1
1
1
1
0
1
0
1
0
1
0
1
1
1
1
0
0
1
0
0
1
0
1
0
1
1
1
1
0
1
1
1
0
1
0
0
0
0
1
1
1
0
0
0
1
1
1
1
0
1
0
1
0
1
1
1
1
0
0
0
0
0
0
1
1
1
1
0
1
1
0
1
1
0
1
1
0
1
0
0
1
0
0
1
1
0
1
0
0
1
0
1
0
1
1
0
1
0
0
0
1
0
0
0
1
1
0
1
1
1
0
0
1
1
1
0
0
1
1
1
0
1
0
1
0
1
1
0
1
1
1
0
1
1
1
0
1
0
0
0
0
1
1
1
1
1
0
1
1
0
0
0
1
0
0
0
1
1
1
1
0
1
1
0
1
1
1
1
1
1
1
1
1
1
0
1
1
1
0
0
0
1
1
0
0
0
1
1
0
1
0
1
1
1
1
1
0
1
1
0
1
1
1
0
1
0
1
1
1
0
1
0
0
0
1
0
0
1
1
1
0
1
0
0
1
1
1
1
0
0
1
0
1
1
0
0
1
1
0
0
1
1
1
1
0
1
1
0
1
1
1
0
1
1
0
0
1
0
1
1
0
1
1
0
1
1
1
1
0
0
1
1
1
1
1
1
0
1
1
1
0
1
1
1
0
0
0
1
0
0
1
1
0
1
0
0
1
1
0
0
1
0
1
1
0
1
0
1
0
1
1
1
1
0
1
1
1
0
0
0
1
1
1
1
0
0
1
1
1
0
1
0
1
1
0
1
1
1
0
1
0
1
0
0
1
1
1
1
1
1
1
1
0
0
1
1
0
0
1
1
0
1
0
0
0
1
0
1
1
0
1
1
1
1
1
1
1
1
0
1
0
0
0
0
1
1
0
0
0
1
1
1
1
0
1
1
1
1
1
0
0
1
1
0
1
0
1
0
1
0
1
1
1
1
0
0
1
1
1
1
0
0
1
0
1
1
0
0
0
0
0
0
0
1
0
1
1
0
0
1
0
0
0
0
1
1
0
1
1
0
1
0
1
0
1
1
0
1
0
1
1
1
0
1
1
0
0
1
1
1
1
1
1
1
0
1
1
0
1
0
1
0
0
1
1
1
0
1
1
1
0
0
1
0
1
0
1
1
1
0
1
0
1
1
0
1
1
0
1
0
0
0
0
1
1
1
0
1
1
0
1
0
1
0
0
0
1
0
1
1
1
1
1
1
0
0
1
0
1
1
1
1
1
1
0
1
1
1
1
1
0
0
1
1
1
0
0
1
1
0
1
0
1
1
0
1
1
1
1
1
1
1
1
1
1
1
1
0
1
0
1
1
0
1
0
0
1
1
1
0
0
0
1
1
1
0
1
0
1
0
0
0
1
1
1
0
0
1
1
0
1
0
1
1
1
1
0
1
0
1
1
1
1
0
0
1
1
1
1
1
1
1
1
1
1
0
1
0
1
0
1
0
0
1
1
1
0
1
0
1
1
1
0
0
1
1
0
0
1
0
0
1
1
0
1
0
0
0
0
1
1
0
1
1
1
1
0
1
1
1
1
1
1
0
1
1
1
1
0
1
1
1
1
0
1
0
0
1
0
1
0
0
0
0
1
1
0
1
0
1
0
0
1
0
0
1
0
1
0
1
1
0
0
0
1
1
1
0
1
1
0
1
1
0
1
0
0
1
0
0
0
0
1
1
1
0
1
0
0
1
0
1
1
1
1
1
0
1
0
1
1
1
0
1
1
0
1
1
0
1
0
1
1
1
0
0
1
0
0
1
1
1
1
1
0
1
1
0
1
1
1
0
0
1
0
1
0
1
1
0
1
0
1
1
1
1
0
0
1
1
0
1
1
1
0
0
1
1
0
0
0
0
1
0
1
1
0
0
0
0
1
0
0
0
1
1
0
0
0
1
0
1
1
1
0
1
1
1
1
1
1
1
1
0
0
0
0
1
1
1
0
0
1
0
1
0
0
1
0
1
0
0
0
0
1
0
0
0
1
1
0
1
0
1
1
0
0
1
1
1
0
1
1
1
0
0
1
1
1
0
1
0
0
0
1
1
1
1
0
0
1
1
0
1
1
1
0
0
0
1
0
1
1
0
1
0
0
1
0
1
0
1
0
0
1
1
0
1
1
0
0
0
1
0
1
0
1
1
1
0
0
0
1
0
0
1
0
0
0
0
1
1
1
0
1
0
0
1
1
1
0
1
0
1
0
0
0
0
1
0
1
0
1
0
1
1
0
0
0
0
0
1
1
1
0
0
1
1
0
1
0
1
0
1
0
1
0
0
0
1
1
0
1
0
1
1
0
1
1
1
1
0
1
1
1
1
0
0
1
0
0
1
1
0
0
1
0
0
0
0
0
1
0
1
0
1
1
1
1
0
0
0
1
0
1
1
0
1
0
1
0
0
0
1
1
0
0
1
0
1
0
1
0
1
1
1
1
1
1
0
1
1
0
1
1
0
1
0
0
0
1
1
1
1
1
0
0
0
0
1
1
1
1
0
0
0
0
1
0
1
1
0
1
0
1
0
0
1
0
0
1
0
0
1
1
0
1
1
0
0
1
0
1
1
0
0
1
0
1
1
1
1
1
0
1
0
0
0
0
0
0
0
1
1
1
1
0
0
1
1
1
0
0
0
0
1
1
0
1
1
0
1
1
0
0
0
1
0
1
0
1
1
0
1
0
1
1
0
0
0
1
1
1
0
0
0
0
1
1
0
1
1
1
0
0
1
1
0
1
1
0
1
1
1
1
0
0
1
0
1
1
0
0
1
1
0
0
1
0
0
1
0
0
0
0
1
1
0
0
1
1
0
0
1
0
1
0
1
1
0
1
1
1
1
0
1
1
1
1
0
1
1
1
0
1
0
0
1
1
0
1
1
1
1
1
1
1
0
1
0
1
1
1
0
0
1
1
0
0
1
1
0
1
0
0
0
1
1
1
0
1
1
1
1
1
1
1
1
1
0
0
0
0
1
0
0
1
1
0
1
1
1
0
1
1
0
1
0
0
0
1
1
0
0
1
1
1
0
0
0
1
1
0
0
1
1
0
1
1
0
1
0
1
1
0
1
1
1
0
1
1
0
0
0
0
1
1
0
0
1
0
1
1
1
0
0
0
1
0
0
1
0
0
0
1
1
1
1
1
1
0
0
0
1
1
1
1
1
0
1
1
0
1
1
0
1
1
0
0
1
1
1
0
1
1
0
1
1
1
0
0
0
1
1
1
1
1
0
0
0
0
1
0
1
0
0
0
0
1
0
1
0
1
0
1
1
1
0
0
0
1
0
1
1
1
0
1
0
0
1
1
1
1
1
1
1
0
0
1
0
0
1
0
1
0
1
1
1
0
1
0
1
1
1
0
0
1
0
1
1
0
0
0
0
0
0
0
0
0
1
0
1
0
1
1
0
1
0
0
1
0
0
0
1
0
1
0
0
0
1
0
1
1
1
1
0
1
1
1
0
1
1
0
1
1
1
1
0
0
1
0
1
0
0
1
1
1
0
1
1
1
1
0
1
1
1
1
1
1
1
1
1
0
1
0
1
0
1
1
1
1
1
1
1
1
1
1
1
0
1
1
1
1
1
0
1
1
1
0
1
0
0
0
1
1
0
0
1
1
0
0
0
1
1
0
0
0
1
1
0
1
0
0
1
0
0
1
0
0
0
1
1
0
1
1
1
1
1
1
0
1
1
1
1
0
1
0
0
1
1
1
1
0
1
0
1
0
0
1
1
1
1
1
1
1
1
1
1
1
0
1
0
0
0
1
1
1
0
1
1
1
0
1
1
1
0
1
1
1
0
0
1
0
1
1
0
0
0
1
0
1
1
0
0
1
1
1
1
0
1
1
1
1
1
1
1
1
1
1
1
0
1
0
1
0
1
0
1
0
0
1
1
1
0
1
1
1
1
1
0
1
0
1
1
1
1
1
1
1
1
1
1
1
1
0
0
1
0
0
1
0
0
1
1
0
1
0
1
1
0
1
0
1
0
1
1
0
1
0
0
1
0
0
1
0
1
1
0
1
1
0
1
1
0
0
0
0
1
1
1
0
1
0
1
0
0
0
1
1
0
1
1
1
1
0
0
1
0
1
0
1
1
1
0
1
1
1
1
0
0
1
0
1
1
0
1
0
1
0
1
1
0
1
0
1
0
1
1
0
1
1
0
0
1
1
0
0
0
1
1
1
0
1
0
1
1
1
0
0
0
1
1
1
1
1
1
1
1
1
0
0
1
1
0
1
1
0
1
1
0
1
1
0
1
0
0
0
1
0
1
1
1
0
0
1
1
0
1
0
1
1
0
0
1
1
1
1
1
1
1
1
0
1
1
0
1
1
0
1
1
1
1
0
1
1
1
0
1
1
1
0
1
0
1
1
0
1
0
0
1
1
1
0
0
0
1
1
1
1
0
1
1
1
0
1
0
1
1
1
1
1
0
1
0
1
1
0
1
0
1
0
0
1
0
1
1
1
1
1
1
1
1
0
1
1
0
1
0
0
1
0
1
1
1
1
1
1
1
1
0
1
0
0
0
1
1
1
1
0
1
1
0
1
0
1
1
1
0
1
1
0
1
0
1
0
0
1
0
1
1
1
0
0
0
0
0
0
1
1
1
1
1
0
0
1
1
1
1
1
1
1
1
1
1
0
0
0
0
0
1
1
0
1
1
0
0
0
0
0
0
0
0
1
1
0
0
1
1
1
0
1
0
0
0
1
0
0
1
1
1
1
1
1
0
1
0
1
0
0
1
1
1
1
1
1
1
1
0
1
0
1
0
0
0
1
1
0
1
0
1
0
1
0
1
1
1
1
1
0
0
1
0
1
0
1
1
1
1
0
1
1
0
1
1
1
1
0
0
1
1
0
0
0
0
1
1
0
1
1
0
0
1
1
1
0
1
1
1
0
0
1
1
1
0
1
0
0
1
1
1
1
0
1
1
0
0
1
0
0
0
1
1
0
0
0
1
1
0
1
1
1
1
1
1
0
1
0
0
0
1
1
1
1
1
0
0
1
1
0
1
0
1
1
1
1
0
0
1
1
0
0
0
1
1
1
0
1
1
0
0
1
1
0
1
0
1
1
1
1
0
1
0
0
0
0
1
0
0
1
0
1
0
1
1
1
1
1
1
0
1
1
0
1
1
1
0
1
0
1
0
1
1
1
0
1
1
1
1
0
1
1
1
1
0
0
1
1
0
0
1
0
0
0
1
1
1
0
0
0
1
1
0
1
0
1
0
1
1
0
0
1
1
0
0
1
1
1
1
1
1
1
0
1
1
0
1
0
1
1
0
0
0
1
1
1
0
1
0
0
1
1
1
0
1
0
0
0
1
1
1
1
1
1
1
0
0
1
1
1
1
0
0
1
0
0
1
0
0
1
0
0
1
0
0
0
1
1
0
0
0
0
0
0
0
0
1
0
1
1
1
0
1
0
1
0
0
1
1
1
0
1
0
0
1
0
0
1
0
1
1
1
1
1
1
1
0
1
0
1
0
1
1
1
0
0
0
1
0
1
1
0
1
1
1
1
1
1
0
0
1
0
0
0
0
0
1
1
1
0
1
1
1
1
1
1
0
1
1
0
0
0
1
0
1
0
1
1
1
1
0
0
0
1
1
1
1
1
0
0
1
0
0
0
1
1
1
0
1
0
0
0
1
1
0
1
1
1
0
1
0
0
1
0
0
1
0
0
0
1
1
1
1
0
1
1
0
0
0
1
1
1
0
0
1
0
1
1
1
1
1
1
0
1
1
1
1
1
1
0
0
0
1
0
0
0
1
0
0
1
0
0
1
0
1
1
1
0
0
1
1
1
1
1
1
1
0
0
0
0
0
0
0
0
0
1
0
0
0
1
1
1
0
1
1
0
0
0
0
1
1
1
1
1
1
1
1
1
1
0
0
1
1
1
0
0
0
0
1
0
1
1
0
1
1
1
1
0
0
0
1
0
1
1
0
0
1
0
1
0
1
1
0
1
0
0
0
1
0
1
0
1
1
1
0
1
1
1
0
0
0
1
0
1
1
0
1
0
0
0
1
0
0
1
1
0
1
0
1
1
1
0
0
1
1
1
1
1
0
0
0
1
1
0
0
1
1
0
0
1
1
0
1
1
1
0
0
1
1
0
1
1
1
0
0
0
1
0
0
1
1
1
1
1
1
1
1
1
1
1
1
0
1
1
0
1
1
0
1
1
0
1
0
1
1
1
1
1
1
0
1
1
0
0
0
0
1
1
0
0
0
1
0
1
0
1
1
1
0
1
0
1
1
0
1
0
0
1
1
0
1
1
0
0
0
0
1
0
0
0
0
1
1
1
1
0
1
1
0
1
1
1
1
1
0
1
0
1
0
1
0
0
0
1
1
1
1
0
0
0
0
1
1
0
1
0
1
0
1
0
0
0
0
1
0
1
0
1
0
1
0
1
0
1
0
0
1
0
0
1
1
0
0
0
1
0
1
0
1
1
0
0
0
1
1
0
0
0
1
0
0
0
0
1
1
0
0
0
1
1
0
1
1
1
0
1
0
0
1
0
1
1
1
1
1
0
0
0
1
0
0
1
1
0
1
1
1
1
1
0
1
0
1
0
1
0
1
1
0
1
1
0
1
0
1
0
0
1
0
0
1
0
1
1
1
1
1
0
0
0
1
1
0
1
1
0
0
0
1
0
1
0
1
1
0
1
1
1
0
0
0
1
1
0
0
1
1
0
1
0
1
1
0
1
0
1
0
0
1
0
0
1
1
0
1
0
1
1
1
0
1
1
0
0
1
1
1
0
0
1
1
1
1
1
1
0
0
1
1
0
0
0
1
0
0
0
1
1
0
0
0
1
1
1
1
1
0
1
0
1
1
1
0
1
1
1
0
0
1
1
1
1
1
1
1
0
1
1
1
1
1
1
0
0
1
1
0
0
1
1
1
1
0
1
0
0
0
0
1
0
1
1
0
1
1
0
0
1
1
0
0
0
1
0
1
1
1
1
0
0
1
0
0
0
0
0
1
0
0
0
1
1
0
0
0
0
0
0
0
1
0
0
1
1
0
1
0
1
1
1
1
0
0
0
0
1
1
1
0
1
0
0
0
0
0
0
0
0
0
0
1
1
0
0
0
0
0
1
1
0
0
1
1
1
1
0
1
1
0
1
1
1
0
1
1
0
0
1
0
0
1
1
1
1
0
1
1
1
1
0
1
1
1
1
1
0
1
1
0
0
1
1
1
0
0
0
1
1
0
1
0
0
1
1
0
1
1
0
1
0
0
1
1
0
1
0
1
1
0
1
0
1
1
0
1
1
0
1
0
0
1
1
0
1
1
1
1
0
0
1
1
1
1
1
0
1
1
0
0
1
1
1
1
1
0
0
0
1
1
1
1
1
0
0
1
1
0
1
0
1
0
1
0
0
0
1
1
0
1
1
0
1
1
0
1
0
1
1
0
0
1
1
0
0
0
1
1
1
1
0
1
0
0
1
1
1
1
1
1
1
0
1
1
0
1
1
0
0
0
0
1
0
1
1
1
0
0
0
0
1
1
1
0
1
0
0
1
1
1
0
1
1
0
0
1
1
1
1
1
0
1
1
0
0
1
1
0
1
1
0
1
1
1
0
1
1
1
0
1
1
1
0
1
1
1
1
0
1
1
1
0
0
0
1
0
0
1
0
1
0
0
1
0
1
0
1
1
1
0
0
0
0
1
1
0
1
1
1
1
1
1
0
1
1
1
0
0
0
0
1
1
1
0
0
1
1
0
1
0
0
1
1
1
0
1
0
0
1
1
0
0
0
0
1
1
1
1
1
1
0
0
1
0
0
0
0
0
1
0
0
0
0
0
1
0
0
1
1
0
1
0
0
1
0
1
0
1
1
1
1
1
0
0
0
1
1
0
1
1
1
0
0
1
0
0
0
0
1
1
0
1
0
0
1
1
1
1
1
0
0
1
1
1
1
0
1
0
0
1
1
1
1
1
0
1
0
0
0
1
0
1
1
0
1
0
1
0
1
1
0
1
1
0
0
1
1
1
0
0
1
0
0
0
0
0
1
0
0
0
0
1
0
1
1
1
0
0
1
1
0
0
0
0
0
0
0
0
0
1
1
0
1
1
1
0
1
0
1
0
0
0
0
0
1
1
1
1
1
1
0
1
0
1
0
0
0
0
0
1
0
0
1
0
0
0
1
0
0
1
0
0
1
0
0
0
0
0
0
1
0
1
1
1
0
1
0
0
1
1
0
1
0
1
1
1
0
0
1
1
0
1
1
1
0
1
1
1
1
1
0
0
1
0
1
1
0
1
1
0
0
1
0
1
1
1
1
0
0
1
1
1
1
1
1
1
1
1
1
1
1
1
1
1
1
1
0
1
1
0
0
1
0
0
0
0
1
0
0
1
0
0
0
0
1
0
0
1
1
0
0
1
0
0
1
1
1
1
0
0
1
1
1
1
0
0
1
1
0
1
0
0
0
0
1
0
1
1
1
1
1
0
1
0
1
1
1
0
0
0
1
0
0
1
0
0
1
0
1
1
1
0
1
1
1
1
1
1
1
1
1
0
0
0
0
1
1
0
1
0
1
0
1
1
0
0
1
1
1
0
1
0
1
1
1
0
1
0
1
0
1
1
0
1
1
1
1
0
1
1
1
1
1
1
1
0
1
1
1
0
1
1
0
1
1
1
1
0
1
1
1
1
0
0
1
1
1
1
1
1
1
1
1
1
1
0
1
0
1
1
0
0
1
0
0
1
0
1
0
0
0
0
1
1
1
0
1
1
0
0
0
0
1
1
1
1
1
0
1
1
0
1
1
0
0
1
1
0
0
0
1
0
1
1
0
1
1
1
1
1
0
0
0
0
0
0
1
1
0
1
1
0
0
0
0
1
1
1
0
0
1
1
1
1
1
0
1
1
1
1
1
1
1
1
0
1
0
1
1
0
0
1
1
0
1
1
0
1
0
1
1
1
1
0
0
0
0
0
1
0
0
1
0
0
1
0
1
1
0
0
0
0
0
0
1
0
0
1
1
1
1
1
1
1
0
0
1
1
1
0
0
0
1
1
1
1
0
0
1
0
0
1
0
1
0
1
1
1
1
0
1
1
1
1
1
1
1
0
1
0
0
1
1
1
0
0
1
1
1
1
1
0
1
1
1
0
0
0
0
0
1
1
0
0
1
0
1
0
1
1
1
0
0
1
0
0
0
0
0
1
1
1
1
1
0
0
0
1
0
0
1
1
0
0
0
0
1
0
0
0
0
0
1
0
0
1
1
1
1
0
0
1
1
0
0
1
1
1
0
1
1
0
1
1
0
1
0
1
1
0
1
0
0
1
0
1
1
1
1
1
1
0
1
1
1
0
0
0
1
0
1
1
0
1
0
1
0
1
1
1
0
1
0
0
0
1
1
0
0
1
0
0
0
0
0
1
1
0
1
0
0
1
1
1
0
0
0
0
1
0
1
0
1
1
0
1
1
1
1
0
0
1
0
1
0
1
0
0
1
0
1
1
1
1
0
1
0
0
1
1
1
1
0
0
0
1
0
1
0
0
0
1
0
1
0
0
1
0
1
1
1
1
1
1
1
0
0
0
1
0
0
1
1
1
1
1
1
1
0
0
1
1
1
1
0
0
1
1
1
0
1
0
1
0
0
0
0
0
0
1
1
1
1
1
1
1
1
0
1
1
1
0
1
1
0
1
0
1
1
0
1
1
1
1
0
1
0
1
0
1
0
0
1
1
0
1
0
1
1
0
1
0
0
1
1
0
0
0
1
1
1
0
0
1
1
1
0
0
0
1
1
1
0
1
1
0
0
1
0
1
0
1
1
0
1
1
1
0
1
0
0
1
0
1
1
0
1
1
0
1
1
0
1
0
1
0
1
0
1
1
1
0
0
1
0
1
1
1
1
0
0
1
0
1
1
0
0
1
0
1
0
0
0
1
1
1
1
0
1
1
0
1
0
1
1
1
0
0
1
1
0
1
1
1
1
1
0
0
0
0
0
0
0
1
0
0
1
1
0
0
1
0
1
1
0
1
0
0
0
1
1
1
0
0
1
1
0
0
0
0
0
1
1
0
0
1
1
1
0
0
0
1
0
0
0
1
1
0
0
0
1
0
1
1
1
0
1
0
0
1
0
0
0
0
0
1
1
0
1
1
1
1
0
1
1
1
0
1
1
0
0
1
0
0
1
0
1
0
1
1
1
1
1
1
1
1
1
1
0
0
1
0
0
0
1
1
0
0
1
0
0
1
0
0
1
0
1
0
1
0
1
0
1
0
1
1
0
0
1
0
0
0
0
1
0
1
1
0
0
0
1
0
0
0
0
1
1
1
1
0
1
0
1
1
0
1
0
1
0
0
0
1
0
1
0
0
1
1
1
0
1
0
1
1
0
1
0
0
1
1
0
1
1
1
1
0
1
0
0
0
1
0
0
0
1
1
1
0
1
0
0
0
1
0
0
1
0
1
1
1
1
1
0
0
0
1
0
0
1
0
1
0
1
0
1
0
0
1
0
1
0
0
1
1
0
0
1
1
0
0
1
0
1
0
1
0
1
0
1
1
0
1
1
1
0
1
1
1
1
0
0
1
0
1
1
0
0
0
0
1
0
0
1
1
0
0
0
0
0
1
1
1
1
1
1
1
0
1
1
0
1
0
0
0
1
1
1
0
0
0
1
1
1
1
1
0
0
1
0
1
1
0
1
0
1
1
1
1
1
0
1
1
1
1
1
0
1
0
1
0
1
1
1
1
1
1
1
1
0
0
1
1
1
1
1
0
0
0
1
0
1
0
0
0
1
1
1
1
1
1
0
0
1
0
1
1
1
0
1
1
1
1
1
1
0
1
1
1
0
0
1
0
0
0
0
1
1
0
1
1
1
0
0
1
1
1
1
1
1
1
0
1
1
1
1
1
0
0
0
1
0
1
1
1
0
0
0
0
0
1
0
1
0
1
0
1
1
1
0
0
0
0
1
1
1
0
1
0
0
0
0
0
1
1
1
0
0
0
1
1
1
0
0
1
1
0
1
0
1
0
0
1
1
1
0
1
1
0
1
0
0
1
0
1
1
1
0
1
0
0
1
1
1
1
0
0
1
0
1
1
0
0
1
1
0
1
1
0
1
1
1
0
0
0
0
1
0
0
1
1
1
0
0
1
1
0
0
1
1
1
0
1
1
0
1
0
0
1
0
0
0
0
1
1
0
1
0
0
1
0
1
0
0
0
1
0
1
1
1
1
1
1
1
1
0
0
0
0
1
0
0
1
0
1
1
1
1
1
0
0
1
1
0
1
1
0
1
0
0
0
1
1
1
1
1
1
0
1
0
1
1
1
1
0
1
1
1
1
0
1
1
1
1
0
1
1
1
0
1
0
1
0
1
1
1
1
0
1
1
0
1
1
0
0
0
1
0
1
0
1
1
1
0
1
0
1
1
1
1
0
1
0
0
0
1
1
1
0
0
1
1
1
1
0
0
1
1
0
0
1
0
0
1
1
1
1
0
0
1
1
0
0
1
1
1
1
1
0
1
0
1
1
0
0
1
1
1
1
1
0
1
0
1
1
1
1
1
1
0
0
0
0
0
1
0
0
0
0
1
0
1
1
0
0
0
1
0
0
1
1
1
0
0
0
1
1
0
1
1
0
1
1
1
1
0
1
0
1
1
0
0
0
1
0
1
1
0
1
1
0
1
1
1
0
0
0
1
0
1
1
1
1
1
1
1
1
1
1
1
0
0
1
1
0
1
0
1
1
0
1
1
1
1
0
0
1
1
1
0
0
1
1
1
1
1
0
1
1
0
0
0
1
1
1
0
1
1
1
0
0
1
0
1
1
1
1
1
0
0
1
1
0
0
1
1
0
0
1
1
0
0
1
0
1
1
0
0
1
1
0
0
0
1
0
1
0
0
0
1
1
0
1
1
0
1
0
0
1
1
0
1
1
1
1
1
1
1
1
0
1
1
0
1
1
1
1
0
1
1
1
0
1
0
1
1
1
1
0
0
1
1
1
0
0
0
1
1
0
1
1
1
1
0
0
1
1
0
0
0
1
1
0
1
1
1
1
0
1
1
1
1
1
1
1
0
1
0
0
0
0
0
1
1
0
0
1
1
1
1
1
1
1
0
0
1
0
0
1
1
1
0
1
1
1
0
1
0
1
0
0
1
1
0
1
1
1
1
1
1
1
0
1
1
1
0
0
1
1
1
0
1
0
0
1
0
1
1
1
0
1
1
0
0
1
0
1
0
1
0
1
1
1
0
0
1
1
0
1
1
0
1
0
0
0
1
0
0
1
1
1
1
1
1
0
1
1
0
1
0
0
1
1
0
0
1
0
1
1
1
0
0
1
1
1
1
1
1
1
0
1
1
1
0
1
0
0
0
1
0
1
1
1
1
0
1
1
0
1
1
1
0
1
1
1
1
0
0
1
0
1
1
0
0
0
1
0
1
0
1
1
0
1
1
1
1
0
1
1
0
1
0
0
1
1
1
1
0
1
0
1
0
0
0
0
0
1
1
1
1
0
0
0
0
1
0
0
0
1
1
1
1
0
0
1
0
0
1
1
1
1
0
1
0
1
0
0
0
0
1
1
1
1
0
1
0
1
1
1
1
1
1
1
0
1
1
1
1
1
1
1
0
0
1
1
0
1
1
1
1
0
1
1
0
1
0
1
0
0
1
1
1
1
0
0
1
1
1
1
0
1
1
0
0
0
1
1
0
0
0
0
1
1
0
1
1
1
1
1
1
1
0
1
1
1
0
1
1
0
0
0
0
1
1
1
0
1
1
0
1
1
1
1
0
1
1
0
0
0
1
1
1
1
1
1
0
1
0
1
0
1
0
0
0
1
1
0
1
0
1
1
0
0
1
0
0
1
0
1
1
0
0
1
1
1
0
1
1
1
1
0
0
0
1
1
1
1
0
0
1
1
1
1
0
1
1
1
0
0
1
1
1
1
1
0
1
0
0
1
1
1
0
1
1
1
0
1
1
1
0
1
0
0
1
0
1
0
1
0
1
1
0
1
1
0
1
1
1
1
0
1
0
0
1
1
1
0
0
0
1
1
0
1
1
1
1
1
1
0
0
1
1
1
1
1
1
1
1
0
0
1
0
1
1
1
1
1
0
0
1
0
1
1
0
1
0
0
1
0
0
1
1
0
0
0
0
1
1
1
0
0
0
0
1
1
0
0
1
0
1
1
1
1
1
1
0
0
0
1
1
1
1
0
0
1
1
0
1
1
0
1
1
1
1
1
1
0
1
0
0
0
0
1
1
0
0
1
0
0
1
1
1
0
1
0
0
0
1
0
1
1
0
0
0
0
1
1
0
0
1
1
0
0
1
0
0
1
0
1
1
1
1
1
1
1
0
0
1
0
1
1
0
1
0
1
0
0
1
1
0
0
1
0
0
1
1
1
0
0
1
1
1
1
0
1
1
1
0
1
1
1
1
0
0
0
0
1
0
0
0
1
0
1
1
0
1
0
1
0
0
0
1
0
1
1
0
1
0
1
1
1
0
0
1
0
0
0
1
1
0
1
1
1
1
0
1
1
1
0
1
0
1
0
1
0
1
1
0
0
0
1
0
1
1
1
1
1
1
1
1
0
0
1
0
1
0
1
1
1
0
1
1
1
1
1
1
0
1
1
1
1
1
0
0
0
1
0
1
1
0
0
1
1
1
0
1
1
0
1
1
1
1
0
1
1
1
0
0
0
1
0
1
1
0
0
0
1
1
1
1
0
0
0
0
1
1
1
1
1
1
1
1
1
0
1
1
1
0
0
1
1
0
1
0
1
0
0
1
1
1
1
1
1
1
1
1
0
0
0
0
0
1
0
0
0
0
0
1
0
1
1
0
0
1
0
1
0
0
1
0
0
0
1
1
1
1
0
0
0
1
1
0
0
0
1
1
1
1
0
0
1
1
1
0
1
1
0
1
0
0
1
1
0
0
0
1
0
0
1
0
1
1
0
1
0
0
1
0
1
1
1
1
1
0
1
1
1
1
1
0
1
0
0
1
0
0
1
0
1
0
1
0
1
0
0
1
0
1
1
1
0
1
1
1
1
0
1
1
1
1
0
0
0
1
1
1
0
0
0
0
0
1
0
1
1
1
1
1
1
1
1
0
0
0
0
1
0
0
1
1
0
1
1
0
0
1
0
1
1
1
0
0
1
1
0
0
0
1
0
0
1
0
0
0
0
1
0
0
0
1
0
1
1
1
0
1
1
1
1
0
0
1
1
1
1
0
0
1
0
1
1
0
1
1
1
1
0
0
1
1
1
0
1
0
0
1
0
0
0
1
0
0
1
1
0
1
1
1
1
1
1
0
1
1
0
1
1
1
1
0
0
1
0
0
1
1
1
1
1
1
1
0
0
1
0
0
1
0
1
1
0
0
1
0
0
1
0
0
1
1
1
0
0
1
0
0
1
0
1
1
1
0
1
1
1
1
1
0
1
1
0
1
0
0
0
0
1
1
1
1
1
0
0
1
1
1
1
1
0
1
1
0
0
1
1
1
0
0
1
1
1
1
0
0
0
0
0
0
1
0
0
1
1
1
1
1
0
0
1
1
1
1
0
0
1
1
0
1
1
1
0
1
0
0
0
0
1
1
1
0
0
0
1
1
1
1
0
1
1
0
1
0
0
1
0
0
1
1
0
1
0
1
1
1
0
1
0
0
0
1
0
1
0
0
1
1
1
0
0
0
1
1
1
1
1
1
1
0
0
1
0
1
0
0
0
0
1
1
0
1
0
1
1
0
1
0
0
1
0
0
0
0
1
1
1
0
1
1
0
1
1
1
1
1
0
0
0
1
0
0
1
1
1
0
1
1
0
0
1
0
1
0
0
1
1
0
1
0
0
0
0
1
0
1
0
1
1
1
1
0
0
0
0
1
0
1
0
0
1
1
1
0
0
1
0
0
1
1
0
1
1
1
1
1
1
1
1
0
1
1
0
0
1
1
1
0
0
0
1
1
1
0
0
0
1
1
1
1
1
1
1
1
1
0
0
0
0
1
1
0
0
0
1
1
0
0
0
1
1
0
0
1
0
0
0
0
0
1
1
0
0
0
0
0
0
1
1
1
1
1
1
1
0
1
1
1
0
1
1
0
0
0
0
0
0
1
1
0
0
1
0
0
0
1
0
1
1
1
1
1
1
0
0
0
1
1
0
0
1
0
0
0
0
1
0
0
1
1
0
0
0
1
1
0
0
0
0
0
0
1
1
0
1
1
0
1
0
0
0
0
1
1
1
0
0
0
0
1
0
1
1
0
1
0
1
1
1
0
0
0
0
1
0
1
1
1
1
1
0
0
1
0
0
0
0
0
1
1
1
1
1
0
1
1
1
1
1
1
1
1
0
0
1
0
1
0
1
0
0
1
1
1
0
1
0
0
0
1
1
0
1
1
0
1
1
0
1
0
1
1
1
1
1
0
0
1
1
1
1
1
1
0
0
1
1
0
1
1
1
1
0
0
1
0
0
1
0
0
1
0
0
1
0
0
1
1
0
0
0
0
0
0
0
0
0
0
0
1
0
1
0
0
0
1
1
0
1
1
0
1
0
0
0
1
1
1
1
0
1
1
1
0
1
1
0
1
1
0
1
1
1
1
0
1
0
1
1
1
1
0
1
1
0
1
0
1
1
1
0
1
1
1
0
0
1
1
1
1
0
0
1
1
1
1
1
1
0
0
1
0
1
0
1
1
0
1
0
1
0
1
0
0
0
1
0
1
0
0
0
1
1
0
1
1
0
1
0
1
0
1
1
1
0
1
1
1
1
1
0
0
0
1
0
0
0
1
1
1
1
0
0
1
0
0
0
1
1
1
0
0
1
1
1
1
1
0
0
1
0
0
0
0
1
1
0
0
1
1
1
1
1
1
1
1
1
1
1
0
1
0
1
0
0
1
0
1
1
0
0
1
0
0
0
0
1
1
0
0
1
1
1
0
0
1
1
0
1
1
1
0
1
1
0
1
1
1
0
0
1
1
1
1
0
1
1
1
1
0
0
1
0
0
0
0
1
0
1
1
1
0
1
1
0
0
1
1
0
1
0
0
0
0
1
1
0
0
1
1
0
0
1
1
0
1
0
1
0
0
0
0
1
1
1
1
0
1
1
1
1
0
0
1
1
1
0
1
1
0
1
0
0
1
0
1
1
0
0
0
0
1
0
1
1
1
1
1
1
1
0
0
0
1
1
1
0
1
0
1
0
1
1
0
1
1
0
0
1
0
0
0
0
1
0
1
0
0
0
1
0
0
1
1
1
1
1
0
0
0
0
0
1
1
0
1
1
0
1
1
1
1
1
0
0
1
0
1
1
0
1
0
0
0
0
0
0
0
1
1
1
1
1
1
1
0
1
0
1
0
0
0
1
0
0
1
1
1
0
0
1
1
0
1
0
0
0
1
1
0
1
0
0
0
1
1
1
0
0
1
0
1
1
1
0
1
1
1
0
1
0
0
1
1
1
1
0
1
0
1
1
0
1
1
0
1
1
0
1
0
1
1
1
1
0
0
0
0
1
1
0
0
1
1
1
1
1
1
1
1
1
0
0
1
0
0
0
0
1
0
0
0
1
1
1
1
0
0
0
1
0
0
1
1
0
0
0
1
0
0
1
0
1
1
1
1
1
1
1
1
0
1
1
1
0
1
0
1
1
1
1
0
1
0
1
1
0
1
1
1
1
1
1
0
0
1
0
0
1
0
1
1
0
0
0
0
1
0
1
0
0
0
1
1
0
1
1
1
0
1
0
0
1
1
1
0
1
1
0
1
1
1
0
0
0
1
0
0
1
1
1
0
1
1
1
0
0
0
0
0
1
1
1
0
1
0
1
0
0
1
1
0
0
0
0
1
0
1
0
0
1
0
1
1
1
1
1
0
1
1
0
1
1
0
0
1
0
0
1
0
0
1
0
1
1
1
1
1
1
1
1
0
1
1
1
1
0
1
0
1
1
1
1
0
1
1
1
1
1
1
1
0
1
1
0
1
1
0
0
0
0
1
0
1
0
0
0
1
0
0
0
1
1
1
0
1
0
0
0
1
1
1
1
1
0
1
0
0
1
1
1
0
0
0
1
0
0
1
1
1
0
0
1
1
0
1
1
1
1
0
0
1
1
1
0
0
1
0
1
1
1
0
1
0
1
0
0
0
0
1
0
0
0
1
0
0
1
1
1
0
1
1
1
1
1
1
1
1
1
0
0
1
1
1
1
0
1
1
1
1
1
1
0
1
0
1
1
1
1
1
0
0
0
0
1
0
1
1
1
0
1
0
1
1
0
1
1
0
0
0
1
1
0
1
1
0
0
1
1
0
0
1
0
1
1
1
0
1
0
0
1
0
1
1
1
0
0
0
0
1
1
0
1
0
0
1
1
1
1
0
0
1
1
0
1
1
1
1
0
0
0
0
0
1
1
1
0
0
1
1
1
1
1
0
0
0
1
0
1
0
0
1
0
1
1
1
0
1
1
0
0
1
1
1
1
1
0
0
0
1
1
1
0
0
1
0
1
0
1
1
1
1
1
1
1
1
0
1
1
1
1
0
0
1
1
1
0
0
1
1
1
1
0
1
1
1
0
1
1
1
1
0
0
0
0
0
1
1
1
1
1
1
0
1
1
1
1
1
1
0
1
1
0
0
1
1
1
0
0
1
1
0
0
0
1
0
0
1
0
1
0
1
1
0
0
1
1
1
1
0
0
1
1
1
1
0
1
0
1
1
0
0
1
0
1
1
0
1
0
1
0
1
0
0
0
0
0
1
1
1
1
0
0
0
0
0
0
1
1
1
1
1
1
0
0
0
1
1
1
1
1
1
1
1
0
0
0
1
0
1
0
1
1
0
1
0
1
1
0
0
1
0
1
1
0
1
1
1
1
1
1
0
1
0
1
1
1
1
1
1
0
0
1
0
1
1
0
1
1
1
1
0
0
0
1
1
0
1
1
1
0
1
0
0
1
1
1
1
0
1
1
0
0
1
0
1
1
0
1
0
1
1
1
1
0
0
1
1
0
0
1
1
1
1
0
1
0
1
1
1
1
0
0
0
0
0
0
1
1
0
0
1
1
0
1
1
0
1
0
0
1
0
1
1
1
0
1
0
0
0
0
0
0
0
0
1
1
1
1
1
1
1
0
1
1
0
0
1
0
1
0
1
1
0
1
0
0
1
1
0
1
1
0
1
1
1
1
1
0
1
0
1
1
1
1
1
0
1
0
1
0
1
1
1
1
1
1
1
0
0
1
1
1
0
1
1
1
0
0
1
0
1
1
0
0
1
0
1
1
1
1
1
0
0
1
0
0
1
1
1
1
1
0
1
0
1
1
1
1
0
1
0
1
0
0
1
1
1
0
0
1
0
0
0
0
0
0
1
1
0
0
0
1
0
0
0
0
1
0
1
0
0
0
1
1
1
0
1
0
0
0
1
1
0
0
1
1
1
0
1
0
0
0
1
1
0
0
1
0
1
1
0
1
1
1
1
1
0
1
1
1
1
1
1
0
0
0
1
0
1
0
1
0
1
1
0
1
0
0
1
1
0
0
0
1
1
0
1
0
1
1
0
0
1
0
1
1
1
0
0
1
0
0
0
1
0
1
1
1
0
0
0
1
0
1
0
0
1
0
1
0
0
1
0
1
0
0
1
1
1
0
1
0
1
1
1
0
0
1
0
1
0
1
1
1
1
1
1
1
1
1
0
0
0
0
1
1
0
1
1
1
1
1
0
0
1
0
0
1
0
1
0
0
0
0
1
1
0
0
1
0
1
0
1
0
0
0
1
0
1
1
0
0
1
1
1
0
0
0
0
1
0
1
1
1
1
0
0
1
1
0
1
0
0
0
0
1
1
1
0
1
1
1
0
1
1
1
0
0
1
1
1
0
1
1
1
1
1
1
1
1
0
1
1
1
1
1
0
1
0
0
0
1
0
0
0
1
1
1
0
0
0
0
0
0
1
1
1
1
0
1
0
0
1
0
0
1
1
1
1
0
1
0
0
1
1
1
1
1
0
1
0
0
0
1
0
1
1
0
1
1
1
1
1
1
1
0
1
0
1
0
1
1
1
1
0
1
1
1
1
1
1
0
0
0
1
1
0
0
1
0
0
0
0
1
0
1
0
0
1
1
1
1
0
1
1
1
1
1
0
1
1
1
1
1
1
0
1
1
0
1
1
1
0
1
1
1
1
1
1
1
0
0
1
1
1
1
0
0
1
0
0
0
0
0
0
1
1
1
1
0
1
1
1
0
0
1
0
0
1
0
0
0
1
0
1
0
0
1
1
0
0
0
0
1
0
0
1
0
0
1
1
0
1
0
1
1
0
1
1
1
0
0
1
1
0
0
0
1
1
1
1
0
1
0
0
0
0
0
1
1
1
0
0
1
1
0
0
0
1
1
1
1
1
1
0
1
1
1
0
1
1
1
0
0
1
1
1
1
1
0
0
1
1
0
0
0
1
1
1
0
1
0
0
1
1
1
0
0
0
1
1
0
0
0
1
0
1
0
1
1
0
1
1
1
1
0
0
0
1
0
1
0
1
0
1
0
0
0
1
1
1
1
0
1
1
0
0
1
1
0
0
0
0
1
1
0
1
1
0
1
0
0
1
1
1
0
1
0
1
1
1
1
1
0
0
1
0
1
0
1
1
0
1
0
0
1
1
0
1
1
1
1
0
0
0
1
1
1
0
1
0
0
1
1
1
1
0
1
0
0
1
0
0
0
1
1
0
0
1
1
1
1
0
0
1
0
0
1
0
0
0
0
0
0
0
1
0
0
0
0
1
1
1
1
0
1
1
1
0
1
0
0
1
1
1
0
0
1
0
1
1
0
1
0
1
0
1
0
1
0
1
1
0
1
0
1
1
1
1
1
0
1
0
1
1
1
1
1
0
0
0
1
0
0
1
1
1
1
0
1
1
1
0
1
1
0
1
1
0
0
0
1
1
0
1
1
0
1
1
0
1
1
1
0
0
1
0
1
0
1
1
1
0
1
1
1
0
1
1
1
1
1
1
1
0
0
1
0
1
1
1
1
1
0
1
0
0
0
1
1
0
0
0
0
1
1
1
0
0
0
1
0
1
1
0
1
1
1
0
0
0
0
0
1
1
1
1
1
1
1
1
0
0
0
1
0
0
1
1
1
1
1
1
0
0
1
0
1
0
0
1
1
1
0
1
1
1
1
0
0
1
0
1
1
0
0
1
1
1
0
1
0
1
1
1
1
1
0
1
0
1
1
1
0
1
1
0
0
1
0
1
1
0
0
0
1
1
1
1
0
1
0
0
0
1
1
1
0
0
1
0
0
1
1
1
0
0
1
1
0
1
1
0
1
1
0
0
1
0
1
1
0
1
0
0
0
0
1
0
0
1
0
0
1
1
0
1
0
1
0
0
1
1
1
0
1
1
0
0
0
1
0
1
0
1
1
1
1
1
1
1
1
1
1
0
0
0
1
0
1
1
1
1
1
0
0
0
1
0
0
1
1
0
0
1
0
1
0
0
1
1
1
1
1
0
1
0
0
0
1
0
0
0
0
0
1
0
1
1
0
0
0
1
1
1
0
0
0
1
0
1
0
1
1
0
1
0
1
1
1
1
0
0
1
1
1
0
0
0
0
1
0
1
0
1
1
1
0
0
1
1
0
1
1
0
0
1
1
0
1
1
1
1
1
0
0
0
1
0
1
1
0
1
1
1
0
0
1
0
0
1
0
0
1
1
1
1
0
1
0
0
1
0
1
0
0
1
0
0
1
1
1
0
1
1
1
0
0
1
0
1
1
1
0
1
1
1
1
1
0
0
0
1
0
0
0
0
1
1
0
0
1
1
0
0
0
1
0
0
1
1
1
1
1
0
1
0
0
1
0
1
1
1
0
0
0
0
1
1
0
1
1
0
1
1
1
0
1
0
1
1
1
0
1
0
1
1
0
1
1
0
0
0
0
1
0
0
0
1
0
0
1
1
1
1
0
1
1
1
1
1
1
0
1
1
0
0
1
0
0
0
1
1
0
0
1
1
1
0
1
0
1
1
1
1
1
0
1
1
0
1
1
0
0
1
1
0
1
0
1
0
1
1
1
0
1
0
0
0
1
1
1
1
0
0
0
1
0
0
1
1
0
0
1
1
1
0
0
1
1
1
1
0
0
1
0
1
0
1
1
0
1
0
0
0
1
1
0
0
0
1
1
1
1
1
0
1
0
0
1
0
1
1
1
1
1
1
1
1
1
1
0
0
1
1
0
1
0
0
0
1
1
1
1
1
1
0
1
1
1
1
1
1
1
1
1
1
1
0
1
1
1
0
1
0
0
0
0
0
0
1
0
0
1
0
0
1
0
1
1
0
1
1
1
1
1
1
0
1
0
1
1
1
1
1
0
1
1
0
1
0
1
1
0
0
0
1
1
0
0
0
0
0
0
0
0
0
1
0
1
0
1
1
0
0
0
1
0
0
1
1
0
1
1
1
1
1
0
0
0
1
1
0
1
1
0
1
0
1
0
1
1
0
0
0
1
1
1
0
1
1
1
1
0
1
0
0
1
0
0
1
0
0
0
1
1
0
1
1
1
0
1
0
1
1
0
1
1
1
1
1
0
1
0
1
0
1
0
0
0
1
0
1
1
0
1
1
0
1
1
1
1
0
0
0
1
1
1
1
1
0
1
1
0
0
0
0
1
0
1
1
0
1
1
0
1
1
0
1
0
1
1
1
1
1
1
0
0
1
0
0
0
1
0
0
1
1
1
0
0
1
1
0
1
0
0
1
0
0
0
1
1
0
0
1
1
1
0
1
1
1
0
0
1
0
0
1
1
1
0
0
1
1
1
0
1
0
1
0
0
0
0
0
1
1
0
0
0
0
1
1
0
1
0
0
1
1
0
1
1
1
0
0
1
1
1
1
0
0
1
1
1
0
1
1
1
1
1
1
1
1
1
1
0
0
0
1
1
1
0
1
0
0
0
1
1
0
0
0
0
0
0
1
1
1
0
1
1
0
1
1
1
0
1
1
0
1
0
0
1
1
1
0
1
1
0
0
1
0
1
0
1
1
1
1
1
0
1
1
0
1
1
0
0
0
1
0
1
1
0
1
1
1
1
1
1
1
1
1
0
0
0
1
0
0
1
1
1
1
1
1
0
1
0
1
1
0
0
1
0
0
1
1
1
1
0
1
1
0
1
1
0
0
0
0
0
0
1
0
1
0
0
0
1
1
0
1
1
1
0
1
0
0
0
1
0
0
1
1
1
0
0
1
1
1
0
1
1
0
1
1
0
0
0
0
0
1
0
0
1
1
0
0
0
0
0
0
1
0
1
0
0
1
0
0
1
1
0
0
1
0
1
1
0
0
0
1
0
0
0
0
0
1
1
0
0
1
0
0
1
0
1
1
1
1
1
0
1
0
1
0
0
1
1
1
1
1
1
0
1
1
0
1
0
1
1
1
0
1
0
0
1
0
1
0
0
1
0
1
0
0
1
1
1
0
0
1
1
1
1
1
1
0
1
1
1
1
1
1
0
0
1
1
1
0
1
1
1
0
1
0
1
0
1
1
0
1
0
1
1
0
0
0
1
1
0
1
0
0
1
1
1
0
1
0
1
0
0
1
1
0
0
0
0
1
0
1
0
0
0
0
1
0
0
0
0
1
1
0
1
1
1
1
1
0
0
0
1
1
0
1
1
1
0
1
1
0
1
1
1
0
0
1
0
0
0
1
1
0
1
1
1
1
1
0
0
0
1
1
1
1
0
0
1
0
1
0
1
0
1
1
1
1
0
1
1
1
0
0
1
1
1
1
1
0
0
0
0
0
0
1
0
1
1
1
0
1
1
0
1
1
0
1
0
1
0
1
0
1
0
1
1
1
1
0
0
0
1
1
1
1
1
0
1
1
1
1
1
1
0
0
1
0
1
1
1
1
1
1
1
0
1
1
0
1
1
0
0
0
0
1
1
1
1
1
1
0
0
0
0
0
1
0
1
1
0
1
1
1
0
1
1
1
0
0
1
0
0
0
1
1
1
1
0
1
0
1
1
1
1
0
1
0
0
1
1
1
1
1
0
0
0
0
1
0
1
1
0
1
0
1
0
0
1
1
1
0
1
1
0
1
0
1
1
0
1
1
1
0
1
1
0
1
0
0
1
0
0
0
0
0
0
1
0
1
1
1
1
1
0
0
0
1
1
1
0
0
1
1
0
0
0
0
0
0
1
1
0
1
0
0
0
0
1
1
0
1
0
0
1
1
1
1
0
0
0
0
1
1
1
1
0
1
1
1
0
1
0
1
1
1
0
1
1
1
1
0
1
1
1
1
0
1
1
0
1
1
0
0
0
1
1
1
1
0
0
1
0
0
1
1
0
1
1
0
0
1
1
0
1
1
0
1
0
0
0
1
1
1
0
1
0
1
1
1
1
0
0
1
0
1
0
0
1
0
1
0
1
1
0
0
1
1
1
1
1
0
0
1
1
0
0
0
1
0
0
1
1
0
1
1
0
1
0
0
1
0
0
1
1
1
0
1
1
0
1
1
1
0
0
1
0
0
1
1
1
1
1
1
0
0
1
1
1
0
1
1
0
0
1
1
1
0
1
1
1
1
1
1
1
1
0
1
0
1
0
1
1
0
1
1
1
0
1
0
1
1
1
1
1
1
0
0
1
1
1
1
1
0
0
0
1
0
1
1
0
0
1
0
1
1
0
0
1
0
0
0
0
1
1
1
1
1
0
1
1
1
1
1
0
0
1
0
0
1
0
1
1
1
0
1
0
0
1
1
1
0
1
1
0
1
1
1
0
1
0
1
1
0
0
1
1
1
1
0
1
1
1
0
0
1
0
1
0
0
1
1
0
1
1
1
1
0
1
1
0
1
1
1
1
1
1
0
1
0
1
1
0
1
0
1
1
1
0
1
1
0
1
1
0
1
1
1
1
1
0
1
1
0
1
1
1
0
0
1
0
1
0
1
1
1
0
0
1
1
1
0
0
1
0
0
1
1
1
1
0
0
1
1
1
0
1
0
0
0
0
1
0
0
0
0
1
1
0
0
1
0
0
0
1
0
1
1
1
1
0
0
0
1
1
1
0
1
0
0
1
1
1
1
0
1
1
1
0
0
0
1
1
0
0
1
0
0
0
0
1
1
0
1
0
0
1
0
0
0
0
1
1
0
1
0
0
1
1
0
1
0
1
1
0
0
0
1
1
1
1
1
1
0
1
0
1
1
0
1
1
0
1
1
1
1
0
1
1
1
1
0
1
1
1
1
0
1
1
0
1
1
1
0
1
1
1
1
1
0
0
0
1
1
1
0
1
0
1
0
1
0
0
0
1
0
1
1
0
1
0
1
1
1
1
1
1
1
1
0
1
1
1
1
0
0
0
1
1
1
1
0
0
1
1
1
1
1
1
0
1
0
1
1
0
1
1
0
0
1
0
1
1
1
1
1
1
1
1
1
1
0
0
0
0
0
0
1
1
0
0
0
1
1
0
1
1
0
1
1
0
1
1
0
0
0
1
0
1
0
1
1
1
0
1
1
0
1
0
0
0
0
1
0
1
0
1
0
1
0
1
1
1
0
1
0
0
0
1
0
1
1
1
1
0
0
0
0
0
0
1
1
1
0
1
0
0
1
1
0
1
1
0
1
1
0
1
1
1
0
1
1
1
1
1
0
1
1
1
0
0
1
1
0
1
1
0
0
1
1
0
1
0
1
1
1
0
0
1
0
1
0
0
1
0
0
1
0
0
0
1
1
0
1
1
0
0
1
1
1
0
0
1
1
1
1
0
1
0
1
1
1
1
1
1
1
0
0
0
1
1
0
1
1
1
1
1
1
1
1
0
0
1
1
0
0
1
1
1
0
0
1
1
1
1
1
0
1
0
0
1
1
0
0
0
1
1
0
0
0
1
0
1
1
1
0
0
0
1
1
1
0
1
1
1
0
1
0
1
1
1
1
0
1
1
0
1
1
0
1
0
1
1
0
1
0
1
1
0
0
1
1
0
1
0
1
1
1
0
1
0
1
1
0
0
0
1
0
1
0
1
0
0
0
1
0
1
1
0
1
0
1
1
0
1
0
1
1
0
0
1
1
0
0
1
1
0
1
0
1
1
1
0
1
0
0
0
0
1
0
1
0
1
0
1
1
1
1
1
0
0
1
1
0
0
0
0
0
0
0
1
1
1
0
1
1
0
0
1
0
0
1
0
0
1
0
1
0
1
0
1
1
1
0
1
1
1
1
0
1
0
0
1
1
1
0
1
0
1
0
1
1
0
1
0
0
1
0
0
1
0
0
0
1
1
1
1
1
0
1
1
1
0
0
1
0
1
0
0
1
1
0
1
1
1
1
0
1
1
1
1
0
0
0
1
0
0
0
0
1
0
1
0
0
0
1
0
0
1
0
0
1
0
1
0
0
0
0
1
0
1
0
1
0
1
1
0
1
0
0
0
1
1
1
0
1
0
1
1
1
1
1
1
1
1
1
0
0
1
1
1
1
0
1
0
0
0
1
0
0
1
1
0
0
0
0
1
1
1
0
1
0
1
0
0
0
0
1
1
1
1
1
0
1
1
1
1
0
0
1
1
0
0
0
1
1
1
1
0
0
1
1
1
1
1
1
1
1
1
0
0
1
0
1
1
0
0
0
0
1
0
0
1
1
0
1
0
0
1
0
0
1
1
1
0
0
0
1
1
0
0
1
0
0
1
1
1
0
0
1
0
0
1
0
0
1
1
1
1
1
1
1
0
1
0
0
0
1
1
1
0
0
0
0
1
1
1
0
1
0
1
0
1
0
1
1
1
0
1
0
1
1
1
1
1
1
1
1
1
0
0
1
1
1
0
1
1
1
1
1
0
1
0
0
0
0
1
0
0
0
0
1
1
0
1
1
1
1
0
1
1
0
1
0
0
0
1
0
1
1
1
1
0
0
0
1
0
1
1
0
1
1
1
0
1
1
0
1
1
1
0
1
0
1
1
1
0
1
1
0
0
1
0
1
1
0
1
1
0
1
0
1
0
1
1
1
1
1
1
0
1
0
1
1
0
1
0
1
0
1
0
1
1
1
1
1
1
0
1
1
1
1
0
1
1
0
1
1
0
1
1
1
0
1
0
1
0
1
1
1
1
1
1
0
0
0
0
1
1
1
1
1
0
1
1
1
0
1
1
1
1
0
0
1
0
1
1
0
1
1
1
1
0
1
1
1
0
0
1
1
0
1
0
1
0
1
1
1
1
1
0
0
1
0
0
1
0
0
1
1
1
1
1
1
1
1
0
1
0
0
0
0
1
0
1
1
1
1
1
1
0
1
1
1
1
0
1
0
0
1
1
1
1
1
1
0
0
1
1
1
0
1
0
1
1
0
1
1
1
0
1
0
1
1
1
1
1
0
1
1
1
0
1
1
1
1
0
1
1
1
1
0
1
0
0
0
1
0
1
0
1
0
1
1
0
1
1
1
1
1
1
1
1
1
1
1
0
0
1
1
0
0
1
0
1
0
1
1
0
1
0
1
1
1
0
0
0
1
0
0
0
0
1
0
1
1
0
1
1
0
1
1
1
0
1
1
1
1
0
1
1
1
0
0
0
0
1
1
1
1
1
0
0
0
1
1
1
0
1
1
1
0
0
1
1
1
0
0
1
1
0
1
0
0
0
1
1
1
0
0
1
0
1
1
0
1
0
1
0
1
1
0
0
1
1
1
1
1
1
0
0
0
1
1
1
1
0
0
1
1
1
0
1
1
1
0
1
1
1
1
1
0
0
1
1
1
0
1
0
0
1
1
0
0
0
1
0
0
1
0
1
1
0
0
1
1
0
1
1
0
0
0
0
0
0
0
1
1
0
1
0
0
1
0
1
1
1
1
0
0
0
1
1
1
1
0
1
1
1
1
0
1
1
0
1
0
0
0
0
1
0
1
0
1
0
0
1
1
0
1
0
1
0
1
1
0
0
0
1
1
1
1
1
0
0
1
0
1
0
0
1
0
1
0
1
1
1
0
0
0
1
1
1
1
1
1
0
1
0
1
1
1
0
1
0
1
1
1
1
1
1
0
0
1
0
1
1
0
1
1
1
0
0
1
1
0
0
1
1
1
1
0
1
1
1
1
1
1
1
1
1
0
1
0
0
1
1
1
1
0
1
1
0
1
1
1
0
0
1
1
1
0
1
1
1
0
0
1
0
1
0
0
1
1
0
0
0
0
1
0
1
1
1
1
1
1
1
1
1
0
1
1
1
0
0
0
1
0
1
1
1
1
1
0
1
0
0
1
1
0
0
1
1
0
0
0
1
1
1
1
1
1
0
1
0
1
1
1
0
0
0
1
0
0
0
1
1
1
1
1
1
0
1
1
1
0
0
0
0
1
1
1
0
1
0
0
0
0
0
1
0
1
1
1
0
0
0
0
1
0
0
1
0
1
0
0
1
0
1
0
1
1
1
1
0
1
1
0
1
0
0
1
1
1
1
0
0
0
0
1
0
1
0
0
1
0
0
1
1
0
1
1
1
1
0
0
0
1
1
0
0
1
0
1
0
1
0
1
0
1
1
0
0
1
1
1
0
1
0
0
1
1
0
0
1
0
0
1
1
1
1
1
0
0
0
0
1
1
0
0
0
0
1
1
0
0
1
0
0
0
1
1
1
0
1
0
0
1
1
1
0
1
0
1
0
1
0
1
1
0
0
0
1
1
1
1
1
1
1
0
0
1
0
1
0
0
1
0
0
0
0
0
0
0
0
1
0
1
1
1
1
1
0
1
1
1
1
1
1
0
1
0
1
1
0
0
0
1
0
0
1
1
0
1
0
1
1
1
0
0
1
1
0
0
0
0
1
0
0
1
0
1
1
1
1
0
1
1
0
0
1
1
0
0
0
0
1
1
1
0
1
0
1
1
1
0
1
1
1
0
1
1
0
0
1
1
0
1
1
1
1
1
0
0
1
1
1
0
1
1
0
0
0
0
0
1
1
0
0
1
1
1
1
0
1
0
1
1
0
0
1
1
0
1
1
1
1
0
1
1
0
1
1
1
1
1
1
1
1
0
0
1
1
0
1
1
1
1
0
0
1
1
1
0
1
1
0
0
1
1
1
1
1
0
1
0
1
1
1
0
0
0
1
0
1
1
0
0
1
0
1
0
1
1
0
1
1
1
0
0
0
1
1
1
1
0
0
1
1
0
1
0
0
0
0
0
0
1
1
0
0
1
1
0
1
1
0
1
1
1
1
1
1
1
1
1
1
0
0
0
0
0
1
1
0
0
1
1
0
1
1
1
1
0
1
1
0
1
0
0
1
1
0
0
0
1
1
1
1
1
1
0
1
1
0
0
1
1
0
1
1
1
1
1
0
0
0
1
1
1
0
0
0
1
1
1
1
0
1
1
0
1
1
1
0
1
1
1
0
0
0
1
0
0
0
1
0
0
1
0
0
0
0
0
1
1
1
1
0
1
1
1
1
1
0
0
0
1
1
1
0
1
0
0
0
1
0
1
1
1
1
1
1
0
1
0
0
0
0
0
0
0
0
1
0
1
0
1
1
0
1
0
1
1
0
1
1
0
1
1
1
1
1
0
1
0
1
1
1
1
1
0
1
0
1
1
1
0
1
0
1
0
0
0
0
0
1
1
0
0
0
0
1
1
1
1
1
1
0
1
1
1
0
1
1
1
0
0
1
0
1
0
1
0
1
1
1
1
0
0
1
1
1
0
0
0
1
1
1
1
1
1
0
1
1
1
0
0
0
1
0
1
0
1
0
0
0
0
1
1
1
0
0
0
1
1
0
0
0
0
1
1
0
1
0
0
0
1
0
0
1
0
1
1
1
0
0
0
0
1
1
0
0
0
0
0
1
1
1
0
1
0
1
1
1
1
1
1
1
1
1
1
0
1
0
1
0
0
1
0
0
0
1
1
1
0
0
0
1
1
1
0
1
1
1
0
1
0
0
0
1
1
0
0
1
1
1
1
1
0
1
1
1
0
1
1
1
0
1
0
0
1
1
1
1
1
0
0
1
0
1
1
1
0
0
0
1
0
1
1
0
1
1
1
1
0
1
1
0
1
0
0
0
0
0
1
1
0
0
0
0
0
1
0
1
1
0
1
1
0
0
0
1
1
1
1
1
1
0
0
1
0
1
0
1
0
1
1
1
1
0
1
1
0
1
1
0
0
0
1
0
1
0
1
1
1
0
0
1
1
1
0
1
0
1
0
1
1
1
0
0
0
0
0
1
0
1
0
1
0
0
0
0
1
1
1
0
1
1
0
1
1
0
0
1
1
1
1
0
1
1
1
1
1
1
0
0
0
0
1
0
1
1
1
1
1
1
0
1
1
0
1
1
1
1
1
0
1
1
0
1
0
1
1
1
0
1
0
1
0
1
1
1
0
1
0
1
0
0
1
1
0
1
1
1
0
0
0
0
0
0
1
0
0
0
1
0
1
0
0
0
1
0
1
0
0
0
0
0
1
0
1
0
1
1
1
0
0
0
1
1
1
1
1
1
0
1
1
1
0
1
1
0
1
0
0
1
0
0
0
0
1
0
1
1
0
1
0
0
1
1
0
0
0
1
0
1
0
0
1
0
0
1
0
0
0
1
1
1
0
1
0
0
0
1
0
0
1
1
0
0
1
1
1
1
0
1
1
0
0
1
0
1
0
1
1
0
0
0
1
1
1
1
0
1
0
1
0
0
1
0
1
1
1
1
0
1
0
1
0
1
1
0
0
1
0
1
0
0
1
1
1
0
0
1
0
1
0
0
1
1
0
1
0
1
0
1
0
1
1
0
0
1
0
0
1
0
0
1
1
1
0
1
0
1
0
1
1
0
0
0
1
1
0
1
1
1
1
1
0
0
1
1
1
0
0
1
1
0
0
1
1
0
0
0
0
0
0
1
0
1
1
1
1
1
0
1
1
1
0
1
0
0
0
1
0
0
0
1
1
1
1
0
1
1
0
0
0
1
1
0
1
0
0
1
0
0
0
0
0
0
1
1
0
0
0
1
0
0
1
0
1
1
1
0
0
1
0
1
1
0
0
1
0
0
0
0
1
0
0
1
0
1
0
1
1
0
0
0
1
0
1
0
0
1
1
1
1
1
0
0
1
1
1
0
1
0
0
0
0
0
1
1
0
0
0
0
0
1
1
1
0
1
1
1
1
1
1
0
0
0
1
0
1
0
0
1
0
1
0
1
1
1
0
1
0
0
0
0
1
1
1
0
1
0
0
1
1
1
0
1
1
1
0
0
0
0
1
0
0
0
0
0
1
1
0
1
1
1
0
1
1
0
0
1
1
1
0
0
1
1
1
0
1
0
0
1
0
1
0
0
1
0
1
1
1
1
0
0
0
0
1
0
1
1
0
0
1
1
1
0
1
1
0
0
1
1
0
1
1
1
1
1
1
0
1
1
0
1
0
1
1
1
0
0
0
1
1
0
1
1
0
0
1
0
0
0
0
1
1
1
0
0
1
1
1
1
0
0
1
0
1
0
0
1
1
1
0
1
0
1
0
0
0
0
0
0
1
1
0
0
1
1
1
1
1
1
0
0
1
1
1
0
1
1
0
0
1
0
1
0
1
0
1
0
0
1
1
0
1
0
1
0
0
1
1
1
0
0
1
0
1
0
1
1
0
1
1
0
1
1
1
1
0
1
1
1
0
1
1
0
0
0
1
0
1
0
1
1
0
1
1
0
1
0
0
0
1
0
1
1
1
0
1
1
1
0
1
0
0
1
1
0
0
0
0
1
1
0
0
1
1
0
0
1
1
0
1
0
1
1
0
0
1
0
1
0
0
1
1
1
0
1
1
1
1
1
1
0
0
0
0
0
1
0
1
1
0
1
1
0
0
0
0
0
1
0
0
1
0
1
0
1
0
0
1
0
1
0
1
1
0
0
1
0
0
0
1
1
1
0
1
1
0
1
0
0
1
0
0
0
0
0
1
0
1
1
0
1
1
0
1
1
1
1
0
0
1
0
1
1
1
1
1
1
1
1
0
1
0
0
1
1
0
0
1
1
1
0
0
0
1
0
0
0
1
1
1
1
0
1
1
0
0
0
1
0
1
0
0
1
0
1
0
0
0
1
1
0
1
1
1
0
1
0
0
0
1
0
1
1
0
1
1
0
0
1
1
1
0
0
0
1
1
0
1
0
0
0
1
0
0
0
0
1
0
0
0
0
1
1
0
1
1
0
1
1
1
1
1
0
0
1
0
0
1
0
1
1
0
0
0
1
1
0
1
0
0
1
0
1
1
0
1
1
0
1
1
0
1
1
1
0
1
1
1
1
0
0
0
1
1
0
0
1
0
0
1
0
0
1
0
0
0
1
0
1
1
1
0
0
1
1
1
0
1
1
0
0
1
0
1
1
1
0
0
1
0
1
0
0
0
0
0
0
0
1
0
1
1
1
1
0
0
0
0
1
0
0
0
0
1
0
1
1
1
1
1
1
0
1
0
1
0
0
1
0
1
1
0
0
1
0
0
0
0
1
1
1
1
0
0
1
1
0
1
1
0
0
1
0
1
1
1
1
1
1
1
0
0
1
0
1
1
0
0
0
1
1
0
1
0
0
1
1
0
0
1
0
0
1
1
1
1
1
0
0
0
1
1
1
0
0
1
0
0
1
1
0
0
1
1
1
1
0
0
1
0
1
1
0
0
0
1
0
1
0
1
1
1
1
1
1
0
1
0
1
1
1
0
0
1
0
1
0
0
1
1
0
0
1
1
0
1
1
0
1
1
0
1
1
1
0
0
1
1
1
0
1
1
0
1
1
0
1
1
0
1
0
1
1
1
0
0
1
1
0
1
1
1
0
0
1
1
0
0
1
1
1
1
1
1
1
0
1
0
0
1
0
0
0
1
1
0
1
0
0
1
0
0
1
1
1
1
0
0
1
0
1
0
0
1
0
0
1
0
1
1
0
0
0
0
0
1
1
1
0
1
1
0
0
1
1
0
1
0
0
1
1
1
1
1
1
1
1
0
1
1
0
0
0
0
0
1
1
1
0
1
0
1
0
0
0
1
1
1
1
1
1
1
1
0
1
1
1
0
0
0
1
0
0
1
1
1
0
0
0
1
0
1
1
1
0
1
1
1
1
0
0
1
1
1
0
1
0
1
1
1
1
1
1
0
1
0
1
1
0
1
0
0
0
0
1
1
0
1
1
0
0
1
0
1
0
1
0
0
1
0
1
0
1
0
0
0
1
1
0
0
0
0
1
1
0
0
1
0
1
1
0
1
1
0
0
0
1
0
0
1
1
1
1
1
1
1
1
0
0
0
1
0
1
0
1
0
0
0
1
0
1
0
1
1
0
1
1
1
1
1
1
0
1
1
0
0
1
1
0
0
1
1
1
1
1
0
0
0
1
0
1
1
1
1
0
1
0
0
0
0
0
1
1
0
1
0
1
0
1
1
1
0
0
0
1
0
0
1
0
1
1
0
0
0
1
1
1
1
1
1
1
1
1
1
0
1
1
1
1
0
0
1
1
1
1
1
1
0
1
0
0
1
0
0
1
1
0
0
0
1
1
1
0
1
0
0
1
0
1
1
1
1
0
0
1
1
0
0
1
1
0
1
1
1
1
1
0
0
1
1
0
1
1
1
0
1
1
0
1
0
0
0
0
0
0
0
0
0
1
0
0
1
1
1
1
1
1
1
1
0
1
1
0
0
0
0
1
0
0
0
1
1
0
0
0
0
0
1
0
1
1
1
0
1
0
0
1
1
0
1
1
0
1
0
0
1
1
1
1
1
1
0
0
1
1
1
1
0
1
0
1
0
0
1
1
1
0
1
0
1
1
1
1
0
1
1
0
1
0
0
0
0
1
0
0
0
1
1
1
1
1
0
1
0
1
0
1
1
1
0
0
0
1
1
1
1
1
0
1
1
1
1
1
0
1
1
0
0
1
1
1
0
1
0
0
0
0
1
0
0
1
1
0
0
1
0
0
1
1
0
0
1
1
0
1
1
1
1
1
1
1
0
0
1
0
1
1
1
1
1
1
0
1
1
1
1
0
1
0
0
1
1
0
0
1
0
0
1
0
0
1
0
1
0
1
0
1
1
0
0
1
1
1
0
1
1
1
1
0
0
1
0
0
1
0
0
0
0
0
0
1
1
0
1
0
1
1
1
1
1
1
1
0
1
1
1
1
0
1
0
1
1
0
0
1
0
1
1
0
1
0
1
1
0
1
0
1
0
1
0
1
0
0
1
0
1
1
1
0
1
0
0
1
0
0
0
0
1
0
0
1
0
1
1
1
1
1
1
0
0
0
0
0
1
0
1
0
0
0
1
1
1
1
0
1
1
1
1
1
0
1
1
1
1
0
1
1
1
1
1
1
1
1
0
0
1
1
1
1
1
0
1
1
0
0
1
0
1
0
0
1
0
1
1
1
0
1
0
1
0
0
1
1
0
1
0
1
0
0
1
1
0
1
0
0
0
1
1
0
1
1
1
1
1
0
1
1
0
0
0
0
1
0
1
1
1
1
0
1
1
0
0
1
1
0
0
0
1
0
0
0
1
1
0
1
1
0
1
1
0
1
1
1
1
1
1
0
1
1
1
0
0
1
0
1
0
1
0
0
0
1
1
0
1
1
1
1
1
1
1
1
1
0
0
1
1
0
0
1
1
1
1
0
0
1
0
1
1
1
1
0
1
1
1
0
1
1
1
1
0
1
0
0
0
1
1
0
1
1
0
0
1
1
1
1
0
0
0
1
0
1
0
0
0
0
1
1
1
1
1
1
0
0
0
1
0
1
0
1
1
0
0
1
0
1
0
1
1
0
0
0
1
1
1
0
0
0
0
1
1
0
1
1
0
1
0
1
0
0
0
0
1
1
0
1
1
1
1
1
1
0
0
1
0
1
0
1
0
0
0
1
0
1
0
0
1
1
0
0
1
1
0
0
1
1
0
1
1
0
1
0
1
1
1
1
0
0
1
0
1
0
0
0
0
0
1
0
0
1
1
0
1
0
1
0
1
1
1
1
1
0
0
1
1
1
1
0
0
1
0
1
1
1
1
0
1
1
0
0
1
0
0
0
0
1
0
1
0
0
0
1
0
1
1
1
0
1
1
0
0
0
1
0
1
1
0
1
1
1
1
0
0
0
0
0
1
1
1
1
0
0
1
0
1
1
1
1
0
0
0
1
1
1
1
1
0
1
0
1
0
0
0
0
1
1
1
0
0
1
0
1
1
0
0
0
1
0
0
0
1
1
0
1
1
1
0
0
1
0
1
1
1
1
0
0
1
0
1
1
1
0
0
0
0
1
1
0
1
1
1
0
0
1
1
1
1
1
1
0
1
0
0
1
0
1
1
0
0
1
0
1
0
1
1
1
1
0
0
0
1
0
0
1
0
0
1
0
1
1
0
0
1
1
1
0
0
0
1
0
1
0
0
0
0
0
0
0
1
1
1
1
1
1
0
0
0
1
0
1
1
1
1
0
0
0
0
0
1
1
0
1
1
0
1
0
1
1
1
1
0
0
1
0
0
0
1
1
0
1
0
1
0
0
1
1
0
1
1
0
0
0
0
1
0
0
0
0
1
0
0
1
1
1
1
0
1
1
0
0
1
0
1
1
0
0
1
0
0
1
1
0
0
1
1
0
1
1
1
1
1
0
1
0
1
1
0
0
0
0
1
1
0
1
1
1
0
1
0
0
1
1
0
1
1
1
1
0
1
0
1
1
1
1
1
0
0
1
1
1
0
0
1
1
1
1
0
1
0
0
0
0
0
1
1
1
1
0
0
0
1
0
0
0
1
1
1
1
1
1
1
1
0
0
1
1
1
0
1
0
1
0
1
0
1
1
0
0
0
1
1
0
1
1
0
0
0
0
1
0
0
0
1
0
0
1
0
1
1
1
1
0
0
1
1
0
0
1
0
0
0
0
1
0
0
1
1
0
1
1
1
0
1
1
0
0
0
1
0
0
1
1
1
1
0
1
1
0
1
1
1
0
0
1
1
1
0
0
1
1
1
0
0
0
0
1
1
0
1
1
1
0
0
1
0
0
1
0
1
0
1
0
1
1
1
1
0
0
1
1
1
0
0
0
1
1
0
0
1
0
1
1
1
0
1
1
1
1
0
0
1
0
1
1
0
0
1
1
1
1
1
1
1
1
1
0
1
0
0
1
0
0
1
1
1
0
1
0
0
0
1
0
0
0
1
1
0
0
1
1
1
0
0
0
1
1
0
1
1
1
1
0
1
1
0
1
1
1
1
1
1
0
1
1
1
1
1
1
1
1
1
0
0
1
0
1
0
0
0
1
1
0
0
1
1
1
1
1
0
0
0
0
1
1
1
1
1
1
1
1
1
1
0
0
1
1
0
1
1
1
0
1
0
1
0
0
1
1
1
0
1
1
1
1
0
0
1
1
1
1
0
1
0
0
1
0
1
1
0
1
0
0
0
0
1
1
0
0
0
1
0
0
0
1
0
0
1
0
1
0
0
0
1
0
1
1
0
1
0
1
1
1
1
0
1
1
0
0
1
1
1
1
1
0
1
0
0
1
1
0
1
1
0
1
1
1
1
0
1
1
0
0
1
1
1
1
1
1
1
1
1
0
0
1
1
1
0
0
0
0
1
0
1
0
1
1
0
0
0
1
1
1
1
0
1
1
0
1
0
1
1
1
1
1
1
1
1
0
0
1
0
0
0
1
0
1
0
1
0
0
0
1
0
1
1
1
1
1
0
0
0
0
0
1
0
1
0
1
0
0
1
1
1
1
0
1
1
1
1
1
0
1
1
0
1
0
0
1
1
0
0
0
1
0
0
1
0
1
1
0
0
1
0
1
0
0
1
0
1
1
0
1
0
1
0
0
1
1
1
0
1
0
1
1
1
0
0
1
0
0
0
1
1
0
1
0
0
1
0
0
0
0
1
1
0
1
1
0
0
0
0
0
1
1
0
0
1
1
0
1
1
0
0
0
0
0
0
0
1
1
0
1
1
1
1
1
0
1
1
1
0
1
1
0
1
1
1
0
1
0
0
0
0
1
1
0
1
0
1
1
1
0
1
0
0
0
0
0
1
1
0
1
0
0
1
0
1
0
0
0
1
1
1
1
0
0
1
1
0
0
0
1
1
1
0
1
1
1
0
0
1
0
1
0
1
1
0
1
1
0
0
1
1
0
1
0
1
1
1
1
1
1
0
1
0
1
1
0
1
1
0
1
0
1
0
0
1
1
0
1
1
0
1
0
0
0
1
0
1
0
1
0
0
0
1
0
1
0
1
1
0
1
0
1
1
0
0
0
0
0
1
1
0
1
0
1
1
1
1
0
0
1
0
1
1
0
0
0
0
1
1
1
1
1
1
0
1
0
0
1
0
1
1
0
0
1
0
1
0
0
1
1
1
1
1
1
0
1
1
0
1
0
1
0
1
0
1
0
0
1
0
1
0
1
0
0
0
1
0
1
0
0
0
0
0
0
0
0
0
1
1
0
1
1
1
1
0
0
0
1
0
0
1
0
0
0
0
1
1
0
0
1
1
1
0
1
0
1
1
1
1
1
1
1
1
1
1
0
1
0
1
0
1
1
1
0
1
1
0
0
1
0
0
1
1
1
0
1
1
1
0
0
0
1
0
0
0
1
1
1
1
0
1
1
0
1
1
0
0
0
0
0
0
0
0
1
1
1
1
1
0
1
1
1
0
0
1
0
0
0
1
1
0
1
0
1
0
1
1
1
1
1
1
1
1
1
1
1
0
1
1
1
0
1
1
1
0
1
1
1
1
0
1
1
1
0
0
1
0
0
1
1
1
0
1
1
0
0
1
0
0
1
1
0
1
1
1
1
0
0
0
0
1
1
1
0
1
1
1
0
0
0
0
0
1
1
0
1
1
0
1
0
0
0
1
1
1
0
1
0
0
1
0
0
0
1
1
1
1
0
1
0
0
1
1
0
0
1
1
0
0
1
1
0
1
1
0
0
1
1
1
0
1
0
1
1
0
0
1
0
0
0
1
0
0
1
1
0
0
1
0
0
1
1
1
1
1
1
1
1
1
1
1
0
1
1
1
1
0
1
0
0
1
0
1
1
1
1
1
1
0
1
1
1
0
0
0
0
1
1
0
1
1
1
0
1
1
0
1
1
1
1
1
0
0
0
0
0
1
1
1
1
0
0
1
1
1
0
1
1
0
1
1
0
0
0
0
0
1
1
1
1
0
0
1
1
1
1
1
0
1
1
0
1
0
1
1
0
0
0
1
1
1
0
1
0
1
1
1
1
0
1
0
0
0
1
0
1
0
1
0
0
1
0
0
0
1
0
0
1
1
1
0
0
1
0
0
0
0
1
1
1
0
0
1
0
0
1
0
0
1
1
0
0
1
1
0
0
0
1
1
0
0
1
1
0
1
1
1
1
0
1
1
1
1
0
1
0
0
1
1
1
1
0
1
1
1
0
1
1
0
0
1
0
1
1
1
0
0
1
1
1
0
1
1
1
0
0
0
0
1
0
1
0
1
1
0
0
1
0
1
1
0
1
0
0
1
0
1
0
0
1
0
0
1
0
1
0
0
1
0
0
1
1
0
0
0
0
1
0
1
1
1
0
1
0
0
0
1
0
0
1
0
1
0
1
0
1
1
1
1
1
0
1
1
1
0
1
1
1
1
0
0
1
1
0
1
0
0
0
1
0
1
1
0
1
0
0
1
1
1
1
1
1
1
1
1
0
0
0
1
0
0
1
1
0
1
0
1
0
1
0
0
1
1
0
0
0
1
0
1
0
0
1
0
1
0
1
1
1
1
0
0
1
1
1
0
1
1
1
1
1
1
1
0
1
1
0
1
0
1
0
0
1
1
0
0
1
0
0
0
1
1
1
0
1
0
0
1
0
1
1
0
0
1
1
1
0
1
0
0
0
1
1
1
0
1
1
0
0
1
1
1
0
1
0
0
0
1
1
0
0
0
0
0
0
0
0
0
0
1
0
1
1
0
0
1
1
1
1
1
0
1
1
0
1
1
0
1
0
0
1
0
1
1
0
1
1
0
0
1
0
0
1
0
0
1
0
1
0
1
0
0
1
1
0
0
1
1
1
0
1
0
0
0
0
1
1
1
1
0
1
1
0
1
0
0
1
1
1
0
0
0
0
0
0
1
1
1
1
1
0
0
0
0
1
0
0
0
1
1
0
1
1
0
1
0
0
0
0
0
1
0
0
1
0
0
1
0
1
0
0
1
0
1
0
0
0
1
1
0
0
0
1
1
0
0
1
0
0
1
0
0
0
1
1
0
0
1
1
1
0
0
0
0
1
1
1
0
1
0
0
0
0
1
0
1
0
0
0
0
1
1
0
1
0
0
1
1
1
0
1
1
1
1
1
0
1
1
0
1
1
0
1
0
1
1
0
1
0
0
0
1
1
0
1
1
1
1
0
0
1
0
1
1
0
1
1
1
0
1
0
0
1
1
0
1
0
0
1
1
1
0
1
0
0
0
0
0
1
0
1
0
0
0
1
0
0
1
1
1
1
0
1
1
1
1
0
0
0
0
1
1
1
1
1
0
0
1
0
0
1
1
1
1
1
1
1
0
0
0
0
0
0
0
1
1
1
1
0
1
1
0
1
0
0
1
1
1
1
1
1
1
0
0
1
0
1
0
1
1
0
0
1
1
0
1
1
0
1
1
1
1
0
1
0
0
0
1
0
0
1
0
0
0
0
0
1
1
0
0
1
1
0
1
1
0
1
0
0
1
1
1
1
0
0
0
1
1
1
0
1
0
1
1
0
0
1
1
0
1
0
1
0
1
0
1
0
1
0
1
0
0
1
1
0
1
0
0
1
0
1
1
1
1
0
0
0
0
1
1
1
1
0
1
0
1
0
0
0
1
1
1
1
1
0
0
1
1
1
1
1
0
1
1
0
1
1
0
0
0
1
1
1
1
1
0
1
0
0
0
0
0
1
1
1
0
1
1
1
0
1
0
1
0
0
1
0
1
0
0
0
1
1
0
1
0
1
1
0
0
1
1
0
1
1
0
0
1
1
1
1
1
0
1
1
0
1
1
1
0
1
0
0
0
0
0
0
1
1
0
1
1
0
0
1
1
1
1
0
0
1
1
1
1
0
1
1
1
1
1
1
0
0
1
0
1
0
0
0
1
1
1
1
0
1
1
0
0
0
1
1
1
0
0
1
0
1
1
1
0
0
0
0
1
1
1
0
0
1
0
0
1
0
0
1
0
1
1
1
1
1
0
0
0
0
0
0
0
1
1
0
1
1
1
0
0
0
1
1
1
1
0
1
1
1
1
0
1
0
1
0
1
0
1
1
1
1
1
1
1
1
1
1
0
1
0
1
0
0
0
0
0
1
0
0
1
1
1
1
1
0
1
0
0
1
0
1
1
1
0
1
1
0
1
1
0
1
0
0
1
1
0
1
1
0
1
0
1
0
0
0
1
0
0
1
1
1
1
0
1
0
1
0
0
1
0
0
1
0
1
0
0
1
1
1
1
1
1
1
0
1
1
1
1
1
1
0
0
1
0
1
1
0
0
0
1
1
1
0
0
1
1
1
1
1
1
0
1
1
1
1
0
1
1
1
0
1
1
1
1
1
1
1
0
1
0
0
1
1
0
1
0
1
1
0
0
0
0
0
0
0
1
1
1
1
0
0
0
0
1
0
1
1
1
1
1
1
0
1
0
1
1
1
1
1
1
0
0
1
0
0
0
0
0
0
1
1
0
1
0
1
0
0
1
0
0
0
0
1
1
0
1
0
1
0
1
1
0
0
1
1
1
0
0
1
1
0
1
0
1
0
1
1
1
0
0
1
0
1
1
0
0
1
1
0
1
1
0
1
1
0
1
1
1
0
0
0
0
0
1
0
1
1
0
1
1
1
0
1
0
1
0
1
1
1
0
0
0
1
1
0
0
1
1
0
0
0
0
1
1
1
0
1
0
0
0
1
0
1
1
1
1
0
1
0
0
1
0
1
1
1
0
0
0
0
0
0
0
0
1
1
1
1
1
1
0
1
0
1
1
1
0
1
1
0
0
0
1
1
1
1
1
1
0
0
1
0
1
1
0
1
1
0
0
1
1
0
0
1
1
0
1
0
0
0
1
0
1
1
0
0
1
0
1
1
0
1
1
0
0
0
0
1
1
1
1
1
0
0
1
0
0
1
0
0
1
0
0
0
1
0
0
0
0
1
0
1
0
1
0
1
1
1
0
1
1
1
1
0
1
1
1
0
0
1
1
1
1
1
0
0
1
0
1
1
0
1
1
0
0
0
1
0
0
0
1
0
1
1
1
0
1
1
0
1
0
0
0
1
1
1
0
1
1
0
1
0
0
0
1
1
1
0
0
0
0
1
0
1
1
1
0
1
0
0
1
0
0
0
0
1
0
0
1
1
0
0
0
1
1
0
1
0
1
0
1
0
1
0
1
0
1
0
0
1
1
1
1
0
1
0
1
0
0
1
0
1
0
1
1
1
1
1
1
0
1
1
0
1
0
0
0
0
0
1
1
1
1
0
1
1
0
1
1
1
1
1
1
1
0
1
0
1
0
0
0
0
1
1
0
0
0
1
0
1
1
0
1
0
1
0
0
1
1
0
1
0
1
0
1
0
0
0
0
1
1
0
0
1
1
0
0
1
1
0
1
1
0
1
0
0
1
0
1
0
1
0
1
0
0
1
1
1
0
0
1
0
1
0
1
1
0
1
1
1
0
1
1
1
1
0
0
1
1
1
1
1
1
1
0
0
1
1
1
1
0
0
1
1
0
0
1
0
1
1
1
1
1
0
0
0
0
0
0
0
1
1
0
1
1
0
0
1
0
1
0
1
0
1
0
1
1
1
0
1
1
0
1
1
0
1
0
1
0
0
0
0
0
0
0
1
0
1
0
1
1
1
1
0
1
0
0
0
1
1
1
0
0
1
1
1
0
1
1
1
0
1
1
0
1
0
1
1
0
1
0
1
0
1
1
1
1
1
1
1
0
0
1
0
1
1
0
0
1
1
1
1
0
0
1
0
1
0
1
1
1
0
0
0
0
0
1
0
1
1
1
0
0
0
0
1
0
1
1
0
1
0
1
1
1
1
1
0
1
1
1
0
0
1
0
1
0
1
0
0
1
1
0
1
1
1
1
0
0
0
0
0
0
1
0
1
0
1
1
1
1
0
1
1
0
1
1
0
0
1
0
0
0
0
1
1
0
1
1
1
0
0
1
0
1
1
1
1
0
1
1
1
1
1
0
1
0
1
0
1
1
0
0
0
1
1
1
1
1
1
1
1
0
0
1
0
0
1
1
1
1
0
1
1
1
0
0
1
0
1
0
1
1
1
1
1
1
1
0
0
1
0
1
1
1
0
1
1
1
0
1
1
0
0
1
1
1
0
0
1
0
0
1
1
1
0
0
0
0
1
1
0
0
1
0
0
1
0
1
1
1
0
1
1
1
1
1
0
0
1
0
1
1
1
1
1
1
0
1
0
1
1
1
0
0
0
1
0
0
0
1
0
1
0
0
0
0
0
0
0
1
0
1
1
0
0
1
1
0
0
1
1
0
1
0
1
1
0
1
0
1
0
1
0
1
0
0
0
0
1
1
0
1
1
1
1
1
1
1
0
1
1
0
1
1
1
0
0
1
1
0
0
0
0
1
0
1
1
1
1
0
1
0
0
0
1
0
1
0
1
1
1
0
0
0
0
0
1
1
1
1
1
1
1
1
1
1
1
0
0
0
1
1
0
0
1
1
0
1
1
0
0
1
1
1
1
1
0
0
0
1
1
1
1
1
0
0
0
0
1
0
0
1
1
1
0
0
0
1
1
1
1
0
0
0
0
0
1
1
1
0
0
0
1
1
1
1
1
1
0
0
1
0
0
0
1
0
1
0
1
0
0
1
0
0
0
1
0
1
1
0
1
0
0
1
0
0
1
0
0
0
0
1
1
1
0
1
0
1
1
1
0
0
1
0
0
0
0
1
1
1
0
1
0
1
0
0
1
1
1
1
0
0
0
0
0
1
1
1
1
0
0
1
1
1
1
0
1
1
0
1
1
0
1
0
1
1
0
1
0
0
1
1
1
0
1
1
1
1
0
1
0
0
0
0
0
0
0
0
0
0
0
1
1
1
1
1
1
0
1
1
1
0
0
1
0
1
1
1
1
0
1
0
0
0
1
0
1
0
0
1
0
1
0
1
0
0
0
0
1
0
0
1
0
0
1
1
0
1
1
1
0
0
0
1
1
0
0
1
0
0
1
1
0
0
0
1
0
0
1
0
1
0
1
1
1
1
0
0
1
1
0
0
1
1
1
1
1
0
0
1
0
1
0
1
1
1
0
0
0
1
0
0
0
0
1
1
1
0
1
1
1
1
0
0
0
1
1
1
1
0
1
1
0
0
1
0
0
0
1
1
1
0
0
0
0
0
1
0
0
1
0
1
1
1
0
1
1
1
0
1
0
1
1
1
0
1
0
0
1
0
0
0
1
0
1
1
1
1
0
1
0
0
1
1
0
1
0
1
0
0
1
0
0
1
0
1
1
1
1
0
0
0
1
1
1
0
1
1
1
1
1
1
1
1
1
1
1
1
0
1
0
1
0
1
1
1
0
0
0
1
1
0
0
0
1
1
1
1
0
0
1
0
1
0
1
1
0
0
0
1
1
0
1
0
1
0
0
0
0
0
0
1
1
1
1
1
1
1
0
1
1
0
0
0
0
1
0
1
1
0
1
0
0
0
0
1
1
0
1
0
1
0
1
1
0
1
0
1
0
0
1
1
1
0
1
0
0
1
0
1
1
0
0
1
0
0
1
1
1
1
0
1
1
0
0
0
0
1
0
1
1
1
1
0
0
0
1
1
1
1
1
1
0
1
1
1
1
0
1
0
1
0
1
1
1
1
1
1
1
1
1
0
1
1
1
1
0
0
0
0
1
0
1
1
1
0
1
0
0
1
1
0
1
0
1
1
0
1
1
0
0
1
1
1
0
0
1
0
0
1
0
1
1
1
0
0
0
0
1
0
0
0
1
1
0
1
1
1
1
0
1
1
1
0
0
0
1
1
0
1
0
1
1
0
0
0
0
0
1
0
1
0
1
1
1
0
1
1
0
0
1
1
0
0
1
0
1
0
1
0
1
0
1
0
1
1
1
0
1
0
1
1
1
0
0
1
1
1
1
1
1
0
1
1
0
1
0
0
1
1
1
1
1
1
1
0
0
0
0
1
1
0
0
1
1
1
1
0
0
1
1
0
1
1
0
1
1
0
1
1
1
1
0
0
1
1
1
0
1
0
1
1
1
0
1
1
1
1
0
0
0
1
0
0
1
1
0
0
0
0
1
1
0
1
0
1
1
0
0
0
1
0
1
1
0
0
0
1
0
1
0
0
1
0
1
1
0
0
0
1
0
1
1
1
1
0
0
0
0
1
0
1
0
0
1
1
0
1
1
1
1
1
0
0
1
1
1
0
1
0
1
0
0
1
1
0
0
0
1
0
0
1
1
0
0
1
0
1
0
0
0
1
0
0
1
1
1
0
1
0
1
1
1
1
1
0
1
1
1
0
1
1
0
1
1
1
1
0
0
1
0
0
0
1
0
1
1
0
0
0
0
1
0
0
1
1
1
1
1
0
0
0
1
1
1
1
0
1
0
1
0
0
1
1
1
0
0
1
0
0
0
0
0
0
1
0
1
1
1
1
1
1
1
1
0
1
1
1
0
0
1
0
0
1
1
1
1
0
1
1
1
1
0
1
0
1
1
1
0
1
1
0
0
0
0
1
1
1
1
1
1
1
1
1
0
0
0
0
1
0
1
1
1
0
1
0
0
1
1
1
1
1
1
0
1
0
1
1
0
1
1
1
0
1
1
0
1
1
0
1
1
1
0
1
0
1
0
1
0
0
0
1
0
0
1
0
0
1
0
0
0
0
0
0
0
1
0
1
1
1
0
0
0
1
0
0
1
1
0
1
0
0
0
0
1
0
1
1
0
0
0
0
0
1
0
0
0
0
1
1
1
0
1
0
1
1
1
1
0
0
1
1
0
1
1
1
0
1
0
0
1
1
0
1
0
0
0
1
1
0
0
1
1
1
0
1
0
1
1
0
1
1
1
1
0
0
1
0
1
1
0
0
0
1
0
0
1
1
1
0
0
0
1
1
0
0
1
0
0
1
1
0
0
1
1
1
0
0
1
0
1
0
1
1
0
1
1
0
1
1
0
1
1
1
0
1
0
1
1
1
1
1
1
1
1
1
0
1
1
0
0
1
1
1
1
0
1
1
1
1
1
0
1
1
1
1
0
1
1
1
0
0
1
0
1
0
0
0
0
1
0
1
1
0
0
1
1
1
0
1
1
0
1
1
1
1
1
1
1
1
1
0
0
0
0
1
0
0
0
1
0
0
1
1
1
1
0
1
1
1
1
0
1
1
0
0
0
1
1
1
1
1
1
1
1
0
0
0
0
1
0
1
0
1
1
0
0
1
1
1
0
1
1
1
1
0
1
0
0
1
0
1
0
0
0
0
0
1
1
0
1
1
0
1
1
0
1
0
0
1
0
1
0
1
1
1
1
1
1
1
0
0
1
0
0
0
0
1
0
1
0
1
0
1
1
1
0
1
1
0
1
1
1
0
1
1
1
1
0
0
1
0
0
1
1
1
1
1
0
0
1
0
0
0
1
0
0
1
1
0
1
1
0
0
0
0
0
0
0
1
1
1
1
1
1
0
1
1
1
1
0
1
1
1
1
0
1
0
0
1
1
0
1
0
1
1
0
0
0
0
1
1
1
1
1
0
1
0
0
0
1
1
1
1
1
1
1
1
1
0
1
1
1
0
0
0
1
0
1
1
0
1
0
1
0
0
0
1
0
1
1
1
1
1
1
0
0
1
1
0
1
1
1
1
0
1
0
1
1
0
1
0
1
1
1
1
1
1
0
0
1
1
1
0
0
0
1
1
1
1
1
1
0
1
0
0
1
0
1
1
1
0
0
1
1
1
1
0
1
0
0
0
0
0
0
1
1
1
1
1
1
1
1
0
0
0
0
1
1
1
1
1
0
1
1
0
1
0
0
0
0
1
1
1
0
0
0
1
0
1
1
0
1
0
0
0
1
0
1
1
1
0
0
1
1
1
1
0
1
1
1
1
1
1
1
0
1
0
1
1
1
1
0
0
1
1
0
0
1
1
0
1
0
1
1
1
1
1
1
1
1
0
1
1
0
0
0
0
0
1
0
1
1
1
1
1
1
1
1
0
1
1
1
1
1
1
1
1
0
0
1
0
1
0
1
1
0
1
0
0
1
0
1
1
1
1
1
1
0
0
0
1
0
1
1
1
0
1
0
1
0
0
1
0
0
0
1
1
1
1
1
1
1
0
0
1
1
0
0
0
1
1
1
0
1
0
1
0
1
0
1
1
0
1
0
0
0
1
1
1
0
0
1
1
0
1
1
0
0
1
0
1
1
0
0
1
0
1
0
0
0
1
0
1
1
0
1
1
0
1
1
1
1
1
0
1
1
1
0
0
1
0
1
0
1
0
1
0
0
1
1
0
0
1
1
1
0
0
0
1
1
0
1
1
0
1
1
0
1
0
0
1
0
1
1
1
1
1
1
1
1
0
1
1
1
0
0
1
1
1
0
1
0
0
1
0
0
1
0
1
1
1
1
0
1
0
0
0
1
1
1
0
1
1
1
1
1
0
0
0
1
0
1
0
0
1
1
0
1
0
1
1
0
0
0
1
1
1
0
0
0
0
0
1
0
1
1
1
1
1
1
1
0
1
1
0
1
0
0
0
0
0
0
1
1
0
0
1
1
1
1
0
1
0
1
0
1
1
1
0
0
1
1
0
0
1
0
1
0
1
0
1
1
1
1
1
1
0
0
1
0
1
0
0
0
1
0
0
1
0
1
1
1
1
1
1
0
0
1
1
0
1
0
1
0
0
0
0
1
1
1
0
1
0
1
0
1
0
0
0
1
0
1
0
1
0
1
1
1
0
1
1
1
0
0
0
1
0
1
0
0
0
1
1
1
1
1
1
1
1
0
1
1
1
0
0
1
1
0
1
1
1
1
1
1
0
0
0
0
1
1
0
0
1
0
1
1
0
0
1
0
0
1
0
1
1
1
1
0
1
0
1
0
1
0
0
1
1
1
1
1
1
0
0
1
0
0
0
0
0
1
1
1
1
1
1
1
1
1
1
1
0
0
0
0
0
1
1
0
1
0
1
0
1
0
1
0
1
0
0
1
1
0
0
0
0
0
0
1
1
0
0
1
0
0
0
1
1
0
1
1
1
1
0
0
1
1
0
1
0
0
0
1
1
0
1
1
0
0
1
1
1
0
0
0
0
0
1
1
1
1
0
1
0
0
0
1
0
1
1
1
1
1
1
1
0
0
0
1
1
1
1
0
0
1
1
1
1
0
0
1
0
0
0
1
1
1
1
0
1
1
0
1
1
0
0
0
1
1
0
1
0
0
0
1
0
1
1
1
0
1
0
1
0
0
0
0
1
1
0
1
1
1
0
0
1
1
0
0
1
0
1
0
0
1
1
1
1
0
1
1
1
1
1
1
0
0
1
1
1
1
1
1
1
1
1
0
0
1
0
0
1
1
0
0
1
1
0
0
0
1
1
0
0
1
0
1
0
0
1
0
1
1
0
0
1
1
0
1
0
0
0
0
1
1
1
0
1
0
0
1
0
1
1
0
0
1
0
0
0
1
0
1
0
0
1
0
0
1
1
0
0
0
1
0
0
1
1
1
1
0
0
0
0
0
1
1
1
1
1
1
0
1
0
0
0
0
1
1
0
1
1
1
0
1
1
0
1
0
0
0
0
1
0
1
0
1
1
0
0
1
1
1
1
1
1
0
0
0
0
1
1
1
1
1
1
0
1
0
0
1
1
1
1
0
1
1
0
0
1
1
0
1
1
1
1
1
0
1
0
1
1
1
1
0
1
0
1
1
0
0
1
1
0
0
1
0
1
1
0
1
0
1
1
1
1
0
0
1
0
1
1
1
0
1
1
1
1
0
0
1
1
0
0
1
0
0
0
1
0
0
0
0
0
0
1
0
1
1
1
0
1
1
1
1
1
0
0
1
0
1
0
0
0
0
1
0
1
1
0
1
1
0
1
1
1
1
1
0
1
0
1
1
0
0
1
1
1
0
1
0
0
1
0
1
1
1
1
1
0
0
0
1
1
0
1
1
1
1
0
1
0
1
0
1
1
1
1
1
0
1
0
1
1
1
1
1
0
1
1
1
1
1
0
1
1
0
1
1
0
0
1
1
1
0
0
1
0
1
0
1
0
1
1
1
1
1
1
0
1
0
1
1
0
0
0
0
0
1
0
0
1
0
1
0
1
1
1
0
1
1
0
1
1
1
1
1
0
0
1
1
0
1
1
0
0
1
1
0
1
0
0
1
0
1
1
1
1
1
1
1
0
0
1
0
1
1
0
1
0
0
0
1
1
0
1
0
1
0
0
1
1
1
1
1
0
0
0
0
0
1
1
1
1
1
1
0
1
0
1
0
0
1
1
0
0
1
1
0
0
1
1
1
1
0
0
0
0
0
1
0
1
0
1
0
1
0
0
0
0
1
0
0
1
0
1
1
1
1
1
1
1
1
1
1
0
1
1
0
1
0
1
0
0
0
0
1
1
1
0
1
0
1
1
1
1
0
1
1
1
0
1
1
0
0
1
1
1
0
1
0
0
1
0
1
0
1
1
0
0
1
0
1
0
1
1
1
0
1
1
0
0
0
1
1
0
1
0
1
0
0
1
0
1
0
0
0
0
0
1
1
0
0
1
0
0
1
0
0
0
1
0
1
1
0
1
1
0
1
1
0
1
1
1
1
1
1
1
1
0
1
0
0
1
1
0
0
1
1
0
1
1
1
0
1
0
0
1
0
1
0
1
0
1
1
1
0
0
1
0
0
1
1
1
0
0
1
0
0
1
0
0
0
0
0
1
1
1
0
0
1
0
1
1
0
0
1
1
1
1
1
1
1
1
0
1
0
1
0
1
0
0
1
1
1
1
1
1
1
1
1
0
0
1
1
1
1
1
1
0
0
1
1
1
1
0
0
0
1
1
0
0
1
1
0
1
0
0
1
0
1
1
1
1
0
1
0
1
0
1
0
0
0
0
1
0
1
1
0
0
0
1
1
1
1
0
0
0
1
1
1
1
0
1
0
1
0
1
1
1
0
0
0
0
0
1
1
1
0
1
0
0
0
0
0
1
0
1
1
1
0
0
0
1
0
1
1
1
0
1
1
1
1
0
1
0
0
1
1
1
1
1
0
1
1
1
0
0
1
1
1
1
1
0
0
0
1
1
1
0
0
1
1
1
0
1
1
1
1
1
0
0
1
1
1
1
1
1
0
1
1
1
0
1
1
0
1
0
0
1
0
0
0
1
1
1
1
0
0
1
0
1
1
1
0
1
1
0
1
0
0
1
1
1
1
0
0
1
1
1
0
1
0
1
0
0
0
1
1
0
0
1
0
1
1
0
1
1
1
0
0
1
1
1
1
1
1
0
1
0
0
1
1
0
0
0
0
1
0
1
0
0
1
1
0
0
0
1
1
0
1
1
0
0
1
0
0
1
1
1
0
0
1
1
0
1
1
1
0
1
1
1
1
0
1
0
1
1
0
1
0
0
0
1
1
1
1
1
1
1
1
0
1
0
1
1
0
1
0
1
0
1
1
0
1
1
1
0
0
1
1
0
0
1
1
1
0
0
1
1
1
1
0
1
0
0
0
0
0
1
1
1
0
0
1
0
0
0
1
1
1
0
1
1
0
1
1
1
1
1
1
0
0
0
1
1
1
1
1
0
0
0
1
1
1
0
0
1
1
1
0
1
1
0
0
0
0
1
1
0
1
0
0
1
1
0
1
0
1
0
0
1
0
1
0
0
1
1
1
0
0
1
0
1
1
1
0
1
0
1
1
0
0
0
1
1
1
1
0
0
0
0
0
0
0
1
0
0
1
1
1
1
1
1
1
1
0
1
1
0
1
0
1
0
0
1
0
0
0
0
1
0
0
0
0
0
1
0
0
0
1
1
0
1
1
1
0
1
0
1
0
0
1
1
1
0
1
0
1
1
1
1
1
0
1
1
1
1
0
1
1
0
0
1
1
0
1
1
1
1
1
1
1
0
1
1
0
1
0
0
0
1
1
1
1
0
0
1
1
1
0
0
0
1
1
1
1
1
0
1
0
0
1
1
0
0
0
1
0
1
0
1
1
0
0
0
1
1
0
0
0
1
0
0
0
1
1
1
0
0
1
1
1
0
0
1
1
0
1
0
0
1
1
0
0
1
1
1
1
0
0
0
1
1
1
1
1
0
0
1
0
0
1
1
1
1
1
1
1
1
0
1
0
0
1
1
1
1
0
1
0
0
1
1
1
1
0
1
1
0
0
1
1
1
1
1
1
1
0
0
0
0
0
1
1
0
0
0
0
0
0
1
0
1
0
0
1
1
1
1
0
1
1
1
1
0
0
1
0
1
1
0
1
0
0
0
1
1
0
0
1
1
0
1
1
1
1
1
0
0
0
0
0
0
1
1
0
1
0
0
0
1
0
1
1
1
1
0
1
1
1
1
1
1
1
0
1
0
1
1
0
1
1
1
0
1
1
1
0
0
1
1
1
0
0
1
0
1
1
0
1
1
1
1
0
1
0
1
1
1
1
1
0
1
0
1
0
1
0
0
0
0
0
1
0
1
0
1
1
1
0
1
0
0
1
0
0
1
1
0
0
1
0
1
0
1
0
0
0
1
1
1
0
1
1
1
0
1
0
1
0
1
1
1
0
0
0
1
1
0
1
0
1
1
1
0
1
0
1
1
1
0
1
0
0
0
1
0
0
1
0
1
0
0
1
1
0
1
0
1
1
1
0
0
1
1
0
0
1
0
0
1
1
0
0
1
1
0
0
0
1
0
1
0
1
1
1
0
0
0
0
0
1
1
1
1
1
1
1
1
1
1
1
1
1
0
1
1
0
1
1
1
1
0
1
1
1
1
1
0
0
0
1
1
0
0
1
1
1
1
0
0
1
0
1
0
0
1
1
0
1
1
0
0
1
0
0
1
0
1
1
1
1
0
0
1
1
1
1
1
1
1
0
0
1
1
1
1
1
1
1
0
1
1
0
0
0
1
0
1
0
1
0
1
1
1
1
0
1
0
1
0
1
1
1
0
0
0
1
1
1
1
1
1
1
1
0
1
0
0
1
1
1
0
1
1
1
0
1
0
1
0
1
1
0
1
1
1
1
1
1
1
1
1
0
0
0
0
0
0
0
0
0
1
1
1
0
1
0
0
0
1
0
1
1
1
0
0
0
1
0
0
1
1
0
1
1
0
1
0
0
1
0
0
1
1
1
0
1
1
1
1
1
0
1
0
0
0
0
1
0
0
0
1
0
1
1
1
1
0
0
0
1
1
0
0
1
1
1
1
1
1
1
0
1
0
0
0
0
0
0
0
0
0
0
0
0
1
0
1
1
0
1
1
0
0
1
1
0
0
1
0
1
0
1
1
0
1
0
0
1
1
1
0
1
1
0
1
1
1
1
0
1
1
0
1
1
1
0
1
0
1
0
1
0
0
0
1
1
1
0
1
0
0
0
1
0
1
1
0
1
0
1
1
1
0
1
1
0
0
1
0
1
1
0
1
1
0
1
1
1
1
0
0
1
1
1
0
0
1
1
1
1
1
0
0
1
0
0
1
1
1
0
1
1
0
0
1
1
1
0
1
1
1
0
0
1
0
1
0
1
0
0
0
1
0
1
0
1
1
0
1
0
0
0
1
1
1
1
1
1
0
1
1
1
1
0
1
1
0
1
0
0
1
0
0
0
1
0
0
0
0
1
1
0
1
1
1
0
1
1
1
1
0
0
1
1
0
1
1
1
1
0
1
0
0
0
0
1
1
0
0
0
1
1
1
1
0
1
1
1
1
1
0
0
1
0
0
0
1
1
1
1
0
0
0
1
1
0
1
0
0
0
0
1
0
1
1
0
1
0
1
0
1
0
1
1
1
1
0
1
1
1
0
1
1
1
0
0
1
1
1
1
1
1
0
0
0
0
1
0
1
1
1
1
1
0
0
1
0
1
0
1
0
0
1
0
0
1
1
1
0
1
0
1
1
1
1
0
0
1
1
0
1
1
0
0
0
1
0
1
0
0
0
0
0
1
1
0
1
1
0
1
0
0
1
0
1
0
1
0
1
1
1
0
1
1
1
0
1
1
0
1
1
1
0
1
0
0
1
0
0
0
0
0
0
0
0
0
1
1
1
0
0
1
1
1
1
1
1
0
0
1
0
1
1
0
0
1
1
1
0
1
1
0
1
0
0
1
1
0
1
1
1
1
1
0
0
0
1
1
1
1
1
1
0
0
1
1
1
1
1
0
0
0
1
1
1
0
1
1
0
0
0
1
1
0
0
1
0
0
1
1
1
1
1
1
1
1
1
1
1
1
0
0
1
1
1
0
0
1
1
1
1
1
1
1
1
1
0
1
1
1
1
0
0
1
1
1
1
1
0
1
0
0
0
0
1
0
1
0
0
0
0
1
1
1
0
0
1
1
1
1
1
1
1
0
0
0
1
1
0
1
1
0
1
1
1
0
0
1
0
0
0
0
1
0
1
0
1
1
1
0
1
1
1
1
1
1
0
0
1
0
0
0
1
0
1
0
0
1
0
0
0
1
0
1
0
0
0
0
1
0
1
0
1
1
1
0
1
0
1
0
0
1
1
0
1
1
1
1
1
1
0
0
0
0
0
1
0
0
1
1
0
1
1
1
1
0
0
0
1
1
0
1
1
0
1
1
0
0
0
1
1
1
1
0
1
0
0
1
0
1
0
1
0
1
1
1
0
1
1
0
0
1
1
0
1
0
1
1
1
1
1
1
0
0
1
1
0
1
1
1
0
1
0
0
0
1
0
1
1
1
1
0
1
0
1
0
1
0
0
0
0
0
0
1
1
0
1
1
1
0
1
0
0
1
0
1
0
1
0
0
1
0
0
0
1
1
0
1
1
1
0
0
0
1
0
1
0
0
1
1
0
1
0
1
1
1
0
0
1
1
0
0
0
1
0
1
0
0
0
1
1
0
1
1
1
1
0
1
1
0
1
1
0
0
1
0
0
1
0
0
1
1
0
1
1
0
0
0
1
0
0
0
1
1
1
1
1
0
0
0
0
1
1
0
1
1
1
1
0
1
1
1
1
1
1
0
0
0
0
0
0
0
1
0
1
0
0
0
1
1
0
1
0
1
1
1
1
1
1
0
0
0
0
0
0
1
0
1
0
0
1
1
0
0
0
0
1
0
1
1
1
0
0
1
0
1
1
1
1
1
0
0
0
1
1
1
1
1
1
1
1
1
0
0
1
0
1
1
1
1
0
1
0
0
0
1
0
1
1
0
0
1
1
1
1
1
0
0
1
1
1
1
0
0
1
0
1
0
1
1
1
0
1
1
1
0
0
1
1
0
1
1
0
0
1
0
0
0
1
0
0
0
0
1
1
1
0
1
1
0
1
0
0
1
0
1
1
0
1
0
0
0
0
1
0
1
0
1
1
1
1
0
0
0
1
1
0
0
1
0
0
1
1
1
1
0
1
0
1
1
0
1
1
0
1
0
1
1
0
1
0
1
0
0
1
0
0
0
1
1
1
0
1
0
0
1
0
1
1
1
1
1
0
1
0
1
0
1
0
1
1
1
1
1
1
1
0
1
1
0
0
0
0
1
1
0
0
0
1
1
0
1
0
0
0
0
0
1
0
1
1
1
0
1
0
0
0
0
0
0
0
1
0
1
1
1
1
1
0
0
0
1
0
1
0
0
1
0
1
0
0
1
1
1
0
1
1
0
0
0
0
1
1
1
0
1
1
0
0
1
1
0
0
0
0
1
1
0
0
1
1
1
1
1
1
1
1
1
1
0
1
0
1
0
0
1
0
1
0
0
1
0
0
1
0
1
1
1
1
0
0
1
1
1
1
1
1
0
0
0
1
1
0
1
0
0
0
0
1
1
1
1
1
0
0
1
0
1
1
1
0
1
1
1
1
0
0
1
0
1
1
0
0
1
1
1
0
0
0
1
1
1
0
1
1
1
0
1
1
0
0
0
1
1
1
0
1
0
1
1
0
0
1
1
1
1
0
1
0
1
1
1
0
1
0
1
1
0
0
1
0
0
0
0
0
1
0
1
0
1
1
0
0
0
1
0
1
1
1
0
1
0
0
1
0
1
0
0
1
1
1
0
0
1
0
0
1
1
0
1
0
0
1
0
1
0
0
1
1
0
1
1
1
0
1
1
1
1
1
0
0
1
0
1
0
1
0
1
0
1
1
0
1
0
1
1
0
1
1
1
1
0
0
1
1
1
0
1
1
1
1
0
1
0
1
0
1
1
0
1
1
1
0
0
0
1
1
1
0
0
1
0
1
0
1
1
0
1
1
0
0
0
0
0
1
1
1
1
0
1
0
1
1
1
1
1
1
0
1
1
0
0
0
1
1
1
1
0
1
0
1
0
1
1
1
0
1
1
0
0
0
0
0
0
1
0
1
1
0
1
1
0
0
1
0
1
1
1
1
1
1
0
1
1
1
1
0
1
0
1
1
0
1
1
1
1
0
0
0
0
1
1
1
1
1
0
0
0
0
1
0
1
0
0
1
0
1
1
1
0
1
0
0
1
1
0
1
1
1
1
0
0
0
0
1
0
0
0
1
0
0
1
1
1
1
1
0
1
0
1
0
0
0
1
1
1
1
1
0
1
0
1
0
1
0
0
1
1
1
1
1
0
1
1
1
1
0
1
1
0
0
1
0
0
0
0
1
1
1
1
0
0
1
1
0
1
0
1
1
0
1
1
1
0
1
0
1
0
1
1
1
0
1
1
0
1
0
0
0
0
0
0
0
1
1
0
0
1
1
1
1
0
1
1
0
1
0
1
1
1
0
0
0
0
0
0
1
0
0
0
0
0
1
1
0
1
1
0
1
1
0
1
1
0
0
1
1
0
1
1
0
0
1
1
1
1
1
1
0
1
0
0
1
1
0
1
0
1
1
1
0
1
0
1
1
0
1
1
1
1
1
1
0
1
1
1
0
0
1
0
0
1
1
0
0
0
0
1
0
1
0
1
0
0
1
0
1
1
0
1
1
1
1
1
1
1
1
0
0
1
0
1
0
1
0
1
0
0
0
0
1
0
0
1
1
0
1
1
0
1
1
0
0
1
0
0
0
1
0
1
1
0
1
1
1
0
1
1
1
0
0
0
1
1
1
0
1
0
0
0
1
0
1
1
0
1
1
1
0
0
0
1
0
1
0
0
1
1
0
0
1
1
1
0
1
0
0
0
0
1
0
0
0
1
0
1
0
1
0
1
1
0
1
0
0
0
0
0
0
0
0
0
0
1
1
0
1
1
0
0
1
1
1
0
1
0
1
1
0
0
0
0
0
0
0
0
0
1
1
1
1
1
1
0
1
1
1
1
0
0
1
0
0
1
1
0
0
1
0
0
0
0
0
1
0
0
0
1
1
0
0
0
1
0
1
1
1
0
1
0
1
1
1
0
0
0
1
1
0
0
1
0
1
1
0
1
0
1
1
0
1
1
1
0
1
1
1
1
0
0
1
0
1
1
0
0
0
0
0
1
1
0
0
1
1
1
1
0
1
1
0
1
1
0
1
1
0
0
1
1
1
0
0
1
1
1
0
0
0
1
1
0
1
1
0
0
0
1
1
0
1
0
1
1
0
1
1
1
0
1
1
0
1
0
0
0
0
1
0
0
0
0
0
1
0
1
0
1
1
1
1
0
0
1
1
1
0
1
1
1
0
1
0
1
1
1
1
0
0
0
0
1
1
1
1
1
0
1
1
1
0
1
0
1
1
0
0
1
1
1
1
1
0
0
1
1
1
0
1
1
1
1
0
0
1
0
1
1
1
1
0
0
1
0
1
1
0
1
1
1
1
1
1
0
0
0
0
0
1
1
0
0
0
1
0
1
0
1
1
0
1
1
1
0
0
1
0
1
1
0
1
1
1
0
1
1
0
0
1
1
0
1
1
1
1
1
1
0
0
1
1
1
1
1
0
0
1
0
0
0
1
0
0
1
0
1
1
1
0
1
1
0
0
1
0
0
1
1
1
0
1
1
0
1
0
1
0
1
1
1
1
0
0
0
0
1
1
1
1
0
0
1
1
1
0
1
0
1
1
1
0
0
0
0
0
1
0
1
1
1
0
1
1
1
0
1
1
0
1
1
1
1
1
0
0
1
1
0
0
0
0
1
0
1
1
0
1
1
0
1
1
0
1
0
0
1
1
1
0
1
0
1
0
1
1
1
0
0
0
1
1
1
0
0
0
1
1
1
0
1
1
0
1
1
0
1
1
1
0
1
1
1
1
1
0
1
0
0
0
1
1
0
0
0
0
1
1
0
1
1
1
1
1
1
1
1
1
1
0
0
1
0
1
1
1
0
1
0
0
1
0
0
0
1
1
0
1
0
1
0
0
1
1
1
0
0
1
0
1
1
1
1
1
0
0
1
1
0
1
0
0
0
0
0
1
0
1
0
0
1
1
0
0
0
1
0
0
1
1
0
1
0
1
1
0
0
1
1
1
0
1
1
1
0
1
0
1
0
1
1
0
1
0
1
1
1
1
0
0
1
1
0
0
1
1
0
0
0
0
0
0
0
0
0
1
0
1
1
0
1
1
0
1
0
0
1
1
0
1
0
0
1
1
0
0
1
1
1
1
0
1
0
0
1
0
1
0
0
0
1
1
1
1
0
0
0
0
1
0
0
1
0
0
1
1
0
0
1
0
1
1
0
0
0
1
1
0
1
1
1
0
1
1
0
0
1
0
1
0
0
1
1
1
1
1
1
1
1
1
1
0
0
1
1
0
0
1
0
1
1
0
0
1
1
1
0
1
1
1
1
1
0
0
1
1
0
1
0
0
1
1
0
1
1
1
1
0
0
1
0
0
1
0
1
1
0
0
0
1
1
1
1
1
1
1
1
1
1
1
0
1
1
1
1
1
0
0
1
1
1
1
0
1
0
1
1
0
0
0
1
0
1
1
1
1
1
0
0
0
1
1
1
1
0
0
0
1
0
1
1
1
1
0
1
0
0
0
1
0
1
0
0
1
1
0
0
1
1
0
0
0
0
1
1
1
0
1
1
1
1
1
1
1
1
1
1
1
0
0
1
0
0
0
0
0
0
0
0
0
0
1
0
0
0
1
0
0
1
0
0
1
1
1
0
0
1
1
1
0
1
0
1
0
1
1
1
0
0
1
1
1
1
0
1
1
1
0
1
0
0
1
1
0
0
0
1
0
0
1
0
1
0
0
0
0
1
0
0
1
0
0
0
1
0
1
1
1
1
0
1
0
0
0
1
1
1
1
0
0
1
1
0
1
0
0
1
0
1
1
1
1
0
0
0
0
0
1
1
1
1
1
1
0
1
1
1
0
1
0
1
0
1
1
1
0
0
1
0
1
1
0
0
0
0
1
0
0
1
1
0
0
0
1
1
1
1
1
0
0
0
0
1
1
1
1
1
0
1
0
1
1
1
1
0
0
0
1
0
0
0
0
0
0
1
0
1
0
0
1
0
0
0
0
0
1
0
1
1
1
1
1
1
0
0
1
1
0
1
0
1
0
0
1
1
1
1
1
1
1
1
0
1
1
0
1
1
1
0
1
1
1
1
0
0
1
0
1
1
0
0
1
0
1
1
0
1
1
0
0
1
1
0
1
0
1
1
0
1
0
0
0
1
1
1
1
0
1
1
0
1
0
1
1
0
0
0
0
1
0
0
0
0
1
0
0
1
1
1
0
1
1
1
0
0
1
1
0
1
0
1
0
0
1
0
1
1
0
0
1
1
1
1
1
0
0
1
1
1
0
1
0
1
1
1
1
1
0
1
1
1
1
0
0
0
1
0
1
0
1
1
0
1
1
0
0
1
0
1
1
1
0
1
1
0
0
1
0
1
1
1
1
1
0
1
0
1
1
1
0
0
0
0
0
0
1
0
1
1
0
0
1
1
0
1
0
0
1
1
0
0
1
0
1
1
1
1
1
1
1
0
1
1
0
1
1
0
0
1
1
1
0
0
0
0
1
0
0
0
0
1
1
0
1
0
0
0
0
1
1
1
1
0
0
1
1
0
0
0
0
1
1
0
1
1
1
0
1
0
1
0
0
1
1
1
0
1
1
1
0
0
1
1
0
0
0
1
0
1
1
1
0
0
0
1
0
1
1
0
0
0
0
1
0
0
0
0
0
1
0
1
1
0
1
1
0
0
1
1
1
0
0
1
0
1
1
0
1
1
0
1
1
1
0
1
0
0
1
1
0
1
0
1
1
1
1
1
0
0
1
1
0
1
1
0
1
1
1
1
0
1
0
1
0
0
0
1
0
0
0
0
0
1
0
0
1
0
1
1
1
0
1
1
0
0
1
0
1
1
0
1
0
1
1
1
0
1
1
1
1
1
0
1
1
0
1
0
1
0
0
1
1
0
0
1
1
0
1
1
0
0
0
0
1
1
0
0
1
1
0
0
1
0
0
1
0
0
1
0
1
1
0
0
0
1
1
0
0
1
1
1
0
1
0
1
1
1
0
1
1
1
1
1
0
0
1
1
0
1
1
0
0
1
1
0
0
0
1
1
1
1
1
1
1
1
0
1
1
1
1
1
1
1
1
1
0
1
0
0
1
1
0
1
0
1
1
0
0
0
1
1
1
1
0
0
1
0
1
1
1
0
1
1
0
1
1
1
0
0
0
1
1
1
1
0
0
0
0
1
0
0
1
0
1
1
1
0
1
1
1
0
1
1
0
0
1
0
1
1
1
0
1
1
0
0
1
0
0
1
0
1
0
1
1
1
0
0
1
1
0
0
0
1
0
1
0
0
0
1
1
0
0
0
1
0
0
0
0
1
0
1
0
0
0
1
0
1
0
1
1
1
0
1
0
0
0
0
0
1
1
1
0
1
1
0
1
0
0
0
1
0
1
0
1
0
0
1
1
0
0
0
0
0
0
1
0
1
0
0
0
0
0
0
1
0
1
0
0
1
0
1
0
1
0
1
0
1
0
0
1
0
1
0
0
1
1
0
1
1
1
0
0
1
0
0
0
1
0
1
1
0
0
1
1
1
1
1
0
1
0
1
0
0
0
1
0
1
1
1
1
1
1
1
1
0
1
1
1
0
0
1
0
0
1
0
1
1
1
0
0
0
1
0
0
0
0
1
1
0
1
0
1
1
0
1
0
0
0
0
0
0
1
0
0
0
1
1
0
1
1
1
1
1
0
1
1
1
0
0
1
1
1
1
0
1
0
1
0
0
1
0
1
1
1
0
0
0
0
1
1
0
0
1
0
1
1
1
1
1
0
1
0
1
0
0
1
0
0
1
1
1
0
1
0
0
1
1
0
0
1
1
0
0
1
0
1
1
0
1
1
1
0
1
1
1
1
1
0
0
1
0
1
1
1
1
1
1
1
1
1
0
1
0
0
0
0
1
1
1
1
0
0
1
0
1
1
0
1
1
1
1
1
1
1
1
0
0
1
1
0
0
0
1
0
1
1
0
1
0
0
0
0
0
0
1
1
1
1
0
0
1
1
1
1
1
1
1
0
0
0
0
1
1
1
1
1
0
0
0
0
1
0
1
1
0
0
0
1
1
1
0
0
1
1
1
0
0
1
0
1
0
0
1
1
1
1
0
1
1
0
1
1
0
1
0
0
1
1
0
1
1
1
1
0
0
0
1
0
1
0
1
0
1
1
1
1
0
1
1
0
0
1
1
0
1
1
1
1
1
0
0
1
0
0
0
1
1
1
0
0
1
1
1
0
1
0
1
0
0
0
0
0
1
0
1
1
1
1
1
1
1
1
1
0
0
0
1
1
0
1
0
0
0
0
0
0
1
1
1
0
0
0
1
1
0
0
0
1
0
0
1
0
0
1
0
0
0
1
0
0
1
0
0
0
0
1
0
1
1
1
1
0
1
0
1
1
0
1
0
1
0
1
0
0
1
1
1
0
1
1
0
0
0
0
1
1
1
0
1
0
1
1
0
1
0
1
1
0
1
1
1
0
0
1
0
0
1
0
1
0
0
1
1
1
0
0
0
1
0
1
1
1
0
1
1
1
0
1
0
1
1
1
0
0
1
1
1
1
1
1
0
0
1
1
0
1
0
1
0
0
0
0
1
0
0
0
0
1
0
1
1
0
0
1
0
0
1
1
0
1
0
0
0
1
1
1
0
0
0
1
1
1
1
1
1
0
0
0
1
0
1
1
1
0
0
0
0
1
0
0
1
1
0
0
0
0
0
1
1
1
1
0
0
0
1
1
1
1
1
0
1
0
1
0
1
0
0
0
1
0
1
1
1
0
1
1
0
1
1
0
1
0
0
0
1
1
1
1
1
1
1
0
1
1
0
1
1
1
0
1
1
0
1
0
1
1
0
0
0
0
1
1
0
1
1
1
1
0
0
0
1
1
0
0
0
1
0
1
0
1
1
1
0
0
1
1
0
1
0
1
1
1
1
1
1
0
0
0
0
0
1
1
0
0
1
0
0
1
0
0
1
1
0
0
1
1
1
0
1
0
1
0
1
0
1
1
0
0
1
1
1
0
1
1
1
0
0
1
1
1
0
0
0
0
0
1
1
0
1
0
0
1
1
0
1
0
0
1
0
0
1
1
1
1
0
1
0
0
1
0
0
1
0
0
0
1
1
1
0
1
1
1
0
0
1
1
0
1
1
1
1
0
1
1
0
0
0
1
0
0
1
1
1
1
1
0
1
0
1
1
0
0
0
1
0
0
0
1
0
1
1
0
1
0
1
1
0
0
1
1
1
1
1
0
0
1
1
1
0
0
0
1
1
0
0
1
0
0
1
1
0
1
1
1
1
1
1
0
1
1
0
1
1
1
1
1
0
0
0
0
1
1
1
1
0
1
1
0
0
1
1
1
0
0
0
0
1
1
1
0
0
1
1
0
0
1
1
0
1
0
0
0
0
1
1
0
0
0
1
0
0
1
1
0
1
1
1
1
0
0
1
0
1
1
0
0
1
0
1
1
0
0
0
1
1
1
0
0
0
0
1
0
1
1
0
1
0
1
0
0
1
1
1
0
0
0
0
0
1
1
1
1
1
1
0
1
0
1
0
1
0
1
1
1
0
1
1
0
0
1
0
0
1
1
0
1
1
1
1
1
1
1
1
1
1
0
0
0
1
1
1
0
0
1
1
1
1
1
1
0
1
0
0
1
0
0
1
1
1
1
0
1
1
1
1
0
1
1
1
1
0
0
1
0
0
0
0
0
1
0
1
1
1
0
0
0
1
1
0
0
1
0
0
1
1
1
0
1
0
0
1
0
0
0
0
1
1
0
1
0
1
0
1
1
1
1
0
1
1
1
1
1
0
1
0
1
1
1
1
0
1
0
0
1
1
1
0
0
1
0
1
1
1
0
0
0
0
1
1
1
0
1
0
1
0
0
0
1
0
1
1
0
1
1
0
0
1
0
1
1
0
0
1
1
1
0
1
1
0
1
0
0
0
0
1
1
0
0
0
1
1
1
1
1
0
1
0
1
0
1
1
0
1
1
1
0
1
1
1
1
1
1
1
0
0
1
0
0
0
1
1
0
1
0
1
0
0
1
0
1
1
0
0
1
1
1
0
0
0
0
0
1
0
0
1
1
0
1
1
1
1
1
1
0
1
1
1
1
0
1
1
1
1
1
1
0
1
1
1
1
0
0
0
0
1
0
1
0
1
1
1
0
0
1
0
1
1
1
1
0
1
1
1
0
1
0
1
1
0
0
1
1
1
1
0
0
1
1
1
0
1
1
1
1
0
1
1
1
1
1
1
0
0
0
0
1
0
0
0
0
1
0
0
1
0
1
1
1
0
1
0
1
0
1
0
0
1
0
0
1
0
0
1
1
1
1
1
1
0
0
0
0
1
0
1
0
1
0
1
0
0
1
0
0
1
1
0
1
1
1
1
1
0
0
1
0
1
0
1
1
1
0
0
1
1
1
0
1
1
1
0
0
1
1
0
1
0
0
0
0
0
1
1
1
1
0
0
1
0
0
1
0
1
1
1
1
1
0
1
1
0
1
1
0
1
1
1
0
0
0
1
0
0
1
0
1
0
1
1
0
1
1
0
1
1
1
0
1
1
0
1
0
1
1
1
0
1
0
1
1
1
0
0
0
0
1
1
0
0
0
0
1
0
1
0
0
1
1
0
1
1
1
0
1
1
1
0
0
1
0
1
1
0
1
1
1
0
0
1
0
1
1
1
0
0
1
1
1
1
1
1
0
0
0
1
1
0
0
0
0
0
0
1
1
0
1
1
1
1
0
0
0
0
0
1
1
1
0
0
0
1
1
1
1
1
1
1
1
0
1
0
0
0
1
1
0
1
0
1
1
1
1
1
1
0
0
1
1
0
0
1
1
0
1
0
1
1
1
1
1
0
0
1
1
0
1
1
1
0
1
0
1
1
1
1
0
1
0
0
1
1
1
1
0
0
1
1
1
0
0
1
1
1
1
0
1
1
0
1
1
1
0
1
1
1
1
1
1
0
1
1
1
0
1
1
1
1
1
0
1
0
1
0
0
1
1
1
0
1
1
0
0
1
0
1
0
0
1
1
1
0
0
1
1
1
1
1
1
0
1
1
0
1
1
0
0
1
0
1
0
1
0
1
1
0
1
0
0
0
0
1
1
1
1
1
0
0
1
1
0
1
1
1
0
1
1
1
1
0
1
1
1
1
1
1
0
1
1
0
0
1
0
1
1
1
1
0
0
0
1
0
1
0
1
0
1
1
0
1
0
1
1
1
0
1
1
1
0
0
0
1
0
0
1
1
0
0
0
1
0
1
1
0
0
1
0
1
0
1
1
0
1
1
0
0
1
1
0
1
1
1
0
0
1
0
0
1
1
0
1
0
1
0
0
0
1
1
0
1
0
1
1
1
1
0
1
1
1
1
1
0
0
1
1
0
0
0
1
1
0
0
0
1
1
1
0
0
1
0
1
0
0
1
0
0
0
1
0
1
0
1
1
0
1
1
1
1
0
0
0
1
1
1
1
1
1
1
0
0
1
0
0
0
1
0
1
1
1
0
1
1
1
0
0
1
1
1
0
0
1
0
1
1
1
0
0
0
1
0
0
1
1
1
0
1
0
1
1
1
1
0
1
0
0
0
1
1
0
1
1
0
0
1
0
1
0
0
0
0
0
0
1
1
0
1
1
1
1
0
0
1
0
0
0
1
1
1
1
0
0
0
0
0
0
0
0
0
1
1
1
1
1
0
1
1
0
1
0
1
0
0
0
1
1
1
1
1
0
0
1
1
1
0
1
0
1
0
0
0
1
1
0
1
0
0
1
1
1
0
0
1
1
1
0
1
1
1
0
0
1
0
1
0
1
0
1
1
0
1
1
1
1
1
1
0
1
1
0
0
0
1
1
1
0
1
1
1
0
0
0
1
0
1
1
0
0
1
1
1
1
1
1
1
1
1
1
0
0
0
0
1
0
0
0
1
1
1
1
0
1
0
1
1
0
1
0
0
0
0
1
1
1
0
1
1
0
1
0
0
1
1
0
0
0
1
1
1
1
1
0
0
1
1
1
0
0
1
1
0
0
1
0
1
1
0
0
0
1
0
1
1
0
1
0
0
1
1
1
1
1
1
1
1
1
1
0
1
0
0
1
0
0
1
0
1
0
1
0
1
0
1
1
0
1
1
1
0
0
0
0
0
0
1
1
1
1
1
0
0
1
1
1
0
1
1
1
1
1
1
0
1
1
1
1
1
1
1
1
1
0
0
1
1
0
0
1
0
1
0
0
1
0
0
1
1
1
1
1
0
1
0
0
1
0
1
0
0
1
0
0
0
0
0
0
1
0
1
0
1
0
0
1
0
1
0
1
0
1
1
1
0
0
1
1
1
1
0
0
0
1
0
0
1
1
0
0
1
0
0
1
1
0
1
0
0
1
1
1
1
0
0
1
1
1
0
0
1
0
1
1
0
1
1
1
1
0
1
0
0
1
0
1
1
0
1
1
1
0
1
1
0
0
0
0
1
0
1
1
0
1
0
1
1
1
0
0
1
1
0
0
1
1
1
1
0
0
0
0
0
0
0
1
0
1
1
1
0
1
1
1
0
1
1
1
0
0
1
1
1
1
1
0
1
0
0
0
1
1
1
1
0
1
1
0
0
0
0
1
0
0
1
0
0
0
1
1
1
0
0
1
0
0
1
0
1
1
1
1
1
1
0
1
1
0
1
0
0
1
0
0
0
1
0
1
1
1
0
0
1
0
1
1
1
1
0
0
0
0
1
0
0
1
1
0
0
1
1
1
1
0
1
1
0
0
0
0
0
0
1
0
1
1
1
0
0
1
0
0
1
1
1
0
1
1
1
1
1
0
1
1
0
1
0
1
1
0
1
0
0
0
1
0
0
0
1
0
1
1
1
1
0
0
0
1
1
1
1
0
0
1
1
0
1
1
0
1
0
0
1
1
1
1
0
1
0
0
1
0
1
1
1
0
0
1
0
0
1
1
0
0
0
0
0
0
1
1
0
1
0
0
0
0
0
0
1
0
0
0
1
0
1
0
1
0
0
0
0
1
1
1
1
1
1
0
1
0
0
0
0
0
1
1
1
1
1
1
0
0
0
1
1
1
0
1
1
0
0
1
1
1
1
1
1
1
1
1
0
0
1
1
1
1
1
0
0
1
0
1
0
0
1
0
0
0
1
0
0
1
1
1
0
0
1
1
0
1
1
1
0
1
0
1
0
1
1
1
0
0
0
1
0
1
0
1
1
0
1
0
0
0
0
1
1
1
1
1
0
1
1
1
0
0
0
0
1
1
1
0
1
0
1
1
1
0
1
0
0
1
0
0
1
0
0
0
0
0
1
0
1
1
1
1
1
0
0
0
0
0
0
1
1
1
1
1
0
0
1
0
0
1
1
1
0
0
1
0
1
0
1
1
0
1
0
1
1
1
1
1
0
0
1
0
0
0
1
1
1
0
1
1
0
0
1
1
1
0
0
1
1
1
0
1
0
0
0
1
0
0
0
0
1
1
1
0
1
0
0
0
0
1
0
0
1
1
0
0
0
1
0
1
1
0
1
0
0
1
0
0
1
0
1
1
1
1
1
1
1
1
1
1
0
1
1
1
0
1
0
0
0
0
1
0
0
0
0
0
0
0
0
1
1
1
1
1
1
1
0
1
1
0
1
0
1
0
1
0
1
1
0
1
1
0
0
0
1
1
0
0
1
0
1
0
0
0
1
1
1
1
1
1
1
0
0
0
1
0
1
0
0
1
0
1
1
0
0
1
1
1
1
0
0
0
0
1
0
1
1
1
1
1
1
1
1
0
1
1
0
1
1
1
1
0
0
0
1
0
1
1
1
0
1
0
0
0
1
1
0
1
1
0
1
0
1
1
0
0
0
1
0
0
1
0
0
1
0
0
1
0
1
1
1
1
0
1
0
1
1
1
1
1
0
1
1
1
0
1
1
1
0
1
1
0
0
1
1
0
0
0
1
0
0
1
1
0
1
0
1
0
1
1
1
1
1
0
0
1
1
1
0
1
1
0
1
1
1
0
1
0
0
0
1
1
1
0
0
1
0
1
0
1
1
0
0
0
0
1
0
1
0
1
1
0
1
1
0
1
0
1
1
1
0
1
0
1
1
1
1
1
0
1
1
1
1
1
1
0
0
1
0
1
1
1
0
1
1
0
1
1
0
1
0
0
0
0
1
0
0
1
1
0
0
1
1
0
0
1
0
0
0
1
1
0
1
1
1
0
0
1
1
1
0
1
1
1
1
1
1
1
1
1
1
0
1
1
0
1
1
0
1
0
1
1
1
1
1
0
0
1
1
1
1
1
1
1
1
1
1
1
1
1
1
0
1
1
0
1
0
0
1
1
1
1
0
1
1
0
0
0
0
1
1
0
0
0
1
1
0
1
1
1
1
1
0
0
0
1
1
1
1
0
1
1
1
0
0
0
0
0
0
1
1
1
0
0
1
1
0
1
1
1
0
1
1
1
1
0
0
1
1
0
0
1
0
1
0
0
0
1
0
0
1
1
1
1
1
0
1
0
0
0
0
0
1
0
1
0
1
0
1
1
1
0
1
1
0
1
0
1
0
1
0
0
0
0
0
1
0
0
1
1
1
0
0
0
1
1
0
1
1
1
0
0
1
0
0
0
0
0
1
1
0
1
1
0
1
0
0
0
0
0
1
1
0
1
0
1
1
0
1
0
1
1
0
1
1
0
1
0
1
1
1
1
1
1
0
0
1
1
1
1
1
0
0
0
0
0
0
0
0
1
0
0
0
0
0
0
1
0
1
1
1
1
0
1
0
1
0
1
1
1
0
0
1
1
0
1
1
1
1
1
1
0
1
1
0
1
0
1
1
1
1
0
1
1
1
0
0
1
0
1
1
0
1
0
0
1
1
1
1
1
1
1
0
1
0
0
1
0
0
0
0
1
1
0
1
1
1
0
0
0
0
1
1
1
0
1
0
1
0
1
0
1
0
0
0
1
0
0
1
1
0
1
1
1
0
0
1
1
0
1
0
1
1
0
0
1
1
1
0
1
1
0
1
0
0
0
1
0
1
0
1
0
0
1
0
0
1
0
1
1
1
0
0
0
1
1
0
1
1
1
1
1
0
0
0
1
1
1
0
0
0
0
0
1
0
0
0
0
1
0
0
1
1
0
1
0
0
1
0
0
0
1
0
0
0
0
0
0
1
0
1
1
0
0
1
1
1
1
1
0
0
1
1
0
0
0
0
1
1
1
1
1
1
1
0
1
0
1
0
0
1
0
1
1
0
1
1
1
1
0
1
1
1
1
0
0
0
0
0
0
0
0
1
0
0
0
1
0
1
0
1
0
0
0
1
1
0
1
0
0
0
1
1
1
1
1
0
1
1
1
0
1
1
0
1
1
0
1
0
0
0
1
0
1
0
1
1
0
1
0
0
1
1
1
1
1
0
1
1
1
0
0
1
0
0
0
1
1
1
1
0
0
1
1
0
1
1
1
0
1
1
0
1
1
1
0
0
1
0
0
0
0
0
0
1
0
1
0
1
0
1
1
0
1
1
1
0
1
0
1
0
0
0
1
0
1
1
0
0
1
0
0
1
1
1
0
1
1
0
0
0
1
1
1
0
1
1
1
1
1
1
1
1
1
0
1
0
1
0
0
0
1
1
1
0
1
0
1
1
1
0
1
1
1
1
1
1
0
0
0
1
1
0
1
0
0
0
1
1
0
1
1
1
1
0
1
1
0
1
1
1
0
1
0
1
0
0
1
1
0
1
1
1
1
0
1
1
0
0
0
1
0
1
1
1
1
0
1
1
1
1
0
1
0
1
1
1
0
1
0
1
1
1
0
0
0
1
0
1
1
1
1
0
1
1
0
0
0
0
0
0
1
1
0
1
1
1
1
1
0
0
1
1
0
1
1
1
0
0
0
0
0
0
1
0
1
0
1
0
0
1
0
0
0
0
0
1
1
0
1
1
1
0
0
1
1
0
0
0
0
1
0
0
0
1
1
1
0
0
1
1
1
0
1
1
1
1
0
0
1
1
1
1
1
0
1
1
1
1
1
1
1
1
1
0
0
0
1
1
1
1
0
1
1
1
1
1
1
0
0
0
0
0
0
0
1
0
1
1
0
0
0
0
0
1
0
0
1
0
1
0
0
0
0
1
0
1
1
1
1
0
0
1
0
0
0
0
0
0
1
1
0
1
1
1
1
1
1
1
1
0
1
1
1
1
1
1
1
0
1
0
1
0
1
1
0
0
1
1
1
1
1
0
1
1
1
1
0
1
0
1
1
0
1
0
0
1
1
0
1
1
1
1
1
1
1
0
0
0
0
1
0
1
0
0
1
1
0
0
0
0
0
0
1
0
1
1
1
1
0
1
0
0
1
0
1
0
1
0
0
1
0
1
0
1
1
1
0
0
0
1
0
1
1
1
0
1
1
0
0
1
0
1
1
1
0
1
0
1
1
1
1
0
0
0
0
0
0
0
1
1
0
0
1
0
1
0
0
0
1
0
1
0
1
1
1
0
0
1
1
1
0
1
1
0
0
1
1
1
1
1
1
1
0
1
0
0
0
1
1
1
0
1
0
0
0
1
1
0
1
0
0
0
1
1
0
0
1
1
1
0
1
0
0
1
1
1
0
0
0
1
0
1
1
0
0
1
1
0
1
1
1
1
1
1
0
1
1
1
0
0
1
0
1
0
1
0
0
1
1
1
1
0
0
1
0
1
1
0
1
1
0
0
1
0
1
0
0
0
1
1
0
1
0
1
0
0
1
1
0
1
1
0
1
1
0
0
1
0
1
1
1
0
1
0
1
0
1
1
1
0
0
1
1
1
0
1
0
1
1
0
1
0
1
1
0
0
0
1
1
0
0
0
0
1
1
0
1
1
0
0
1
0
0
1
0
1
0
0
1
0
1
1
0
1
1
0
1
0
1
1
1
0
1
1
0
0
0
0
0
0
1
1
0
0
1
0
0
0
1
0
0
0
0
0
1
0
0
1
0
1
1
1
0
0
1
0
0
1
1
1
0
0
1
0
1
1
1
1
1
1
1
1
0
1
1
0
1
0
0
1
1
1
0
1
0
1
1
1
0
0
0
0
1
0
0
1
0
1
1
1
1
1
1
1
1
1
1
0
1
1
1
0
1
1
0
0
0
1
1
1
1
1
0
1
0
1
0
1
0
0
0
1
1
0
0
1
0
0
1
0
1
1
1
1
0
0
1
1
1
1
0
1
1
0
0
0
1
0
0
1
1
1
0
0
1
0
0
1
1
1
1
0
0
1
0
0
0
0
0
1
1
1
1
0
1
0
1
1
0
0
0
0
1
1
1
1
0
0
1
0
1
1
1
0
0
1
1
0
1
1
0
1
0
1
0
1
0
1
0
1
1
0
1
0
1
1
0
0
1
1
0
1
1
0
1
1
0
1
1
0
1
1
0
0
1
0
1
0
1
0
0
1
0
0
0
1
0
1
1
0
1
0
0
0
0
0
0
1
0
0
0
1
1
1
0
1
1
0
0
1
1
1
0
0
0
0
0
1
0
0
1
1
1
1
0
1
0
0
1
1
1
1
0
0
0
1
1
1
1
1
1
0
1
1
1
1
1
1
1
0
1
1
0
1
1
1
1
1
1
1
0
1
0
0
1
1
0
0
1
0
1
0
1
0
0
1
1
0
0
0
1
1
1
1
0
1
1
0
1
1
0
0
0
1
0
0
1
0
1
0
1
0
0
0
0
1
0
0
1
1
0
0
1
0
1
0
0
0
1
0
0
1
0
1
0
0
0
0
1
1
1
0
1
1
1
1
1
0
1
0
1
0
0
1
0
0
0
1
0
1
1
1
0
1
1
0
1
0
1
1
1
1
0
0
0
1
1
1
0
0
0
1
1
1
1
0
0
1
1
1
1
0
1
1
0
1
0
1
1
0
1
0
0
1
0
1
0
1
0
1
1
1
0
0
0
1
1
1
0
1
0
0
0
1
1
1
0
0
0
1
0
1
1
0
0
1
0
1
0
1
1
0
1
0
0
1
0
0
1
1
0
1
1
1
0
1
0
0
1
0
1
0
0
1
1
1
1
1
1
1
1
1
1
0
1
1
1
1
1
0
1
1
1
1
1
0
1
0
0
0
1
0
0
0
0
0
1
0
1
0
0
0
0
1
0
1
0
1
0
1
1
1
0
1
1
0
0
1
0
1
1
1
1
0
0
1
1
0
0
0
1
0
1
0
0
1
0
1
0
1
1
1
1
0
0
0
1
0
0
1
0
0
1
0
1
0
1
0
0
0
1
1
0
1
1
1
0
0
1
1
1
1
1
1
1
1
1
0
1
1
1
0
1
1
0
1
1
1
0
0
0
1
0
0
1
1
0
1
1
1
1
0
1
0
1
1
0
1
0
1
1
0
0
1
1
1
0
1
1
0
1
1
1
0
0
0
1
0
1
1
1
1
1
1
0
1
0
0
1
0
1
0
0
1
1
1
1
0
0
0
0
1
0
0
0
0
0
0
1
0
0
1
0
1
1
1
1
0
1
1
1
0
0
0
0
0
0
1
0
1
1
0
1
0
1
1
1
1
1
1
1
0
0
1
0
0
0
1
1
0
1
1
0
1
1
1
0
1
1
1
1
1
1
1
1
1
1
0
0
1
1
1
1
0
0
1
0
0
1
0
1
1
0
1
1
0
1
0
0
1
1
0
0
1
1
1
1
0
0
1
0
0
1
1
0
0
1
0
1
0
0
0
0
0
0
0
1
1
1
0
0
1
1
1
0
0
0
0
1
1
1
1
0
1
0
1
1
1
1
0
0
1
0
1
0
1
0
1
0
0
0
1
0
1
1
1
1
0
1
1
1
1
0
1
0
0
0
0
0
0
1
1
0
1
0
0
0
1
1
0
0
0
0
1
0
0
1
0
0
0
1
1
1
0
0
1
1
0
1
0
1
1
0
1
0
0
0
1
0
1
0
1
1
1
1
1
1
0
1
0
1
0
1
1
0
1
1
1
1
1
1
1
0
0
1
1
0
0
1
0
0
1
0
0
0
1
0
0
1
1
1
1
1
1
0
1
1
1
0
0
1
0
1
0
1
1
0
0
1
0
0
0
0
1
0
1
1
1
1
0
1
1
0
0
1
0
1
0
1
1
0
0
0
1
1
0
0
0
1
0
0
0
1
0
0
1
1
1
1
1
1
1
1
1
1
0
0
1
0
0
1
0
1
1
1
1
0
1
0
1
0
1
1
1
1
0
0
0
1
1
0
0
1
0
0
1
0
0
0
0
1
0
0
0
0
0
0
0
0
1
1
0
0
1
1
0
0
1
0
0
0
1
0
1
1
1
1
1
0
1
1
0
0
1
1
0
1
0
1
1
0
1
0
1
1
1
0
0
1
1
1
1
0
1
0
0
0
1
0
0
1
0
0
0
1
1
1
0
1
1
0
1
0
0
0
0
1
1
1
1
1
1
1
0
1
0
1
1
1
1
1
1
0
0
1
0
0
0
1
1
0
1
0
1
1
1
0
1
0
0
1
0
1
1
1
0
1
1
1
0
0
0
1
0
1
0
1
0
0
0
1
1
0
0
0
0
1
1
1
0
1
0
0
1
0
0
1
0
0
1
0
0
0
1
1
0
0
1
1
1
0
1
0
1
0
0
0
1
0
1
0
1
1
0
0
1
1
0
1
1
1
0
0
1
1
0
1
0
1
0
0
0
1
0
0
0
0
1
0
0
1
0
1
1
1
1
0
0
0
0
1
1
0
1
0
1
0
0
0
1
1
1
1
0
0
1
0
1
1
1
1
0
1
0
1
0
1
0
1
1
1
1
1
0
0
0
0
0
1
1
0
1
0
0
0
1
1
1
1
1
0
1
1
1
1
0
1
0
1
1
0
0
1
0
1
0
1
0
0
1
0
1
0
1
1
1
1
1
0
1
0
0
1
1
0
1
0
0
1
1
1
0
1
0
0
0
1
1
0
0
1
1
1
0
0
0
1
1
0
0
0
1
1
1
1
1
0
0
1
1
1
1
1
1
0
0
1
0
1
1
0
0
0
0
0
0
1
0
0
1
0
1
0
0
1
0
1
0
1
1
1
1
1
0
1
0
1
0
1
1
1
1
1
1
0
0
1
1
1
1
0
1
0
1
0
1
0
1
0
1
1
0
0
1
1
1
1
1
0
1
1
1
0
0
0
1
0
0
0
0
0
1
1
1
1
0
1
1
0
1
0
1
0
1
0
1
0
0
1
1
0
1
0
0
0
1
0
1
0
1
0
1
1
1
1
1
1
1
0
1
1
0
1
0
1
1
1
0
1
0
0
0
1
1
0
0
1
1
1
1
1
1
0
1
0
1
1
1
1
1
0
1
0
1
1
1
0
1
0
0
1
1
0
1
0
0
1
0
1
0
0
1
1
1
1
0
0
0
0
0
1
1
1
1
1
1
0
0
1
0
1
0
1
0
1
1
0
1
1
0
1
0
0
1
1
0
1
1
0
0
0
1
0
1
1
1
1
0
0
0
0
1
1
0
1
0
1
1
0
0
1
1
1
0
0
0
0
0
1
0
1
1
0
0
0
0
0
0
1
1
1
1
1
1
0
1
1
0
0
0
1
1
0
0
0
0
1
1
1
1
0
1
0
1
0
0
1
1
1
1
1
1
1
1
0
1
0
1
1
1
0
0
0
0
1
0
0
1
1
1
0
1
0
1
0
0
1
0
0
1
0
1
0
1
1
0
0
1
1
1
0
0
0
0
1
0
1
0
1
1
1
0
1
1
1
1
0
0
0
0
0
1
1
1
0
1
1
1
0
1
0
1
1
0
1
1
0
1
1
1
0
1
0
1
0
0
1
0
1
1
1
0
1
1
0
0
1
1
0
1
0
0
0
1
0
1
0
1
1
1
0
1
1
0
1
0
1
1
0
1
1
0
0
1
1
0
0
1
1
0
1
0
0
1
1
0
1
1
0
0
1
1
0
0
1
0
0
0
1
0
1
0
1
1
0
0
1
0
1
0
0
0
1
1
1
1
0
0
1
0
1
1
1
1
0
1
1
1
1
1
0
0
1
1
1
1
1
0
0
1
0
0
1
1
0
1
0
0
1
1
0
1
0
0
0
0
0
0
1
0
0
0
1
1
0
0
1
1
0
0
0
1
0
1
1
0
1
1
1
1
1
0
1
1
1
1
0
1
0
0
1
0
1
0
0
1
0
0
1
1
1
1
0
0
0
0
1
0
1
1
1
1
0
0
0
0
0
1
1
1
1
0
1
1
1
1
0
1
1
0
0
1
1
1
0
0
0
1
1
1
0
1
1
1
1
1
0
1
1
0
0
1
1
1
1
1
0
1
1
0
1
1
1
0
0
0
1
1
1
0
0
1
1
1
0
1
0
1
0
1
0
0
0
1
0
1
0
1
1
0
1
0
1
1
1
0
0
1
1
1
1
0
1
1
1
0
1
1
0
1
0
1
0
1
1
0
1
0
1
1
0
1
1
1
1
0
1
0
1
0
1
1
0
0
1
1
0
1
0
0
0
0
0
1
1
0
1
1
1
0
1
1
0
1
0
1
0
1
1
1
1
0
0
1
1
1
0
0
0
1
1
0
1
1
1
1
0
1
0
1
0
0
1
0
0
0
1
1
1
1
0
1
0
1
1
0
1
1
0
0
1
1
1
0
1
1
0
1
1
0
0
1
1
1
0
1
1
0
1
0
1
1
1
1
0
0
1
1
1
1
0
0
0
1
0
0
1
1
0
0
1
1
0
0
1
0
1
0
1
0
1
1
1
0
0
0
1
1
0
1
1
0
0
1
1
0
1
1
1
0
1
1
0
0
0
1
1
0
1
0
1
0
1
1
1
0
1
1
1
0
1
0
1
1
0
0
0
1
1
0
0
1
0
0
0
1
0
0
0
1
1
1
1
0
0
0
1
0
0
1
1
0
0
1
0
0
1
1
1
0
0
0
1
1
1
1
1
0
1
0
0
0
1
1
1
1
1
1
1
0
1
1
1
0
1
1
1
1
1
1
1
0
0
0
0
1
0
0
1
1
1
0
0
1
1
0
0
1
0
1
1
0
1
0
1
0
0
0
1
1
1
0
1
1
1
0
0
0
1
1
0
1
1
1
0
0
0
1
0
1
0
0
1
1
1
1
0
0
1
1
0
0
0
1
0
0
1
1
0
0
1
0
1
1
0
1
0
0
1
1
0
1
1
1
0
1
1
0
0
1
0
1
1
1
0
0
0
1
1
1
1
0
0
0
0
1
1
0
0
0
1
0
1
1
1
1
0
0
1
0
1
1
1
1
0
1
1
0
1
1
0
1
1
1
1
0
0
0
1
1
1
1
0
0
1
0
0
1
0
0
1
1
0
1
0
1
1
1
0
0
1
1
1
0
0
1
1
1
1
1
1
1
1
0
1
1
1
0
0
1
1
0
1
1
0
1
0
1
0
1
1
0
0
1
1
0
1
1
1
0
0
0
1
0
0
0
1
0
1
0
0
1
0
0
0
0
0
0
1
1
1
0
0
0
0
1
1
0
1
1
1
0
1
1
0
1
1
1
0
1
0
1
0
0
1
1
0
1
1
0
1
0
0
1
0
0
0
1
1
0
1
0
1
1
1
0
1
1
0
0
0
0
0
1
1
1
1
1
1
0
1
1
0
1
0
0
0
1
1
0
0
1
1
1
1
1
1
1
0
1
1
1
0
1
0
0
0
0
1
1
0
1
1
1
1
0
1
1
0
0
1
0
1
1
1
0
1
1
1
1
0
0
1
1
0
1
1
1
1
0
1
1
0
1
1
0
0
1
0
0
0
1
0
0
0
1
1
1
0
1
1
1
1
1
0
1
1
1
0
0
0
0
0
1
1
0
1
1
1
0
0
1
1
1
1
1
1
1
1
0
1
1
0
1
1
0
1
1
1
1
1
0
1
1
1
1
1
0
1
1
0
0
1
1
1
1
1
1
1
1
1
0
1
1
0
0
1
1
1
0
1
1
0
1
1
0
0
1
0
0
1
0
1
0
0
1
1
1
1
0
0
1
1
1
1
1
1
0
0
0
0
1
1
1
0
1
0
1
1
0
1
1
0
0
1
0
0
1
1
1
0
0
1
1
1
0
0
1
1
0
0
1
1
1
1
0
1
0
1
0
1
1
1
0
1
1
1
1
0
1
1
0
0
0
0
0
1
1
0
0
1
0
1
1
1
1
0
1
1
1
0
0
1
1
0
0
1
1
0
0
1
0
0
0
1
1
1
0
0
0
0
0
1
1
1
0
1
0
1
0
0
0
1
1
1
0
1
1
1
0
0
1
1
0
0
0
0
1
1
0
0
1
1
1
1
1
0
0
0
1
1
0
1
1
1
0
1
1
0
1
0
0
0
0
0
0
0
1
0
1
0
1
0
0
0
1
0
1
1
1
1
1
1
0
0
0
0
0
0
1
0
0
0
0
1
1
1
1
0
1
0
1
0
0
0
0
1
1
0
1
0
1
1
1
1
0
1
0
0
0
1
1
0
1
0
1
0
0
1
0
0
1
0
1
0
1
1
0
0
0
0
0
1
0
1
1
1
1
0
1
1
1
0
1
1
1
1
0
0
1
1
1
0
1
1
1
0
1
0
1
0
1
0
1
0
0
1
0
1
1
1
0
1
0
0
1
1
0
1
1
1
1
0
0
1
0
1
0
1
0
1
1
1
1
1
1
0
0
0
0
1
0
1
1
0
1
0
1
1
0
0
1
1
1
0
1
0
1
0
1
0
0
1
1
1
1
1
1
0
0
0
0
1
1
1
1
1
0
0
0
1
0
1
1
1
0
1
0
0
1
0
1
0
0
0
1
1
0
1
0
1
1
1
1
0
1
0
1
0
0
0
1
0
0
1
1
0
0
1
1
1
1
0
0
1
1
1
1
0
0
1
1
1
0
0
1
1
1
1
0
1
0
0
1
0
1
1
0
1
1
1
1
0
0
1
1
0
0
1
0
1
1
1
0
0
0
0
1
1
0
1
0
0
1
1
0
1
0
1
0
1
1
1
1
1
1
1
1
0
0
1
0
1
0
1
0
0
1
1
1
1
0
1
0
1
1
0
1
0
0
1
1
0
0
1
0
1
1
1
1
0
1
1
0
0
1
0
1
1
1
0
0
1
0
0
1
0
0
1
1
1
1
1
0
1
1
0
0
1
1
0
0
1
1
1
0
1
1
0
1
1
0
1
0
1
1
0
0
0
0
1
0
1
0
1
0
1
0
1
0
1
0
0
0
1
0
1
0
0
0
1
0
1
0
1
1
1
1
0
1
1
1
1
0
0
1
0
0
1
1
1
1
1
0
1
0
1
0
1
0
1
1
0
1
1
0
1
1
1
1
1
0
0
0
0
0
1
0
1
0
1
0
1
1
0
1
0
0
1
1
0
1
1
1
1
0
1
1
0
1
1
0
1
1
1
0
1
0
0
0
1
1
1
1
0
1
1
0
0
0
0
1
0
1
0
0
0
0
0
0
0
1
1
0
1
0
1
1
1
1
1
1
1
1
0
0
1
0
1
1
1
0
0
1
0
1
1
1
0
1
1
1
0
1
1
0
1
0
1
1
0
1
1
1
0
1
0
1
1
1
0
0
1
1
1
1
1
0
1
1
0
1
0
0
1
0
1
0
0
1
0
0
0
0
1
1
0
1
1
1
1
1
0
1
0
1
1
1
1
0
1
1
0
0
0
0
1
1
0
1
0
1
0
0
1
0
1
0
0
1
1
0
1
1
0
1
0
1
0
0
1
0
0
0
1
1
1
0
1
1
1
0
1
0
0
1
0
1
1
1
0
1
1
0
1
0
1
0
1
0
1
0
0
1
0
0
1
1
1
0
1
1
0
1
1
0
1
1
1
1
0
0
1
1
1
0
1
1
0
0
0
0
0
1
1
1
0
1
1
0
1
0
0
0
1
0
0
1
1
0
0
1
0
1
0
1
1
0
1
0
1
1
1
0
0
1
0
1
0
1
0
0
0
0
1
1
0
1
1
1
0
1
1
0
1
1
1
0
0
0
0
1
1
0
0
1
1
0
1
1
1
1
0
0
0
0
0
0
0
1
1
1
1
0
1
1
0
0
0
1
1
1
1
1
0
0
0
1
0
0
1
0
0
1
0
0
1
0
1
0
1
1
1
0
0
1
1
0
1
1
0
1
0
0
1
0
0
0
1
0
1
1
0
1
1
1
1
1
1
1
0
0
0
1
0
1
1
0
0
1
1
1
1
0
0
1
0
1
1
1
0
1
1
1
0
0
0
1
0
1
0
0
1
0
0
1
1
1
0
1
1
1
0
0
1
0
1
0
1
0
1
0
1
0
1
0
1
0
0
0
0
1
1
0
1
1
0
0
1
1
1
0
0
1
1
1
1
1
0
0
1
1
0
1
1
1
0
0
1
0
1
1
0
1
0
0
0
0
1
1
0
1
1
0
0
1
1
1
0
1
0
0
1
1
0
1
0
1
0
0
0
1
1
1
0
0
1
1
0
1
1
1
0
1
1
0
1
0
0
0
1
1
1
0
1
1
1
0
1
0
1
0
1
0
0
1
1
0
1
1
0
1
1
0
1
1
0
1
1
0
1
0
1
0
0
1
0
1
1
0
1
0
0
1
1
0
1
1
0
0
0
1
1
0
1
1
0
1
0
1
1
0
1
1
1
0
0
0
1
0
1
1
1
1
0
0
1
0
0
1
1
1
0
1
0
0
1
0
1
0
1
1
1
0
1
0
1
0
0
0
1
0
0
1
1
0
1
0
1
0
1
1
0
1
1
1
0
0
0
0
1
0
1
0
0
0
1
0
0
1
1
1
0
0
1
1
0
0
0
1
0
1
1
1
0
0
1
0
0
1
1
1
0
1
1
0
1
1
0
0
1
0
1
1
0
0
0
0
1
1
0
1
1
1
0
1
1
0
1
1
1
1
0
1
1
1
0
0
1
1
0
0
0
0
1
0
0
1
1
1
1
1
0
1
0
0
1
1
0
0
1
1
1
1
1
0
0
0
1
1
0
0
0
0
1
1
1
1
1
1
1
1
0
1
0
0
0
1
0
1
0
1
1
0
1
1
0
0
1
0
1
0
0
1
1
1
0
1
0
1
0
0
1
1
1
1
1
0
0
1
0
0
1
0
1
1
1
1
1
1
0
0
0
1
1
1
0
1
1
0
0
1
1
1
1
1
1
0
1
0
0
0
1
0
1
0
0
0
1
1
0
1
1
0
0
1
1
0
1
0
0
1
1
0
1
0
0
1
0
0
1
0
1
1
1
1
0
1
0
0
1
0
0
1
1
1
1
1
0
0
1
0
1
1
0
0
0
1
1
0
1
0
1
0
1
0
1
1
0
0
0
1
0
1
1
0
0
1
0
0
0
0
0
1
0
0
1
0
0
0
1
1
0
1
0
1
1
0
1
1
1
0
1
1
0
1
1
0
0
0
1
1
1
0
1
0
0
0
0
1
1
1
0
1
0
1
0
0
1
1
1
0
1
1
1
0
1
1
0
0
1
0
0
0
0
0
0
1
0
0
1
0
1
1
1
0
0
1
0
0
0
1
0
0
1
1
0
1
1
1
0
1
1
1
0
1
1
0
0
1
0
0
1
0
0
0
1
1
1
1
1
1
1
0
1
0
1
0
0
1
0
0
1
1
1
0
0
0
1
0
1
1
0
0
0
0
0
0
1
1
0
0
1
1
1
0
0
1
1
0
0
1
0
1
0
0
1
1
1
1
0
1
0
0
1
1
1
1
0
1
1
0
1
0
0
0
1
0
0
1
1
1
1
1
0
1
1
0
1
1
1
0
1
0
1
1
0
1
1
1
1
1
0
0
0
1
1
1
1
1
1
0
0
1
0
0
0
0
0
0
1
1
0
0
1
1
1
1
0
0
1
0
1
1
1
1
0
1
0
1
0
1
1
1
1
0
0
1
0
0
1
1
1
1
1
1
0
0
1
0
0
0
0
0
1
1
1
1
0
0
1
1
0
1
0
0
0
1
1
0
1
0
1
1
0
0
0
1
1
0
0
1
0
1
1
1
0
0
0
0
1
1
1
1
0
0
0
0
1
1
1
1
1
0
1
1
0
0
1
1
1
1
0
0
1
0
0
1
1
0
1
1
1
1
1
1
1
1
0
0
1
1
0
0
1
0
0
1
1
1
1
0
1
0
0
1
1
0
1
0
1
0
1
1
0
0
1
0
1
1
1
1
1
0
0
1
1
1
1
0
1
1
1
1
0
1
0
1
0
0
1
0
1
1
1
0
1
0
0
0
1
0
0
0
0
1
1
0
1
1
1
1
0
1
1
0
1
0
0
0
1
0
0
0
1
1
0
0
1
0
0
0
1
1
1
1
1
1
0
1
1
0
0
0
0
0
1
1
0
0
1
1
1
1
0
0
1
0
1
1
0
1
0
0
1
0
0
0
1
0
1
1
1
0
1
0
0
0
0
0
0
1
1
0
0
1
0
1
0
0
0
0
1
1
1
0
0
1
1
1
0
1
1
0
1
0
1
1
0
0
1
1
1
1
1
0
1
0
1
0
0
0
0
1
0
0
0
0
0
0
1
0
1
0
1
1
0
0
0
0
1
1
1
1
1
0
1
1
0
1
1
0
0
1
1
1
0
0
1
0
0
0
1
1
1
0
0
0
0
1
1
1
1
1
0
1
1
0
0
1
1
1
1
1
1
1
0
1
1
1
0
1
0
0
1
1
0
1
0
1
0
0
1
0
1
1
0
1
1
0
1
1
0
1
0
1
1
1
0
0
0
1
0
1
1
0
0
1
1
1
1
1
1
1
0
1
1
0
0
0
1
1
1
1
0
0
0
1
1
1
0
0
1
1
1
1
1
0
1
1
1
0
1
1
0
0
1
1
0
1
1
0
1
1
1
0
1
1
1
1
1
0
1
0
0
0
0
0
0
1
0
1
0
1
0
1
0
0
1
1
1
0
0
0
1
0
0
0
1
1
1
1
1
0
0
1
1
1
0
1
1
1
1
0
1
0
0
1
0
0
0
1
0
1
0
1
1
1
0
1
1
1
0
1
0
0
0
1
0
1
0
1
1
0
1
1
1
1
1
1
1
0
0
0
1
1
0
0
1
1
1
1
0
1
0
1
0
1
1
1
1
0
0
1
1
1
1
1
1
1
1
1
1
1
1
1
1
0
1
1
1
1
0
1
0
1
0
0
0
1
1
1
0
0
0
0
0
1
0
0
1
1
0
0
0
1
1
0
0
0
1
0
1
1
0
0
1
1
1
1
1
1
0
0
1
0
0
0
1
0
0
0
0
0
1
0
1
0
0
1
1
1
1
1
0
1
1
0
1
1
0
0
1
0
1
0
1
0
0
1
1
0
0
0
1
1
0
1
1
0
0
0
1
1
1
1
1
1
1
0
1
1
1
0
0
1
0
0
1
1
1
1
1
1
0
1
1
0
0
0
0
0
1
1
1
0
0
1
1
1
1
0
0
0
1
1
0
0
0
0
1
0
0
1
0
1
1
1
1
1
1
1
1
0
1
0
1
1
1
1
1
0
1
1
1
1
1
1
0
1
0
0
0
0
1
1
1
1
1
0
0
1
0
1
1
1
1
1
0
0
1
0
0
0
1
0
1
1
1
0
1
0
0
0
1
1
1
0
1
0
1
1
1
0
1
0
0
0
0
0
0
0
1
0
1
1
1
0
1
0
0
1
1
1
1
0
0
1
1
0
1
0
1
1
1
0
1
1
0
1
1
0
0
0
1
1
1
0
0
1
1
1
1
1
1
1
0
0
1
1
1
1
1
0
0
1
1
1
0
0
1
0
0
1
1
1
1
1
1
0
1
1
1
0
1
1
0
1
0
1
1
1
0
0
1
1
1
1
1
1
1
0
0
1
0
0
0
1
0
0
0
1
1
1
1
1
1
0
1
1
1
1
1
0
0
1
1
0
0
1
1
0
1
1
1
1
0
0
0
0
1
0
1
0
1
1
0
1
0
1
0
1
0
1
1
1
1
1
1
1
1
1
1
0
1
1
0
1
1
1
1
1
1
1
1
1
0
0
1
0
1
1
0
0
1
0
1
1
1
1
1
0
1
1
1
1
0
0
0
1
1
1
0
1
0
1
1
0
0
1
0
1
1
0
1
1
1
1
0
1
0
1
1
0
0
0
1
1
0
1
0
1
0
1
0
1
0
0
0
1
1
0
1
1
0
0
0
1
1
1
0
1
1
0
0
0
0
0
0
0
0
1
0
1
0
1
0
1
1
1
1
1
1
1
1
1
0
1
0
1
1
0
1
1
0
0
0
1
0
1
0
1
1
1
1
0
0
0
0
0
1
0
1
0
0
0
1
0
0
1
0
1
1
0
1
1
0
1
1
0
0
1
1
0
1
0
0
1
1
1
0
0
1
0
1
1
1
1
1
1
1
1
0
0
1
0
1
1
1
0
1
1
0
1
0
1
1
0
1
0
0
1
0
1
1
0
0
0
0
1
1
0
1
0
1
1
1
1
1
1
1
0
0
1
0
0
0
1
0
0
1
1
0
0
0
1
1
1
0
1
1
0
1
1
0
0
0
1
1
0
1
1
0
0
1
0
1
1
1
0
0
1
0
1
0
1
1
0
1
0
0
0
0
1
0
0
0
0
1
0
1
0
1
0
1
1
1
1
0
1
1
0
0
0
1
1
1
1
0
0
0
0
0
0
0
0
0
0
0
0
0
1
0
0
0
1
1
0
1
0
0
1
0
1
1
1
0
1
1
0
1
1
1
1
1
0
1
1
0
1
0
0
0
0
1
0
0
1
0
1
0
0
1
1
0
1
1
1
1
1
0
0
0
1
0
1
1
1
1
0
1
0
1
0
1
1
1
0
1
1
0
1
1
0
0
0
0
0
1
1
0
1
0
1
0
0
1
0
0
1
1
0
0
1
0
0
1
1
0
1
1
1
1
0
1
0
1
1
1
1
1
1
0
1
1
1
1
0
0
0
0
0
1
0
1
1
1
0
0
0
0
0
1
1
1
1
0
0
1
1
1
1
1
1
1
0
1
0
0
1
1
1
1
0
0
1
1
0
0
0
1
0
0
0
0
1
0
1
1
1
1
1
1
0
0
1
0
0
1
0
1
1
1
0
1
0
0
1
1
0
1
0
0
1
1
1
1
0
0
1
0
0
1
0
0
1
0
0
0
0
1
1
1
0
1
1
0
1
1
0
0
0
0
1
0
0
1
1
0
1
1
0
0
1
0
0
1
0
0
0
1
1
1
1
1
0
0
0
0
0
1
0
0
1
0
0
1
0
1
1
0
0
1
1
1
1
0
0
1
1
1
1
0
1
0
1
0
1
1
0
1
1
0
0
0
1
0
0
1
1
1
0
1
0
1
0
0
1
1
1
1
0
1
1
1
0
1
0
0
1
1
1
1
1
0
1
1
1
1
0
0
1
1
1
0
1
1
0
0
1
1
1
1
1
0
1
1
1
1
1
1
1
0
0
1
0
0
1
0
1
0
1
0
1
1
1
0
0
0
0
0
0
1
1
1
1
0
1
0
0
0
0
1
1
1
0
1
0
1
0
1
1
0
0
0
1
1
1
0
1
0
1
0
0
0
0
0
0
0
0
1
1
1
0
0
1
1
1
0
1
1
0
0
0
1
1
1
0
0
1
0
0
0
1
1
0
1
0
1
1
0
0
0
1
1
1
0
1
1
1
1
1
1
1
1
0
1
0
1
0
1
0
1
1
0
1
1
0
1
1
1
0
1
1
1
0
1
0
1
0
1
1
1
1
1
0
1
1
0
1
1
1
1
1
0
1
0
1
0
1
0
0
0
1
1
0
1
0
0
1
1
1
1
1
0
0
1
1
1
0
0
1
0
1
1
1
1
0
1
0
1
0
1
1
1
1
1
0
0
1
0
0
1
1
0
1
0
0
0
0
0
0
0
1
0
1
1
0
1
1
1
0
1
1
1
1
1
0
1
0
0
0
1
1
1
1
1
0
1
1
0
0
0
0
1
0
1
0
1
1
0
0
0
1
1
1
0
0
1
0
0
1
0
1
1
1
0
1
0
0
0
0
1
0
0
0
0
1
0
1
0
1
0
0
1
0
0
1
1
1
0
0
0
1
1
1
1
0
1
1
0
1
1
0
1
0
0
1
0
0
1
1
0
1
1
1
1
1
1
1
1
1
1
1
0
1
1
0
0
1
1
0
1
1
1
1
1
0
0
1
0
0
1
1
1
1
1
1
0
1
1
0
0
1
0
0
1
0
1
0
1
0
0
0
1
0
0
0
0
1
1
1
0
0
0
1
1
1
0
1
1
1
1
1
1
1
0
1
1
0
1
1
1
0
1
0
1
0
0
1
1
0
1
1
0
0
1
1
0
1
1
0
0
0
1
1
1
0
1
0
1
1
1
0
1
1
0
0
1
1
0
0
1
1
1
1
0
1
1
0
1
1
0
0
0
0
0
0
1
0
0
1
0
0
1
0
1
1
1
1
1
1
1
0
1
0
1
1
0
1
1
0
1
1
0
1
1
1
0
1
1
0
0
0
0
0
1
1
1
1
0
1
0
0
1
0
1
1
1
1
0
1
1
0
0
1
1
0
1
1
0
0
1
0
1
1
1
1
0
1
1
1
1
0
0
1
1
0
1
1
1
1
0
0
0
0
1
1
0
0
1
1
1
0
1
1
1
0
1
1
1
1
1
0
0
1
0
1
1
1
1
0
1
0
1
0
0
1
0
1
1
1
0
1
1
1
1
0
0
1
0
0
0
1
1
1
0
0
0
0
1
1
1
0
0
1
0
1
0
1
0
0
0
0
0
0
1
1
0
0
1
1
0
1
1
1
1
1
1
1
0
0
0
0
1
0
1
0
0
1
1
1
1
1
0
0
0
1
1
0
1
0
1
0
1
1
1
0
1
0
1
1
1
1
0
0
0
0
1
0
1
1
0
1
1
1
1
1
1
0
0
0
1
1
1
0
0
1
0
1
1
0
0
0
0
0
1
0
0
1
1
1
1
0
1
0
1
0
1
0
0
1
1
1
0
1
0
1
1
1
0
0
1
0
0
1
1
1
0
1
1
1
0
1
1
0
1
1
1
0
1
1
1
0
1
1
1
0
0
1
0
1
0
0
0
1
1
1
1
0
1
1
1
1
1
0
0
1
0
0
0
1
0
1
1
1
1
0
0
0
0
1
0
0
1
1
1
1
1
1
1
1
1
1
0
0
0
1
0
0
0
0
1
1
1
0
1
1
1
0
0
1
0
1
0
1
1
1
0
1
0
0
1
0
0
1
1
1
1
1
1
1
1
0
1
1
0
0
0
1
1
1
0
0
1
0
1
1
1
1
0
1
1
1
0
0
0
0
1
0
1
1
0
0
0
1
1
1
0
0
1
1
0
1
0
0
1
1
1
1
1
0
1
1
1
1
1
0
1
0
0
1
1
1
1
0
0
1
0
1
0
0
1
1
0
1
1
0
0
1
1
1
0
0
0
0
1
0
1
1
0
0
1
1
0
1
1
0
1
0
1
1
1
1
1
0
1
1
1
1
1
0
1
1
0
1
1
0
1
1
0
0
1
0
0
0
1
0
1
0
1
1
1
1
1
0
0
1
0
0
1
1
1
1
1
0
0
1
0
0
0
1
1
0
0
0
0
0
0
0
0
0
0
0
1
0
1
1
0
1
0
0
1
1
1
0
0
0
0
1
0
1
0
1
0
1
0
0
0
0
0
0
0
0
1
1
1
0
1
1
1
1
0
0
1
1
1
1
1
0
0
0
1
0
0
0
1
1
1
0
0
1
0
1
1
0
0
1
0
1
1
0
0
1
0
1
1
1
1
0
1
0
1
1
0
0
1
0
0
1
1
0
1
0
0
1
1
1
1
1
1
1
0
0
0
1
0
0
0
1
0
0
0
0
0
0
0
1
1
0
0
1
1
1
0
1
1
1
1
1
1
0
0
0
0
0
1
1
0
1
0
1
0
1
0
0
1
0
1
1
0
1
1
1
1
0
0
0
1
1
1
0
1
1
0
0
1
1
0
1
1
0
1
1
1
1
0
1
1
0
1
0
1
1
1
0
1
0
1
1
0
1
1
0
1
0
0
1
1
1
1
1
1
1
1
1
1
0
0
1
0
1
1
0
0
1
1
0
1
0
0
1
0
0
1
1
1
1
1
1
1
0
0
1
0
1
1
1
1
1
1
1
1
0
0
1
0
1
0
1
1
1
0
1
1
1
1
1
1
0
0
0
1
0
1
0
1
0
1
0
0
1
0
1
0
1
1
1
0
1
1
1
1
0
0
1
1
1
0
0
1
1
1
1
0
0
0
0
1
0
0
1
0
1
1
1
1
0
1
1
1
0
1
0
1
1
1
1
0
1
0
1
1
1
1
0
1
1
0
0
1
1
0
0
1
0
1
0
0
0
0
0
0
0
0
1
1
0
0
1
1
0
1
1
0
1
0
0
1
0
1
0
0
1
1
1
0
0
1
0
1
0
1
0
0
0
0
0
0
1
0
1
0
1
1
0
1
0
0
1
1
1
0
0
0
0
1
1
0
0
1
0
0
1
0
0
0
1
0
0
0
0
1
0
0
0
1
1
1
1
1
1
1
0
0
0
0
1
1
0
1
1
1
1
0
0
1
1
0
0
1
1
0
1
1
0
0
0
1
1
0
0
1
1
1
1
1
1
0
1
1
0
1
0
0
1
0
1
1
1
0
1
0
1
0
1
1
1
0
1
1
0
0
0
0
1
1
0
1
1
1
1
1
1
1
0
0
0
0
0
0
1
1
1
0
0
0
0
1
1
1
1
0
0
1
1
1
1
0
1
1
1
1
1
0
0
0
1
1
1
1
0
1
0
0
0
1
0
1
1
0
0
0
1
0
1
1
1
1
0
1
1
1
0
1
1
0
0
0
0
1
1
1
0
0
1
0
1
0
1
1
1
0
0
1
0
1
0
0
0
1
1
0
1
1
0
0
1
0
1
1
1
1
0
0
1
1
1
1
1
1
0
0
0
1
1
0
0
1
1
0
0
0
0
1
0
1
1
1
1
1
0
1
1
1
0
1
0
1
1
1
0
1
0
0
1
0
1
0
1
0
0
1
1
0
0
1
0
0
0
0
1
1
0
1
0
1
0
1
0
1
0
1
1
1
0
1
0
1
1
0
0
0
1
0
0
0
1
0
0
1
1
1
1
0
1
0
1
1
1
1
1
0
1
1
1
0
0
1
1
1
0
0
1
1
1
1
0
1
1
0
0
0
1
0
0
1
1
0
1
0
0
0
1
1
0
0
1
0
1
0
1
0
1
0
1
1
0
1
0
1
1
1
1
1
0
1
1
0
0
1
1
0
1
0
1
1
0
0
1
1
0
0
0
1
0
0
0
1
1
1
0
1
0
0
0
1
1
1
1
1
0
0
0
1
1
1
0
1
0
1
1
1
1
1
0
0
1
1
1
1
0
1
1
1
1
0
0
0
0
1
1
1
0
1
1
0
1
0
0
0
1
0
1
1
0
1
0
1
0
1
1
0
1
1
1
1
0
1
1
1
1
0
0
1
1
1
0
0
1
1
1
1
0
1
1
0
0
1
0
1
1
1
0
1
0
1
0
0
0
0
1
1
0
1
1
0
1
1
1
1
1
1
1
0
1
0
1
1
0
1
1
1
1
0
0
0
1
0
1
1
1
0
1
0
1
1
0
0
0
1
1
1
0
0
0
1
0
0
1
1
0
1
0
1
0
1
1
1
1
0
1
1
1
0
1
1
1
0
1
1
0
0
1
1
1
0
0
1
0
0
1
1
1
1
1
1
1
0
0
1
0
1
0
1
1
1
0
1
0
0
0
1
1
0
0
0
0
0
1
0
1
0
1
0
0
1
0
1
1
0
0
0
1
1
1
1
1
1
1
0
1
1
1
0
0
0
0
0
0
0
0
0
1
0
0
0
0
0
0
0
1
1
0
1
1
1
1
0
1
1
1
0
1
1
0
0
1
0
0
0
1
1
0
1
1
1
1
1
0
0
0
0
0
0
0
1
0
0
1
0
0
1
1
1
1
1
0
1
1
1
0
0
1
1
1
0
0
1
1
1
1
0
0
1
1
1
1
0
0
1
0
1
0
1
0
0
1
1
1
0
0
0
0
1
0
1
1
0
0
0
1
1
1
1
0
1
1
0
1
1
0
1
1
0
1
1
0
0
0
1
1
0
1
0
0
1
0
1
1
0
1
1
1
1
1
0
0
1
1
1
0
0
0
0
1
0
0
0
1
1
1
0
0
0
1
1
1
0
1
0
1
0
0
0
0
0
1
0
1
1
1
0
0
1
1
0
1
1
1
0
1
1
1
0
1
0
1
0
1
1
1
0
1
0
1
0
0
0
1
1
1
1
0
0
1
0
1
1
1
1
0
1
0
1
1
0
0
1
0
1
0
1
0
0
0
1
1
1
1
0
0
1
1
0
1
1
0
1
0
0
0
1
1
0
1
0
1
1
1
1
1
1
1
0
0
0
1
0
0
0
1
0
1
1
1
1
0
0
0
1
1
0
0
0
1
0
0
0
0
0
0
1
0
0
0
0
0
0
0
0
0
1
0
1
1
1
1
1
1
1
1
1
1
1
1
0
1
1
1
0
1
0
0
1
0
0
1
1
1
0
1
1
1
1
1
1
1
1
0
0
0
0
0
0
0
1
0
0
0
0
1
1
1
1
0
0
1
1
1
0
0
0
0
1
1
0
0
0
0
0
1
0
1
0
0
1
1
1
1
1
0
0
0
0
0
1
1
1
1
0
0
1
0
0
1
0
1
0
1
1
0
1
0
0
0
0
0
1
1
0
1
0
1
0
1
0
1
1
0
1
1
0
1
1
0
1
1
1
0
0
0
1
0
1
1
1
0
1
1
1
1
0
0
1
1
1
0
0
1
0
0
0
1
0
1
0
1
1
1
1
1
1
1
0
0
0
1
1
0
1
0
0
1
1
0
0
1
1
1
0
1
1
1
0
1
0
0
0
0
1
1
1
1
1
0
0
1
1
1
1
0
1
1
1
1
1
1
0
0
1
1
1
0
1
0
0
1
0
1
1
0
0
1
0
0
0
1
0
0
1
0
0
1
1
0
1
1
0
0
1
0
1
0
0
1
0
1
1
0
1
1
1
0
1
0
1
0
1
1
1
0
1
1
1
1
0
1
1
0
1
0
1
0
0
1
0
1
0
0
1
1
1
1
1
0
1
0
1
1
1
0
0
1
1
1
1
1
0
1
1
1
0
0
1
1
1
1
0
1
1
1
0
1
1
1
1
0
0
0
0
1
1
0
1
0
1
0
0
1
1
1
0
0
0
0
0
1
0
1
1
0
0
0
0
1
0
0
1
0
0
1
0
0
0
1
0
0
0
1
1
1
1
0
0
0
1
1
0
1
1
0
0
1
1
1
1
1
0
1
1
1
1
0
1
0
1
1
0
1
0
1
0
1
1
0
1
0
0
0
1
1
0
1
0
0
0
1
0
1
0
0
0
0
0
0
1
1
0
0
1
1
0
0
1
0
1
1
0
1
0
1
1
0
1
1
1
1
1
0
1
1
1
1
1
1
1
0
0
1
1
1
0
1
0
0
0
0
1
1
1
1
1
1
0
1
1
1
0
0
0
0
0
1
1
0
0
1
0
1
1
1
0
1
0
0
1
1
0
1
1
1
0
0
0
1
1
1
1
1
1
1
0
1
1
0
1
1
1
1
1
1
0
0
1
1
1
0
0
0
1
1
1
0
1
1
1
1
1
1
0
1
0
1
1
0
0
1
1
1
1
1
0
1
0
1
1
1
0
1
1
0
0
0
0
1
1
1
0
0
1
0
0
1
0
1
0
1
1
1
1
0
0
1
1
1
0
0
0
1
1
1
1
0
0
1
0
0
1
1
0
1
0
1
1
0
1
0
0
1
0
0
1
0
1
1
0
0
0
0
1
1
1
1
0
1
0
1
1
0
1
1
1
0
1
0
1
0
1
0
0
1
1
0
1
1
0
0
1
1
1
1
1
0
1
1
0
1
1
1
1
0
1
1
1
1
1
0
0
1
0
0
1
1
1
1
1
1
1
1
0
0
0
0
1
0
0
0
1
1
0
1
1
1
0
0
1
1
1
1
1
1
0
1
0
1
0
0
1
1
1
1
1
1
1
1
0
1
0
1
1
0
0
0
1
1
1
1
0
1
1
0
1
1
1
0
0
1
0
1
1
1
1
0
0
0
0
0
1
0
1
1
0
1
1
1
0
1
0
0
0
0
0
0
0
0
0
1
0
0
0
0
1
1
1
1
1
1
1
0
1
1
1
1
0
1
0
0
0
0
0
1
0
0
0
1
1
0
1
0
0
1
0
1
0
1
0
1
0
0
1
1
1
1
1
1
1
0
0
0
1
0
1
0
1
1
0
1
1
0
1
1
0
0
1
1
1
1
0
1
0
1
0
1
1
1
1
0
0
0
1
0
0
1
1
0
1
1
0
1
1
0
0
0
0
1
0
0
1
1
1
1
1
1
1
0
0
0
1
0
1
1
1
1
0
1
0
1
1
0
0
1
1
1
1
1
0
1
0
1
0
0
0
1
0
1
0
1
1
0
1
1
1
1
0
0
1
0
1
0
0
0
1
1
0
1
0
0
0
1
1
0
1
0
1
0
1
1
0
0
0
0
0
0
1
0
1
0
0
1
0
0
1
0
1
0
1
1
0
0
0
0
1
0
0
0
0
0
1
1
1
0
1
1
0
0
0
1
0
1
1
0
1
0
1
1
0
1
0
1
1
1
0
1
1
0
1
1
0
1
1
1
1
1
0
0
1
1
1
0
1
0
0
1
1
0
1
0
1
0
1
1
0
0
0
1
1
1
1
0
0
0
1
0
1
0
0
1
0
1
0
1
1
1
1
1
1
1
1
1
1
1
0
0
0
0
0
0
0
1
0
1
1
1
1
1
1
1
1
0
1
1
1
1
1
0
0
0
1
0
0
1
0
0
0
0
0
0
0
1
0
1
1
1
0
1
0
0
1
1
1
0
0
1
0
1
1
1
0
1
0
0
0
1
0
0
1
0
1
1
0
0
1
0
0
1
0
1
0
1
0
0
1
1
1
0
1
0
1
1
0
1
1
1
1
1
1
1
1
1
0
1
1
1
1
0
0
1
1
1
1
1
1
1
0
0
1
1
1
0
0
1
0
1
1
0
1
0
1
1
1
1
0
1
0
1
0
1
0
1
0
0
1
0
1
1
1
0
0
0
1
0
0
0
0
1
0
0
1
0
1
1
1
1
1
1
1
0
1
0
0
0
0
1
1
1
1
0
0
1
1
1
0
0
1
0
1
0
0
1
0
0
1
0
1
1
1
0
1
0
0
1
0
1
0
1
0
0
1
0
0
1
0
1
0
1
1
0
1
1
0
1
0
0
1
1
0
1
1
1
0
0
0
1
0
1
1
0
0
1
0
1
1
1
1
1
0
1
0
1
1
1
1
0
0
0
0
1
0
1
0
0
1
0
1
0
1
0
0
1
1
0
1
1
0
0
1
0
0
1
1
0
1
0
1
1
0
0
1
1
0
1
1
0
0
0
0
1
1
1
1
0
1
1
1
0
0
1
0
1
1
1
0
0
0
1
1
1
1
1
1
0
0
0
1
1
1
1
0
0
0
1
0
1
1
1
1
1
0
1
0
1
1
0
0
1
1
0
1
0
0
0
0
1
1
1
1
0
1
0
1
1
0
1
1
1
0
1
1
0
1
0
1
1
1
1
1
1
0
0
0
0
1
0
1
0
1
0
0
1
1
0
1
0
1
1
1
0
0
1
0
1
0
1
1
0
0
0
0
1
1
1
1
1
1
0
0
0
0
1
0
1
1
1
0
0
0
0
1
1
0
0
1
1
1
0
1
1
0
1
0
1
0
1
1
1
0
0
1
1
0
0
0
1
0
1
1
0
1
1
0
1
1
0
0
1
1
0
1
1
1
1
1
0
0
1
1
1
1
0
1
1
1
0
0
1
0
0
1
1
0
0
0
0
1
0
0
0
1
0
1
0
1
0
1
0
0
1
0
1
0
1
1
1
1
0
1
0
0
1
1
1
0
0
0
0
1
1
1
1
1
0
0
1
0
1
0
1
1
0
1
0
0
1
1
0
0
0
1
1
1
1
1
1
0
0
1
0
0
1
1
1
1
1
1
1
1
1
0
0
0
0
0
1
0
1
0
0
0
1
0
0
0
0
1
0
0
1
0
0
0
0
1
1
0
0
0
0
0
1
0
0
1
0
0
1
1
1
0
1
1
0
0
1
0
1
1
1
0
0
1
1
1
1
1
0
1
0
1
0
1
1
1
0
1
1
0
1
1
1
1
0
0
1
1
0
0
1
0
1
0
1
0
1
1
1
1
1
0
1
0
0
1
1
1
0
1
1
0
1
1
0
1
1
1
1
1
1
0
1
1
1
0
1
0
0
1
0
0
0
0
1
0
1
0
1
1
0
1
1
1
1
1
1
1
0
0
0
1
0
0
0
1
0
0
0
1
1
1
0
0
1
0
0
1
1
1
1
1
1
1
1
0
0
0
1
0
1
1
1
1
0
1
0
0
0
1
0
1
0
1
0
0
1
1
0
1
1
1
0
0
0
1
1
1
0
1
1
0
1
0
0
1
1
1
0
1
0
0
0
1
0
0
0
1
0
1
0
1
0
1
0
0
0
1
0
1
0
1
1
1
0
1
1
1
0
1
1
0
1
0
1
1
0
0
1
1
0
1
1
0
1
1
1
0
1
0
1
0
0
1
1
1
1
0
1
0
1
1
1
1
0
1
0
0
1
1
0
1
1
1
1
0
0
1
0
1
1
1
0
0
1
0
1
0
0
0
1
0
0
0
0
1
1
1
1
1
1
0
0
0
0
0
1
1
0
1
0
1
0
0
1
0
0
1
1
1
0
0
1
0
0
1
0
1
1
1
1
0
1
0
1
0
1
0
1
1
0
0
1
1
1
1
0
1
1
0
1
1
1
1
1
1
1
1
1
1
1
1
1
1
1
1
1
1
1
0
0
1
0
1
1
1
1
0
1
0
1
0
0
1
0
0
1
1
1
0
0
1
0
1
1
1
0
1
1
1
1
0
1
0
0
1
0
0
0
1
1
1
0
1
0
1
1
1
1
1
1
0
1
1
0
0
0
0
1
0
0
1
1
0
1
1
1
0
1
0
0
1
0
1
0
0
0
0
0
1
0
1
1
1
1
1
1
0
1
1
0
0
1
0
0
1
1
0
0
0
0
1
0
1
0
0
1
1
1
1
0
1
1
0
0
1
1
0
1
1
1
0
0
0
1
1
1
0
1
1
0
0
1
1
1
0
1
1
0
0
1
0
1
0
1
1
0
0
0
1
1
0
1
1
1
0
0
0
0
0
0
1
1
0
1
1
1
1
0
0
0
0
1
0
1
0
0
0
0
1
0
1
1
0
1
1
1
1
0
1
1
0
1
1
1
1
0
1
1
1
1
1
0
1
1
0
0
1
1
0
1
1
0
1
0
0
0
1
1
1
1
0
0
0
1
1
0
1
0
0
1
1
0
0
1
1
0
1
1
0
0
0
0
0
0
0
0
1
1
1
1
0
1
1
1
0
1
1
1
1
1
1
0
0
1
1
0
0
0
1
1
1
1
0
0
1
0
1
0
1
1
1
0
0
0
1
1
0
0
0
1
0
1
0
1
0
0
0
0
1
0
1
0
1
1
0
1
1
0
0
0
0
1
1
1
1
0
1
1
1
1
1
1
0
0
1
1
0
1
0
1
1
0
0
1
0
0
0
1
1
1
1
1
0
0
0
0
0
1
1
0
0
1
0
1
1
0
1
1
1
1
1
0
1
0
1
1
0
1
1
1
1
1
0
0
1
1
1
1
1
0
1
1
1
1
0
0
0
0
1
1
1
0
1
0
0
1
1
1
1
1
1
1
1
0
0
0
0
1
1
0
1
0
1
0
1
1
1
0
1
1
0
0
0
0
0
1
0
0
0
0
0
1
1
0
0
0
1
1
1
1
0
0
0
1
0
0
1
0
1
1
0
0
0
0
1
0
0
0
0
1
1
0
1
1
1
0
1
0
0
0
0
1
1
1
1
0
0
1
0
1
1
0
1
0
0
1
0
0
0
0
0
0
0
1
1
0
0
1
1
0
1
0
1
1
1
0
0
1
1
1
0
0
1
0
1
0
1
0
1
1
0
1
0
1
0
0
1
1
0
1
0
1
0
1
1
1
0
1
0
1
0
0
1
0
0
1
0
1
1
1
1
1
0
0
1
0
0
0
0
1
0
0
1
0
1
1
1
1
0
1
0
1
0
1
0
1
1
1
0
1
0
1
0
1
1
1
0
1
1
0
1
0
0
1
0
0
0
0
1
1
0
1
0
0
1
0
0
1
1
1
0
1
1
1
1
0
0
0
0
0
0
0
1
1
0
1
1
1
1
1
0
1
0
1
1
1
1
1
1
0
1
0
1
0
1
1
1
0
1
0
1
1
1
1
0
1
0
0
0
0
1
0
0
1
1
0
0
0
0
1
1
1
0
1
1
1
1
1
0
1
0
0
1
1
0
1
1
0
1
0
0
0
1
0
0
1
1
1
1
1
1
1
1
0
0
1
1
1
1
0
1
0
1
1
1
0
1
0
0
1
0
1
0
1
1
0
1
1
0
0
1
1
0
1
0
1
1
0
1
0
0
0
1
0
1
0
1
1
0
1
0
0
0
1
0
1
1
0
1
1
0
0
1
0
0
1
0
0
0
0
1
0
0
1
1
1
0
1
1
0
1
0
0
1
0
1
1
1
1
0
1
1
1
1
1
0
1
1
0
0
1
0
0
1
1
1
0
0
0
1
0
0
1
1
0
1
1
0
0
1
0
1
0
1
0
0
1
0
0
1
1
0
0
0
0
1
0
0
1
0
1
0
1
0
1
1
0
0
0
1
1
0
1
0
1
0
0
1
0
1
1
0
0
0
1
0
1
1
0
0
1
1
0
1
0
0
0
1
1
0
1
1
1
1
1
0
1
0
0
0
1
1
0
1
0
0
0
1
0
0
1
0
1
0
1
0
1
1
1
1
0
1
1
1
0
1
0
0
1
1
1
1
0
1
1
0
1
1
1
1
0
1
0
0
0
1
1
1
1
1
0
1
0
0
0
1
1
1
0
0
1
0
1
1
0
1
0
0
1
0
1
1
1
0
1
1
1
0
0
0
0
1
0
0
1
1
0
1
0
0
1
1
0
0
0
1
1
1
0
1
1
1
0
0
0
1
1
0
1
0
0
0
1
1
1
0
1
1
0
0
1
0
1
1
1
1
0
0
1
1
0
1
1
0
1
0
0
0
1
1
1
0
0
1
0
1
1
1
1
1
1
0
1
0
1
0
0
0
0
1
0
0
0
1
1
1
0
1
0
1
0
0
1
1
0
1
0
0
0
0
1
1
0
1
0
1
0
0
1
1
1
1
1
0
1
1
0
1
1
1
1
1
0
0
0
0
1
1
1
1
0
1
0
0
1
0
1
1
0
1
1
0
0
1
0
0
1
0
0
0
0
1
0
0
1
1
1
0
0
1
1
0
1
0
1
0
1
1
1
0
0
1
1
0
1
1
0
0
0
0
1
1
1
0
0
0
0
1
1
1
0
0
1
1
0
0
1
1
0
1
1
1
0
0
0
1
1
0
0
1
1
1
1
0
1
1
1
0
1
0
0
0
0
0
0
1
1
0
1
0
1
0
0
1
0
1
0
1
1
0
1
0
1
1
1
1
0
0
1
1
1
1
0
1
1
1
0
1
1
1
0
0
1
1
0
1
0
1
0
0
1
0
0
0
1
0
1
1
1
1
1
0
1
0
0
1
0
1
0
0
1
1
1
1
1
1
1
1
1
1
1
0
1
1
0
0
1
1
1
0
0
0
0
1
1
1
0
1
0
1
1
0
1
0
1
1
0
1
0
1
0
0
0
0
0
0
0
0
1
1
1
1
0
1
0
1
1
1
0
1
1
0
1
0
0
1
0
1
1
1
1
1
0
0
0
1
0
1
1
1
0
1
0
0
0
0
0
0
1
0
0
1
1
1
0
1
0
0
0
1
1
0
0
1
1
1
1
0
0
1
1
0
0
0
1
1
1
1
1
1
0
1
0
1
1
1
0
0
0
1
0
0
1
1
0
1
1
0
0
1
0
0
0
0
0
1
0
0
0
0
1
0
1
1
0
0
1
1
1
0
1
0
0
0
0
1
0
0
0
1
0
0
0
0
1
1
1
0
1
0
1
1
1
0
0
0
1
0
1
1
1
1
0
0
1
0
1
0
0
1
0
0
0
0
0
0
1
1
1
1
1
1
1
0
1
0
1
1
1
1
1
0
0
0
1
0
0
0
1
0
0
1
1
1
0
1
1
1
1
0
0
1
1
1
1
0
1
0
1
1
1
1
1
0
1
0
1
0
0
1
0
1
1
0
0
0
1
1
0
1
1
1
0
0
0
1
1
1
1
0
0
0
1
0
1
0
1
1
0
0
0
0
1
0
0
1
1
1
1
1
0
1
1
1
1
1
0
1
1
0
0
1
0
1
1
1
1
1
1
0
0
0
1
0
1
1
1
1
1
0
1
0
0
1
0
0
0
0
1
0
0
1
1
0
0
1
1
1
0
0
1
0
1
1
1
1
1
0
1
1
1
0
0
0
0
1
1
0
1
1
1
0
0
1
1
0
0
0
0
0
0
1
1
1
0
1
0
0
0
1
0
1
1
1
1
0
1
0
1
1
1
0
1
0
0
0
1
0
0
1
0
1
1
1
1
0
0
0
0
1
0
0
0
0
0
1
1
0
1
1
0
0
0
0
0
1
1
0
1
1
0
1
1
0
1
1
1
1
1
0
1
1
1
1
1
0
0
0
1
1
1
1
0
1
0
1
0
0
0
0
1
1
1
0
0
0
1
1
0
0
0
1
0
1
1
0
0
1
0
1
0
1
0
1
1
1
0
1
0
0
0
1
0
0
0
0
0
0
0
0
0
1
0
1
0
0
1
0
0
1
0
1
1
0
0
0
0
0
0
0
1
1
1
0
0
0
0
1
0
0
0
1
1
0
0
1
0
1
0
0
1
1
1
0
1
0
0
1
1
1
1
1
0
0
1
1
1
1
0
0
0
1
1
1
1
0
1
1
1
1
1
0
1
1
0
1
1
0
0
0
0
0
0
1
1
1
1
0
1
0
0
0
0
1
0
1
1
1
1
0
1
1
0
1
0
0
1
1
0
0
1
0
1
1
0
1
0
0
1
1
1
1
1
0
1
1
1
0
0
1
1
1
1
1
0
1
1
0
0
1
1
1
1
1
1
1
0
1
1
1
1
1
1
1
0
1
0
0
1
0
0
1
0
0
1
0
1
1
0
0
0
1
1
1
1
0
0
1
0
1
0
0
1
0
1
0
0
0
1
0
1
0
0
1
0
1
1
1
0
1
1
0
0
0
1
0
1
1
0
0
0
0
1
1
1
0
1
1
1
0
1
0
1
1
1
1
0
0
1
1
1
0
0
1
0
0
0
0
1
0
1
1
1
1
0
1
0
0
1
1
1
0
1
1
1
0
0
1
0
1
0
0
0
1
1
1
1
1
0
0
1
0
0
1
1
1
1
1
1
0
0
1
0
1
0
0
0
0
0
1
1
0
0
0
1
0
0
0
1
0
0
1
0
0
1
1
0
1
1
0
1
0
1
1
1
1
0
1
1
0
1
1
1
1
0
1
0
0
0
1
0
0
1
1
1
0
0
1
1
1
1
1
1
0
0
1
0
0
1
1
0
1
1
0
0
1
0
0
1
0
0
1
1
0
0
1
0
0
1
0
1
0
0
1
0
1
0
1
1
0
0
0
1
1
1
1
1
1
1
0
1
1
0
1
0
0
0
0
0
0
1
1
1
1
1
1
1
1
0
1
1
1
0
1
1
0
0
0
0
1
1
0
1
0
0
0
1
0
0
0
1
0
0
1
1
0
1
1
1
1
1
0
0
0
0
1
1
0
0
0
1
1
1
1
0
0
0
1
1
1
0
0
1
1
0
1
1
1
0
0
0
1
1
1
0
0
0
0
1
0
1
1
0
1
0
1
0
0
1
1
1
0
0
1
1
0
0
0
0
0
0
1
1
1
0
0
0
1
0
0
1
0
1
0
1
0
0
1
1
0
1
1
0
1
1
1
1
1
0
0
0
1
1
1
1
0
1
0
0
0
0
1
0
1
0
1
1
1
0
0
1
0
0
1
1
0
1
1
1
1
1
0
1
0
1
1
1
0
0
1
1
1
1
1
0
1
0
0
1
1
1
0
0
0
1
1
1
0
0
0
1
1
0
1
0
0
0
0
1
0
1
0
1
0
0
1
1
1
1
0
1
1
0
0
0
1
1
1
0
0
0
0
1
1
1
0
0
1
0
0
1
0
1
0
1
1
1
0
0
0
0
0
0
1
0
0
1
0
0
0
0
1
1
0
0
1
1
0
0
1
1
1
1
1
0
0
0
0
1
0
1
0
1
0
0
1
1
1
0
1
1
0
0
1
1
0
0
0
1
0
0
1
1
0
1
0
0
0
1
1
1
0
1
1
1
1
0
1
1
0
1
0
1
0
0
0
1
1
0
1
1
0
0
0
0
0
0
1
0
1
1
1
0
1
1
1
0
0
0
0
0
0
0
1
1
1
0
1
1
0
0
1
1
0
0
1
0
1
0
1
0
0
0
1
1
1
1
1
1
1
1
0
1
0
1
1
0
1
1
0
1
1
1
1
1
0
0
0
1
1
0
0
0
0
1
0
0
1
0
1
0
1
0
0
1
1
0
0
0
1
1
1
0
1
1
1
1
0
0
0
1
0
0
0
1
1
0
1
1
1
1
1
0
1
1
0
0
1
0
1
0
1
0
0
1
1
0
0
0
1
0
1
0
1
0
0
0
0
1
0
0
0
0
0
1
1
1
1
0
0
1
0
1
1
0
1
0
0
0
1
0
1
1
0
1
0
1
0
0
1
1
0
0
1
0
1
0
1
0
1
1
1
0
1
1
1
0
0
0
1
1
1
0
1
0
1
1
1
0
1
1
1
1
0
0
1
0
1
1
1
1
1
1
1
0
0
0
1
0
1
1
0
0
1
0
1
1
1
1
0
1
0
1
0
0
0
1
1
1
0
0
1
1
1
0
1
0
0
1
1
1
1
1
1
1
1
1
1
0
1
0
1
1
1
1
1
1
1
0
0
1
1
1
0
0
0
0
0
1
1
1
1
0
1
1
1
1
0
1
0
1
1
0
1
1
0
1
0
1
0
1
0
1
0
0
0
0
1
1
0
1
1
0
1
0
1
1
0
0
0
1
0
1
1
1
1
1
0
0
0
0
0
1
1
0
0
0
0
1
0
1
0
0
0
0
1
1
0
1
1
0
1
1
1
0
1
1
1
1
1
1
1
1
1
1
0
1
0
1
0
1
1
0
1
1
0
1
0
0
0
1
0
1
1
1
1
0
1
0
0
1
0
1
1
1
1
1
0
0
1
0
0
1
0
0
1
1
0
1
0
0
0
0
1
1
0
1
0
1
1
0
1
1
1
1
1
1
0
1
1
1
1
0
0
0
1
0
1
1
0
1
0
1
1
0
1
1
0
0
1
1
1
1
0
1
0
0
1
1
0
1
1
1
0
0
1
1
1
1
1
0
1
0
1
1
1
0
0
0
1
0
1
0
1
0
1
1
1
1
1
0
0
0
0
0
1
0
1
0
0
0
1
0
1
0
1
0
1
0
0
1
1
0
1
1
0
0
1
1
0
0
1
1
0
1
1
1
1
0
0
0
0
1
0
0
1
0
1
1
1
0
1
0
0
0
1
1
1
1
0
0
0
0
1
1
0
1
0
1
1
0
1
0
1
0
1
1
1
0
0
1
0
1
1
1
1
1
0
1
1
1
0
1
0
0
1
0
1
1
0
1
1
1
0
0
0
1
0
0
0
0
0
0
0
1
1
1
0
1
1
1
0
1
1
0
0
1
0
0
0
0
1
0
1
0
0
1
0
1
0
0
1
0
1
1
1
0
0
1
1
1
0
0
0
1
0
1
1
0
1
0
0
1
0
1
1
0
0
0
0
1
0
1
1
1
1
1
1
1
0
1
0
0
1
0
1
1
0
1
0
0
1
0
1
1
0
0
0
0
1
0
1
1
0
0
1
0
0
0
0
0
0
1
1
0
1
0
0
1
1
0
0
0
1
0
1
1
0
1
1
0
1
1
1
0
0
1
1
0
1
1
1
0
1
0
1
1
1
0
0
0
1
1
0
0
1
1
0
1
1
1
1
0
0
1
1
1
0
0
1
0
1
0
0
0
0
0
0
0
1
1
0
0
0
0
1
1
1
0
0
1
1
0
0
1
1
1
1
1
0
1
1
1
1
0
0
0
0
1
1
0
0
1
1
1
0
0
0
1
0
0
1
0
0
0
0
1
0
0
0
1
0
1
1
1
1
1
1
0
1
1
1
1
1
1
0
1
1
1
0
0
1
0
1
1
0
1
1
1
1
1
0
0
1
1
1
1
0
1
1
0
0
1
1
1
0
1
0
1
0
1
1
0
1
1
1
1
1
1
1
1
1
0
1
0
1
1
0
1
1
0
1
0
0
0
1
1
0
0
0
1
1
1
0
1
0
0
0
1
0
1
1
1
1
0
0
0
0
0
0
0
1
1
0
0
0
0
0
1
0
1
1
1
1
1
0
1
0
0
1
0
0
0
1
0
0
1
1
0
1
1
1
1
1
0
1
1
0
0
1
1
1
0
1
0
1
1
1
1
1
0
0
1
0
1
1
0
0
0
0
1
1
1
1
1
1
0
1
1
0
1
1
1
1
0
0
0
0
0
0
0
0
1
0
1
0
0
0
0
1
0
1
1
1
0
0
1
0
1
1
1
1
0
1
1
1
0
0
1
0
1
1
1
0
0
1
0
0
1
1
1
1
1
1
1
0
1
1
0
1
1
1
1
1
1
1
1
1
0
1
0
0
0
0
0
1
0
1
0
0
0
0
1
1
0
1
0
1
1
1
1
1
1
0
1
0
0
0
1
0
1
1
1
0
1
1
0
1
0
1
0
1
1
1
0
1
1
0
1
0
1
1
1
0
1
1
1
1
1
0
0
1
1
1
1
0
0
0
0
0
1
1
1
0
1
0
1
1
1
0
0
0
0
0
1
1
1
1
0
0
0
0
0
0
1
0
0
0
0
1
0
0
1
1
0
1
1
1
1
1
1
1
0
0
1
0
1
1
0
0
0
1
1
1
0
0
1
0
1
1
0
1
1
0
0
0
0
1
1
1
0
0
1
1
0
0
1
1
1
1
0
1
0
1
1
0
0
1
1
1
1
0
1
0
0
0
1
0
0
1
1
0
0
1
0
0
1
0
0
0
1
1
1
0
1
1
1
1
1
0
0
0
0
0
0
1
0
1
0
1
1
0
0
1
0
1
1
1
0
0
1
0
1
1
1
1
1
0
1
1
0
1
0
1
0
0
0
1
0
1
0
1
1
1
0
1
0
1
0
1
1
1
0
0
0
0
1
0
0
0
1
1
0
1
1
0
0
0
0
0
1
1
1
1
1
1
1
1
1
0
0
0
1
0
0
0
1
0
1
1
1
0
0
0
1
0
0
0
1
0
1
1
0
1
0
0
1
1
1
1
1
1
0
1
0
0
1
1
0
1
1
1
0
0
0
0
1
1
1
0
0
0
1
0
0
0
0
1
1
0
0
1
1
0
1
1
0
1
0
0
0
1
0
0
1
1
1
0
0
1
1
1
0
0
1
1
1
1
0
1
1
0
1
1
0
1
1
0
1
1
0
1
1
0
1
0
0
1
1
1
0
1
0
1
0
1
0
0
1
1
1
1
0
1
0
0
0
0
0
1
0
1
0
0
0
0
0
1
0
1
1
0
0
1
0
0
1
0
0
0
1
1
0
1
0
0
1
1
1
0
0
1
0
1
1
1
1
0
0
1
1
0
1
0
1
1
0
0
1
0
1
0
1
0
0
1
0
0
1
1
0
1
1
1
0
1
0
1
0
1
0
0
1
1
0
1
1
1
0
1
0
1
1
0
0
0
1
1
1
0
1
0
1
0
1
0
0
0
0
1
0
0
1
0
1
1
0
0
1
1
1
0
0
0
1
0
0
1
1
1
1
1
1
1
1
0
0
1
1
1
0
0
0
0
0
1
1
1
1
1
1
0
1
1
1
1
1
0
1
1
0
0
1
0
0
1
0
0
0
1
1
0
0
1
0
1
1
1
0
1
0
0
1
1
1
0
0
1
1
1
1
0
1
1
0
1
0
0
0
1
1
0
1
0
0
1
1
1
0
0
1
1
1
0
1
1
0
0
1
0
0
1
1
1
0
1
1
0
1
0
1
1
0
1
0
0
1
1
1
1
1
0
1
1
1
1
0
0
0
0
0
1
0
0
1
0
0
1
1
1
1
0
1
1
1
1
1
1
1
1
0
1
1
1
1
1
1
0
1
1
1
0
0
0
1
0
1
1
1
0
1
1
1
1
1
0
0
0
0
1
0
1
1
0
0
1
0
0
0
0
0
0
0
1
1
1
0
1
1
1
1
0
1
1
0
1
0
0
0
1
1
0
1
1
0
1
0
1
1
1
0
1
0
1
1
1
1
0
1
1
1
1
1
0
1
1
1
0
1
0
0
1
1
0
1
0
0
0
1
1
1
1
1
0
0
0
0
0
1
1
1
0
1
1
0
0
1
0
1
1
1
1
1
1
0
1
0
1
0
1
0
0
1
0
0
0
0
1
0
0
1
1
1
0
0
1
0
1
1
1
1
0
1
1
0
1
1
1
0
1
0
1
0
0
1
1
0
1
1
1
1
1
1
1
1
1
1
1
0
1
1
1
1
1
1
0
1
1
0
1
1
0
1
0
1
1
1
0
0
1
1
1
1
1
1
0
0
0
0
1
0
1
1
1
1
1
0
1
1
0
1
0
0
1
1
0
1
0
1
0
0
0
0
0
1
1
0
1
1
0
1
1
0
0
1
0
1
0
0
1
0
1
1
1
1
1
0
1
0
1
1
0
0
0
1
0
1
0
1
1
0
0
0
0
1
1
1
1
1
1
1
1
1
1
1
0
1
0
1
1
1
1
1
1
1
1
1
1
1
0
1
1
1
0
0
0
0
1
1
1
1
0
1
1
0
1
1
1
0
0
0
0
1
0
0
0
1
1
1
0
1
1
0
0
0
1
0
0
1
1
1
0
0
0
1
1
1
0
1
0
1
1
1
0
0
1
1
0
1
0
1
1
0
1
1
0
1
0
1
0
1
1
0
0
1
0
0
1
0
0
1
1
0
0
1
1
1
0
1
1
0
0
0
0
1
0
1
1
1
0
1
0
0
0
0
0
0
1
0
0
1
1
0
1
0
0
0
1
0
1
1
0
0
1
0
0
0
0
1
0
1
1
1
0
1
0
0
1
0
0
1
0
0
1
1
1
0
0
0
1
1
1
1
1
1
1
1
0
1
1
1
1
0
1
0
0
0
0
1
1
1
1
0
1
0
0
1
1
1
0
0
1
1
1
1
1
1
0
0
0
0
1
0
1
0
0
0
0
1
1
1
1
0
0
1
1
1
1
0
0
0
1
0
1
0
1
0
1
0
0
1
0
0
1
1
1
0
1
1
1
0
1
1
0
1
1
0
1
0
0
1
1
1
1
1
0
0
1
0
1
1
1
1
1
0
0
0
1
1
0
0
0
0
0
1
1
0
0
1
0
0
1
0
0
1
1
0
1
1
1
0
1
1
0
1
0
0
0
1
1
1
1
0
1
1
1
0
0
0
1
0
1
1
0
0
1
1
0
0
0
0
1
1
1
1
1
1
0
1
0
0
0
1
0
1
0
1
1
1
1
0
0
1
0
1
1
0
1
1
0
0
0
0
1
0
0
1
1
0
1
1
1
0
1
1
0
1
1
1
0
1
0
1
0
1
1
0
1
0
1
1
1
1
0
1
1
1
0
0
0
1
1
0
1
1
0
0
0
0
1
1
1
1
0
0
0
1
0
1
1
1
0
0
1
0
1
1
0
1
0
0
0
0
1
1
0
0
0
0
1
1
1
0
0
1
0
0
1
0
1
1
1
0
1
1
0
0
0
1
1
1
1
0
0
1
1
1
1
0
0
0
1
0
1
0
1
0
1
0
0
1
0
0
0
1
1
1
1
0
1
1
0
1
1
1
1
1
0
0
1
0
0
1
1
1
1
0
0
0
0
0
0
1
1
0
0
1
1
1
1
1
0
0
0
0
1
1
0
1
1
0
1
0
1
0
0
1
0
0
1
0
1
0
1
1
0
1
1
0
1
1
1
0
1
1
0
0
0
1
0
0
0
1
0
1
1
0
1
1
1
0
1
0
1
1
0
0
0
1
1
0
0
0
0
1
0
1
1
1
0
0
0
0
0
0
0
1
0
1
1
0
0
0
0
0
0
0
0
0
1
0
1
0
1
0
0
0
0
0
1
1
1
1
1
1
1
0
1
1
0
0
1
1
1
0
1
1
1
0
0
0
1
1
1
1
0
1
0
1
0
0
0
0
1
1
1
1
0
0
1
0
1
1
0
1
0
0
1
1
0
1
0
1
1
0
0
1
0
1
0
1
0
1
0
1
1
0
1
1
1
0
0
0
0
1
1
1
0
0
1
1
1
0
1
1
0
1
0
1
0
1
0
1
0
1
0
0
1
0
0
1
0
1
1
1
1
0
1
1
1
1
1
1
0
1
1
0
0
1
1
0
1
1
1
0
0
1
1
0
1
0
1
0
1
1
1
1
0
1
1
0
1
0
1
0
0
1
0
1
0
1
0
1
0
0
0
0
0
1
1
1
0
1
1
1
0
1
0
1
0
0
1
1
0
1
1
1
0
1
1
0
1
1
1
1
1
0
0
0
0
1
1
1
0
1
0
0
1
1
0
0
0
1
1
0
0
0
1
0
0
1
1
1
0
1
1
1
1
1
1
1
1
0
1
0
1
0
1
1
0
1
1
1
0
0
1
0
1
1
0
0
0
1
0
0
1
1
1
1
1
1
1
1
0
1
0
0
0
0
1
1
0
0
1
1
0
0
0
1
1
1
1
1
1
1
1
0
0
0
1
1
0
0
1
0
0
0
1
1
1
0
1
0
1
1
1
0
1
0
0
0
1
1
0
0
0
0
1
1
1
1
1
1
1
0
1
0
1
1
1
1
0
1
0
0
1
1
1
1
1
1
0
0
0
0
1
0
0
1
1
0
0
0
0
1
0
1
1
1
1
0
1
1
1
0
1
0
1
1
1
0
1
0
1
0
0
1
0
0
1
1
1
1
0
1
0
1
1
1
1
1
1
1
1
1
1
1
1
0
1
1
1
0
0
0
1
1
1
1
0
1
0
0
1
0
1
1
1
1
1
0
1
0
1
0
0
1
1
0
1
1
1
0
0
0
1
1
0
0
0
0
0
1
1
1
0
1
1
0
1
1
1
0
1
0
0
1
0
1
0
1
1
0
1
0
1
0
1
0
1
1
1
1
0
0
0
1
1
0
1
1
0
0
1
1
0
1
0
1
0
0
1
0
0
0
1
1
1
0
1
0
1
0
0
0
1
1
0
1
1
1
0
0
0
0
1
1
1
1
0
0
0
1
1
1
1
0
1
0
1
0
1
1
1
1
1
0
1
0
0
1
1
1
1
1
1
1
0
1
1
0
0
1
0
1
1
1
1
1
1
0
1
1
1
0
0
0
0
1
1
1
0
0
0
0
0
1
1
0
0
0
1
1
1
1
0
1
0
0
0
1
0
1
1
0
1
0
1
0
0
1
0
1
1
1
1
0
0
1
1
1
1
1
1
1
1
1
1
1
1
1
0
0
1
1
1
1
0
1
1
1
1
0
1
0
0
0
1
1
0
1
1
0
1
1
1
1
1
1
1
0
0
0
1
1
0
1
1
0
0
1
0
0
0
1
1
1
1
0
1
0
0
0
0
0
0
1
0
0
1
1
1
1
1
0
1
1
1
0
0
0
0
1
0
1
1
0
0
1
1
0
1
0
0
1
0
0
1
0
1
1
1
1
0
0
0
1
0
1
0
0
1
0
0
1
1
1
1
0
1
1
1
1
0
1
0
0
0
0
0
0
1
1
1
0
1
0
0
1
1
0
1
1
1
0
1
0
1
1
1
1
0
1
0
1
1
1
1
0
1
0
0
1
1
1
1
0
1
1
0
0
0
0
0
0
1
1
1
0
0
1
1
1
1
1
0
1
1
0
0
1
0
1
0
0
0
0
1
1
1
1
0
1
0
0
1
1
0
0
0
0
1
0
0
1
1
1
0
0
0
0
0
1
1
1
1
1
1
0
0
0
1
1
0
1
0
1
1
0
1
1
0
1
1
1
1
0
1
0
1
1
0
1
1
1
0
0
0
1
0
1
0
1
1
1
1
1
1
1
0
1
0
0
0
0
1
1
1
1
0
0
0
0
0
1
1
1
0
0
0
0
0
1
1
1
1
0
1
1
0
0
1
0
0
0
0
1
0
0
1
1
1
0
1
0
0
0
0
1
1
0
1
0
1
1
0
1
0
1
1
0
0
1
0
0
1
1
1
0
0
0
1
1
1
0
0
1
0
1
1
1
0
1
1
0
0
0
0
0
1
1
0
0
0
0
0
1
1
1
0
1
1
1
0
0
0
0
0
0
1
0
0
1
0
1
0
1
0
1
0
1
1
0
1
1
0
0
1
1
0
0
1
1
0
1
0
1
0
1
1
0
0
1
1
0
1
1
1
0
0
0
0
0
1
1
0
0
1
1
1
0
1
0
0
0
1
0
0
1
0
1
0
0
1
1
0
1
1
1
0
1
1
1
1
1
0
0
1
1
1
0
1
1
0
0
1
1
1
1
0
0
1
1
1
1
1
1
0
1
0
1
0
0
1
1
1
0
1
0
1
1
0
1
0
0
1
0
0
1
0
1
0
1
0
1
1
1
0
0
0
1
1
1
0
1
1
0
0
1
1
0
0
1
0
1
0
0
1
0
1
1
1
1
1
1
0
1
0
1
1
1
1
1
0
1
0
1
1
1
0
0
0
1
0
1
1
1
0
0
1
1
1
0
1
1
0
1
1
1
1
1
1
0
0
1
1
0
1
1
0
1
0
0
1
0
1
1
0
1
1
0
1
1
1
0
0
1
0
0
1
1
1
0
1
1
0
1
1
1
0
0
1
1
1
1
1
1
1
1
0
1
1
1
1
0
1
0
1
1
0
1
1
0
0
0
0
1
1
0
1
1
0
1
1
0
0
1
0
1
0
1
0
1
0
0
0
1
1
0
1
1
0
1
1
1
1
1
1
1
1
1
1
1
0
0
1
0
0
1
0
0
1
0
1
1
1
1
1
1
0
1
0
0
1
1
0
0
1
0
1
0
0
1
1
0
1
1
1
1
0
1
1
1
0
0
0
1
1
0
0
0
0
1
1
1
1
1
0
1
1
1
1
1
1
0
1
0
0
0
1
1
0
1
1
0
1
1
1
0
1
0
0
0
1
1
1
1
0
0
1
1
0
1
1
1
0
1
1
1
1
1
0
0
0
1
1
0
0
0
0
1
0
1
1
1
1
1
1
0
1
0
1
1
1
1
0
1
1
1
1
1
1
0
0
0
1
0
1
1
1
1
0
1
0
0
0
0
0
0
0
1
0
0
1
1
1
1
0
1
1
1
1
1
1
1
1
1
0
0
0
1
1
1
0
1
0
1
0
0
0
0
1
1
0
1
0
1
0
1
0
0
0
1
1
1
0
1
0
0
1
1
0
1
0
1
1
0
1
1
1
1
1
1
1
1
1
0
0
1
1
0
0
1
1
1
1
0
1
1
1
1
1
1
0
1
0
1
1
1
1
0
1
1
1
0
1
1
1
1
1
1
1
0
0
1
1
0
0
1
0
1
0
0
1
1
1
1
0
0
1
1
1
0
1
0
1
1
1
0
0
1
1
1
1
1
0
1
1
1
1
0
1
1
0
1
1
0
1
0
0
1
0
0
0
1
1
0
1
1
0
1
0
0
1
0
1
0
1
1
1
1
1
1
0
0
1
0
1
1
1
0
0
0
1
0
1
0
1
0
1
1
1
1
1
1
1
0
1
1
0
1
0
0
1
0
0
1
1
1
1
1
1
1
0
0
0
1
1
0
0
0
1
1
0
1
0
1
0
1
1
0
1
0
1
0
1
1
0
0
0
0
0
0
0
1
1
1
0
1
0
0
0
1
1
0
1
0
1
0
1
1
0
0
0
0
0
1
1
0
1
0
1
1
0
0
1
0
0
0
1
1
1
0
1
0
0
1
1
0
1
0
1
0
1
1
0
0
1
0
1
1
0
0
0
1
0
0
0
0
1
1
0
1
0
0
0
0
0
0
0
1
1
1
0
1
1
1
0
1
1
1
1
1
1
0
1
1
0
1
0
1
1
1
1
1
1
1
0
1
1
1
1
0
1
0
1
1
1
1
0
1
0
0
1
0
0
0
1
1
0
0
1
1
0
0
0
1
0
1
0
1
0
0
1
1
1
1
1
1
1
1
0
1
1
0
1
1
1
0
0
0
1
0
0
1
1
0
1
1
0
1
1
1
0
0
0
1
1
1
1
1
1
1
1
1
0
0
1
0
1
1
1
1
1
0
1
1
1
0
0
1
1
1
0
0
1
0
0
1
1
0
1
1
1
1
0
1
1
1
0
1
0
1
0
1
0
0
0
1
0
1
1
0
1
1
1
0
0
0
1
0
1
1
1
1
1
1
0
1
1
0
1
0
1
1
1
1
0
1
0
0
0
0
1
0
1
0
1
1
1
0
1
0
0
0
1
1
1
1
1
1
1
1
0
1
0
0
0
0
1
0
0
0
1
0
1
0
1
1
1
1
0
1
1
1
0
0
0
1
1
0
1
0
0
0
1
1
1
1
0
0
1
1
1
0
1
1
0
0
1
1
0
0
1
1
1
1
1
1
0
1
1
0
0
0
0
1
0
1
1
1
1
1
1
0
0
0
1
0
1
1
1
0
1
0
1
0
1
1
1
1
0
0
1
1
1
1
1
1
0
0
0
0
0
0
1
0
1
0
0
1
1
0
0
0
1
1
0
1
0
1
1
1
1
1
1
0
0
1
1
1
0
1
0
0
1
1
0
0
1
0
1
1
0
1
0
1
1
1
1
1
0
0
1
0
0
0
1
0
0
0
0
1
1
1
0
1
0
0
0
1
1
0
0
0
0
0
0
1
0
1
0
1
1
1
0
1
1
0
0
1
1
0
1
1
0
0
1
0
1
1
0
1
1
0
0
1
0
1
0
0
0
0
0
1
1
1
0
1
1
1
0
1
1
0
1
1
0
1
1
1
0
0
0
1
0
1
1
1
0
1
1
0
0
0
0
0
0
1
0
0
0
0
0
0
1
0
1
1
1
1
0
1
1
1
0
1
0
1
0
0
0
1
1
1
1
1
0
0
1
0
1
1
0
1
0
0
1
1
1
1
0
0
1
1
0
1
1
0
0
0
0
0
0
1
0
0
1
1
1
1
1
1
0
0
1
0
0
0
0
0
0
0
0
1
0
1
1
1
0
1
0
1
1
1
1
1
0
1
1
0
0
1
0
1
1
0
1
1
1
1
0
1
0
1
1
1
0
1
0
1
1
1
1
0
0
0
0
0
0
1
1
0
1
1
1
1
0
1
1
0
0
1
0
1
0
1
1
0
0
0
1
0
1
0
0
1
0
0
1
0
0
0
0
1
0
1
1
0
1
0
0
1
1
1
0
0
0
0
0
1
1
0
1
0
1
0
1
0
0
1
0
0
0
0
0
1
0
1
1
0
0
1
1
1
1
1
0
0
0
1
1
0
0
1
0
0
0
0
1
1
1
0
1
1
0
1
1
1
0
1
1
0
0
0
0
0
1
0
1
0
1
1
0
0
1
0
0
0
0
1
1
1
1
0
1
0
1
1
1
1
0
0
1
0
0
0
0
1
0
1
1
1
1
0
0
0
1
1
0
1
0
0
1
1
0
0
1
1
1
1
0
1
1
0
1
1
0
1
1
1
0
1
0
1
0
1
0
1
0
1
1
1
0
1
0
1
0
1
0
0
0
1
1
0
0
1
1
1
1
0
1
1
1
1
0
0
1
1
1
1
0
1
1
1
1
1
1
0
0
0
0
1
0
0
0
0
1
1
0
0
0
1
0
1
0
0
1
1
1
0
1
0
0
1
1
1
1
0
0
0
1
0
1
1
1
1
1
0
1
0
0
0
0
0
1
0
1
1
1
1
1
0
0
0
0
1
1
0
1
0
0
1
1
1
1
0
1
0
0
0
1
1
1
0
1
1
0
1
0
0
1
0
1
0
1
1
1
0
0
1
0
1
0
1
1
0
1
1
0
0
1
0
0
1
1
0
0
0
1
1
1
1
0
0
0
1
0
0
0
1
0
1
0
0
1
0
0
0
0
1
1
0
0
1
0
0
0
0
0
1
0
1
0
1
1
0
0
1
1
0
1
1
1
1
1
1
1
0
1
1
1
0
1
0
1
0
1
0
0
0
1
1
0
0
1
1
1
0
1
1
0
0
1
0
1
1
0
1
1
0
0
1
1
0
1
0
1
0
1
1
1
0
1
1
1
0
0
1
1
1
1
0
0
1
1
1
0
0
1
0
0
1
1
1
1
1
0
1
1
1
1
0
1
0
0
1
1
0
0
0
0
0
1
1
1
0
1
1
0
1
1
0
1
0
0
1
0
1
0
1
1
1
1
1
1
0
1
1
1
0
0
1
1
0
0
1
1
0
1
0
1
0
1
0
0
1
0
1
0
1
0
1
1
1
0
0
0
0
1
1
0
0
0
1
0
1
1
1
0
1
1
1
0
0
0
0
1
1
0
0
0
0
0
1
1
0
1
1
0
0
0
1
0
0
0
1
1
0
1
0
0
0
0
1
1
1
1
0
1
0
0
0
1
1
0
1
1
1
1
0
1
1
1
1
1
0
1
1
0
0
0
1
1
0
1
0
1
0
0
0
0
1
0
0
1
1
0
1
0
1
1
0
1
0
0
1
1
1
1
1
1
0
0
1
0
0
0
1
1
0
1
1
1
1
1
1
1
0
0
1
1
0
1
0
1
0
1
1
1
1
1
0
1
1
0
1
1
1
0
0
1
1
1
0
1
1
0
0
0
1
1
0
1
1
1
1
1
1
1
1
1
1
1
0
1
1
1
1
1
1
0
1
1
0
0
0
0
1
1
0
0
0
1
0
1
0
1
0
0
1
0
1
0
0
0
1
1
0
1
1
1
1
0
1
0
0
0
1
1
0
0
0
0
1
0
1
1
0
1
0
0
0
0
1
1
1
0
1
1
1
1
0
1
1
0
1
1
0
1
1
0
0
1
0
0
1
1
1
0
1
1
0
1
1
1
1
1
1
0
0
1
0
1
0
0
1
0
1
0
1
1
0
0
1
0
1
1
0
0
0
1
0
1
0
1
0
0
0
1
1
0
1
1
0
0
0
1
1
1
0
1
1
1
1
1
1
1
1
1
1
1
0
0
1
1
0
1
0
0
1
1
1
0
1
1
1
0
0
0
0
0
0
1
0
1
0
0
0
0
0
1
1
0
1
1
0
1
1
1
1
1
0
0
0
0
0
1
1
1
1
0
1
0
1
0
1
1
0
0
1
0
0
0
1
1
0
0
0
0
1
0
1
1
0
0
1
0
1
1
0
1
0
1
1
1
0
1
1
0
0
1
0
0
0
0
1
0
0
1
0
0
0
0
1
0
0
1
0
0
0
1
1
1
0
1
0
1
1
1
1
1
1
1
1
1
1
1
0
0
1
1
0
1
0
1
1
1
0
0
0
0
0
1
1
1
1
0
1
1
0
1
1
1
0
1
1
1
0
0
1
0
1
0
1
0
0
0
1
1
1
0
0
1
1
0
1
0
0
0
0
0
0
1
1
1
1
0
1
1
1
1
1
0
0
1
1
1
1
0
1
1
0
0
1
0
0
1
1
0
1
0
0
1
1
0
1
1
1
1
0
0
0
0
1
0
0
1
1
1
0
1
0
1
0
1
1
0
1
0
1
1
0
1
1
1
1
1
1
1
1
1
1
1
0
1
1
1
0
1
1
1
1
1
0
0
0
1
1
0
1
0
1
1
0
0
0
0
0
1
1
1
0
1
1
0
0
1
1
1
1
1
1
1
1
0
0
1
1
0
1
1
1
1
1
0
0
1
0
1
1
0
0
0
0
1
1
1
0
1
1
1
0
1
0
1
0
0
0
0
1
0
1
1
0
1
1
0
0
1
0
1
0
0
0
1
1
1
0
0
0
1
0
0
1
1
1
1
0
1
0
1
1
1
1
0
1
0
1
0
1
1
0
0
0
1
0
1
1
1
0
1
1
0
0
1
1
1
1
0
1
1
0
0
0
1
0
1
0
1
1
1
0
0
1
0
1
1
1
1
1
0
1
0
1
1
1
0
1
1
1
1
0
0
0
0
1
0
1
0
0
0
1
0
1
1
1
0
0
1
0
1
0
1
1
0
1
1
0
1
1
1
0
0
1
1
0
0
1
0
1
1
1
1
0
1
1
0
1
1
0
0
1
1
0
0
0
0
0
1
0
0
1
1
1
1
1
0
0
0
0
0
1
0
1
0
1
0
0
1
1
1
1
0
1
1
1
1
0
0
1
0
0
0
0
0
0
1
0
1
0
1
0
0
0
0
1
1
0
0
1
0
0
0
1
1
1
0
1
0
1
1
0
1
1
1
0
0
1
1
1
1
1
1
0
0
0
0
1
0
1
0
0
1
1
1
1
1
0
0
0
1
0
1
1
1
1
1
1
1
0
1
0
0
0
1
1
1
0
0
1
1
1
0
1
1
1
0
0
0
0
0
1
0
1
0
1
0
1
0
0
1
1
1
0
1
0
0
0
1
1
1
0
0
0
1
1
0
0
0
1
1
0
0
1
0
1
0
0
1
1
0
1
1
1
1
1
0
1
0
1
1
0
1
0
0
1
1
1
0
0
1
0
0
0
0
0
1
0
0
1
1
1
1
1
1
1
0
0
1
0
0
0
1
1
1
0
0
1
1
1
0
0
0
1
0
0
1
0
0
0
1
0
0
0
0
1
1
0
0
1
1
1
0
1
1
0
1
1
1
0
1
0
0
1
1
1
1
0
0
0
0
1
1
1
0
1
0
1
1
1
1
1
1
1
1
0
1
1
0
0
0
0
1
1
1
0
1
1
1
1
0
1
1
1
0
1
1
0
1
1
0
0
1
1
1
0
0
1
0
0
1
1
0
1
1
0
1
0
1
0
0
1
0
1
1
0
1
1
1
0
1
1
0
1
0
0
0
1
1
1
0
1
1
1
1
1
1
0
1
1
0
0
0
1
1
0
0
1
1
0
1
1
0
1
0
1
0
1
1
1
1
0
1
1
1
1
0
1
1
0
0
0
0
0
0
1
1
1
0
0
1
1
0
0
1
0
1
0
1
1
1
1
0
1
0
1
1
1
0
1
0
1
0
1
1
1
0
1
0
1
1
1
1
1
1
1
1
0
0
0
1
0
1
1
1
1
0
1
1
0
0
1
1
0
1
1
1
1
1
1
0
0
0
1
1
0
1
1
1
1
1
1
1
1
1
0
0
1
1
1
1
1
0
0
1
0
1
1
1
1
1
0
0
0
1
0
1
1
0
1
0
1
1
1
0
0
1
1
1
0
0
1
1
1
1
0
0
0
0
1
1
1
1
1
0
0
0
1
1
1
1
0
1
1
0
0
0
0
1
0
1
0
1
1
1
0
1
0
1
0
0
1
1
0
1
1
0
0
1
0
0
1
0
1
0
1
1
1
1
1
0
0
1
0
1
1
1
1
1
1
1
0
1
1
0
1
1
1
0
0
1
0
1
1
1
0
0
0
1
1
1
0
1
0
1
1
0
0
0
1
0
1
0
0
1
0
0
1
0
0
1
0
0
0
1
1
1
1
0
1
0
0
1
1
0
0
0
1
1
1
1
0
0
0
0
0
0
0
1
1
0
1
0
0
0
0
1
0
0
0
1
0
1
1
0
1
0
1
0
1
1
1
1
1
0
0
1
0
1
1
0
1
0
1
1
1
1
1
1
1
1
1
1
0
0
1
0
1
1
0
0
0
1
1
1
1
1
0
1
0
0
1
1
0
1
1
1
1
0
1
1
0
0
1
0
0
1
1
1
0
1
0
1
1
0
1
0
1
1
1
0
1
1
0
0
1
0
0
0
1
1
1
1
1
1
1
0
0
1
0
1
1
1
1
0
0
0
0
1
0
1
1
0
1
1
0
1
1
1
1
1
1
1
0
1
1
0
0
0
1
0
0
1
0
0
0
0
1
1
1
0
1
0
0
0
0
0
1
0
1
1
1
0
1
0
1
1
1
0
1
1
0
1
1
0
1
1
0
1
0
0
1
1
1
0
1
0
1
0
1
1
1
1
1
0
1
1
1
0
0
1
0
1
0
0
1
1
1
0
0
0
1
1
1
0
1
0
1
1
0
0
0
1
1
1
1
1
0
1
0
0
1
1
1
1
0
0
0
1
1
1
1
1
1
0
0
1
1
0
0
1
0
0
0
0
1
0
0
0
1
1
0
1
1
1
0
1
1
1
0
0
0
0
0
0
1
1
1
1
1
1
0
0
0
1
1
0
0
1
1
1
1
1
0
1
1
0
0
1
0
0
1
0
1
0
1
0
1
0
0
0
0
1
1
0
1
0
0
0
0
0
0
1
0
0
0
1
0
0
1
1
1
1
0
1
1
1
1
1
1
0
1
1
1
1
1
1
1
1
1
0
1
1
0
1
1
1
0
1
0
0
1
0
1
0
0
1
1
1
1
0
0
0
0
1
1
0
0
0
1
0
0
1
1
1
0
0
1
0
1
1
0
1
1
0
1
0
0
0
1
1
1
0
0
0
1
0
1
1
0
1
1
1
1
0
1
0
1
1
0
0
1
1
0
0
0
0
0
1
1
0
0
0
1
0
1
1
1
1
1
0
1
1
1
1
1
0
1
1
1
0
0
0
1
0
1
0
1
0
1
0
0
0
1
1
0
0
0
0
1
1
0
0
1
1
1
1
1
1
1
1
0
1
1
1
0
0
1
1
0
1
1
1
1
1
0
0
1
0
0
1
0
0
1
1
0
1
0
0
1
0
1
0
1
1
1
1
0
0
0
1
0
1
0
1
0
1
0
1
1
1
1
1
0
0
1
1
1
1
1
0
0
1
1
1
0
0
0
1
1
0
0
1
1
1
1
0
1
0
0
0
1
1
0
1
0
1
1
0
1
0
1
0
0
0
1
0
1
1
0
0
1
1
1
0
1
0
0
1
0
1
0
1
1
0
1
1
1
1
1
0
1
1
1
0
1
0
1
1
1
1
1
0
0
0
0
0
0
1
1
0
0
1
0
1
0
1
0
1
0
1
1
0
0
0
1
0
1
1
1
0
1
0
1
0
0
1
1
1
0
0
1
1
1
1
1
0
1
1
1
0
0
0
0
1
1
1
0
0
0
1
1
0
1
1
1
1
0
0
0
0
0
1
0
0
0
1
1
1
1
1
1
1
1
0
0
1
1
1
0
1
0
1
1
0
0
1
0
0
1
0
0
1
1
1
0
1
1
1
0
1
1
1
1
0
1
1
0
0
0
0
1
1
0
0
0
1
0
1
1
1
0
1
1
1
0
0
0
0
0
1
0
0
1
0
0
1
1
0
1
1
0
0
1
1
0
0
0
1
1
0
1
1
1
1
1
1
1
1
0
1
1
1
0
0
1
0
1
1
0
1
1
1
0
1
1
1
1
1
1
1
1
1
1
0
0
1
0
0
1
1
0
0
1
1
0
1
0
1
0
0
1
0
1
0
0
0
1
1
0
0
0
1
0
0
1
0
1
1
0
1
1
0
1
0
1
0
0
1
0
1
0
1
1
0
1
1
1
0
1
0
0
0
0
1
0
0
0
1
0
0
1
0
1
0
1
1
1
1
1
1
0
1
1
0
1
1
0
0
1
1
1
1
1
0
1
0
0
1
1
0
1
1
1
1
0
0
0
1
0
1
1
0
1
1
1
1
1
1
0
1
0
1
1
0
0
1
1
0
1
1
0
1
1
0
1
0
1
1
1
0
0
1
1
1
1
1
0
1
1
0
1
0
1
0
1
0
0
0
1
0
1
0
1
1
1
0
1
0
1
1
0
0
0
0
1
1
1
1
0
1
0
0
0
1
0
1
1
0
1
0
0
1
0
0
1
0
1
1
1
0
1
1
0
0
0
0
0
0
0
0
1
1
1
0
0
0
1
0
0
1
1
0
0
0
1
1
1
0
0
0
1
1
0
0
0
1
0
1
0
1
0
1
0
1
1
1
0
1
0
0
0
1
1
1
1
1
0
0
1
0
0
1
1
0
0
0
1
0
1
1
1
0
1
0
0
1
0
0
0
0
1
0
1
0
0
1
1
1
0
1
0
0
1
0
1
1
0
1
0
1
1
0
1
0
1
1
0
1
1
0
1
1
1
0
1
1
1
1
0
1
0
0
1
0
0
0
0
1
0
0
0
0
1
1
0
0
1
0
1
1
0
1
1
1
0
0
1
1
0
0
0
1
1
0
1
1
0
1
0
0
1
0
0
0
1
1
1
1
1
1
1
0
1
0
1
0
0
1
1
1
0
1
0
1
0
1
1
1
1
0
1
1
1
1
1
0
1
0
1
0
1
0
0
1
0
0
0
0
1
0
0
0
0
0
0
1
1
0
0
1
0
1
1
0
0
0
1
1
1
0
1
0
0
1
1
1
1
1
0
0
0
1
1
1
0
0
0
1
0
1
1
1
1
1
1
1
1
0
1
1
0
0
1
0
1
1
1
0
0
1
0
0
1
0
1
1
0
0
1
1
1
1
0
1
0
1
1
0
0
0
1
0
1
1
1
1
0
0
0
1
1
1
1
1
1
1
1
1
0
0
0
0
0
1
0
1
1
0
1
1
1
0
0
0
1
1
1
0
1
1
1
0
1
0
0
1
1
1
1
0
1
1
0
0
1
0
1
1
1
1
1
1
1
0
0
0
0
0
1
1
0
1
1
1
1
0
0
1
0
1
1
1
0
0
1
0
1
1
0
1
1
0
1
1
1
1
0
1
1
1
0
0
1
1
1
0
1
0
0
0
1
0
1
0
1
1
0
0
0
0
0
0
1
1
1
0
1
0
0
0
0
0
0
0
0
1
1
0
1
1
1
1
1
0
1
1
0
0
0
1
0
0
0
1
1
1
0
0
0
1
1
0
0
1
0
1
0
1
1
0
1
1
0
0
1
1
1
0
1
1
0
0
1
0
1
1
1
0
1
1
0
1
0
1
1
0
1
0
1
1
0
1
0
0
1
1
1
0
0
1
1
1
1
1
1
0
0
1
1
1
1
0
1
1
0
1
1
1
0
1
0
1
1
0
1
1
0
0
1
1
0
1
1
0
1
1
0
0
0
0
1
1
1
1
1
0
1
1
1
1
0
1
0
0
1
1
0
0
1
0
0
0
1
1
1
0
0
0
0
0
1
1
0
1
1
1
0
0
1
0
1
0
0
0
1
1
1
1
1
0
1
0
1
1
1
0
0
1
1
1
1
1
1
0
0
1
1
0
0
0
1
0
1
0
1
1
0
1
1
0
0
1
1
0
0
0
0
1
0
0
1
0
0
1
1
0
1
0
1
0
1
0
1
0
1
1
0
1
0
0
1
1
0
0
1
1
0
1
0
0
1
1
1
0
0
1
1
1
0
0
0
0
1
1
1
1
0
0
0
1
0
0
1
0
1
0
0
0
1
0
0
0
0
1
0
1
0
1
0
0
0
0
0
1
1
0
0
1
1
1
0
1
0
1
1
1
0
0
1
1
0
0
1
0
0
1
0
0
0
0
1
0
1
0
1
0
1
0
1
0
1
0
0
0
1
0
0
1
1
0
0
0
0
1
0
0
1
0
1
1
1
0
1
1
0
1
0
0
1
0
0
0
0
1
0
1
1
1
1
1
0
1
0
1
1
0
1
0
0
0
1
1
1
0
0
1
0
0
1
1
1
1
1
1
1
0
0
0
0
0
1
0
1
0
1
0
1
1
0
1
0
1
1
1
0
1
0
0
1
1
0
1
0
0
1
1
1
1
0
0
1
0
1
1
1
0
1
1
1
0
1
1
1
0
1
0
0
0
1
0
0
1
0
1
1
0
1
1
0
1
1
1
0
1
0
0
1
1
0
0
0
0
0
0
1
0
0
1
0
0
0
1
0
1
0
1
0
0
0
1
1
0
1
1
0
0
0
0
0
0
1
1
0
0
0
1
0
0
1
0
1
1
1
0
1
1
1
1
0
0
1
1
1
1
0
0
1
1
0
1
1
1
1
0
0
0
1
1
1
0
1
1
0
0
0
1
0
0
0
1
1
1
0
1
1
1
0
1
1
0
1
1
1
0
1
0
0
0
1
0
1
0
0
0
0
0
0
1
1
0
0
1
0
0
1
1
1
1
1
0
0
1
1
1
0
1
1
1
1
1
0
1
0
1
1
0
1
1
0
1
0
0
0
0
1
0
0
0
0
1
0
1
0
0
1
0
0
1
0
0
0
1
0
0
0
1
1
0
0
1
1
0
0
1
1
0
0
1
0
1
0
1
0
0
0
1
1
0
1
1
1
1
0
1
0
1
0
1
1
0
1
1
0
1
1
1
1
1
0
1
0
0
0
0
1
0
1
0
1
0
1
1
1
0
0
1
1
1
1
1
1
1
0
1
1
0
0
1
1
1
0
1
0
1
0
1
1
0
1
0
0
0
1
0
1
0
0
0
0
1
1
1
1
0
0
0
0
0
1
0
0
1
0
1
1
1
1
0
1
0
0
1
1
1
0
1
0
0
0
0
1
1
1
1
0
1
0
1
1
0
0
1
1
1
0
1
0
1
0
0
0
1
1
1
0
1
0
0
1
0
0
1
1
1
1
0
0
1
0
1
1
0
1
0
1
1
0
1
1
1
0
0
0
1
0
0
1
0
1
1
0
0
1
0
1
1
1
0
1
1
1
1
0
0
0
0
0
1
1
0
0
1
0
0
0
0
1
1
0
0
1
0
1
0
1
0
1
1
1
0
1
0
1
1
1
1
0
1
0
0
0
0
1
0
0
0
1
0
1
0
1
1
0
0
1
0
1
1
0
0
1
1
1
0
1
1
1
0
0
0
1
0
1
0
1
1
0
1
0
1
1
1
0
0
1
1
1
0
1
0
0
1
0
1
1
1
1
1
1
1
1
0
1
0
0
0
1
0
0
1
1
1
1
1
1
0
1
1
1
0
0
0
0
1
1
1
0
1
1
1
1
0
1
0
0
0
0
0
0
1
1
0
0
0
1
1
1
1
1
1
0
1
1
0
0
1
1
1
0
1
1
0
1
1
1
1
0
0
0
0
0
0
1
1
0
0
1
1
1
0
0
1
0
1
0
1
1
1
0
1
1
1
0
1
1
1
1
1
1
1
1
0
0
0
1
0
1
1
0
0
1
1
0
0
1
0
1
0
0
1
0
1
1
0
0
1
1
1
0
0
0
0
0
1
1
1
1
1
1
0
0
1
0
0
1
0
0
0
1
0
1
1
0
0
1
1
1
0
1
1
0
0
1
1
0
0
0
1
1
1
1
0
0
1
0
0
1
0
1
1
1
1
1
1
1
1
0
1
0
1
0
1
1
0
0
0
0
0
0
1
0
1
0
0
1
0
0
1
1
1
0
1
1
0
0
0
0
0
0
1
0
0
1
0
0
1
1
0
1
0
0
0
0
0
1
1
1
1
0
1
1
0
1
0
1
1
0
0
1
1
1
1
1
1
1
0
0
0
1
0
0
1
1
1
1
0
1
1
1
0
0
1
0
0
0
0
0
1
0
0
1
1
1
1
1
0
1
1
0
1
1
0
0
1
0
1
1
0
0
1
0
0
1
1
1
1
0
1
1
0
1
1
1
1
0
1
1
1
0
1
0
1
0
1
1
1
1
1
1
1
0
1
1
1
1
0
1
1
1
1
1
0
1
0
0
1
1
1
1
0
1
0
1
1
0
1
0
0
1
0
1
0
1
0
1
0
1
1
0
0
1
1
0
1
1
0
1
1
0
0
1
1
1
0
1
1
0
0
1
1
0
1
1
1
1
0
1
1
0
0
0
1
1
1
1
0
0
0
0
0
1
0
0
1
1
1
0
0
0
1
1
0
0
0
1
1
1
0
1
1
0
0
1
1
0
1
0
1
1
1
1
0
0
1
1
1
1
1
0
1
0
1
1
0
0
0
0
1
1
0
0
1
1
1
1
0
0
1
1
0
0
0
1
1
1
1
1
1
1
1
1
1
1
1
0
0
0
0
1
1
1
0
0
1
0
1
0
1
1
1
0
1
0
1
0
1
1
0
0
0
0
1
0
0
0
1
0
1
0
0
1
1
0
1
0
1
0
1
0
1
1
0
0
1
1
1
1
1
0
0
1
0
1
1
0
0
0
0
0
0
0
1
0
0
1
0
1
1
1
1
1
1
0
1
1
0
1
0
0
1
0
1
1
0
0
0
1
0
1
1
1
1
0
0
0
1
0
0
0
1
0
1
1
1
0
0
1
1
1
1
1
0
1
1
1
0
1
0
0
0
1
1
0
1
1
1
1
1
0
1
1
0
0
0
1
1
0
0
0
1
0
1
0
1
1
0
0
0
0
0
1
0
1
1
0
0
1
0
0
1
1
1
0
0
1
1
1
1
0
1
0
1
0
1
1
0
0
1
0
0
0
1
0
1
0
0
0
1
0
1
1
1
0
0
0
1
0
0
1
0
1
0
1
0
0
0
1
1
0
1
1
1
0
1
0
0
1
0
1
1
0
1
0
0
1
0
0
1
0
1
1
0
0
0
1
0
0
1
1
0
0
1
1
1
0
0
1
0
1
0
1
1
0
1
1
1
1
1
1
1
0
0
1
1
0
1
0
1
0
0
0
1
1
1
1
0
1
1
1
1
0
0
0
1
1
0
1
1
1
0
0
1
1
0
1
1
1
1
1
1
1
1
1
1
1
1
0
0
1
1
1
1
1
1
0
1
1
1
1
0
1
1
0
1
1
1
1
0
0
1
0
1
0
1
1
1
0
0
1
1
1
0
1
1
1
1
1
1
1
1
0
1
1
0
1
0
1
0
0
1
0
0
0
0
1
1
1
0
1
1
0
1
0
0
1
1
1
0
1
1
0
1
1
0
0
0
0
0
1
1
1
1
1
0
1
0
1
0
1
1
0
0
1
1
0
1
0
1
0
0
1
0
1
1
1
1
1
1
1
0
1
1
1
0
0
1
0
1
1
1
1
1
0
0
1
0
1
0
1
1
0
0
1
1
1
1
0
1
0
1
0
1
1
0
1
0
0
1
1
0
0
0
1
1
1
0
1
0
0
0
0
0
0
0
0
1
1
1
1
1
1
1
1
0
1
0
0
0
1
0
1
1
1
0
1
1
0
0
1
0
1
0
0
1
1
0
0
0
0
0
0
1
1
1
1
0
0
0
1
1
1
1
1
0
1
0
1
1
0
1
0
1
0
1
0
1
0
0
1
1
0
1
1
0
1
0
1
1
1
1
1
0
1
0
1
0
0
1
1
0
1
1
0
1
0
0
0
0
1
0
0
0
1
1
1
0
1
0
1
1
0
1
1
0
0
1
1
1
1
0
0
0
1
0
0
0
0
0
0
0
1
0
1
1
1
1
1
1
1
1
1
1
0
0
1
1
0
0
1
1
0
1
1
0
1
1
0
0
1
1
0
1
0
0
0
1
0
1
0
0
1
1
1
0
0
0
1
1
0
0
1
1
1
1
0
1
0
1
0
1
0
1
0
1
0
0
1
1
1
1
0
1
1
1
1
0
1
1
1
0
1
1
0
1
1
1
0
1
1
0
1
0
1
1
1
1
1
1
0
0
0
0
0
1
0
1
1
1
0
1
0
0
0
0
0
1
0
0
0
0
1
0
0
1
0
1
0
1
0
1
0
1
0
1
0
1
0
1
1
1
0
1
1
1
1
0
0
0
1
1
1
1
0
0
1
1
1
1
1
1
1
1
0
0
1
1
0
1
0
1
0
0
0
0
0
0
0
0
1
1
0
1
0
0
0
0
1
1
0
0
1
0
1
0
0
1
0
1
1
0
1
0
0
1
1
0
0
0
1
1
0
0
0
1
1
0
1
1
1
1
1
1
1
1
1
1
1
1
0
0
1
0
0
0
0
0
1
1
0
0
1
0
1
1
0
0
0
1
0
1
1
0
0
0
0
1
1
0
1
0
1
0
1
0
0
1
1
1
0
0
0
0
1
1
1
1
1
0
0
0
0
1
0
0
1
0
0
1
0
1
1
0
1
1
1
0
0
1
1
1
0
0
0
0
0
0
0
1
0
0
0
1
1
0
0
1
0
1
1
1
0
1
1
0
0
1
0
0
1
1
0
1
0
0
0
0
0
0
1
1
0
0
1
0
1
0
1
0
0
0
1
1
0
0
0
1
0
0
0
0
1
0
1
0
1
1
0
0
0
0
1
0
0
0
0
1
0
1
1
0
0
1
0
1
1
0
1
0
0
1
0
1
1
0
0
1
1
0
1
1
1
0
0
0
1
1
1
0
1
0
0
1
1
1
0
1
0
1
1
0
1
1
1
1
1
1
0
1
1
0
0
0
0
1
1
0
1
1
1
0
0
1
1
1
0
0
0
1
1
0
1
0
0
0
1
0
0
0
1
1
1
1
0
1
0
1
1
1
0
1
0
0
0
0
0
1
0
1
1
1
1
0
0
0
1
0
1
1
1
1
0
1
1
1
1
1
1
0
0
0
1
0
1
0
1
0
1
1
0
1
1
0
1
1
0
1
0
1
1
1
1
1
1
0
1
1
0
0
1
1
0
1
1
1
1
0
1
0
1
1
1
0
0
0
1
0
0
0
1
1
1
1
1
0
0
0
1
1
1
0
1
1
0
1
1
1
1
0
1
0
0
0
1
0
0
1
0
1
1
1
1
0
0
1
1
0
1
1
0
1
1
0
0
0
0
1
1
1
1
1
0
1
0
0
1
1
0
1
0
0
0
1
1
0
0
1
1
1
1
1
0
1
0
0
1
1
0
1
1
1
1
1
0
1
1
1
1
0
1
1
1
1
1
0
1
0
1
1
1
0
1
0
0
0
1
0
0
0
1
1
1
0
0
1
1
1
1
0
0
0
1
0
1
0
1
0
1
1
1
1
1
1
1
1
0
1
1
0
0
1
1
1
1
1
1
0
0
0
1
1
1
1
1
1
0
0
0
1
0
1
1
0
0
1
1
1
0
1
0
1
0
1
0
0
0
1
0
1
1
1
1
1
1
0
0
0
0
0
1
1
1
1
1
0
1
1
0
1
1
1
1
0
1
1
0
0
1
0
1
0
0
1
0
0
0
1
0
1
0
0
0
0
1
0
1
1
1
0
1
1
1
1
1
0
0
1
0
1
1
0
0
0
1
0
1
1
1
1
1
0
1
1
1
1
1
0
0
0
0
0
1
1
0
0
1
1
0
1
1
0
0
0
0
1
1
1
0
1
0
1
1
1
1
1
1
1
1
0
0
0
1
0
1
1
1
0
1
1
0
1
1
0
1
1
1
1
1
0
0
0
0
1
0
1
0
0
0
1
1
0
0
1
0
1
1
0
1
1
0
1
1
0
1
1
1
1
0
1
0
0
0
1
1
0
1
0
1
1
1
0
1
0
1
0
1
1
1
0
0
0
1
1
1
0
0
1
0
1
1
0
0
1
0
0
0
1
0
0
1
0
0
1
0
1
1
1
1
0
1
0
1
1
1
0
1
1
0
0
0
0
1
0
0
1
1
1
0
1
0
1
0
0
1
0
0
1
0
0
1
1
0
1
1
0
1
0
1
1
0
1
1
1
1
0
1
1
0
0
1
1
0
1
0
1
0
1
1
1
1
0
1
0
1
1
0
1
0
1
1
0
0
0
1
0
0
1
0
0
1
1
0
0
0
0
0
1
0
1
1
1
0
0
0
1
0
1
1
1
1
0
1
1
1
0
0
0
1
1
0
1
1
1
0
1
1
0
1
1
1
0
0
1
1
1
1
0
0
0
1
1
1
0
1
0
0
0
1
1
0
0
1
1
0
0
0
1
1
1
1
0
0
0
1
0
0
0
0
0
1
1
1
1
1
1
0
0
1
1
1
0
1
0
1
0
0
0
1
1
1
0
0
0
1
1
1
0
1
0
0
1
0
1
1
0
1
1
0
1
1
1
1
0
0
1
0
1
1
0
0
1
1
1
1
1
1
0
0
0
0
0
1
1
0
0
1
0
0
0
0
0
1
1
1
0
1
1
1
1
0
1
0
1
0
1
1
0
1
1
1
0
1
1
1
1
0
0
0
1
1
1
0
1
0
0
1
1
0
1
0
0
0
0
1
1
1
0
0
0
0
1
0
1
1
0
1
0
1
0
0
0
1
0
0
1
1
1
0
1
0
0
0
1
0
1
0
1
0
1
0
1
1
1
0
0
1
0
1
1
1
0
0
1
0
1
1
1
0
0
0
0
1
1
0
1
0
0
0
1
0
1
1
0
1
1
1
1
0
0
1
1
0
1
0
1
0
0
1
0
1
1
1
1
0
0
0
1
0
0
0
1
0
1
0
1
0
1
1
1
1
1
0
1
0
1
0
1
1
0
0
1
0
1
1
1
1
1
0
0
0
1
0
1
0
1
0
0
1
1
1
1
0
1
0
1
1
1
1
1
0
0
0
0
0
1
1
1
0
0
0
1
0
0
1
0
1
1
1
1
1
0
1
1
0
0
1
1
1
0
0
1
1
0
0
1
1
0
0
1
1
0
0
0
0
0
0
1
0
1
1
1
1
0
0
0
1
0
1
0
0
1
1
1
1
0
1
1
0
1
1
0
1
1
1
1
1
0
0
1
1
1
1
0
1
0
1
1
1
1
0
0
0
0
1
0
1
1
0
1
0
0
0
1
0
0
1
1
1
0
0
1
1
0
0
1
0
0
0
1
1
0
0
1
1
1
1
1
1
0
1
0
0
1
0
0
1
0
0
0
0
1
1
0
0
1
1
1
0
0
1
1
1
1
1
1
1
1
0
0
0
1
0
1
0
1
0
0
0
0
1
1
1
0
0
1
0
1
0
1
1
1
0
1
1
0
0
0
0
1
1
1
0
0
1
0
0
1
1
1
1
1
0
1
1
0
0
0
0
0
0
0
0
1
0
0
1
1
1
1
1
1
1
0
0
0
0
1
0
1
1
1
0
1
1
1
1
1
1
0
0
1
0
1
0
1
1
0
0
0
1
0
1
1
1
0
0
1
1
1
1
1
1
1
0
1
0
0
1
1
1
0
0
1
0
0
0
0
0
0
1
1
1
0
1
1
1
0
1
0
1
0
0
0
0
0
1
0
0
1
0
0
0
1
1
1
0
0
1
1
1
1
1
1
1
0
0
0
1
1
1
1
1
1
1
1
1
1
0
1
1
1
0
0
1
1
1
1
1
1
1
0
1
0
1
1
1
0
1
1
1
0
1
1
1
0
1
1
1
0
0
1
0
1
0
1
0
0
0
0
1
1
1
0
1
1
1
1
0
1
0
1
0
0
1
1
1
1
0
1
0
1
1
0
0
0
0
1
0
0
0
0
1
0
1
0
1
1
0
1
1
0
1
0
0
1
1
1
1
0
0
0
1
0
0
1
1
1
1
0
0
1
1
1
1
1
1
0
0
0
0
1
1
0
1
1
0
0
1
0
1
0
0
0
0
1
1
1
1
1
0
1
1
0
0
1
1
0
0
1
1
0
1
1
1
1
1
1
0
0
1
1
1
1
0
1
1
1
1
1
0
0
0
0
1
0
0
1
1
0
1
1
1
0
1
0
1
1
0
1
1
1
0
1
1
0
0
1
0
0
1
0
0
1
1
0
0
0
1
1
0
0
1
1
0
1
1
1
1
1
0
0
1
1
1
0
0
0
0
0
1
0
0
1
1
0
0
1
0
0
1
0
0
1
0
1
1
0
1
0
1
0
0
0
1
0
1
0
0
0
0
1
1
1
0
1
1
0
1
0
0
0
1
0
1
0
0
1
0
1
0
0
0
0
1
0
0
1
0
0
0
0
1
1
0
1
0
1
0
0
0
0
0
0
0
1
1
1
0
1
1
0
1
1
1
0
0
1
0
0
0
0
0
0
1
1
1
1
0
0
1
0
0
1
0
1
1
0
0
1
0
1
0
1
1
1
1
1
1
0
1
1
0
0
1
1
0
1
1
0
0
0
1
0
0
1
0
1
0
1
1
0
0
1
1
0
0
0
1
1
1
1
1
0
1
1
1
1
0
0
0
1
0
0
0
0
1
0
0
0
1
1
1
1
0
0
1
0
0
0
0
1
0
1
1
0
1
0
0
0
1
1
0
0
1
0
0
0
0
0
1
0
1
1
0
1
0
1
1
1
0
0
0
1
0
1
1
1
1
0
0
1
0
1
0
1
0
0
0
1
0
1
0
1
1
1
1
0
0
1
0
1
1
1
1
0
0
0
1
1
0
1
0
1
0
1
1
1
1
0
0
1
1
1
0
0
1
0
1
1
1
0
1
1
0
1
1
1
1
1
0
1
1
1
0
1
1
0
0
0
1
1
1
1
1
1
1
0
0
0
0
1
0
1
1
1
1
0
1
1
0
1
0
0
0
1
1
0
1
0
0
0
0
0
0
1
1
1
1
1
0
1
0
0
1
0
1
1
0
0
0
1
1
1
1
0
1
1
1
0
0
0
1
1
1
0
1
0
0
0
1
1
0
0
1
0
1
0
1
0
1
0
0
1
0
1
1
0
1
1
1
0
1
1
0
0
0
0
0
1
0
0
1
1
1
0
1
0
1
0
0
1
1
1
1
0
1
1
1
1
1
1
0
1
1
1
0
1
1
0
1
0
0
1
1
0
1
1
1
0
0
0
1
0
1
0
1
1
0
0
1
0
0
0
1
1
1
1
1
1
1
1
0
0
1
0
0
1
0
1
1
1
1
0
0
0
0
1
0
1
0
0
0
1
1
0
0
1
1
1
1
1
1
1
0
1
1
1
1
1
0
1
0
0
1
0
0
1
0
1
0
1
0
1
1
1
1
1
0
1
1
0
1
1
0
1
0
0
1
0
0
0
1
1
1
1
0
1
1
1
1
1
1
1
1
0
0
1
1
1
1
0
0
1
0
1
0
1
1
1
1
1
0
0
0
1
0
1
0
0
0
1
1
0
0
1
1
0
1
0
0
1
1
1
0
1
0
0
1
1
1
1
1
0
0
0
1
0
0
0
1
0
1
0
0
1
1
1
1
0
0
1
0
0
0
1
1
1
0
0
1
1
0
1
1
1
1
0
1
1
1
0
0
1
1
1
1
1
1
1
1
0
1
1
1
0
0
1
1
1
1
0
1
1
0
0
0
0
0
1
0
1
1
0
1
1
1
1
0
0
0
0
0
1
0
0
1
1
1
1
0
1
0
0
0
0
1
0
0
0
1
0
1
1
0
0
1
1
1
0
0
1
0
1
1
1
1
0
1
0
1
1
1
0
1
0
1
1
0
0
1
0
1
0
1
0
1
0
1
1
0
0
1
0
1
0
1
0
1
0
1
1
1
1
1
1
1
0
1
0
0
0
0
1
1
0
0
1
1
1
1
1
0
0
0
1
0
0
0
1
0
0
0
1
1
1
0
0
0
1
0
1
0
0
0
1
1
1
1
1
1
1
0
0
0
0
1
0
1
1
0
1
1
1
1
0
1
1
0
0
0
0
1
1
0
1
0
1
1
1
0
0
1
0
0
1
1
1
0
0
1
1
0
0
1
1
1
1
1
1
1
1
1
1
1
1
1
0
1
0
1
1
1
1
1
0
0
1
0
0
0
1
1
1
1
0
1
0
1
1
0
1
1
0
0
1
1
1
1
1
1
0
1
1
0
1
1
1
0
1
0
1
0
1
1
0
1
0
1
0
0
0
0
0
0
1
0
0
0
0
1
0
1
1
0
0
1
1
0
0
0
1
1
0
0
1
0
0
0
0
1
1
1
1
1
1
1
0
1
1
1
0
1
1
0
0
1
1
0
1
1
1
1
0
0
0
1
0
0
1
0
1
1
1
1
1
1
0
0
1
1
0
1
0
1
0
0
0
1
1
1
0
0
1
0
0
0
1
0
1
0
0
1
0
1
1
0
1
0
0
0
1
0
1
1
1
0
0
1
1
0
0
1
1
1
1
1
1
1
0
0
0
1
0
0
0
0
1
0
1
0
0
0
1
0
1
1
0
1
1
0
1
1
1
0
1
0
1
1
0
0
1
1
0
0
1
0
0
0
0
0
1
1
0
1
0
0
1
1
0
1
1
1
0
1
1
0
0
1
1
0
0
1
0
1
1
1
1
1
0
1
1
1
1
1
1
0
0
0
1
1
1
0
0
1
1
1
1
1
0
0
1
0
0
1
1
1
1
1
1
0
0
1
0
1
1
0
0
1
0
1
1
0
0
0
0
0
1
0
1
0
0
0
1
1
1
1
0
0
0
1
1
1
1
0
0
1
1
0
1
1
0
0
1
1
0
1
1
0
1
1
1
0
1
1
1
1
0
1
1
1
0
1
0
0
0
1
1
0
0
0
1
1
1
1
0
0
0
1
0
1
1
1
1
0
0
1
1
0
1
1
1
1
1
0
0
0
1
0
1
1
0
1
0
0
0
1
0
1
1
0
0
1
0
1
1
1
0
0
0
0
1
1
0
0
0
1
0
0
0
1
0
0
1
0
0
1
0
1
1
0
1
1
0
1
1
0
1
1
1
0
0
1
1
0
1
1
1
0
0
1
0
1
1
0
0
0
0
1
1
1
1
0
1
0
0
1
0
1
1
0
1
1
0
0
0
0
0
1
1
1
1
1
0
0
1
0
1
1
1
0
0
0
1
0
0
0
0
0
0
0
1
0
0
0
0
1
0
1
0
1
0
0
0
1
1
1
1
0
0
0
1
1
1
1
1
0
1
0
0
1
0
0
1
1
1
1
0
1
1
0
1
0
1
0
0
1
1
1
1
1
1
1
0
1
0
1
0
1
1
0
0
1
0
1
1
1
0
1
0
1
0
0
0
1
1
1
1
1
1
0
0
0
1
1
0
0
1
0
0
1
1
0
1
1
0
0
1
1
0
0
1
0
1
0
0
1
1
1
1
0
1
0
1
0
1
0
1
1
0
1
0
0
0
0
0
0
0
1
0
1
1
1
0
1
1
1
0
1
1
1
1
1
0
1
1
0
0
1
1
1
1
0
1
1
1
1
0
0
1
1
1
1
1
1
1
1
0
0
1
1
0
1
0
0
0
1
0
1
0
1
0
1
1
1
1
1
1
0
0
1
0
0
1
1
1
1
1
1
0
1
1
1
0
0
1
1
0
1
0
0
1
1
0
1
1
1
1
1
1
1
1
1
0
1
1
1
1
0
1
0
1
0
0
0
1
0
0
1
0
0
0
0
0
0
0
0
1
1
1
1
0
1
0
0
1
0
0
1
1
0
1
0
1
1
1
0
1
1
1
1
1
0
1
1
0
1
0
0
0
1
1
1
1
1
1
0
1
0
1
1
0
0
1
1
1
0
1
1
1
1
1
0
1
1
0
0
1
0
1
1
0
0
0
0
0
1
0
0
1
0
1
1
1
0
1
1
1
0
0
1
1
0
1
1
1
1
0
1
0
0
0
0
0
1
0
1
1
1
0
1
1
0
0
0
1
1
0
1
0
0
0
0
1
0
1
0
0
0
0
1
0
0
0
0
0
1
0
0
1
1
1
0
1
1
1
0
0
1
1
0
0
1
1
1
1
1
1
1
1
1
1
0
1
0
1
0
0
1
0
0
1
0
0
1
1
1
1
1
0
1
1
1
1
0
0
1
1
1
1
0
1
0
0
1
1
1
1
1
0
1
1
1
1
1
1
0
1
1
1
0
1
0
0
0
1
1
1
0
0
1
0
0
1
1
0
1
1
1
0
1
0
1
1
1
0
1
1
1
0
1
1
1
1
0
1
0
1
0
0
1
0
1
1
1
0
1
1
0
0
0
0
1
1
1
0
0
1
1
1
1
0
1
1
0
0
0
0
1
0
0
0
0
1
0
0
0
1
0
0
1
1
1
0
1
0
0
0
1
0
0
1
0
0
0
1
1
1
1
0
0
1
1
0
1
0
0
1
1
1
1
1
1
0
0
1
1
0
0
0
0
1
1
1
0
1
1
1
0
0
1
1
1
1
1
1
1
0
0
0
1
0
1
1
1
1
0
1
1
1
1
1
1
1
1
0
0
1
0
1
0
0
0
1
0
0
0
0
0
1
1
0
1
0
0
0
1
0
1
0
1
1
0
1
0
1
1
0
1
1
0
1
0
1
0
0
0
1
1
1
1
0
0
1
1
0
0
1
1
0
1
1
1
1
1
0
1
1
1
0
1
0
1
0
0
0
0
0
1
1
0
1
1
1
1
1
0
1
0
0
1
0
1
0
1
1
1
0
0
1
1
1
0
0
0
0
1
1
0
0
0
0
0
0
1
1
1
1
1
1
1
1
0
0
1
1
0
1
0
0
1
0
0
1
1
1
0
1
1
1
1
1
1
1
0
0
0
1
1
1
1
1
0
0
0
1
1
1
1
0
1
0
1
1
1
1
0
1
0
0
0
1
1
0
1
1
0
0
0
0
1
0
1
0
0
1
1
0
1
1
0
0
1
1
1
1
1
1
0
1
0
0
0
1
1
1
0
0
0
0
0
0
1
1
1
1
1
1
1
1
1
1
0
0
0
0
1
1
1
0
1
1
1
1
1
1
0
1
0
0
1
1
1
1
1
1
1
0
1
0
0
1
0
0
1
1
1
1
1
1
1
0
1
1
0
1
1
1
0
1
0
0
0
1
1
1
0
1
1
1
0
0
1
0
0
1
1
0
1
1
1
1
0
1
1
1
1
1
0
1
1
1
0
0
1
0
0
0
1
1
1
1
0
0
0
1
0
1
1
0
1
1
0
0
1
1
0
1
0
0
1
1
0
0
0
0
1
1
1
0
1
1
1
1
1
1
0
0
1
1
1
0
0
1
0
0
1
0
0
0
1
0
1
1
1
0
0
1
0
0
0
1
0
1
1
1
1
0
1
0
1
1
1
1
1
0
1
1
1
1
0
0
1
0
1
0
0
0
0
0
0
0
1
1
1
1
0
0
0
0
1
1
1
0
0
0
1
0
0
0
1
1
1
1
0
0
0
1
1
1
1
0
1
0
1
1
1
1
0
1
1
1
0
1
1
1
0
0
0
0
1
0
1
1
0
1
1
0
1
0
0
0
1
1
1
1
0
0
1
1
0
0
0
1
1
1
1
0
0
0
1
1
0
0
1
0
1
1
1
1
0
0
1
1
1
0
0
1
0
1
0
1
1
0
0
0
1
0
0
1
0
1
1
0
0
1
1
1
1
1
0
1
0
0
0
0
0
1
1
0
1
0
0
1
0
1
0
0
0
1
0
0
1
0
0
1
1
0
0
1
1
1
1
1
0
0
1
1
1
0
0
0
0
0
0
0
1
0
0
0
1
0
0
0
1
1
1
1
0
1
1
1
0
1
1
0
1
0
0
1
1
1
0
0
1
1
1
0
1
1
0
1
1
0
1
0
0
0
1
1
1
1
0
1
1
0
1
1
1
0
1
0
0
0
1
1
0
1
1
1
0
0
1
0
1
0
1
0
1
0
1
0
0
0
1
1
0
1
0
1
0
0
0
0
0
0
0
1
0
1
0
0
0
1
0
0
1
1
0
1
0
1
1
1
0
0
0
0
0
0
1
0
1
0
1
0
0
1
0
0
1
1
1
1
1
1
0
0
0
0
0
1
1
1
0
1
1
1
1
0
0
1
0
0
1
1
1
0
0
0
1
1
1
0
1
0
1
1
1
1
1
0
0
0
1
0
1
1
0
1
1
1
0
1
0
1
1
1
0
1
0
1
1
1
0
1
1
1
0
1
1
0
0
1
1
0
1
0
0
1
1
0
0
0
1
0
1
0
1
1
1
1
1
0
1
0
1
1
1
1
0
0
0
0
1
1
1
1
1
1
0
0
1
1
1
0
1
0
0
0
0
1
0
0
0
0
0
1
0
1
0
1
1
0
0
0
1
0
0
1
1
1
1
0
1
1
1
0
0
0
1
0
1
0
0
1
1
1
0
1
1
1
1
0
1
1
0
1
0
0
1
1
1
0
1
1
0
0
1
0
1
1
1
1
1
1
0
1
1
1
1
1
0
1
1
0
0
0
1
0
0
1
0
1
0
1
1
1
0
0
0
1
1
0
0
1
0
0
0
0
0
1
1
1
1
0
0
0
1
0
0
0
1
1
1
1
0
1
0
1
0
1
0
1
1
1
0
0
1
0
1
0
1
1
0
1
0
0
1
1
1
0
1
0
1
1
0
0
1
1
1
0
0
1
1
1
1
1
1
0
1
1
1
0
1
1
1
1
1
0
0
0
0
1
1
1
1
1
0
1
1
0
0
1
1
0
1
1
1
1
1
1
1
0
0
0
0
1
0
0
1
1
0
0
1
0
1
1
1
1
0
0
1
0
0
0
1
0
1
0
0
1
1
1
0
1
1
1
0
1
1
1
1
0
1
0
0
1
1
1
1
0
1
0
0
1
0
1
1
1
1
0
1
0
1
1
1
1
1
1
0
1
0
0
1
1
1
1
1
1
1
0
0
0
0
0
1
0
0
1
0
1
1
0
0
0
1
1
0
1
0
1
0
1
0
0
0
1
0
0
0
1
1
0
0
1
0
1
0
1
1
1
0
0
1
0
0
1
1
0
1
0
0
1
1
1
1
1
1
1
0
1
1
0
0
1
1
0
0
1
0
1
1
1
0
1
1
0
0
0
0
1
1
1
0
0
1
1
0
1
1
1
0
0
1
0
0
1
1
0
1
1
1
0
0
1
0
1
1
0
1
1
1
0
0
0
1
1
1
1
0
0
1
1
1
0
1
0
1
1
1
1
1
1
1
0
0
1
1
0
1
1
1
1
0
0
0
0
0
1
0
1
1
0
1
0
0
1
1
0
0
1
1
0
0
1
1
1
0
0
1
1
0
1
0
0
0
0
0
1
0
1
1
0
0
0
1
0
1
0
1
1
0
0
1
0
1
0
1
1
0
0
0
1
0
1
1
1
1
1
0
1
1
0
0
1
1
1
1
0
1
0
0
1
0
1
0
1
1
0
0
0
0
1
1
1
1
0
1
1
1
1
0
0
1
1
0
0
1
1
1
1
0
0
1
1
0
1
1
1
1
1
0
1
1
1
1
0
0
0
1
1
0
1
1
1
0
1
1
1
1
1
1
1
0
1
0
1
1
0
1
0
1
1
1
1
1
0
0
1
0
1
0
1
1
1
1
1
1
1
1
0
1
0
1
0
1
0
1
1
0
0
1
0
1
0
1
1
1
1
0
0
0
0
1
1
1
1
0
0
0
0
1
0
1
1
0
1
0
1
1
1
1
1
1
1
1
1
1
0
0
0
0
0
0
1
1
0
0
0
1
1
1
0
1
0
1
1
0
1
0
0
1
0
1
0
0
1
1
0
0
0
0
1
1
1
0
0
0
1
1
1
0
1
0
1
0
1
0
0
1
1
0
1
0
0
1
1
0
1
1
0
1
1
1
0
0
0
1
0
1
0
1
1
0
0
1
1
1
0
1
1
1
1
0
1
0
0
1
0
0
1
1
0
0
1
0
0
0
1
0
0
0
0
1
0
1
0
1
0
0
0
1
0
1
0
1
1
0
0
0
0
0
1
1
1
1
0
1
1
0
0
0
1
1
0
0
0
1
1
0
0
1
1
0
1
1
0
1
0
0
1
0
0
1
1
0
0
1
1
1
1
1
1
0
0
0
0
1
1
1
0
0
1
1
1
1
1
1
0
1
0
0
1
1
0
1
0
1
1
1
1
1
1
0
0
0
0
1
1
0
1
1
1
0
1
1
0
1
0
0
0
1
1
1
1
0
0
0
0
1
1
0
1
0
1
1
0
0
1
0
1
0
0
0
0
0
0
0
0
0
1
1
1
1
0
1
0
1
0
0
0
0
1
0
1
0
1
1
1
0
1
0
0
0
1
1
1
0
0
0
0
1
1
0
1
1
1
1
1
1
1
1
0
1
0
1
1
0
1
1
0
0
1
1
1
1
1
1
0
1
1
0
0
1
1
1
1
0
1
0
0
1
1
1
0
1
0
0
1
0
1
1
1
0
0
1
0
1
1
1
1
1
0
0
1
1
1
0
1
1
0
0
0
1
0
0
1
0
1
1
1
0
1
1
0
0
1
1
1
1
0
0
1
0
0
0
1
1
1
0
1
1
1
1
1
0
0
1
1
1
1
0
0
0
1
1
1
0
0
0
1
1
0
1
0
0
1
0
1
0
0
1
1
0
1
0
0
0
0
0
1
0
0
1
1
0
1
0
1
0
1
0
1
1
0
0
0
0
0
0
0
0
1
1
0
1
0
1
0
1
1
1
1
1
0
1
1
0
0
1
0
0
1
0
1
0
0
1
1
1
0
1
1
0
1
1
1
0
0
1
1
1
0
1
0
0
1
1
1
1
0
1
1
1
1
0
0
1
0
1
1
1
1
0
0
0
1
1
0
1
1
0
1
1
1
0
1
1
1
0
1
1
1
1
0
0
0
0
0
0
0
0
1
0
0
0
1
1
0
1
0
1
0
1
0
1
0
1
0
0
1
1
0
0
1
1
1
1
0
1
0
1
1
0
0
0
0
1
0
1
0
1
0
0
1
1
0
1
0
1
1
1
0
0
0
1
1
1
1
0
0
0
1
0
0
0
1
1
1
1
1
1
0
1
1
0
1
1
1
0
1
1
1
0
0
1
0
0
0
1
1
0
1
0
1
1
0
1
1
0
1
0
0
1
1
0
1
0
1
1
1
0
1
0
0
0
1
0
1
1
0
0
1
1
1
1
1
0
1
0
1
0
1
1
0
1
1
1
1
0
0
1
0
1
1
1
1
0
0
1
1
1
0
0
0
0
1
0
1
1
1
0
0
0
0
1
1
1
1
0
0
0
0
0
0
0
0
0
0
0
1
0
0
1
1
0
1
1
1
0
0
1
0
1
0
0
1
0
0
1
1
1
0
1
1
1
0
0
1
1
0
1
1
1
1
1
1
1
0
1
0
1
1
1
1
0
1
0
0
1
1
1
0
1
1
0
0
1
0
0
0
0
1
0
1
1
1
0
1
1
0
1
0
0
1
1
0
0
1
0
0
1
1
1
1
1
1
1
1
0
0
1
0
1
0
1
0
0
1
1
0
0
0
1
0
1
1
1
1
0
1
1
0
1
0
0
0
1
1
0
0
0
1
0
1
1
0
0
1
1
0
0
0
0
0
1
1
0
0
1
1
0
1
0
1
1
1
1
1
0
0
1
0
0
0
0
1
1
1
0
0
1
1
0
0
0
0
1
0
1
1
1
1
1
0
0
0
1
0
0
0
1
1
1
1
0
0
1
1
0
0
1
0
1
1
0
0
1
1
0
1
1
1
1
0
1
0
1
0
0
1
0
0
1
1
0
1
1
1
0
1
1
1
0
1
0
1
0
0
0
1
1
0
1
1
1
1
1
0
1
0
0
1
0
1
1
0
1
1
1
0
1
1
1
0
1
0
1
1
1
1
0
0
0
0
1
0
1
1
1
0
1
1
1
0
0
0
0
1
1
1
1
0
1
0
0
0
1
1
1
1
0
0
1
0
0
1
1
1
0
0
0
0
1
0
1
1
0
1
1
0
1
0
0
1
1
1
0
1
1
0
0
1
1
1
0
0
1
1
0
1
1
1
1
0
1
0
0
0
0
1
1
0
0
0
1
1
0
1
0
0
0
0
0
0
0
0
0
0
0
1
1
1
0
1
1
1
1
1
1
0
0
1
0
1
1
1
1
1
0
1
1
1
1
0
0
1
0
1
0
1
0
1
1
0
1
1
0
1
1
0
0
0
0
0
1
1
1
0
1
1
0
0
0
0
1
1
1
1
1
0
1
1
1
1
0
1
0
0
1
1
1
1
0
0
0
1
1
0
1
0
1
0
0
0
1
0
1
0
1
1
1
1
1
1
1
1
1
0
0
1
1
0
1
1
1
0
1
1
0
0
1
1
1
1
0
1
1
1
0
1
1
1
0
1
0
1
1
1
0
0
1
1
0
0
0
0
1
0
1
1
1
1
1
0
1
0
1
1
1
0
1
1
1
0
0
1
0
0
0
0
1
1
0
1
1
1
1
1
1
1
1
0
0
0
1
0
1
1
0
0
0
0
0
1
0
0
0
1
0
0
0
1
1
0
1
0
0
0
1
1
1
1
0
0
1
0
0
0
1
1
1
1
0
0
0
0
1
1
0
0
1
1
1
0
0
0
1
1
0
1
1
0
0
1
0
1
0
1
1
1
1
1
1
1
1
0
1
1
1
1
1
1
0
1
1
1
0
1
1
1
0
0
1
0
1
1
1
1
0
1
0
0
1
1
0
1
0
0
1
1
0
1
1
1
1
1
0
0
1
1
1
0
1
0
1
1
0
1
0
1
0
1
0
1
0
0
1
0
1
0
0
1
1
1
1
1
1
1
1
1
1
1
1
0
1
0
0
1
0
0
1
1
0
0
0
1
1
1
0
1
0
1
1
0
0
1
0
0
1
1
1
1
0
1
0
1
1
0
1
0
0
1
0
1
0
0
1
1
1
0
1
0
1
0
1
0
1
0
0
1
1
0
1
1
0
0
0
1
0
1
0
1
1
1
0
0
1
1
1
0
0
0
1
1
1
1
1
1
0
0
1
0
0
1
0
0
1
0
0
1
1
1
0
0
0
1
1
1
0
0
0
0
1
1
1
1
0
0
0
0
1
0
1
1
0
0
0
1
1
0
1
1
1
1
1
0
1
1
1
1
1
0
1
1
1
0
1
1
0
1
1
0
0
1
1
0
0
1
1
0
0
1
1
1
0
0
0
1
0
1
1
0
0
0
0
1
1
1
0
1
1
0
0
1
1
0
1
1
1
1
1
1
1
1
1
0
1
1
1
0
1
1
1
0
1
1
1
0
0
1
1
1
0
0
0
1
1
0
1
0
0
1
1
1
0
1
1
1
1
0
1
1
1
1
1
1
0
0
1
1
0
1
1
1
1
0
1
1
1
0
0
0
0
0
1
1
0
1
1
0
0
0
1
0
1
1
1
1
0
0
1
1
0
0
1
1
1
1
0
1
0
1
0
1
0
1
0
0
1
0
1
0
0
0
1
1
0
1
1
1
1
0
1
1
1
0
0
0
0
1
0
0
0
0
1
1
1
1
0
1
0
1
0
1
1
1
1
1
0
1
1
1
0
1
0
0
1
0
1
1
0
0
0
0
0
1
1
1
0
1
0
0
0
1
0
0
1
1
1
1
0
0
1
1
1
1
1
1
0
0
0
1
1
1
0
1
1
1
1
0
1
1
1
1
1
0
0
0
0
0
0
1
1
0
1
0
1
1
1
1
0
0
1
1
1
1
1
0
0
1
0
0
0
1
1
1
0
0
0
1
1
0
1
1
1
0
0
0
1
0
1
1
1
1
1
1
1
1
0
0
1
0
1
0
1
0
1
1
0
0
1
1
0
0
0
0
1
0
1
1
1
1
1
1
1
1
1
1
0
0
0
1
0
0
1
1
1
0
0
1
1
0
1
1
0
0
0
1
1
0
0
0
1
1
0
0
0
1
1
1
1
0
0
1
1
1
0
1
0
0
1
0
0
0
0
1
1
1
1
1
1
1
1
0
1
1
0
1
1
1
0
1
0
1
0
1
1
1
1
1
0
1
1
1
0
0
0
0
0
1
0
0
1
0
0
0
1
0
0
1
0
0
0
0
1
0
1
0
1
1
1
1
0
0
1
0
1
1
1
0
1
1
1
0
1
1
0
0
1
1
1
1
1
1
1
1
0
1
1
1
1
0
0
1
1
0
0
0
0
1
0
0
0
0
1
0
1
0
1
0
1
1
1
1
0
1
0
0
1
0
1
1
1
1
1
1
0
1
1
1
1
1
1
0
0
1
1
1
0
0
1
0
1
0
1
0
0
1
1
1
0
1
0
0
1
0
1
1
0
1
0
0
0
0
1
0
0
1
0
1
0
1
1
1
1
1
1
0
0
0
0
1
0
1
1
1
0
1
0
1
1
0
1
1
1
0
0
0
0
0
0
1
1
1
1
0
0
1
1
1
1
0
0
1
1
1
1
1
1
0
0
1
1
1
0
1
1
1
1
1
1
1
0
0
1
1
1
0
0
0
0
0
0
1
1
0
1
0
1
1
1
0
1
0
1
0
1
0
1
0
1
1
1
1
0
0
1
1
1
1
1
0
0
0
0
0
1
1
0
1
1
0
1
1
0
1
1
1
0
1
1
1
0
0
0
1
1
0
1
1
0
1
1
0
1
1
0
1
0
1
0
1
1
0
1
0
1
0
1
1
1
1
1
1
0
0
0
1
1
0
1
0
1
1
1
0
0
0
1
1
1
1
0
1
0
0
1
0
1
1
1
1
0
1
1
1
1
0
1
1
0
0
1
1
0
1
0
0
0
0
0
0
1
0
1
0
0
1
0
0
1
1
1
1
0
1
0
1
0
0
1
1
0
1
1
1
0
0
0
0
0
1
1
0
0
0
1
1
1
1
0
1
1
0
1
0
1
1
1
0
0
1
1
0
0
1
1
0
0
0
1
1
0
1
1
1
1
0
1
1
1
0
1
0
1
0
1
1
1
1
0
1
1
0
0
1
1
0
0
0
0
1
1
1
1
1
1
0
1
1
0
0
0
1
1
0
1
1
0
1
1
1
1
0
1
0
0
0
1
0
1
1
0
1
1
0
0
0
0
0
1
0
1
1
1
0
1
1
1
0
1
1
0
1
1
0
0
0
1
0
0
0
1
1
1
0
1
1
1
1
1
0
0
0
0
0
0
0
0
1
0
1
1
1
1
1
0
0
1
0
1
1
1
1
1
1
1
1
1
0
0
1
1
0
1
0
1
1
1
1
1
1
0
0
1
1
0
1
0
1
0
1
1
0
0
1
1
0
0
1
0
0
0
1
1
1
1
1
0
1
1
1
1
0
1
0
0
1
0
0
0
1
0
0
1
0
1
1
1
1
1
1
1
1
0
1
1
1
1
1
1
0
0
1
0
1
0
0
0
0
1
0
0
1
1
1
1
1
1
1
0
1
1
1
0
1
0
1
0
0
0
0
0
1
0
1
0
0
0
1
1
1
0
1
0
1
1
1
1
0
0
0
0
1
0
0
0
1
1
1
1
0
1
1
1
1
0
0
0
1
1
0
1
0
1
0
1
0
1
0
1
0
0
1
0
0
1
1
1
0
0
0
0
1
1
1
0
0
0
1
1
1
0
1
1
0
0
0
1
1
0
0
0
1
1
0
1
0
0
1
1
1
0
1
1
0
1
0
0
1
1
0
0
0
0
1
1
0
1
1
0
1
1
0
1
1
0
0
0
0
0
1
0
0
1
1
1
1
0
0
1
1
1
0
0
1
1
1
1
0
1
0
0
1
0
1
0
0
0
1
1
0
1
1
0
0
0
1
1
1
1
1
1
1
1
0
1
1
1
0
0
1
1
1
1
1
1
0
0
1
0
0
1
1
0
0
1
1
1
1
1
1
0
0
1
0
0
1
1
0
1
1
0
1
0
0
1
0
0
0
1
0
1
0
0
1
1
1
1
0
0
1
0
1
0
1
1
1
1
1
0
1
0
0
1
1
1
0
1
0
0
1
1
0
0
1
1
1
1
0
1
1
0
0
0
0
1
0
1
0
1
1
0
0
1
0
1
0
1
0
1
1
0
1
0
1
1
1
0
0
0
0
0
1
0
1
1
1
0
1
1
0
0
1
0
0
1
1
1
1
0
0
0
0
1
0
0
1
1
1
0
1
0
1
0
0
1
1
1
1
0
1
1
0
0
1
0
0
0
0
1
0
1
1
0
0
0
1
1
1
0
0
0
1
0
0
0
1
1
1
1
0
1
0
0
1
0
1
0
1
1
1
0
1
0
0
0
1
1
1
0
0
1
0
1
1
1
0
1
1
0
0
1
1
1
0
1
1
0
1
0
0
0
0
1
0
0
1
1
1
0
0
1
1
0
1
1
1
1
1
1
1
1
1
0
1
0
1
0
1
0
0
1
1
1
1
1
0
1
1
0
0
0
1
1
1
1
1
1
1
0
1
1
1
1
0
0
0
1
0
0
1
0
1
1
1
1
1
1
1
0
1
0
1
0
1
0
1
1
0
0
0
1
1
0
1
1
0
0
1
1
1
0
1
0
1
0
0
1
1
1
0
1
1
0
0
1
0
1
0
0
0
0
0
0
0
0
0
0
0
0
1
0
0
0
1
1
0
0
0
1
1
0
0
1
0
0
1
0
1
1
1
1
1
1
1
1
0
0
1
0
1
1
1
1
0
0
0
0
0
1
1
0
0
0
1
1
1
1
1
0
0
1
0
1
1
0
1
0
0
1
1
1
1
1
1
0
0
1
1
1
1
1
0
1
1
1
0
0
1
0
1
1
1
1
1
0
1
1
1
0
1
0
1
0
0
1
1
0
0
1
1
1
1
1
0
1
0
1
1
1
1
1
0
1
0
1
0
0
0
0
0
1
0
1
1
0
1
1
0
1
0
1
1
1
1
0
1
0
1
0
0
0
0
0
1
1
0
1
1
1
1
1
1
0
1
1
0
1
1
1
1
1
0
1
0
0
1
1
0
0
0
1
1
0
0
1
0
0
1
0
1
1
0
0
1
0
0
1
0
0
1
0
1
1
0
0
0
0
1
0
0
1
0
1
1
1
0
1
1
0
0
0
1
1
0
0
1
1
1
1
1
1
0
0
1
0
1
1
1
0
1
0
0
0
1
1
1
1
0
0
1
1
1
1
0
0
0
1
1
1
1
0
1
1
0
1
1
1
0
0
0
1
1
1
1
1
1
0
1
0
0
0
1
0
0
1
0
1
1
1
1
1
0
1
1
1
0
0
0
1
0
1
1
0
0
0
0
0
1
1
1
1
0
1
1
1
1
0
0
0
1
0
0
0
0
0
0
0
1
0
1
0
0
0
1
1
1
1
0
1
0
1
1
0
0
0
1
0
1
1
0
1
0
0
0
1
0
1
0
0
1
0
1
0
1
1
0
0
0
1
0
0
0
1
1
0
1
1
1
1
0
0
0
0
0
1
0
0
0
1
1
1
1
1
0
0
0
1
0
0
1
1
0
0
1
0
1
0
0
0
0
0
1
1
1
0
0
0
1
0
0
1
1
1
1
1
1
1
1
0
1
0
1
1
0
0
0
1
1
1
1
1
1
1
0
1
1
0
0
1
1
1
1
1
1
1
0
1
0
0
0
0
1
1
1
1
1
0
1
1
1
1
0
0
1
1
1
1
0
1
1
1
1
0
1
0
1
1
0
1
1
1
1
0
1
1
1
0
0
0
0
1
0
1
1
0
0
1
1
1
1
1
0
0
0
0
1
1
0
0
1
0
1
1
0
1
0
1
0
1
0
1
0
0
0
0
1
1
0
0
1
1
1
0
0
0
1
0
0
1
1
1
0
1
0
0
0
1
0
1
1
1
0
1
0
0
1
1
0
0
1
0
1
0
0
0
1
1
0
0
1
1
1
0
1
0
1
1
1
1
1
0
1
1
0
1
1
0
0
1
1
1
1
0
1
1
1
1
1
0
1
1
1
0
0
1
1
0
1
1
0
0
1
1
0
0
0
1
1
1
0
1
1
0
0
1
1
0
1
0
0
0
0
0
0
1
1
1
0
1
0
1
1
0
0
1
0
0
1
1
0
1
0
1
1
1
1
0
1
1
0
1
1
0
1
1
1
1
1
1
1
1
0
0
0
1
1
1
0
1
1
1
1
1
1
0
0
0
0
1
1
0
1
1
0
1
1
0
1
0
0
1
1
1
1
1
0
1
1
1
1
1
1
0
1
1
0
0
0
1
0
0
1
0
1
1
1
1
0
1
0
1
0
1
1
0
1
1
0
1
0
0
1
0
0
1
0
1
1
0
0
0
1
0
0
0
1
0
1
1
0
0
1
1
0
1
1
0
1
1
0
0
0
0
0
1
1
1
0
0
1
0
1
0
0
1
0
0
0
1
1
1
1
0
1
1
1
1
1
1
1
1
1
1
0
0
1
1
0
1
1
0
0
1
1
1
1
0
1
1
1
0
1
0
1
1
1
1
0
1
1
1
0
0
1
1
0
0
0
0
0
0
1
0
1
0
1
1
0
0
1
0
1
1
1
1
0
1
0
1
0
1
1
0
0
0
1
1
1
1
0
1
0
1
0
1
0
1
1
1
1
1
1
1
1
1
1
0
0
1
1
0
0
1
1
0
1
1
0
1
1
0
1
1
1
1
1
1
0
0
1
1
1
0
1
0
1
0
1
1
0
0
0
1
0
1
0
1
1
1
1
1
1
0
1
0
0
0
1
1
0
0
0
0
0
1
1
1
1
0
1
0
1
0
0
0
1
1
0
0
1
0
1
1
1
0
1
1
1
0
0
1
0
1
1
0
1
0
0
1
1
1
1
0
1
0
0
1
1
1
0
1
1
0
0
1
1
1
0
1
1
0
1
1
0
0
1
1
0
0
0
1
0
1
1
0
0
1
1
1
1
1
0
1
0
1
0
1
1
1
0
1
1
1
0
1
1
1
1
0
0
1
1
0
1
0
1
0
1
1
0
1
0
0
0
1
1
1
0
0
0
1
1
1
0
0
1
0
0
0
1
1
0
1
1
1
1
1
0
1
0
0
0
0
0
1
0
1
0
1
0
1
0
1
1
0
0
1
1
0
1
1
1
1
1
0
0
0
1
1
1
1
1
0
1
0
0
0
0
0
1
0
1
0
0
0
0
1
0
0
1
0
1
0
1
1
1
1
1
1
1
0
0
0
1
0
0
0
0
1
1
0
0
1
1
1
0
1
1
1
0
0
0
1
1
0
1
1
0
0
0
1
1
1
0
0
1
1
1
1
0
0
1
1
0
1
0
0
1
1
1
1
0
1
1
1
0
0
1
0
1
0
1
1
1
0
1
0
0
1
1
0
1
1
1
1
1
0
1
0
1
1
1
0
0
0
0
0
1
1
0
0
1
1
1
0
1
0
1
1
0
1
0
0
1
1
1
0
1
1
0
1
1
0
0
1
1
1
1
1
1
1
0
1
0
0
1
0
0
0
0
1
1
0
0
0
1
1
0
0
1
1
1
1
0
0
1
1
0
1
0
0
1
0
1
1
0
0
1
1
1
0
1
0
1
1
1
1
0
1
0
1
1
1
1
1
0
1
1
1
0
1
0
0
0
1
1
0
0
1
1
1
0
0
0
1
1
1
1
0
0
0
1
1
1
0
1
0
0
1
1
0
0
0
1
0
0
1
1
1
1
1
0
0
0
0
1
1
0
1
1
1
1
1
0
0
0
0
1
1
0
0
0
0
1
0
0
0
1
0
0
1
0
1
0
0
1
0
0
0
1
0
0
1
0
1
0
1
1
1
0
1
0
1
1
0
0
0
0
0
1
0
1
1
1
0
1
1
0
1
1
1
0
1
1
0
0
1
0
0
1
1
1
0
0
1
0
0
1
0
1
0
1
0
0
0
0
1
1
1
1
0
1
1
1
1
0
0
1
1
1
0
1
0
1
1
1
1
0
0
1
1
0
0
0
1
1
1
1
1
1
0
1
0
1
1
1
1
1
0
0
0
1
1
1
1
0
1
1
0
0
1
1
1
0
1
1
1
0
1
1
0
1
0
1
1
1
1
0
0
1
1
1
1
1
0
1
0
0
1
1
0
1
0
0
0
0
1
1
0
1
0
1
0
0
0
1
0
1
0
0
0
0
0
0
1
1
0
1
0
1
0
0
0
1
0
1
0
0
1
0
1
0
0
1
0
1
0
1
1
1
0
0
0
1
1
1
0
0
1
0
0
0
0
0
0
1
1
1
0
1
1
1
1
1
1
0
1
1
0
1
1
1
0
1
0
1
1
0
0
1
0
1
1
1
1
1
1
1
0
1
1
1
1
0
1
1
1
1
1
1
0
1
0
0
0
0
0
1
0
1
1
0
1
1
0
0
1
0
1
0
0
1
1
1
0
0
1
0
0
1
0
0
1
0
0
1
0
0
1
1
0
0
0
1
0
0
0
1
0
1
1
0
1
1
1
1
1
1
0
1
1
1
1
0
0
1
0
0
1
0
1
1
0
0
0
1
0
1
1
1
1
0
0
0
1
0
1
0
1
0
1
1
1
1
0
1
0
1
1
1
0
1
1
0
1
1
1
1
0
1
0
1
1
1
1
1
0
0
1
0
1
1
0
1
1
1
1
1
1
1
1
0
1
1
1
1
1
1
1
1
1
0
1
1
1
1
0
1
0
1
1
0
1
1
1
0
1
0
0
1
0
0
0
0
0
1
1
1
1
1
0
0
0
0
1
1
0
1
0
1
0
0
0
1
0
0
1
1
0
0
1
1
0
0
0
0
0
0
1
1
1
1
0
0
0
0
1
1
1
1
0
0
1
1
0
1
1
1
1
1
0
1
0
1
1
1
1
0
1
1
0
0
0
0
1
0
0
1
1
1
1
1
0
0
1
1
1
1
1
1
1
0
0
1
1
0
1
1
0
1
0
0
0
0
0
0
1
0
1
1
0
0
1
0
1
0
1
1
1
1
0
1
0
1
1
0
1
1
1
1
1
1
1
0
1
1
1
0
1
1
1
0
0
1
1
1
1
1
0
1
0
1
0
0
0
0
0
0
0
1
1
1
1
1
0
0
0
1
0
1
0
0
1
1
1
1
1
0
1
1
0
0
0
1
1
0
1
1
1
1
0
1
1
0
1
0
1
1
1
0
1
0
0
1
1
0
0
0
1
0
1
0
0
0
1
1
1
1
1
0
0
1
1
1
1
1
1
1
1
1
1
1
1
1
1
0
1
1
0
1
0
1
1
0
1
1
0
1
0
1
1
0
1
1
0
0
0
1
1
0
1
1
1
1
1
0
1
1
0
1
0
1
0
1
1
1
0
1
0
1
0
0
1
1
0
0
0
0
0
1
0
1
0
1
1
1
0
1
1
1
1
0
0
0
1
1
0
0
1
0
1
0
0
1
0
0
1
1
1
1
0
1
1
0
1
1
1
1
0
1
0
1
1
0
0
1
1
0
1
1
0
1
0
0
1
0
1
1
0
0
0
0
1
1
1
1
0
0
0
0
1
0
0
1
1
1
1
1
0
1
0
1
1
0
0
1
1
0
0
1
1
1
1
0
1
0
0
0
0
1
0
1
1
0
0
1
1
1
0
1
1
0
0
1
1
1
1
1
1
1
0
1
0
1
0
1
1
1
0
0
1
0
0
1
1
1
0
1
0
1
0
1
0
1
0
1
1
1
1
0
1
0
0
1
1
1
1
0
1
1
1
0
0
1
0
1
0
1
1
1
1
1
1
1
1
1
1
1
1
1
1
1
1
1
0
1
1
1
1
0
1
1
1
0
1
1
1
1
1
0
1
0
1
0
1
1
0
1
1
0
0
1
0
0
1
1
1
0
0
1
1
1
0
0
1
0
1
1
1
0
1
1
0
0
1
0
1
1
1
0
0
0
0
0
1
1
1
0
0
1
0
1
1
0
1
0
1
1
0
1
0
1
1
0
1
0
1
1
0
1
1
1
1
1
1
0
0
1
0
1
1
1
1
0
1
0
0
0
1
1
0
1
1
0
0
0
1
1
1
1
0
1
0
1
0
0
1
1
0
1
1
1
0
1
1
1
1
1
0
1
1
1
1
0
1
1
0
1
1
1
0
0
1
1
1
1
1
1
0
0
1
0
1
0
0
0
1
1
1
1
1
1
1
1
1
1
0
0
1
0
0
1
1
1
1
1
1
0
1
0
0
0
0
0
1
1
0
1
0
0
1
1
1
1
1
1
0
0
1
0
1
0
1
0
0
1
1
0
1
1
1
1
1
1
0
0
1
0
0
1
1
1
0
1
1
1
0
1
0
1
0
0
1
0
1
0
1
1
0
0
1
0
0
1
1
1
1
0
1
1
0
1
1
0
0
0
1
1
1
0
0
0
0
1
1
1
0
1
1
0
1
0
1
0
0
0
1
1
0
0
1
1
0
1
0
0
1
1
0
0
0
0
1
1
1
0
1
1
1
0
0
0
1
0
1
0
1
0
1
1
1
1
0
0
1
0
1
1
0
0
0
1
0
1
0
1
1
0
1
0
0
0
0
1
1
0
1
1
1
0
0
1
1
1
1
0
0
0
1
1
1
0
1
0
0
1
0
1
0
1
0
1
0
0
1
0
0
1
1
0
1
0
0
0
1
0
0
1
1
1
1
0
1
1
0
0
0
1
0
1
0
1
0
0
1
0
1
1
0
1
1
0
1
1
0
1
1
1
1
1
1
0
1
0
1
0
1
0
0
0
0
0
1
0
1
0
1
1
1
0
0
1
1
1
0
0
0
0
0
0
1
1
1
0
1
1
0
1
0
1
1
0
0
1
1
0
0
0
0
1
1
1
1
1
0
1
0
0
0
1
1
0
1
1
0
1
0
1
1
0
1
1
0
0
0
0
1
1
1
1
0
1
1
0
0
1
1
1
0
1
1
0
1
0
0
1
0
0
1
0
1
1
1
1
1
0
0
1
1
0
1
1
1
1
0
0
0
1
1
0
1
0
1
0
1
0
0
1
1
1
0
0
0
1
0
0
1
1
1
1
0
0
1
1
0
1
1
1
1
0
0
0
0
1
1
0
0
1
0
1
1
0
1
0
1
1
1
0
0
1
1
1
1
1
0
1
1
0
1
1
1
0
0
0
1
1
0
1
1
1
1
1
0
0
0
1
0
0
1
0
0
0
1
1
1
0
0
0
0
1
0
0
1
1
1
1
1
0
0
1
0
1
0
1
1
0
1
0
0
1
0
1
1
1
0
0
1
1
0
1
0
1
1
0
0
1
0
1
0
1
1
1
1
0
0
1
0
1
1
1
1
0
0
1
1
1
0
0
1
0
1
1
0
1
0
0
1
0
0
0
0
1
1
1
0
1
1
0
0
0
1
1
1
1
1
0
1
1
0
1
0
1
1
1
1
1
1
0
1
1
1
0
0
1
1
1
0
0
0
1
0
0
0
0
0
1
0
1
1
0
1
0
1
0
0
1
0
0
1
0
1
1
1
0
0
0
0
1
0
0
1
0
0
0
1
1
1
1
1
0
0
0
0
1
1
1
0
1
1
1
1
1
1
0
0
1
1
1
1
1
1
1
1
1
0
0
1
0
1
1
1
1
1
1
0
0
1
0
0
0
1
0
0
1
0
1
1
1
0
1
0
0
1
0
1
0
0
1
0
0
0
0
1
1
0
1
1
1
1
1
1
1
0
1
0
0
0
0
0
0
1
1
1
1
1
1
1
0
0
1
1
0
1
0
1
0
0
1
0
1
0
1
0
1
1
1
1
1
1
0
1
1
1
1
1
0
1
1
1
0
0
0
1
1
1
1
0
0
0
1
1
1
0
1
1
0
0
1
1
1
0
1
1
0
1
0
1
0
1
0
0
1
1
0
0
1
0
1
1
1
1
1
0
1
1
0
1
0
1
1
0
1
1
1
1
1
0
1
0
0
1
0
0
1
0
0
1
0
0
1
0
1
0
1
0
1
1
0
0
1
0
1
1
1
1
1
0
1
1
1
1
1
0
1
0
0
1
0
1
1
1
1
0
0
0
1
1
0
1
0
1
1
1
0
1
1
0
1
1
1
1
0
1
1
0
1
0
0
0
1
1
0
0
1
1
0
1
1
1
0
0
1
1
0
0
0
1
0
1
1
1
1
0
0
1
0
0
0
1
1
0
1
0
1
1
1
1
1
1
0
0
1
1
1
1
1
0
1
1
0
0
0
1
0
0
0
1
1
0
0
0
0
1
0
1
1
1
1
1
0
1
0
0
1
0
1
1
1
1
0
1
1
1
1
1
0
0
1
1
0
0
0
1
1
1
1
0
0
1
0
0
0
1
1
0
1
0
1
1
0
1
1
0
1
1
0
0
0
1
0
0
0
1
0
1
1
0
1
1
1
0
0
0
1
1
1
0
0
1
1
1
0
0
0
1
1
1
1
1
0
0
0
1
1
0
1
1
1
1
1
1
1
0
1
0
0
1
1
0
1
1
1
0
1
1
1
0
0
1
1
0
1
0
0
0
1
0
0
0
0
0
0
0
0
0
1
1
1
1
0
0
1
1
1
1
0
0
1
0
1
0
0
0
1
1
1
1
1
0
1
1
1
1
1
0
1
0
1
0
1
0
0
0
1
1
0
0
0
0
1
0
1
1
0
0
0
1
1
0
1
0
1
0
1
1
0
1
1
0
1
0
1
1
0
0
0
0
1
0
1
1
0
1
0
0
1
1
0
0
0
1
0
1
0
0
1
1
0
1
1
1
0
1
0
0
1
1
1
0
0
0
0
1
0
1
1
1
0
0
0
1
0
0
0
0
1
0
1
1
1
0
1
1
1
0
0
1
1
1
0
0
1
1
0
0
1
0
0
0
1
1
1
0
0
0
1
0
1
1
1
0
1
0
0
1
1
1
0
0
1
1
1
0
1
1
0
0
1
0
1
0
1
1
0
0
1
0
1
1
0
0
0
0
1
1
1
0
1
0
1
1
1
1
1
0
1
1
1
1
1
1
0
1
1
1
0
1
1
1
1
0
1
1
0
1
0
1
0
0
1
0
0
1
0
1
1
1
1
1
1
1
0
0
0
0
0
1
1
0
0
0
1
0
0
0
0
1
1
1
0
0
1
0
0
1
1
1
0
1
0
1
1
1
1
0
1
1
1
0
0
0
0
1
1
0
1
1
1
0
0
1
1
1
1
1
0
1
1
0
1
0
1
1
0
1
0
0
1
1
1
1
1
1
0
1
1
0
0
0
1
1
1
1
0
1
0
0
0
1
1
1
0
1
1
1
1
1
1
0
0
0
0
0
1
0
1
0
1
0
0
1
1
0
0
1
0
0
0
1
1
1
0
0
1
0
0
1
0
1
0
0
1
1
0
1
0
1
1
0
0
1
0
0
0
0
1
0
0
1
1
0
1
1
0
0
0
1
1
1
0
0
1
1
1
1
0
0
0
0
1
1
0
0
0
0
1
1
1
1
0
0
1
0
1
0
1
1
1
1
0
0
0
1
0
1
0
1
0
1
1
1
0
0
1
1
1
0
1
0
0
1
0
1
0
1
0
1
1
1
0
1
0
1
1
0
1
1
0
0
1
1
0
1
0
1
0
0
0
1
1
0
0
1
0
0
1
1
1
1
1
0
0
0
1
0
1
1
1
0
1
1
0
0
0
1
1
0
1
0
1
1
1
0
0
1
1
0
1
1
1
1
1
1
1
0
1
0
0
1
1
1
0
1
1
1
0
1
1
1
1
1
0
0
1
1
0
0
0
0
1
1
1
1
0
1
0
1
1
1
0
1
0
0
1
0
1
1
0
0
0
1
1
1
0
1
1
1
1
0
0
1
1
1
1
1
0
0
1
0
0
1
1
0
0
0
0
1
1
1
0
1
1
1
1
1
1
0
0
1
0
1
1
1
1
0
1
0
1
1
0
1
1
1
1
0
0
0
0
0
0
1
0
0
0
1
1
1
1
0
1
0
1
0
1
1
0
1
1
0
1
1
0
1
0
0
1
0
1
0
1
1
0
1
0
0
1
0
0
0
0
0
1
0
0
1
1
0
1
1
1
1
1
0
1
1
1
1
1
1
0
0
1
0
1
1
1
0
0
0
0
0
1
1
1
0
1
1
1
0
0
0
1
1
1
1
0
1
1
0
1
0
1
1
0
1
0
1
1
0
0
0
1
1
0
1
0
1
1
1
0
1
1
1
0
1
0
1
0
0
0
1
0
0
1
0
1
1
1
1
1
1
0
0
1
1
1
1
1
0
1
1
0
0
1
1
0
1
0
1
1
1
1
0
1
1
0
1
1
0
1
0
0
1
0
1
0
0
0
1
1
1
1
0
0
0
1
1
1
0
1
0
1
1
1
0
1
0
0
0
1
1
1
0
0
1
1
0
1
1
1
1
0
0
0
0
0
1
1
0
0
0
0
1
1
0
0
0
0
0
0
1
1
1
0
0
1
1
0
1
1
0
1
1
0
0
1
0
1
1
1
1
1
0
1
1
0
0
1
0
0
0
1
1
0
1
1
0
1
0
0
1
0
0
0
0
1
0
1
1
0
0
1
1
1
0
1
0
0
0
1
1
0
0
0
1
0
1
0
0
1
0
1
1
0
1
0
1
1
1
1
1
0
1
1
1
1
0
1
0
1
1
1
1
1
1
0
0
0
0
1
0
1
1
0
1
1
0
1
0
0
1
1
0
1
0
1
0
0
0
1
1
1
1
1
1
1
0
1
1
1
1
0
0
0
1
1
1
0
1
1
0
0
1
1
0
1
1
1
1
1
0
1
1
0
1
1
1
0
0
1
1
1
1
1
1
1
1
1
1
1
0
1
1
0
0
1
0
1
1
1
0
0
0
1
1
1
0
1
0
0
0
1
1
1
0
1
0
1
0
0
0
0
1
1
0
0
0
0
0
1
0
0
0
0
1
1
1
0
1
1
1
0
0
1
1
0
0
0
0
1
0
0
1
1
1
1
0
0
0
1
0
1
1
1
1
1
0
1
1
0
0
1
1
0
0
1
1
1
1
0
1
0
1
0
0
1
1
1
1
0
1
1
0
1
0
1
0
0
1
0
0
1
0
1
0
0
1
1
0
0
0
1
0
1
0
1
1
1
0
0
1
0
1
1
0
0
1
1
1
1
1
0
1
0
0
0
0
1
0
1
1
0
0
1
0
0
1
1
1
1
1
1
0
1
0
0
1
1
0
0
1
0
1
1
0
1
0
0
1
1
1
1
0
0
0
1
1
1
1
0
1
0
1
1
0
0
0
1
0
1
1
0
0
1
1
1
0
1
0
1
0
1
1
1
0
0
1
0
1
1
1
1
0
0
1
1
1
0
1
1
0
1
1
0
1
0
1
0
1
0
0
0
1
1
1
0
1
1
1
0
0
0
1
1
0
1
1
0
1
0
1
1
1
0
0
1
0
0
1
1
1
1
1
1
1
1
1
1
1
1
1
1
1
1
1
1
0
1
1
0
1
0
1
0
0
1
0
1
1
0
1
1
0
1
0
1
1
1
0
0
1
1
1
1
0
1
0
1
1
1
1
1
0
1
1
1
0
1
1
0
1
0
1
1
0
1
0
0
0
0
1
1
0
1
0
0
0
1
0
0
0
0
0
0
1
1
1
0
0
0
1
0
0
1
1
1
0
1
0
0
1
1
1
0
1
1
1
0
1
0
1
0
1
1
1
0
0
1
1
0
1
1
1
0
1
1
0
1
1
0
0
1
0
0
1
1
1
1
0
1
1
1
1
0
1
1
0
0
0
1
0
1
1
0
1
0
1
1
1
0
0
1
1
0
1
1
1
1
1
1
1
1
0
0
1
0
1
1
0
0
1
1
1
1
0
0
0
1
1
0
1
1
0
1
1
0
0
1
1
1
1
1
1
0
0
1
1
1
0
0
1
1
0
1
0
1
1
1
0
1
1
1
1
0
1
0
0
0
0
0
1
1
0
1
0
1
0
0
1
0
1
0
0
1
0
1
1
0
1
1
1
0
1
1
1
0
0
0
0
1
1
1
0
0
1
0
1
0
0
1
1
1
1
1
1
1
0
1
1
1
0
0
1
0
1
1
0
1
0
1
1
0
1
1
0
1
1
1
1
0
0
1
1
1
1
1
1
1
0
1
0
0
1
0
1
1
0
1
1
0
0
0
0
1
1
1
1
1
1
1
1
0
0
1
0
1
0
0
0
1
1
0
0
0
0
0
0
0
1
1
1
1
0
1
1
1
1
0
0
1
1
0
0
0
0
1
1
0
1
1
0
1
1
1
1
1
1
0
0
1
1
0
0
1
0
0
0
0
0
1
0
1
0
0
0
1
1
0
1
0
1
1
0
1
0
1
1
0
1
0
0
0
0
1
0
1
0
1
1
1
0
1
1
0
1
1
1
0
1
1
1
0
0
1
1
1
1
1
0
0
0
1
1
0
0
1
1
1
1
0
1
0
0
0
1
1
1
1
1
0
0
1
1
1
0
1
1
1
1
0
1
0
0
0
1
0
0
1
0
1
1
0
0
0
1
1
0
1
0
1
0
1
0
0
0
1
1
1
0
0
1
0
1
1
1
1
0
1
0
0
1
0
0
1
1
1
1
1
0
1
1
1
0
1
1
0
1
1
0
1
1
0
1
1
1
1
1
1
1
1
1
0
0
1
0
0
1
1
1
1
0
0
1
0
0
1
1
0
1
1
1
1
0
1
0
0
0
1
0
1
0
0
0
1
0
1
1
1
0
0
1
1
1
1
0
0
1
1
1
0
1
1
0
1
0
0
0
1
0
0
0
1
0
1
1
1
1
1
1
0
0
1
1
1
1
0
1
1
1
0
1
0
0
1
1
0
0
1
1
1
0
1
0
1
0
1
0
1
1
1
0
1
1
1
1
1
1
0
0
1
0
1
0
1
1
1
0
1
0
1
0
1
1
0
1
1
0
1
0
0
0
1
1
1
0
0
1
0
0
0
0
1
1
0
1
0
0
1
1
0
0
0
1
1
0
0
1
0
1
0
0
1
1
1
1
0
0
1
1
1
0
0
0
1
1
1
0
0
1
1
1
0
0
1
1
1
0
1
1
0
1
1
0
0
1
0
1
1
0
0
0
0
1
0
1
0
0
1
0
1
0
0
0
1
0
1
0
1
0
1
1
1
0
0
1
1
0
1
0
1
1
1
1
0
1
0
1
1
0
1
1
1
1
1
1
1
1
1
1
0
0
1
0
0
0
1
1
1
1
0
1
1
1
1
1
0
0
0
1
1
1
0
1
0
1
1
0
0
1
0
1
0
1
1
0
1
1
0
1
0
0
1
1
0
1
0
1
0
0
1
0
1
1
0
1
1
1
0
1
1
0
0
0
1
1
0
1
1
1
1
0
1
1
1
1
1
0
0
1
1
0
1
1
1
1
1
1
1
0
1
0
0
1
0
0
1
1
1
0
1
0
1
0
0
1
0
0
1
1
1
0
1
1
1
0
1
0
0
0
1
0
0
1
1
0
0
1
0
0
0
1
0
1
1
1
1
1
1
0
0
1
0
1
1
1
1
1
1
0
1
0
1
1
0
0
1
1
1
0
1
0
0
1
1
0
1
0
1
1
0
1
1
1
0
1
1
1
0
1
1
0
1
0
1
0
1
1
0
0
0
1
0
1
1
1
0
1
1
1
1
1
1
1
1
0
1
1
1
1
1
1
0
1
1
1
1
0
1
1
0
0
0
1
1
1
1
1
1
0
1
0
1
1
0
1
1
1
1
0
0
1
1
1
1
1
1
1
1
1
0
1
1
1
1
1
0
0
1
0
1
0
1
1
0
1
0
1
0
0
1
0
1
1
0
0
1
0
0
1
1
1
0
1
1
0
1
1
0
0
1
0
0
0
1
1
0
1
1
0
0
0
0
1
1
1
0
0
1
0
0
0
0
1
0
1
1
0
0
0
1
0
0
1
0
0
1
1
0
1
0
0
1
0
1
1
0
0
0
1
1
1
0
1
0
0
1
1
0
1
1
1
1
1
0
0
0
1
1
0
1
0
0
0
1
1
1
0
1
1
0
1
1
0
0
0
0
1
1
0
0
1
0
1
1
1
1
0
0
0
0
0
0
1
1
1
1
0
1
1
1
1
1
1
1
1
1
0
0
1
0
1
0
1
0
0
1
1
0
1
0
0
0
1
0
1
1
1
0
1
0
1
0
1
0
1
1
1
0
0
1
1
1
1
0
0
1
1
1
1
0
1
0
1
1
0
1
1
0
0
1
0
0
1
1
0
1
0
0
1
1
1
1
1
0
0
1
1
0
0
0
1
1
1
1
1
0
1
0
1
0
1
1
1
1
1
0
0
0
0
1
0
1
1
1
0
1
1
1
1
0
0
1
1
0
1
1
1
0
0
0
1
1
0
1
0
1
1
0
1
1
1
1
1
1
0
1
1
1
1
0
1
0
1
0
1
1
0
1
1
1
0
1
0
0
1
1
1
0
1
1
0
0
1
0
0
0
0
1
1
0
0
1
1
1
0
0
1
0
0
1
0
0
1
1
1
0
0
0
0
0
1
0
1
0
0
0
0
0
1
0
1
0
0
1
1
1
1
1
0
1
1
1
1
1
0
0
1
1
0
0
1
0
0
0
0
0
0
1
1
1
0
1
1
0
1
0
0
1
1
0
1
0
0
1
1
0
1
1
1
1
0
1
0
1
1
1
0
1
0
0
0
1
1
1
1
1
1
1
0
1
1
1
0
1
1
1
1
0
1
1
1
0
0
1
1
1
1
0
0
1
0
0
0
0
1
1
1
0
1
0
0
0
1
1
1
1
1
1
1
1
1
1
0
1
0
1
1
1
1
1
0
1
0
1
0
0
0
0
1
1
0
1
0
0
1
0
1
1
0
0
0
1
0
1
0
0
0
1
1
1
1
0
0
1
0
0
0
1
1
1
1
0
1
0
0
1
1
1
0
0
0
1
0
0
1
1
1
1
0
1
0
1
0
1
1
1
1
0
0
1
1
0
0
0
1
0
1
1
0
1
1
1
1
0
1
0
0
1
0
1
0
1
0
0
1
1
1
0
0
0
0
1
0
1
0
0
0
1
1
0
1
1
0
1
0
1
1
1
0
1
1
1
0
0
1
0
0
0
1
1
0
1
0
0
0
0
1
0
0
0
0
0
1
0
1
1
1
1
1
1
1
1
1
1
0
1
0
0
1
1
0
1
1
1
0
0
0
1
0
1
0
1
1
1
0
0
0
1
0
0
0
0
1
0
0
1
0
0
0
1
0
0
1
0
0
1
1
1
1
1
0
1
1
0
0
0
1
0
1
1
0
0
1
0
0
0
1
1
1
1
0
1
1
1
0
1
0
0
0
0
1
1
0
1
1
0
1
0
0
1
0
0
1
1
1
1
0
1
1
1
0
0
1
1
1
1
0
1
1
1
0
0
0
1
0
0
0
1
0
0
0
1
1
0
1
1
0
1
1
0
1
0
1
1
0
1
1
0
0
0
1
0
0
0
0
0
0
1
0
1
0
1
1
0
1
1
1
0
1
1
1
1
1
0
1
0
0
1
1
1
1
1
1
0
0
1
1
1
0
1
0
1
1
0
0
1
0
1
1
1
1
1
0
1
0
0
0
0
1
1
1
1
1
0
0
0
0
0
0
1
0
0
0
1
0
1
0
0
0
1
0
1
1
1
1
0
1
0
1
1
1
0
0
1
0
1
1
0
1
1
1
0
1
0
0
1
0
0
1
0
1
0
1
1
0
1
1
0
1
1
0
1
1
1
0
0
0
1
0
0
0
1
1
1
0
1
0
0
1
1
0
0
0
0
1
0
0
0
0
0
1
0
1
0
1
1
1
1
1
0
0
1
1
1
1
1
1
1
1
1
1
1
0
0
0
0
0
1
1
0
0
1
0
1
0
1
1
1
1
1
0
0
0
1
0
0
1
0
1
0
1
1
1
1
0
1
1
1
1
0
1
0
0
1
1
1
1
0
0
1
1
1
1
0
0
1
1
1
1
1
0
0
1
1
1
0
0
0
0
0
1
1
0
0
0
1
1
1
0
1
0
1
0
0
1
1
0
1
1
0
0
0
1
1
1
0
1
1
0
1
1
0
1
1
1
0
1
1
1
1
1
0
0
0
1
1
0
0
1
0
1
1
1
0
0
1
0
0
0
1
1
0
0
1
1
1
0
0
1
0
1
1
1
1
0
0
1
1
0
1
1
0
0
1
0
1
0
1
0
1
1
0
1
1
1
0
0
1
1
1
1
0
1
1
1
0
1
0
1
0
1
1
1
0
1
1
1
1
1
1
0
0
1
0
0
0
0
1
1
0
0
1
1
1
1
1
1
1
0
1
0
0
1
0
1
1
1
1
1
0
0
1
0
1
1
1
0
0
1
1
0
1
1
0
1
1
1
0
1
1
0
0
1
0
0
0
1
0
1
1
1
0
0
1
0
0
1
0
0
1
0
1
0
0
1
0
0
0
1
1
1
0
1
0
1
0
1
0
1
1
0
1
0
1
1
1
0
0
0
1
0
1
1
0
1
0
0
0
0
0
1
0
1
1
0
1
1
0
1
1
1
1
1
0
0
0
1
1
1
1
0
0
0
1
0
1
0
1
1
1
1
0
1
1
1
0
0
0
1
1
0
1
1
1
1
1
1
0
0
1
0
1
0
0
1
0
0
0
0
1
0
1
1
1
1
0
0
0
1
0
0
0
1
1
0
1
1
0
0
0
0
0
0
0
1
0
1
1
0
0
1
1
0
1
0
1
0
0
0
0
1
1
1
1
0
1
0
0
0
0
1
1
0
1
1
0
1
1
1
1
1
0
0
1
0
0
1
1
0
1
0
0
1
1
0
1
0
1
1
0
0
1
1
1
1
1
0
1
0
0
1
1
0
1
1
0
1
1
1
1
0
1
0
0
0
0
1
0
1
1
1
0
1
1
0
1
1
1
0
1
1
1
0
1
1
0
0
0
1
0
1
0
0
1
1
1
1
0
0
1
1
1
1
0
1
0
1
0
0
0
1
1
1
1
0
0
0
0
0
1
0
0
1
1
1
1
0
0
0
0
0
0
0
1
1
1
0
0
0
0
1
1
0
1
0
0
0
1
1
1
1
1
1
0
1
0
1
0
0
1
1
0
0
1
1
0
0
0
0
1
1
1
0
0
0
1
1
0
0
1
0
0
1
0
0
0
0
1
0
0
1
0
1
1
1
0
0
1
0
1
0
1
1
1
0
1
1
1
1
1
1
1
1
0
0
1
1
0
1
0
0
0
1
0
1
0
0
1
0
0
0
0
0
1
1
0
0
0
1
0
0
1
1
1
1
1
1
0
0
0
0
1
1
1
1
0
0
1
1
0
1
1
1
1
0
1
1
1
0
1
0
0
1
0
0
0
1
0
1
1
0
0
1
0
1
0
0
0
0
1
1
1
0
1
1
1
0
0
1
1
1
1
0
1
1
1
0
0
1
0
0
1
1
0
0
0
1
0
0
0
0
0
1
1
0
1
1
1
1
0
1
1
1
0
0
1
0
0
1
1
0
0
1
0
0
1
0
1
0
0
0
1
1
1
0
0
0
0
1
0
1
1
0
0
1
1
1
1
1
1
1
1
1
1
1
1
1
1
0
1
0
1
1
0
1
1
0
0
1
0
0
1
1
1
0
0
0
0
1
0
0
0
0
1
1
1
0
1
1
0
1
0
0
0
1
1
0
0
1
0
0
0
1
1
0
0
1
1
0
0
1
1
1
0
1
1
1
1
1
1
1
0
0
0
1
1
1
1
1
1
0
0
0
1
0
0
1
1
1
0
0
0
1
0
1
1
1
1
1
0
1
0
1
1
0
0
0
1
0
1
0
0
1
1
0
0
0
0
0
0
0
1
0
1
0
0
1
0
1
0
0
0
1
1
1
1
0
1
1
1
1
0
0
0
1
1
0
1
0
1
1
0
0
1
1
1
0
1
1
1
0
0
0
1
0
1
1
0
1
1
1
0
0
0
1
1
0
1
0
0
0
0
0
0
1
0
1
1
0
1
0
1
0
0
0
1
1
0
0
1
1
1
1
1
0
0
0
0
1
1
0
1
1
1
0
1
0
1
0
0
0
0
1
0
1
1
1
0
1
0
0
1
1
1
0
0
0
0
0
0
0
0
0
1
1
0
0
1
0
0
0
1
1
0
1
0
0
1
0
0
0
1
1
0
1
0
0
1
0
1
0
1
1
1
0
1
0
1
1
0
0
0
1
1
1
0
1
0
0
0
1
0
0
0
0
0
1
0
0
1
1
1
1
0
1
1
1
1
0
0
0
1
1
1
1
0
0
1
1
0
0
0
1
0
1
1
1
0
0
0
1
0
0
0
1
0
0
1
1
1
0
0
0
1
1
0
1
1
0
0
0
1
1
1
0
1
1
1
1
0
1
0
1
1
1
1
1
1
1
1
1
1
1
1
0
0
1
1
1
0
1
1
0
0
1
0
1
1
1
1
1
1
0
1
1
0
0
0
1
1
0
0
1
0
0
0
1
1
1
1
0
1
1
0
0
0
0
1
1
1
0
1
0
1
1
0
1
1
1
1
1
0
0
0
0
1
1
0
1
0
0
1
1
1
1
0
1
1
1
1
0
0
1
1
1
0
1
1
0
1
1
1
0
0
1
1
1
0
0
1
1
1
1
1
0
0
1
0
1
0
0
0
1
0
1
1
1
0
0
1
1
0
1
0
1
0
0
0
1
1
0
0
1
1
0
1
0
0
1
1
1
0
1
1
1
0
1
1
0
1
0
0
0
1
1
1
1
1
1
0
0
0
1
0
0
1
0
0
1
1
0
1
1
1
1
0
0
1
1
0
1
1
1
0
0
0
0
1
0
0
1
1
0
1
0
1
1
0
0
1
0
0
1
0
0
1
0
1
1
1
0
0
1
1
0
0
0
1
1
0
1
0
0
1
0
0
0
1
1
1
0
1
0
0
1
0
0
0
1
1
0
0
1
0
0
1
0
0
0
1
1
1
0
0
0
1
1
1
0
0
1
1
1
1
1
0
0
1
1
1
0
0
0
0
0
0
0
1
0
1
0
0
0
0
1
0
1
1
0
1
0
1
0
1
1
1
1
0
0
1
1
0
1
0
0
0
1
1
1
0
1
0
0
1
1
0
1
1
1
1
0
0
1
0
1
1
0
0
1
1
1
1
1
1
0
0
1
0
0
1
0
0
1
0
0
1
1
0
0
0
1
1
1
0
0
0
1
1
1
1
0
1
1
0
0
1
0
1
0
0
0
1
1
0
1
1
1
1
1
0
0
0
1
1
1
1
0
0
0
0
0
1
1
1
0
1
1
1
1
1
0
0
0
0
0
0
0
0
1
1
0
0
1
0
0
1
1
1
1
1
0
0
1
1
1
1
0
1
1
0
1
0
1
1
1
0
0
1
0
1
1
1
0
0
1
0
1
1
1
0
0
1
1
1
1
1
1
1
1
1
0
0
1
0
1
1
0
1
0
0
1
0
1
1
0
1
0
0
1
0
1
1
0
1
0
1
1
1
0
1
0
0
0
0
1
1
1
0
1
1
0
1
1
1
0
1
1
1
1
1
1
0
1
1
1
1
1
1
1
0
0
0
1
1
1
0
1
0
1
1
1
1
1
1
1
0
1
1
1
0
1
0
0
1
0
0
1
0
0
0
0
1
0
0
0
0
1
0
1
1
1
1
0
1
0
1
1
1
0
1
0
0
0
1
0
1
1
0
1
1
0
1
1
0
0
0
0
1
0
0
0
0
1
0
1
0
0
0
1
0
0
1
1
1
1
0
1
1
1
1
0
0
0
0
0
1
1
1
0
0
1
1
1
1
0
0
0
1
1
1
0
0
1
0
1
0
1
1
0
1
1
1
0
1
1
1
0
1
0
0
1
1
0
0
0
1
0
1
1
0
1
1
0
1
1
0
1
1
1
0
1
1
1
1
1
1
1
1
0
0
0
1
1
1
1
0
0
1
0
0
0
0
0
0
0
0
1
1
1
0
1
1
1
1
0
1
0
0
1
0
1
0
1
0
1
1
1
0
0
0
0
0
0
1
0
0
0
1
1
1
1
1
1
1
1
0
1
0
0
0
1
1
1
1
1
0
1
1
0
0
1
0
1
1
0
0
1
0
1
0
0
0
0
1
1
1
1
1
0
1
1
0
0
0
1
1
0
0
1
1
0
1
0
1
1
0
0
1
1
0
0
0
1
1
0
0
1
0
0
1
0
1
1
0
1
0
1
1
1
0
1
0
1
0
0
0
0
1
0
0
0
1
1
0
1
1
0
0
1
0
1
1
0
1
0
1
1
1
0
0
1
1
0
0
0
1
1
0
1
0
1
1
0
1
1
0
1
1
0
0
0
0
0
0
1
1
0
0
0
1
1
1
0
1
0
0
0
1
0
0
0
1
0
0
1
1
1
0
1
1
0
0
0
0
1
0
1
1
0
0
0
1
1
1
1
1
0
0
1
1
0
1
0
0
0
0
0
1
1
0
1
0
0
0
0
1
1
0
1
1
0
1
1
1
1
1
0
1
1
0
0
0
0
0
1
1
1
1
1
0
1
0
0
0
0
0
0
1
0
0
1
1
1
0
0
0
0
1
1
1
1
0
1
1
1
1
0
0
0
1
0
0
1
0
0
0
0
0
0
1
0
0
0
0
0
1
1
1
0
0
1
0
0
1
1
1
1
1
0
1
0
0
0
1
1
1
1
1
0
0
1
1
1
1
0
0
1
1
0
1
0
1
1
1
1
0
0
1
0
1
0
0
1
1
1
0
1
1
0
0
1
1
0
0
0
0
0
1
1
1
1
1
1
1
1
1
0
1
1
0
1
1
0
1
0
0
0
1
1
1
0
1
0
0
0
0
1
1
1
0
0
0
1
1
1
1
1
1
0
0
0
1
0
0
1
0
1
0
1
1
1
1
1
0
1
0
1
1
0
0
1
1
0
1
0
1
0
1
0
1
0
1
1
1
1
0
0
0
0
0
1
1
0
0
1
0
0
1
1
0
0
0
1
0
1
1
0
1
1
0
0
1
0
1
0
0
0
1
1
1
0
1
1
0
1
0
1
0
1
1
0
1
1
1
1
0
0
0
0
0
0
1
1
1
0
1
1
0
1
0
0
0
0
0
0
0
1
1
1
0
1
1
0
1
1
1
1
1
1
0
1
0
0
0
1
1
1
0
0
0
1
0
0
0
1
1
0
1
1
0
1
0
1
1
1
1
0
1
0
1
0
1
1
0
0
1
1
1
1
0
0
1
0
1
0
1
1
0
0
1
1
1
1
0
1
0
1
1
0
0
0
0
1
0
1
0
0
1
1
1
0
1
1
0
0
0
1
1
1
0
1
1
1
0
0
1
0
1
1
0
1
1
0
1
0
1
0
0
1
1
1
1
1
0
1
1
0
0
1
0
1
0
1
1
1
0
0
1
0
1
1
0
0
0
1
0
0
1
0
0
0
1
1
0
1
1
0
1
0
0
0
0
1
0
1
0
1
0
0
1
1
0
0
1
0
1
0
1
0
1
1
1
1
0
1
0
0
1
0
1
1
0
1
1
0
0
1
0
1
1
1
0
1
1
1
0
0
1
1
0
1
1
1
0
1
0
0
1
1
1
1
0
0
0
1
1
1
1
0
0
1
1
0
1
0
0
1
0
0
0
1
1
0
1
1
1
1
0
1
0
1
0
1
1
0
0
0
1
0
1
0
0
0
1
1
1
0
0
1
1
0
0
0
1
0
0
0
1
1
0
0
1
0
1
0
1
1
1
1
1
0
0
1
1
1
0
0
0
1
0
0
0
1
1
1
0
1
0
1
0
1
0
0
0
0
1
1
0
1
1
1
0
1
0
1
0
1
0
0
0
1
0
0
0
1
0
0
0
1
1
1
0
0
1
1
1
1
0
0
0
1
0
0
0
1
0
0
0
0
1
1
0
1
1
1
1
0
0
1
0
0
1
1
1
1
1
1
0
1
1
0
0
1
0
1
1
1
0
0
1
1
1
0
0
0
1
1
0
0
0
1
1
0
0
0
0
0
0
1
0
1
0
0
0
0
0
0
0
1
0
1
0
1
0
1
1
0
0
1
0
0
0
0
0
1
1
1
1
1
1
0
0
1
0
1
0
1
1
1
1
1
1
1
0
1
1
0
1
1
0
0
1
1
0
0
1
0
0
0
1
1
1
1
1
1
0
0
1
1
1
0
1
0
0
1
0
0
0
0
1
1
0
1
0
1
1
0
0
1
0
1
0
0
0
0
0
0
1
1
0
0
0
0
1
1
1
1
0
0
1
0
0
0
1
1
0
1
0
0
0
1
1
0
0
1
0
1
0
0
1
0
1
1
0
1
1
0
0
0
0
1
1
1
1
1
1
1
0
1
1
0
1
0
1
1
1
0
1
0
0
1
1
1
0
0
1
0
0
1
0
0
0
1
0
0
0
0
1
0
1
0
0
1
0
1
0
0
1
0
0
1
0
0
0
1
1
0
0
1
1
1
1
0
1
1
1
1
0
1
1
1
1
0
1
0
0
0
1
1
0
1
1
1
0
0
1
0
0
1
1
0
0
1
0
1
0
0
1
1
0
0
0
1
1
1
0
1
1
1
1
1
0
0
0
0
1
0
1
1
1
0
1
0
1
1
0
0
0
1
1
0
1
1
1
1
0
1
1
0
0
1
0
1
0
0
1
0
0
1
0
1
1
1
1
1
1
1
1
0
0
1
0
0
0
0
0
0
0
0
0
1
0
1
1
1
0
0
0
0
1
0
0
1
0
0
1
0
1
1
1
1
1
0
1
1
1
1
0
1
1
0
0
0
0
1
1
1
0
1
1
0
1
1
1
1
1
0
0
1
0
1
0
0
1
0
0
1
0
0
0
0
1
0
1
1
1
1
0
0
0
1
0
1
1
0
1
0
1
0
1
0
1
0
1
1
1
0
1
1
1
0
1
0
1
0
1
1
1
1
1
0
0
0
1
0
0
1
0
1
0
1
0
1
0
1
0
1
1
1
0
0
0
0
1
0
0
0
1
1
1
0
0
0
0
1
1
0
1
1
0
1
0
1
1
0
0
1
1
1
0
1
0
1
0
1
0
1
1
0
1
0
0
1
1
0
1
0
1
1
0
1
0
1
1
1
0
1
1
1
1
0
1
0
0
1
1
0
0
1
1
0
0
1
1
0
1
0
0
0
0
0
0
0
0
1
1
1
1
0
0
0
1
1
1
0
0
1
0
0
0
1
0
1
0
1
0
1
0
0
0
1
1
1
1
1
0
1
1
1
1
1
1
1
0
1
1
1
1
1
0
1
0
0
1
1
1
1
0
1
0
1
0
0
0
1
1
0
1
1
1
0
1
1
0
0
1
1
1
0
1
1
1
1
1
0
1
0
1
0
1
1
1
0
0
1
1
0
1
1
1
0
0
1
0
1
1
0
0
0
0
0
0
1
1
0
1
0
0
0
1
1
1
0
1
0
0
1
1
0
1
1
0
1
1
0
1
0
0
1
0
1
0
1
0
0
1
0
0
1
1
0
1
0
1
1
0
1
1
0
0
0
1
0
1
1
0
1
1
0
1
1
0
1
1
0
1
1
1
1
1
0
1
0
0
0
1
0
0
1
1
1
0
1
0
0
1
0
0
0
1
1
0
1
1
1
0
1
1
0
0
1
0
1
1
0
1
0
1
0
1
1
1
0
0
0
0
1
1
0
1
1
0
0
0
0
0
1
0
0
1
1
0
1
1
1
1
0
1
0
0
0
1
0
1
1
1
1
1
0
1
0
0
1
1
0
1
1
0
0
0
0
1
1
1
0
1
1
0
0
1
0
1
0
1
0
0
0
1
1
1
1
0
1
1
0
1
1
0
1
1
0
1
1
0
0
1
0
1
1
1
1
0
0
1
1
1
1
1
1
1
0
1
1
1
1
1
1
1
1
0
0
0
0
1
0
1
0
1
1
0
1
0
1
1
1
1
1
0
1
1
0
1
0
0
0
1
1
1
0
1
0
0
1
1
0
0
1
0
1
0
1
1
1
1
0
1
1
0
1
0
1
1
1
0
1
1
1
0
0
1
1
1
1
1
1
0
1
0
0
0
0
1
0
0
1
1
1
1
0
1
0
1
1
1
0
0
1
1
0
1
1
0
1
0
1
0
0
0
0
0
1
1
0
0
0
1
0
0
1
0
1
1
0
1
1
0
1
0
0
1
1
0
1
1
1
0
0
1
0
1
0
1
1
0
0
0
0
0
1
0
1
1
1
1
0
0
0
0
1
1
0
1
0
1
1
1
1
1
0
0
1
1
0
0
1
1
0
1
0
0
1
0
0
0
0
0
1
1
0
1
0
1
0
0
0
1
0
1
1
1
1
1
0
0
1
1
1
0
0
1
1
1
0
1
0
1
0
1
0
0
1
1
1
0
0
1
0
0
1
1
0
0
1
0
1
0
0
1
0
0
0
1
0
1
1
0
0
1
0
1
0
1
1
0
1
1
0
0
1
1
0
1
1
0
0
1
0
1
1
0
1
1
1
1
0
1
0
1
0
0
0
1
1
1
0
1
0
0
0
1
0
1
0
1
0
0
1
1
0
1
0
1
1
1
0
1
0
1
1
1
1
0
0
1
1
0
0
0
1
1
1
0
0
1
0
1
0
0
1
0
1
1
1
0
0
1
1
0
0
0
1
1
0
1
0
0
1
1
1
0
0
1
0
0
1
0
0
1
1
1
1
0
1
1
1
0
0
1
1
1
0
1
0
1
0
0
1
1
0
0
0
0
1
0
0
1
0
1
1
0
0
1
0
0
1
0
0
1
0
0
0
1
0
0
1
0
1
1
1
1
1
0
1
0
1
1
1
1
0
0
1
0
1
1
0
1
1
1
1
1
1
1
1
1
0
1
0
1
0
1
0
1
0
1
1
1
1
1
1
0
0
0
0
0
0
0
0
1
1
1
0
1
1
0
0
0
1
1
1
0
0
1
1
1
0
0
1
0
0
0
1
0
1
1
1
1
1
0
1
1
1
1
1
1
0
0
1
1
0
0
0
0
1
1
1
0
0
1
1
1
1
1
0
1
0
0
1
0
0
1
0
0
0
0
1
1
1
0
1
0
1
1
1
0
0
1
1
1
1
0
1
0
0
1
1
0
1
0
1
0
1
0
0
1
1
0
1
0
1
1
1
0
0
0
0
0
1
1
1
1
1
0
0
0
0
1
1
1
1
0
0
0
0
1
0
0
1
1
1
1
0
1
1
0
0
1
1
1
0
1
1
1
0
1
1
1
0
1
1
0
1
1
0
0
0
1
1
1
0
1
1
1
1
0
1
0
1
1
0
1
1
1
1
1
1
1
0
0
1
1
1
1
1
0
0
1
1
1
0
1
0
1
1
1
1
0
1
1
1
1
1
0
0
1
0
0
0
0
1
0
1
0
1
1
1
1
1
1
1
0
0
1
1
1
1
0
0
1
0
1
0
1
1
0
0
0
0
1
1
0
1
1
0
1
0
1
0
1
1
0
1
0
1
1
1
0
0
0
0
1
0
0
1
1
0
0
0
1
1
1
0
1
0
1
1
0
1
0
1
1
1
0
1
1
1
0
1
1
0
1
1
0
0
0
1
1
1
1
1
1
1
1
0
1
0
0
1
1
0
0
1
1
0
0
1
1
0
0
1
0
0
1
1
1
0
1
0
0
1
1
1
0
0
1
1
1
1
1
0
1
0
1
1
1
1
1
0
1
0
1
0
0
1
0
0
0
0
1
1
1
0
1
0
0
1
1
1
1
0
1
1
0
1
1
1
0
1
0
1
0
1
1
0
1
1
0
1
0
1
1
0
1
1
1
0
1
0
0
0
0
0
0
0
1
0
1
0
0
0
1
1
1
1
1
1
0
1
1
1
1
1
1
0
0
0
1
1
1
0
1
1
0
0
0
0
1
1
0
0
1
1
1
1
0
1
1
0
1
0
0
0
0
0
0
0
0
1
0
0
0
0
1
0
0
1
0
0
1
0
0
0
0
0
1
1
0
1
1
1
0
0
1
1
1
0
1
1
1
0
0
0
1
1
1
1
0
1
0
0
1
1
0
0
1
0
0
1
1
1
0
0
1
1
1
1
1
1
1
0
1
0
1
1
0
0
1
0
0
1
1
1
1
1
0
0
0
0
1
1
1
0
0
0
0
1
1
1
0
1
1
0
0
1
1
0
1
1
0
1
1
1
0
1
1
0
0
1
1
1
1
0
1
0
0
0
1
0
1
0
0
1
1
1
0
1
0
1
0
1
0
1
0
0
1
1
1
1
1
1
1
0
1
1
1
0
1
1
1
1
0
1
1
0
1
0
0
1
1
1
1
1
1
1
0
0
1
1
1
0
0
0
0
1
0
0
0
1
1
0
1
1
1
1
1
1
0
0
1
1
0
0
0
1
1
1
1
0
1
1
1
1
1
1
1
0
0
0
1
0
0
1
0
1
0
1
1
1
0
1
0
0
0
1
1
1
1
1
1
0
1
0
0
0
0
0
1
1
1
0
1
1
0
0
0
1
0
1
1
0
1
1
0
1
1
0
0
1
1
1
1
1
1
1
1
0
0
0
0
0
0
0
0
1
0
1
0
1
0
0
1
1
0
1
1
0
1
1
1
0
1
0
1
1
1
0
0
1
1
1
1
0
1
0
0
1
0
1
0
0
1
0
0
0
0
0
0
1
0
0
1
0
1
0
0
0
0
1
1
1
0
0
0
1
1
0
0
0
1
0
0
1
1
0
0
0
1
1
1
1
1
0
0
0
0
0
1
1
0
1
0
1
1
1
1
1
1
1
1
0
1
0
1
0
0
1
0
1
1
1
1
1
1
1
1
0
0
1
1
1
0
0
1
1
0
1
1
0
1
0
1
1
0
1
0
1
1
1
1
1
1
1
1
0
1
0
1
0
1
1
1
0
0
0
0
1
1
0
1
1
0
0
0
1
1
0
1
0
1
0
0
1
1
1
1
0
0
0
1
1
1
1
1
0
0
0
1
1
0
0
0
1
0
0
1
0
1
1
1
1
1
1
1
1
1
1
1
1
0
0
0
0
1
0
1
0
1
1
1
0
1
0
0
0
1
1
1
0
1
0
1
0
1
0
1
1
1
0
1
0
1
1
0
0
0
1
1
0
1
0
1
1
0
0
1
1
0
0
1
1
1
1
1
1
1
1
0
0
1
0
1
1
0
1
1
0
1
0
1
1
0
1
1
0
1
1
1
0
0
1
1
1
0
1
1
1
1
0
1
0
1
0
0
0
0
1
0
1
1
1
1
1
0
0
0
0
1
1
0
0
1
1
1
0
0
0
0
1
0
0
1
1
0
1
1
1
1
1
0
0
1
0
1
0
0
0
0
0
1
0
0
1
0
0
0
1
1
0
0
1
1
1
1
1
0
0
0
0
1
1
1
0
0
1
1
0
0
0
0
1
1
1
1
1
1
0
1
1
1
1
1
0
1
1
1
0
1
1
0
1
1
0
0
1
0
0
0
1
0
1
1
1
0
1
0
1
0
1
1
1
0
1
0
0
1
0
1
0
1
1
1
1
1
0
1
0
1
1
1
1
0
1
1
0
0
0
1
1
0
0
1
0
0
0
1
1
1
0
0
1
1
0
1
0
1
1
0
0
1
0
1
1
1
1
1
1
0
1
0
0
1
1
0
0
1
1
0
0
0
0
1
1
1
0
0
1
1
1
0
0
0
0
1
0
0
0
1
1
1
1
1
0
1
1
1
1
1
0
0
0
1
0
0
0
0
1
0
1
1
0
0
1
0
1
1
1
0
1
0
0
1
1
1
1
0
1
1
1
0
0
1
0
1
1
0
1
1
1
0
1
1
0
0
1
1
1
0
1
0
0
1
1
0
1
0
1
0
1
0
0
1
1
1
1
0
1
1
1
1
1
1
0
1
0
0
0
0
1
0
0
1
0
0
0
0
1
1
0
1
1
0
1
0
1
1
1
1
1
1
0
1
0
0
0
0
0
0
1
1
0
1
1
0
1
1
1
1
1
1
1
1
1
0
1
0
1
0
1
0
1
1
1
0
0
0
0
1
0
0
0
1
0
1
1
0
0
1
1
0
0
1
1
0
0
0
0
1
0
1
1
0
0
0
1
0
1
1
0
0
1
1
1
1
1
1
1
0
1
0
0
1
1
1
1
1
0
1
0
1
1
0
0
1
0
1
1
1
0
1
1
1
0
1
0
1
1
1
0
1
1
1
1
0
1
1
0
0
1
0
1
1
1
1
1
1
0
1
0
0
1
1
1
1
1
0
1
0
0
1
1
0
1
1
0
0
0
1
0
1
1
0
1
1
1
1
1
0
0
0
0
1
1
1
1
0
1
1
0
0
0
1
1
1
1
1
0
1
1
1
0
1
1
0
0
1
0
1
0
0
1
1
1
1
0
0
0
0
1
1
0
0
0
1
1
1
1
1
1
0
0
1
0
0
0
0
1
1
0
0
1
0
1
1
0
1
1
0
1
0
0
0
0
1
1
0
1
1
1
0
0
1
1
0
1
1
1
1
1
1
0
1
1
0
1
1
1
0
1
0
1
1
1
0
0
0
0
1
1
1
1
1
1
1
1
0
0
1
1
1
0
1
0
0
1
1
1
0
0
1
1
0
1
1
1
1
1
1
0
0
0
1
1
0
1
1
1
1
1
0
0
0
0
0
0
0
0
1
1
0
0
1
0
0
1
1
1
1
1
0
0
1
0
0
1
0
1
1
1
0
1
0
0
1
1
1
0
0
1
0
1
0
0
0
0
1
1
1
1
0
1
0
1
1
0
1
1
1
0
1
1
1
1
1
1
1
1
0
1
1
1
1
0
1
1
1
0
1
0
0
1
0
1
0
0
1
1
0
1
1
1
0
1
1
0
1
0
0
1
0
1
0
1
0
0
1
0
0
0
1
1
0
0
1
1
1
1
1
0
1
0
1
0
1
1
1
1
0
0
1
0
0
0
0
0
0
0
1
0
1
1
1
0
0
0
0
1
1
1
0
1
0
1
1
0
1
1
0
0
1
0
0
0
0
1
0
1
0
0
1
0
1
0
0
1
0
0
1
0
1
1
1
0
1
1
0
1
0
1
0
1
0
1
1
1
1
1
1
1
0
1
1
0
0
1
0
1
0
0
0
0
0
0
0
1
1
0
1
1
0
0
1
0
0
1
1
0
1
1
0
1
0
1
0
0
1
1
1
1
1
0
1
0
0
1
0
1
1
0
1
1
0
0
1
0
1
0
0
1
1
0
0
0
0
1
0
1
1
1
0
0
1
1
1
0
1
0
1
0
1
0
1
1
1
1
0
1
1
0
0
0
0
1
0
0
1
0
0
0
0
1
1
0
1
1
0
1
1
1
1
0
1
1
1
1
1
0
1
1
1
1
0
1
1
1
1
1
1
1
0
0
0
1
1
0
0
1
1
1
0
1
1
1
1
0
1
1
1
0
0
0
1
0
1
1
0
1
1
0
1
1
0
1
1
1
0
0
0
1
1
0
1
0
0
1
0
1
0
0
1
0
0
0
1
0
0
1
1
1
1
1
1
1
0
1
0
1
0
1
1
1
0
0
1
1
1
0
0
0
0
1
0
0
1
0
1
1
0
1
1
1
1
0
1
1
0
0
1
0
1
0
1
1
1
0
1
0
1
0
0
1
1
1
0
1
0
1
0
1
0
1
0
0
1
0
0
1
0
1
1
1
0
1
0
1
1
0
1
0
1
0
1
1
0
1
0
0
0
0
0
0
0
1
0
0
0
1
0
0
1
1
1
0
1
1
1
0
0
0
0
1
1
1
1
1
0
1
0
0
0
0
0
0
0
0
1
0
0
1
1
1
1
0
1
1
1
0
1
1
1
1
0
1
1
0
0
0
1
0
1
1
0
1
0
0
0
1
1
0
0
0
0
0
1
0
0
1
0
1
1
0
1
1
1
1
1
1
1
1
0
1
0
1
0
1
0
1
0
0
1
1
1
0
0
0
0
1
1
0
1
1
1
0
1
1
1
1
0
1
1
1
1
1
1
1
1
0
0
1
1
1
0
1
1
0
1
1
0
0
1
1
1
0
1
0
1
1
1
1
1
0
0
0
1
1
0
1
0
1
0
0
1
1
1
0
1
0
0
1
0
1
0
1
1
1
0
1
0
0
0
0
0
1
1
1
0
1
1
1
1
0
1
0
0
1
1
1
0
0
1
1
1
1
0
1
0
1
0
1
1
1
0
1
1
1
1
0
1
1
1
1
0
1
0
0
0
1
0
1
1
0
1
1
1
1
1
0
1
1
1
1
1
1
1
0
1
1
0
0
1
1
1
1
1
1
1
0
1
0
0
1
1
1
1
1
0
1
1
1
1
1
1
0
1
1
1
1
0
1
0
1
0
1
1
1
0
1
0
1
1
0
1
1
0
1
1
0
1
1
1
1
0
0
0
0
1
0
1
0
1
0
0
1
0
0
1
0
1
1
1
0
0
0
1
1
0
1
1
1
1
0
1
0
1
0
1
1
0
1
0
1
1
1
0
0
1
1
1
1
0
1
1
0
0
0
1
1
1
1
1
1
1
1
1
0
0
1
1
1
0
1
1
1
0
1
1
0
0
1
0
1
1
1
1
1
1
1
1
0
0
0
1
1
1
1
1
1
1
0
1
1
0
1
1
1
1
1
0
0
1
1
1
1
1
0
0
1
0
1
0
1
0
0
0
0
1
1
0
1
0
1
1
1
0
0
0
1
1
1
0
0
0
1
1
1
0
1
1
0
1
1
0
0
1
1
0
1
0
1
1
0
1
0
1
1
1
0
0
1
1
1
0
0
1
0
1
0
0
1
1
0
1
0
0
1
0
0
1
0
1
1
0
0
1
0
0
0
1
1
0
1
1
0
0
0
0
1
1
0
1
1
0
1
0
1
1
1
1
1
0
1
1
0
1
1
1
1
1
1
0
0
0
0
1
0
1
1
1
0
0
0
0
0
1
0
0
1
0
1
0
1
0
0
1
0
0
0
1
1
1
1
1
0
1
1
1
1
0
1
1
0
0
1
0
0
1
0
0
0
1
1
0
0
0
0
1
1
1
1
1
1
1
1
0
1
0
0
0
1
1
0
0
0
0
0
0
1
0
0
0
1
0
1
1
0
1
0
1
0
0
1
0
0
1
1
1
1
0
1
1
1
0
0
1
1
1
1
1
0
1
1
0
1
0
1
0
0
0
0
0
0
1
0
0
1
0
1
1
0
0
0
1
1
1
1
0
0
1
0
0
1
1
1
1
0
1
0
1
1
0
0
0
1
1
0
1
0
0
0
1
0
1
0
0
0
1
0
1
1
1
0
1
1
1
1
1
0
1
1
0
1
1
1
0
1
0
1
0
1
0
1
1
1
0
0
0
1
0
0
1
0
0
1
0
0
0
1
0
0
0
0
0
0
0
1
0
0
1
1
1
1
0
0
1
1
0
1
0
1
1
1
1
1
0
0
1
0
1
1
1
1
0
1
1
1
1
1
1
1
0
0
0
0
1
0
1
0
1
0
0
0
0
1
1
0
0
0
0
0
0
0
0
1
1
0
0
1
1
1
1
0
0
1
1
1
1
0
0
1
1
1
1
0
1
1
0
0
0
1
1
1
0
0
1
1
1
1
1
0
1
0
0
1
1
0
1
1
0
1
1
1
1
1
0
1
1
1
1
1
0
1
1
1
0
0
1
0
1
1
1
0
1
0
0
1
0
0
1
0
0
1
0
1
1
1
0
1
0
1
1
0
1
0
1
0
0
1
1
1
1
1
1
1
1
0
1
1
1
1
0
0
1
1
1
1
0
1
1
0
0
1
1
0
1
1
0
0
1
0
0
1
1
0
1
1
0
0
1
1
1
1
1
1
0
0
0
1
0
0
1
0
1
1
1
1
1
1
0
1
1
1
1
0
0
0
1
1
0
1
1
1
1
0
0
1
1
1
1
1
1
1
1
1
1
1
0
1
0
1
1
0
1
0
0
1
1
0
0
0
1
0
0
0
1
1
0
1
0
1
0
0
1
0
0
0
1
0
1
1
1
1
0
1
1
0
1
1
0
1
0
1
1
0
1
0
1
1
1
1
1
1
1
0
0
1
0
0
0
1
1
1
0
1
0
1
1
0
0
1
1
1
1
1
1
1
0
1
0
0
0
1
1
1
1
0
1
1
1
0
0
1
1
1
0
0
1
0
1
0
1
0
1
0
1
0
1
1
0
1
1
1
1
1
1
1
1
0
1
1
1
1
0
0
1
1
1
1
0
1
1
0
0
1
0
1
1
0
1
1
0
0
1
0
0
1
1
1
1
0
0
0
1
0
1
1
0
1
1
0
1
0
1
1
1
1
1
1
1
1
0
1
1
1
1
1
0
1
0
1
1
1
0
1
1
1
1
1
1
0
0
1
0
0
0
1
0
1
1
1
1
1
0
1
0
0
0
1
1
1
1
1
1
1
0
1
1
1
0
0
1
1
0
1
0
0
0
1
1
0
0
1
0
0
0
0
1
0
0
1
1
1
0
1
0
0
1
1
0
1
0
1
1
1
0
0
0
0
0
1
0
0
1
1
1
1
1
0
1
1
0
1
0
0
1
1
0
1
1
1
1
1
0
0
1
0
1
0
0
1
0
1
1
1
1
1
1
0
0
0
0
1
1
0
1
0
1
0
0
0
1
0
1
1
0
1
0
0
0
0
1
1
0
1
1
0
1
0
1
1
1
0
0
0
1
0
1
0
0
1
0
0
0
1
0
1
1
1
1
1
0
0
0
0
1
0
1
0
1
1
0
1
0
1
1
1
0
0
0
0
1
1
1
1
1
1
0
0
1
1
1
0
0
1
0
1
0
0
1
1
1
1
0
1
0
0
1
0
1
1
1
1
1
1
1
0
1
1
1
0
0
1
0
0
1
0
1
0
1
1
1
0
1
1
1
1
1
0
0
0
1
1
0
1
1
1
1
0
0
1
0
0
0
0
1
0
1
1
1
0
0
0
0
0
1
1
0
0
0
1
1
1
0
1
0
1
0
0
1
1
1
1
0
1
0
0
0
1
1
1
0
1
0
0
1
1
0
1
1
1
1
1
1
0
1
1
0
1
0
0
0
1
0
0
1
0
1
1
1
1
0
1
0
0
0
1
0
0
0
0
1
0
0
1
1
1
0
0
0
0
1
1
0
0
1
1
1
0
1
1
0
1
1
0
1
0
1
0
1
0
0
0
1
0
0
1
0
1
1
1
1
1
1
0
0
0
1
1
0
1
1
1
1
1
0
1
0
1
0
1
0
0
0
0
0
0
0
1
0
0
1
0
0
0
1
1
1
0
0
0
0
0
0
0
1
1
0
1
0
1
1
1
1
1
0
1
1
1
1
1
0
1
1
1
0
0
1
0
0
1
1
1
1
0
1
1
1
1
1
0
1
0
1
0
0
0
1
0
1
1
1
0
1
1
0
1
1
1
1
1
1
0
1
1
1
1
1
0
0
1
1
0
0
1
1
1
1
0
1
1
0
1
0
0
1
0
0
0
1
0
0
1
0
0
1
1
1
0
0
0
1
0
1
0
1
1
0
1
0
0
1
0
1
1
1
1
0
0
1
0
0
1
0
1
0
1
0
0
1
0
1
1
0
0
0
1
1
0
0
1
0
1
1
0
0
1
1
1
0
0
0
0
0
0
1
0
1
0
1
0
1
1
1
1
0
1
1
1
1
0
1
1
0
0
1
1
1
0
1
1
1
0
1
0
1
1
1
0
0
0
1
1
0
0
1
0
1
0
1
0
0
0
0
1
1
0
1
0
1
0
1
0
1
0
1
1
0
0
1
0
0
0
0
0
1
1
0
1
1
0
1
1
0
1
0
0
1
0
1
1
0
1
0
1
0
0
1
1
1
1
1
1
0
0
1
1
1
0
1
1
1
0
1
1
0
1
1
0
0
1
1
0
1
0
1
1
0
0
0
1
0
0
0
1
0
1
0
1
1
0
1
0
0
0
0
0
1
1
1
0
0
0
0
0
0
1
0
0
1
1
1
1
1
1
1
0
0
1
0
1
1
1
1
1
0
1
0
1
0
1
0
0
0
1
0
0
0
1
1
1
1
0
0
1
1
0
1
1
0
1
1
0
0
0
1
1
0
1
0
1
1
0
0
1
0
1
1
0
0
1
1
0
1
0
1
0
1
0
1
0
0
0
1
0
0
1
0
1
0
1
1
1
0
0
1
1
1
0
1
0
0
1
0
0
0
0
0
1
0
0
1
0
1
0
0
0
0
1
1
0
1
1
0
0
1
1
1
1
1
1
1
1
0
1
0
0
1
1
0
1
0
0
0
1
0
1
1
0
1
1
0
0
0
1
1
1
0
1
0
0
1
1
1
1
1
1
0
1
1
1
0
1
1
1
0
0
1
1
1
0
1
1
0
1
1
1
0
0
1
1
0
0
1
1
1
0
1
0
0
1
0
1
0
0
0
1
0
1
1
0
1
0
0
1
1
0
1
1
0
1
1
0
0
0
1
1
1
0
0
0
1
1
1
0
0
1
0
0
0
1
1
0
1
0
1
1
1
1
0
0
1
1
1
0
0
1
0
1
1
1
1
1
1
0
1
0
1
1
1
1
1
0
1
1
1
1
1
0
0
1
1
1
1
1
1
0
1
1
1
0
0
0
0
1
0
1
1
1
0
1
1
0
1
0
1
0
1
1
0
1
1
0
1
1
1
0
1
1
0
1
0
0
0
1
1
1
1
0
0
0
1
1
1
0
0
1
1
1
1
0
0
1
1
0
0
0
0
1
0
0
1
0
1
1
1
0
0
0
1
1
0
0
0
0
1
1
0
0
0
0
0
1
1
1
1
0
0
1
0
0
1
1
0
1
1
1
0
1
0
0
0
0
1
0
1
1
1
0
1
1
1
1
0
1
1
0
1
0
0
0
1
1
1
1
0
0
1
0
0
1
0
1
0
1
1
0
0
0
1
0
1
1
1
0
1
1
0
1
0
0
0
0
1
1
0
0
1
0
1
0
0
1
1
0
0
0
1
1
0
0
1
1
1
0
0
1
1
1
1
0
0
1
1
1
0
1
0
0
1
0
1
1
1
0
1
1
1
0
1
0
0
1
1
0
0
1
0
0
1
0
0
1
1
1
1
0
1
0
0
0
1
1
1
0
1
1
0
1
0
0
0
1
0
1
0
0
1
1
0
1
1
0
1
0
1
0
0
0
0
1
1
0
1
1
1
1
1
1
1
1
1
1
0
0
0
0
1
0
0
0
0
0
0
1
0
0
1
1
1
0
0
1
0
0
0
0
1
1
0
0
1
1
1
0
1
0
0
1
1
0
0
1
0
0
0
1
0
1
1
0
1
0
1
0
1
1
0
1
1
1
0
1
1
0
1
1
0
0
1
0
0
0
1
1
1
0
0
0
0
1
0
1
0
1
0
0
1
1
0
0
1
0
0
1
0
1
0
1
1
0
0
1
1
0
1
0
0
0
1
0
0
0
1
1
0
0
1
0
0
0
0
0
0
1
1
1
1
0
1
1
0
0
1
0
0
0
1
0
1
0
1
0
1
0
0
0
0
0
0
1
1
0
0
1
1
0
0
1
1
0
1
1
1
1
0
0
1
1
1
1
1
1
1
0
0
0
1
0
0
1
1
1
0
0
1
0
0
1
0
0
1
0
0
0
0
0
1
1
1
1
0
1
0
1
1
1
0
1
0
0
1
1
1
0
1
1
1
1
0
1
1
0
0
1
0
1
0
1
1
1
0
1
1
0
1
1
0
1
0
0
1
1
1
0
0
1
1
1
1
1
1
0
1
1
1
0
0
1
1
1
0
1
1
1
0
0
1
1
0
0
1
1
0
0
1
1
0
0
0
0
1
0
1
1
1
0
1
1
1
0
1
1
1
1
0
1
1
0
0
1
0
0
1
0
1
1
1
0
1
0
0
0
1
1
0
0
0
0
0
1
1
1
1
1
1
1
1
1
1
1
1
1
1
1
0
0
1
1
1
1
0
0
0
1
1
0
0
0
1
0
0
1
0
0
1
1
1
1
0
1
1
1
1
0
1
1
0
1
0
0
1
0
0
1
0
1
1
1
1
0
1
1
1
1
0
1
0
0
1
1
0
0
0
0
0
0
1
1
1
0
1
0
1
1
0
0
0
0
1
1
0
0
1
0
1
1
1
1
1
0
1
0
1
1
1
0
0
0
1
0
1
1
0
1
0
0
1
1
1
0
1
1
0
1
1
1
1
0
1
1
0
1
1
1
1
0
1
1
0
0
1
1
1
1
0
0
1
1
1
1
1
1
1
0
0
1
1
0
0
0
0
0
0
1
1
0
0
0
1
0
1
1
0
1
0
1
1
1
1
0
1
1
1
1
1
0
0
1
0
0
0
0
1
0
0
1
1
0
0
0
1
1
0
0
0
1
0
1
0
1
0
1
1
1
1
0
1
0
0
1
0
1
1
1
0
1
1
1
1
0
1
0
1
0
1
1
1
1
0
1
1
1
1
1
0
1
1
0
1
1
1
1
0
1
1
1
1
1
0
1
0
0
0
1
1
1
0
0
1
0
0
0
1
0
0
0
0
0
1
1
0
0
0
1
1
0
0
1
1
0
1
1
1
0
0
0
1
1
0
1
0
1
0
0
0
0
1
0
1
0
1
0
1
1
1
1
0
0
0
0
1
1
1
0
0
1
0
0
0
1
0
0
1
0
0
0
1
1
0
0
1
0
0
1
1
1
1
0
1
1
1
0
1
1
0
1
1
1
1
0
0
1
1
1
0
0
0
1
1
1
0
1
1
1
1
1
1
0
1
1
1
0
1
0
1
0
0
0
0
0
1
1
1
0
0
1
1
1
0
0
1
0
0
1
1
1
1
1
1
0
1
1
0
1
0
0
1
1
0
0
0
0
0
0
0
1
1
0
1
1
1
1
1
1
1
1
0
1
1
0
0
1
0
0
1
0
1
0
0
1
1
1
1
1
1
1
0
1
1
0
1
1
1
1
1
1
0
1
0
0
0
1
1
0
0
0
1
1
1
1
0
1
1
1
0
1
0
1
0
0
1
0
1
1
0
1
0
0
1
0
0
0
0
1
1
0
1
1
0
1
1
0
1
0
0
1
1
0
1
1
0
0
1
0
1
1
1
1
0
1
0
0
0
0
1
1
0
0
1
1
1
1
1
1
0
0
1
1
0
1
0
1
0
1
1
1
0
1
0
1
1
1
1
1
1
0
1
1
1
1
1
1
1
1
1
0
0
1
1
0
1
1
1
1
0
0
0
0
1
1
1
0
1
1
0
0
1
0
1
0
1
1
0
0
1
1
0
1
0
1
0
0
1
1
0
0
1
1
0
1
1
0
0
0
1
1
1
1
1
1
1
1
1
0
0
1
0
1
1
0
0
0
0
1
1
1
1
0
1
1
1
0
1
0
1
1
0
0
1
0
1
1
1
0
0
0
1
1
1
1
0
0
1
1
0
0
0
1
0
1
1
1
0
1
0
0
0
1
1
1
1
1
1
1
0
1
1
1
1
1
1
1
0
1
1
0
0
0
0
0
0
1
1
0
0
1
1
1
1
1
1
1
0
1
1
1
1
1
0
1
0
1
0
1
0
1
1
0
1
0
0
1
0
1
1
0
0
1
0
1
1
1
1
0
1
0
0
0
1
1
1
0
0
0
0
1
0
0
1
1
0
1
0
0
1
1
0
1
0
1
1
0
1
1
0
1
0
1
0
1
0
0
0
1
1
1
1
1
1
0
0
1
0
0
1
0
1
1
1
1
1
0
1
1
1
1
1
0
1
1
1
0
1
0
0
1
0
1
0
1
0
1
0
1
0
1
1
1
1
1
1
1
1
0
0
1
0
1
1
0
1
1
1
0
0
1
0
1
1
1
1
1
0
1
0
1
0
1
1
1
0
1
0
0
0
1
1
1
1
0
0
1
1
0
1
0
0
1
1
1
1
1
0
1
1
0
0
1
1
0
1
0
0
1
0
1
1
0
0
0
1
1
1
1
1
0
1
1
1
0
1
0
1
1
1
1
0
1
1
1
1
1
1
1
1
1
1
1
1
0
0
1
1
1
0
0
0
1
1
1
0
1
1
1
1
1
0
0
1
0
0
1
0
1
0
0
1
1
1
1
0
1
0
1
0
1
0
1
0
1
1
0
1
1
1
0
1
1
0
1
1
1
1
1
1
1
1
1
1
0
1
1
1
1
1
1
1
0
0
0
1
0
0
0
1
1
1
0
0
1
0
0
0
1
1
0
1
1
1
0
1
1
0
1
1
1
1
1
0
0
1
1
0
1
0
0
0
0
0
1
1
0
1
0
0
1
0
0
0
1
0
0
1
1
1
1
0
1
0
1
0
0
1
1
1
0
0
0
1
0
1
1
0
0
0
0
1
1
0
1
0
1
0
1
1
0
1
0
0
1
0
0
1
0
1
0
1
1
1
1
1
1
0
0
1
1
0
1
1
0
0
1
0
1
1
0
1
0
1
0
1
1
1
0
1
0
1
1
0
0
1
1
0
1
1
0
1
0
0
1
0
0
1
0
0
1
0
1
1
0
1
1
1
1
1
1
0
0
1
1
1
1
1
0
0
0
0
1
0
1
0
1
0
0
0
1
1
1
1
1
0
1
0
1
1
1
1
0
1
1
1
0
0
0
0
0
0
1
1
1
1
1
1
0
1
1
0
0
1
1
1
0
0
0
1
1
0
0
0
0
0
0
0
0
1
0
0
0
1
0
0
1
1
1
1
0
1
0
1
1
1
0
0
1
0
1
0
1
0
1
1
1
0
0
1
1
0
1
1
1
1
0
0
0
1
1
1
0
1
1
1
0
1
1
1
0
0
0
0
1
1
1
0
1
1
0
1
1
0
1
1
1
0
1
0
0
0
1
1
0
1
1
0
1
1
0
0
1
0
1
0
0
1
1
1
1
1
0
1
0
1
0
1
1
1
1
0
0
0
1
1
1
1
0
1
1
1
0
1
1
0
1
1
0
1
1
1
0
1
0
0
1
1
0
1
0
0
0
1
1
1
1
1
1
0
1
1
1
1
0
1
1
0
0
0
1
1
1
1
0
1
0
1
0
0
0
0
0
1
1
1
1
1
1
1
1
1
1
0
0
0
1
0
1
1
1
1
1
1
0
0
1
0
0
0
1
0
1
0
1
1
0
0
0
1
1
1
0
1
0
1
0
1
1
0
1
1
0
0
0
0
0
0
0
0
1
1
0
0
1
1
1
1
0
1
1
0
1
1
0
0
1
1
0
1
0
0
1
1
0
1
0
0
0
0
0
0
1
0
0
1
1
0
1
0
1
1
1
0
1
1
1
0
0
1
1
1
0
0
0
0
1
1
0
0
1
1
1
1
0
0
1
0
1
1
1
1
0
1
1
0
0
1
1
1
0
1
1
1
0
1
0
1
0
0
1
1
1
1
1
0
0
0
1
0
1
0
1
1
1
0
1
1
0
1
1
1
1
1
1
1
1
1
0
0
0
1
1
0
1
0
0
1
0
1
0
0
1
1
0
0
0
1
0
0
0
1
1
0
1
1
0
0
0
0
1
0
0
0
1
0
1
1
1
1
1
0
0
1
1
0
0
0
1
0
0
1
0
1
1
1
1
1
1
0
1
1
0
0
1
0
0
1
0
0
0
0
1
1
0
1
1
1
0
1
1
0
1
0
1
0
1
0
0
0
1
1
1
0
0
1
1
0
1
1
1
1
1
1
1
1
0
0
1
1
0
1
0
1
0
1
0
0
0
1
1
0
1
1
1
0
1
1
0
1
1
0
0
1
1
0
1
0
0
1
0
1
1
0
1
0
0
0
0
0
1
0
0
1
1
0
1
1
0
0
1
0
1
0
0
1
0
0
1
0
1
0
1
0
0
0
0
0
0
1
0
0
0
1
0
0
1
0
1
1
1
1
0
0
0
0
1
1
1
1
1
1
1
1
1
1
0
0
0
0
0
0
0
1
0
0
0
1
1
1
1
0
1
1
0
1
0
1
0
1
0
0
1
1
1
1
1
1
1
1
1
0
1
1
1
1
0
1
1
1
0
0
0
1
1
0
0
0
1
0
1
0
1
0
1
1
0
0
1
1
1
0
0
1
1
0
0
0
0
1
0
0
1
1
1
0
1
0
0
0
1
0
0
0
1
0
0
0
0
0
1
1
1
0
1
0
0
1
1
1
0
1
1
1
0
1
0
0
0
1
1
1
0
1
1
1
0
1
0
1
0
0
1
1
1
1
0
0
1
1
1
1
1
1
1
0
0
1
1
1
1
1
0
1
0
1
1
0
0
0
0
0
0
1
1
0
0
1
0
0
0
1
0
1
1
1
0
0
1
1
0
1
0
1
0
0
1
1
1
1
1
1
0
1
0
0
1
1
0
1
1
1
1
0
1
1
1
1
1
0
1
0
1
1
0
1
0
1
0
1
1
1
1
1
1
1
0
0
1
1
0
1
0
1
1
0
1
1
1
0
1
1
1
1
0
1
1
1
1
1
0
0
1
0
1
0
0
0
1
1
1
0
0
0
0
0
1
0
1
1
0
0
1
0
0
0
0
0
1
0
1
0
1
0
1
1
0
0
1
1
0
0
0
1
1
1
1
0
0
0
1
1
0
0
1
1
1
0
0
0
1
1
0
0
1
1
0
1
0
1
1
0
0
0
1
1
0
0
1
0
1
1
1
1
1
1
0
1
1
1
0
1
1
1
1
0
1
1
0
0
0
1
1
1
0
1
0
1
0
0
0
0
0
1
1
1
1
0
1
0
1
0
0
0
0
1
0
1
1
1
0
1
1
1
0
0
0
0
1
1
0
0
0
1
1
0
1
1
1
1
0
0
0
0
1
1
1
0
1
0
1
1
0
0
1
0
0
0
1
1
0
0
0
1
1
1
0
0
0
0
0
0
1
0
0
1
0
1
0
0
1
1
0
1
0
1
1
0
1
1
1
0
1
1
0
1
1
1
1
1
1
1
1
1
1
1
1
1
0
1
0
1
0
1
1
1
1
0
0
0
0
1
1
1
1
1
0
0
0
1
0
1
0
1
1
0
0
0
0
1
0
0
1
0
1
0
1
1
0
0
1
1
1
1
1
1
0
0
1
1
0
0
1
0
0
1
1
1
1
1
0
0
0
0
0
0
0
1
0
1
0
1
0
1
1
1
1
1
1
1
0
0
1
1
0
1
1
1
1
0
1
0
0
0
0
0
0
0
0
0
0
1
0
1
1
0
1
0
0
1
1
0
1
0
1
1
0
1
1
1
1
0
1
1
0
1
1
1
1
0
1
1
1
1
1
0
1
1
0
0
1
1
0
0
1
0
0
0
0
1
0
0
1
1
0
0
0
1
1
1
0
0
0
0
1
1
0
0
1
1
0
1
0
0
1
1
0
1
1
1
0
1
1
0
1
1
1
1
1
0
1
0
0
0
1
1
1
1
0
1
1
1
1
0
1
0
1
1
1
1
1
1
1
0
0
1
0
1
1
1
0
1
1
1
1
1
1
0
1
0
1
0
1
0
1
1
0
1
0
0
0
0
0
1
1
0
1
0
1
0
1
1
0
1
1
1
1
1
1
1
1
0
1
0
1
1
1
1
1
1
1
1
0
0
1
1
1
1
1
1
1
1
0
1
1
0
0
1
0
0
0
0
1
1
1
0
0
0
1
0
1
1
0
1
0
1
1
1
1
1
0
0
1
1
0
0
0
1
1
0
0
1
0
1
0
1
1
1
0
1
1
0
1
1
0
1
0
1
0
1
0
1
0
0
0
0
0
1
0
0
1
1
1
1
1
0
0
0
1
0
0
1
0
1
1
1
1
0
1
0
0
0
0
1
1
0
1
0
0
0
1
1
0
0
1
1
1
0
1
1
1
1
1
0
1
0
0
0
0
1
0
0
0
0
0
0
1
1
1
0
1
1
0
0
0
1
0
1
1
1
1
1
1
1
1
1
1
0
1
1
1
0
0
0
1
1
1
1
0
1
1
0
0
0
0
0
0
0
1
0
1
1
1
0
0
0
0
1
1
1
0
0
0
1
1
0
1
0
1
0
1
1
1
0
1
0
0
1
0
0
1
1
1
1
1
0
1
1
1
0
0
0
0
1
0
0
1
1
1
1
1
1
0
0
1
1
0
1
0
0
0
1
1
1
0
1
1
1
1
0
0
0
1
0
1
1
0
1
1
1
1
1
1
1
1
0
0
1
0
1
0
1
0
1
0
1
0
0
1
0
1
0
1
1
1
1
1
1
0
0
0
1
1
0
1
1
0
1
1
0
1
0
0
1
0
0
1
1
0
0
1
1
0
1
0
0
1
0
0
0
0
0
1
1
0
1
1
0
1
0
1
0
1
0
1
1
1
1
1
0
0
0
0
0
1
0
1
1
1
1
0
0
1
0
0
0
1
0
0
0
0
0
1
1
0
1
1
0
1
1
1
1
0
1
0
1
1
1
1
1
1
0
0
0
1
1
1
1
0
0
0
1
0
1
0
1
0
1
0
1
1
1
1
1
1
0
0
1
0
1
1
0
0
1
1
0
0
0
1
1
1
1
1
0
0
0
0
1
0
1
0
1
1
0
0
1
1
1
1
0
1
0
1
1
0
1
0
1
1
1
0
0
1
1
1
1
0
0
0
0
0
1
1
0
0
1
1
1
0
1
1
1
1
1
1
1
1
0
1
1
0
1
1
1
0
0
1
0
0
1
1
1
0
1
1
1
1
1
0
1
1
0
1
1
0
1
0
1
0
1
0
0
0
1
0
1
1
0
1
1
1
1
1
1
0
0
1
1
0
1
0
1
0
1
1
1
1
1
0
1
0
0
1
0
1
0
1
1
0
1
0
0
0
1
0
1
1
1
1
0
0
0
1
0
0
1
1
0
0
1
0
1
0
1
1
1
0
0
1
1
0
1
1
0
0
1
1
0
1
0
1
1
0
1
0
1
0
0
1
1
0
1
1
1
0
1
1
0
0
0
1
0
0
0
0
0
0
0
1
1
0
1
0
0
0
0
1
0
1
0
0
1
1
0
1
1
0
1
0
0
1
0
1
0
0
1
0
1
0
1
1
0
0
0
1
1
0
0
1
0
1
1
1
1
1
1
1
1
0
0
0
1
0
1
0
0
0
0
0
1
1
1
1
0
1
1
0
0
0
1
0
1
1
1
1
0
1
0
1
0
1
0
0
0
0
1
0
0
1
0
1
0
0
1
1
1
0
0
0
0
1
0
1
1
1
1
0
1
1
0
0
0
1
1
1
1
1
0
0
1
1
1
0
1
0
0
1
0
1
1
0
1
1
1
1
0
0
1
0
0
1
0
1
1
0
1
0
0
0
1
0
0
1
1
0
1
1
1
1
1
0
1
0
0
1
0
1
0
1
1
1
0
1
1
0
1
0
1
1
1
0
1
1
0
0
0
0
0
1
0
0
1
1
1
1
0
0
1
1
0
1
1
1
1
1
0
1
1
1
0
1
1
0
0
1
0
0
1
0
1
1
1
0
1
0
1
0
1
0
1
0
1
1
0
1
1
1
1
1
1
0
0
0
1
0
0
1
1
1
1
1
1
0
0
1
0
1
0
0
1
1
1
1
1
1
0
1
1
1
1
1
1
0
0
0
1
1
0
1
0
0
0
1
1
1
0
1
1
1
1
0
1
1
0
0
0
0
1
1
1
0
0
1
0
0
1
0
0
1
0
1
1
0
1
1
1
0
1
1
0
1
1
0
1
0
0
1
0
0
0
1
1
0
1
1
1
1
0
1
0
1
1
0
1
1
1
1
1
0
1
1
1
0
1
1
1
0
0
1
0
1
0
0
1
1
1
1
1
0
1
1
1
0
1
0
0
1
1
1
1
1
1
1
0
1
0
1
0
0
1
1
1
0
1
0
1
1
0
1
0
0
0
0
0
0
0
0
0
0
0
1
1
0
1
0
0
1
0
0
1
1
1
1
1
1
1
0
0
1
1
1
0
1
1
1
0
1
1
1
1
1
1
1
1
0
1
0
1
1
1
1
1
1
0
0
0
0
0
0
1
1
0
0
1
1
0
1
0
1
0
1
1
0
0
0
1
1
0
1
1
1
1
1
0
1
1
1
1
1
0
1
0
1
1
1
1
0
0
0
1
0
0
1
0
0
1
1
1
1
1
1
0
1
0
0
1
0
1
0
0
1
1
0
1
0
1
1
1
1
1
1
1
1
1
1
1
0
1
0
0
1
1
0
0
1
0
1
1
0
1
1
1
0
1
0
1
0
1
0
0
0
0
0
1
1
1
1
1
0
1
0
1
1
1
0
0
0
1
0
1
1
1
1
0
0
0
1
0
0
1
1
1
0
1
1
0
1
0
0
1
1
1
1
0
0
1
0
1
1
1
0
1
0
1
1
0
1
1
0
1
1
1
0
0
1
0
1
1
1
1
0
1
1
1
0
0
1
0
0
1
0
0
1
1
1
1
0
1
0
0
0
0
1
1
0
1
1
1
0
0
1
1
0
0
0
1
1
0
0
1
0
0
0
1
1
1
0
0
0
1
1
0
0
0
1
0
1
1
1
0
1
0
1
1
0
1
1
1
0
1
1
0
0
1
1
1
1
0
1
0
1
1
1
0
1
1
1
0
0
1
0
0
0
1
1
1
1
0
0
0
1
1
1
0
1
1
0
0
0
1
1
1
0
1
0
1
0
1
1
1
1
1
1
1
1
1
1
0
0
1
0
0
1
1
0
1
0
0
0
1
0
1
1
0
1
0
1
1
0
0
1
1
0
0
1
0
1
1
1
1
1
0
1
0
1
0
1
1
0
1
1
0
0
1
1
0
1
1
0
0
0
0
0
0
0
0
0
1
0
0
0
0
1
1
1
1
1
0
1
0
1
1
1
0
1
1
1
1
0
0
0
0
0
0
0
1
1
0
1
1
1
1
0
1
1
0
0
1
0
1
1
0
0
1
1
1
0
0
1
1
0
0
1
0
1
0
1
0
1
1
1
1
0
0
0
0
0
0
1
0
0
1
0
0
0
1
0
1
1
1
1
1
0
1
0
0
1
1
1
1
1
1
0
1
1
1
0
1
0
0
0
1
1
0
1
0
0
1
0
1
1
1
0
1
0
0
0
1
0
0
1
0
1
1
0
0
1
1
1
0
1
0
0
0
1
1
1
1
1
1
1
0
1
1
0
0
0
1
1
0
1
1
0
1
0
0
0
0
0
1
1
1
1
0
1
1
1
1
0
0
1
1
1
1
0
1
1
1
1
0
1
0
1
1
0
1
1
1
1
1
1
0
1
0
0
1
1
1
1
1
0
1
0
1
1
1
1
0
0
1
1
1
0
1
0
0
0
1
1
0
1
0
1
0
1
0
0
0
0
1
0
0
0
1
1
1
1
1
1
1
1
0
1
1
0
1
0
1
0
0
0
0
1
1
1
0
1
0
1
0
1
1
0
1
0
0
0
0
1
1
1
1
0
0
0
1
1
1
1
0
1
1
0
1
0
1
0
1
0
1
1
1
1
1
1
0
1
0
0
0
0
0
1
1
0
0
0
1
0
1
0
1
1
1
1
1
0
1
1
1
1
0
1
1
0
0
1
0
0
1
1
0
1
0
0
1
1
1
1
1
0
1
0
1
1
0
0
1
1
1
1
1
1
1
0
1
0
0
0
0
0
0
1
0
0
0
1
1
1
0
0
1
0
0
0
0
0
1
0
1
1
1
1
1
1
1
1
0
0
1
0
1
0
1
1
1
1
0
1
0
1
0
0
1
0
0
0
0
1
0
1
1
1
0
0
1
0
1
0
1
0
0
0
0
0
1
0
0
0
1
1
1
1
1
1
1
1
0
0
0
1
0
0
1
1
0
1
0
1
1
0
1
0
1
1
0
0
0
1
1
1
0
0
1
1
0
0
1
0
1
1
1
0
1
1
0
1
0
0
1
1
1
1
1
1
1
0
0
1
1
0
0
1
1
0
1
0
0
1
0
1
1
1
1
0
1
0
1
0
0
0
0
1
1
1
0
0
0
1
0
0
0
0
1
1
0
0
0
1
0
1
1
1
1
1
1
1
0
0
0
0
1
1
0
1
1
1
0
1
0
0
1
0
1
1
0
0
1
0
1
1
0
1
1
0
0
1
0
0
1
0
0
1
0
0
0
0
1
1
1
0
0
1
0
1
1
0
1
1
0
0
1
1
1
1
0
1
1
1
1
0
1
1
0
1
1
1
0
1
1
1
1
1
1
0
1
0
0
0
1
0
0
1
0
0
1
0
1
1
1
1
1
1
0
0
1
0
1
1
0
1
0
1
0
1
0
0
1
0
0
0
1
1
0
1
1
0
1
0
0
0
0
1
0
1
1
1
1
0
1
1
0
1
1
0
1
0
0
0
1
0
1
1
0
1
0
0
1
0
1
0
0
0
0
1
0
0
0
0
0
0
1
1
1
1
1
1
0
0
1
1
1
1
0
0
0
1
1
1
1
1
1
1
0
1
1
0
0
1
0
0
0
1
1
1
1
1
0
0
0
1
1
1
1
1
0
1
1
1
0
1
1
1
0
1
1
1
0
1
1
0
1
0
0
1
0
0
0
0
0
0
0
1
1
0
1
1
1
1
1
0
1
1
0
1
0
1
0
0
1
1
0
0
0
0
0
1
0
1
1
1
1
0
1
1
1
0
1
1
0
0
1
0
1
1
0
0
1
0
0
1
0
1
0
1
1
1
1
0
0
0
1
1
1
0
1
1
0
1
1
0
0
1
1
1
1
0
1
1
0
0
1
1
0
0
0
1
1
1
0
1
1
0
0
0
0
1
1
1
1
1
0
0
1
1
1
0
1
1
1
0
1
0
1
0
1
0
1
1
1
0
0
1
1
1
1
1
1
1
0
1
0
1
0
1
0
0
1
0
0
0
1
0
0
1
0
0
1
0
1
1
1
0
1
0
1
0
1
0
0
0
0
1
1
0
0
0
0
0
0
0
0
0
1
1
1
1
1
0
0
1
0
1
1
1
0
1
0
1
1
1
1
0
0
1
0
0
1
0
1
1
1
1
0
1
0
0
0
0
0
1
1
0
0
0
1
1
0
1
0
0
1
1
1
0
0
0
1
0
1
0
1
1
1
1
1
1
0
1
0
0
1
1
0
0
0
0
1
0
1
0
1
0
1
1
0
1
1
0
0
0
0
0
1
0
0
0
1
1
1
1
1
1
1
0
0
1
1
1
1
1
1
0
0
1
1
0
1
0
0
0
1
0
1
0
0
0
0
0
0
1
1
0
0
1
1
1
0
1
1
1
0
0
0
0
0
1
0
1
1
1
0
0
1
1
1
1
1
1
0
1
0
0
0
0
0
1
1
1
0
1
0
0
1
1
0
0
0
1
0
1
1
0
1
0
0
0
1
1
0
0
1
1
1
0
1
1
1
1
1
0
1
1
0
0
1
1
1
1
1
1
0
1
1
1
0
0
1
1
0
0
1
1
1
0
0
1
1
0
1
0
1
0
0
0
0
1
0
1
1
0
1
1
1
0
1
1
0
1
1
0
0
0
1
0
1
1
1
1
1
0
1
1
0
0
0
0
1
1
0
1
1
1
0
1
1
0
1
1
0
1
1
1
1
0
1
1
1
0
0
1
0
0
0
1
0
1
0
0
0
1
0
1
1
0
0
1
1
0
1
1
0
1
0
1
0
0
1
1
1
0
1
1
1
1
0
1
1
1
0
1
1
0
1
1
0
0
1
1
0
0
1
0
0
0
1
1
1
1
1
0
0
0
0
0
1
1
1
0
0
0
1
0
0
1
1
1
0
0
1
0
1
1
1
0
1
1
0
1
1
0
1
0
1
1
0
0
1
1
0
1
1
1
1
0
1
1
0
0
0
0
0
0
1
0
1
1
0
1
0
1
1
0
1
0
0
0
1
0
0
0
1
1
0
0
1
0
1
1
0
1
1
1
1
1
0
1
1
0
1
0
0
0
0
1
1
1
1
1
1
1
0
1
1
1
1
0
1
1
0
1
0
0
0
1
1
1
1
1
1
0
1
1
0
1
0
1
0
0
1
1
1
1
1
1
1
0
0
0
0
1
1
1
0
1
1
1
1
1
1
1
1
0
0
0
1
0
1
1
0
1
1
0
0
1
0
1
1
1
1
1
1
0
1
1
1
0
1
0
0
1
0
0
1
1
0
1
1
1
1
0
1
1
1
1
0
1
0
1
0
1
1
1
1
1
0
1
1
0
0
0
0
1
1
1
1
1
1
0
1
1
0
1
1
1
1
1
1
1
1
0
0
1
1
0
1
0
0
1
1
0
1
1
1
0
1
0
0
1
1
1
1
1
1
1
0
1
1
1
0
0
0
1
1
1
1
1
1
1
0
0
0
1
1
1
0
0
1
1
0
0
1
1
1
1
0
1
1
1
1
0
0
1
1
1
0
1
1
1
0
0
1
1
1
1
1
0
0
0
0
1
0
0
1
0
1
0
0
1
1
1
1
0
0
0
0
0
1
1
1
0
1
1
0
0
1
0
1
1
1
1
1
1
0
1
1
1
1
1
0
0
1
1
0
1
1
0
1
1
1
1
1
0
1
0
1
1
0
1
1
1
0
1
0
0
0
0
0
1
0
1
1
1
0
1
0
1
0
0
0
1
0
0
0
0
0
0
1
0
1
1
1
1
1
1
1
1
0
0
1
0
0
0
1
0
1
0
1
1
0
1
1
0
0
0
0
1
1
0
0
1
0
0
1
1
1
0
1
1
1
0
1
1
0
0
1
1
1
1
0
1
0
1
1
0
0
1
0
1
0
0
1
0
1
1
0
1
0
0
0
0
1
1
1
0
1
1
1
0
0
1
1
1
0
1
0
0
1
0
1
1
0
1
1
0
1
1
1
1
1
0
0
0
0
0
0
0
0
0
1
1
1
1
0
1
1
0
1
0
0
0
1
1
1
0
0
1
1
0
1
0
0
0
0
1
0
1
0
1
0
1
0
1
1
1
1
1
0
0
0
1
1
1
1
1
0
1
0
1
1
0
0
0
1
0
1
1
1
1
1
0
1
0
1
1
1
1
0
0
1
0
0
1
1
1
1
1
0
0
1
0
0
1
0
1
1
1
1
0
1
0
1
0
1
1
1
0
1
1
1
1
0
1
1
0
1
0
1
1
1
1
1
0
1
1
1
1
1
0
0
1
1
1
1
1
0
0
0
0
1
1
1
1
0
1
1
0
1
0
0
0
0
1
1
0
0
1
1
0
1
0
0
0
1
1
1
1
1
0
0
1
0
0
0
0
1
1
0
1
1
1
1
0
1
0
0
1
1
1
1
0
0
1
1
0
0
1
1
0
0
0
1
0
1
0
0
0
0
0
1
0
1
1
0
0
0
0
0
1
1
0
0
1
1
1
0
0
1
1
1
1
1
0
1
1
1
0
0
1
1
1
1
1
0
1
0
1
0
1
1
0
1
1
1
0
1
0
1
0
1
1
1
1
1
1
0
0
1
0
0
0
1
1
0
1
0
1
0
1
1
1
1
0
0
0
1
1
1
0
0
1
0
0
1
1
1
1
0
0
1
1
0
1
1
0
1
0
1
1
0
0
0
1
1
0
1
1
1
1
1
0
1
1
1
1
1
1
0
0
0
0
0
0
1
0
0
1
0
1
0
1
1
0
1
0
1
1
0
1
1
1
1
0
0
0
0
1
0
0
1
1
1
1
1
1
0
1
0
1
0
0
0
0
1
0
1
0
0
1
0
0
0
0
0
1
1
0
0
1
1
1
0
1
1
1
0
1
0
0
0
1
0
0
1
1
0
0
1
1
0
0
0
0
1
0
1
1
1
1
0
0
0
0
0
0
0
0
1
0
0
1
0
0
1
1
0
0
1
1
1
1
0
1
1
1
0
1
1
1
1
0
1
0
0
1
1
1
1
0
1
0
1
1
0
1
0
1
0
1
0
0
0
1
1
1
1
0
0
1
1
0
0
1
0
1
1
1
1
0
1
1
1
0
0
1
0
0
0
0
1
1
1
0
1
0
1
1
1
1
1
0
1
0
1
1
1
1
1
0
0
1
1
0
0
1
1
1
0
0
0
1
1
0
0
0
1
1
0
0
1
0
0
1
0
1
1
1
0
1
1
0
0
0
0
1
0
0
0
1
1
1
1
0
1
0
1
1
0
1
1
1
1
0
0
1
1
0
1
0
1
0
1
1
0
0
1
1
0
0
1
0
1
1
1
0
0
0
1
1
0
1
1
1
0
1
1
1
1
1
1
0
0
1
1
1
0
1
1
0
0
1
0
1
1
0
0
0
0
1
0
1
0
1
1
0
1
0
1
1
1
1
1
0
1
0
0
1
1
1
1
1
0
1
1
1
1
1
1
1
1
1
1
1
0
1
1
1
0
1
1
1
0
0
1
0
1
1
1
0
0
0
0
1
1
1
0
0
0
1
1
1
0
0
0
0
0
1
1
0
0
0
0
0
0
0
0
1
0
1
0
0
1
1
0
1
1
0
0
1
0
1
1
1
0
0
0
1
0
0
1
0
1
0
0
1
1
1
0
0
0
1
1
0
0
0
1
0
1
0
0
0
0
0
0
1
1
1
0
1
0
1
0
0
1
0
0
1
0
1
0
0
0
1
0
1
0
1
1
0
1
0
0
1
1
1
0
1
0
0
0
1
1
0
0
1
0
1
0
0
0
0
1
0
1
1
0
1
0
0
1
1
0
1
0
0
1
1
0
0
1
0
1
0
1
0
0
1
1
0
0
1
0
1
1
1
0
1
0
1
0
1
1
1
1
0
1
0
0
1
1
0
1
1
1
0
0
0
1
1
0
0
0
0
0
1
0
0
0
0
1
1
1
1
1
0
0
0
1
1
1
1
0
1
0
0
0
1
0
0
1
0
0
1
1
0
0
0
0
1
1
1
0
0
0
0
0
1
1
0
1
1
1
1
0
1
1
1
1
0
1
1
0
0
1
1
1
1
1
1
1
1
1
0
0
1
1
1
0
0
0
0
1
0
1
0
0
0
0
1
1
0
1
1
0
1
1
1
0
0
1
1
0
1
1
0
1
1
1
0
1
1
1
1
1
0
1
1
1
0
0
0
1
1
0
1
1
1
1
1
0
1
0
0
0
0
0
0
1
1
0
0
1
1
1
1
1
0
1
0
1
1
1
0
0
0
1
0
0
0
1
0
1
1
0
0
1
1
0
0
0
0
1
0
0
1
1
1
0
0
0
1
1
1
1
0
1
1
0
0
1
1
1
1
0
0
0
1
1
1
1
0
1
0
1
1
1
0
0
0
0
0
0
0
1
0
0
0
1
0
1
0
0
0
0
0
1
1
1
1
1
1
0
0
1
1
0
1
0
1
0
1
1
0
0
0
1
0
1
1
1
0
0
1
0
1
1
1
1
1
0
1
1
0
0
1
1
1
1
0
0
1
1
1
0
0
0
0
0
1
1
1
0
1
0
0
0
1
1
1
0
1
1
1
0
1
1
0
0
1
1
0
1
0
1
1
0
1
0
1
0
1
1
1
0
1
0
0
1
1
1
1
1
0
0
1
1
0
0
0
0
0
1
0
0
1
0
0
1
1
1
0
1
1
0
1
1
0
1
1
1
1
0
0
1
1
1
0
1
0
0
1
0
0
1
1
1
0
1
0
0
1
0
0
0
0
1
1
1
0
1
1
0
0
0
1
1
1
1
1
1
1
0
1
1
0
1
0
0
0
0
1
1
1
1
0
1
0
1
0
0
1
1
0
1
0
1
0
0
1
0
0
0
0
0
1
0
0
1
1
1
1
1
0
0
1
1
1
1
0
1
0
1
0
0
0
0
0
1
0
0
0
1
0
0
1
0
1
1
1
0
0
1
1
1
0
1
1
1
0
1
0
1
0
0
1
1
0
0
0
0
1
1
0
1
1
1
0
1
0
0
0
0
0
0
0
1
1
0
1
0
0
0
1
0
0
1
0
1
0
1
1
0
0
1
1
0
0
1
0
1
0
0
0
1
0
1
0
1
1
1
0
0
1
0
1
0
0
1
1
0
0
1
0
1
0
1
1
1
0
1
1
1
0
1
1
0
1
1
0
1
0
0
0
1
0
0
0
0
0
1
0
0
0
1
1
1
0
0
0
0
1
1
1
1
1
1
1
1
0
1
1
0
0
1
0
1
0
0
1
1
1
1
1
1
1
1
1
0
0
0
0
0
1
0
1
1
0
0
1
1
1
1
0
1
1
1
1
1
1
1
0
1
1
0
0
0
1
0
1
1
1
0
1
0
1
1
1
0
1
1
1
0
0
0
0
0
0
0
1
1
1
1
0
0
0
1
0
0
0
1
0
0
1
0
1
0
1
0
0
1
1
1
0
0
1
0
1
1
0
1
1
0
0
0
0
0
0
0
1
0
1
1
0
1
1
1
0
1
1
0
1
1
0
0
1
1
0
1
1
1
0
1
0
1
0
0
0
1
0
0
1
1
1
0
1
1
0
0
0
1
1
1
0
0
0
1
0
0
1
0
0
0
1
0
1
0
0
1
0
0
0
1
1
1
0
1
0
1
1
1
1
0
0
0
1
0
0
1
0
0
0
1
1
1
1
0
1
1
1
1
1
1
0
0
0
1
1
1
1
1
0
1
0
0
0
1
0
1
1
1
1
1
1
1
0
0
1
0
1
1
1
0
0
0
0
1
1
1
1
1
1
1
1
1
0
0
0
0
0
1
0
0
1
1
1
0
0
1
0
0
0
0
0
1
0
1
0
0
0
1
1
0
1
1
1
1
0
1
0
0
0
1
0
1
1
1
1
0
0
1
0
1
1
0
0
0
1
1
1
0
1
1
0
0
1
1
0
1
1
0
1
0
0
1
1
1
1
1
0
1
1
0
1
1
1
0
1
0
0
1
1
1
1
0
1
1
1
0
1
0
1
1
0
1
0
0
0
1
1
0
1
0
0
0
1
0
1
1
0
1
0
0
1
1
1
1
0
0
1
1
0
1
1
0
1
1
1
0
0
1
1
1
0
1
0
0
0
1
1
0
0
1
1
1
0
0
1
1
0
0
1
1
1
1
0
1
0
0
1
0
0
1
1
0
0
0
1
0
1
0
0
0
1
1
1
1
0
1
1
0
0
1
0
1
1
0
1
0
0
1
1
1
1
0
1
1
1
1
0
0
0
1
1
1
1
0
1
1
0
0
0
0
1
0
1
0
0
1
0
0
1
0
1
0
0
1
0
0
0
1
1
0
0
0
1
1
1
0
0
1
0
0
0
1
1
1
1
1
0
0
1
1
1
0
1
0
1
1
0
0
1
1
1
0
1
0
0
0
0
1
1
0
0
0
0
0
1
1
0
0
1
1
1
1
1
1
1
1
0
1
1
0
1
1
0
1
0
1
0
1
1
0
1
1
0
0
1
1
0
1
0
1
1
1
1
1
1
0
0
0
1
1
0
0
0
1
1
1
1
0
0
0
0
1
1
1
0
1
1
1
0
1
1
1
1
0
0
1
0
1
0
1
0
1
1
0
1
1
0
1
1
1
1
0
1
1
1
0
1
1
1
1
0
1
0
0
0
0
1
1
1
1
1
0
0
0
0
0
1
1
1
1
1
1
0
0
1
1
1
1
1
1
0
1
1
1
1
1
0
1
1
1
0
0
1
1
1
1
1
0
1
0
1
1
1
1
1
0
0
1
0
1
0
1
1
0
0
1
0
1
1
0
1
1
1
0
1
1
1
0
1
1
1
1
1
1
0
1
1
0
1
1
0
1
1
0
1
1
0
0
0
0
0
1
1
0
0
1
0
0
1
0
1
1
1
0
1
0
1
1
0
1
1
1
1
1
1
0
1
1
1
0
0
1
0
0
0
0
1
1
1
0
1
0
0
0
0
1
1
0
0
1
0
0
0
1
0
0
1
1
0
1
0
1
1
1
1
0
0
1
0
0
1
0
1
0
1
0
1
0
1
1
1
1
0
1
0
0
1
1
1
0
0
1
0
0
1
1
1
1
1
1
1
0
1
0
1
1
1
0
0
0
0
1
0
1
1
0
0
0
1
1
0
0
1
0
1
1
0
1
1
0
1
1
1
0
0
1
1
0
0
1
1
1
0
0
1
1
1
1
0
1
0
0
0
0
1
1
1
1
1
1
1
1
1
1
1
1
1
1
1
0
1
0
0
0
1
1
0
0
0
1
1
0
0
0
1
1
0
1
0
1
0
1
0
1
0
1
1
0
1
1
1
0
0
0
1
0
0
0
0
1
1
0
1
1
0
0
1
1
1
1
1
1
0
0
1
0
1
0
1
1
1
1
0
0
1
1
0
0
0
0
1
1
0
1
1
1
1
0
0
0
1
1
1
1
1
0
0
0
1
1
1
1
1
1
0
0
1
1
1
1
0
1
1
0
0
0
1
1
1
0
1
1
0
1
1
0
1
1
1
0
1
1
1
1
0
0
0
1
1
1
0
1
1
1
0
1
1
0
1
1
0
1
1
0
1
1
1
0
0
1
0
1
1
1
0
1
0
0
1
1
0
1
1
0
1
1
1
0
1
0
1
0
0
1
1
1
1
1
0
0
1
0
0
0
1
1
1
1
0
1
1
0
1
1
1
0
0
1
1
1
1
1
0
0
1
0
1
0
0
0
0
1
0
0
1
0
0
0
0
1
1
0
0
1
0
0
0
0
1
1
1
1
1
1
0
1
0
0
0
1
1
1
1
1
1
0
1
1
0
1
0
0
1
1
1
1
1
1
0
1
0
1
1
1
0
1
1
1
1
1
0
1
1
0
1
1
0
1
0
1
0
0
0
1
0
1
0
1
1
0
0
0
1
1
1
1
1
1
1
1
1
1
0
0
1
1
0
1
0
1
1
0
1
1
1
1
0
0
0
1
1
1
1
1
1
1
0
1
0
1
1
0
1
1
1
1
0
1
0
0
1
0
0
1
1
1
1
0
1
0
0
1
1
0
1
0
1
0
0
0
0
0
1
1
1
0
0
1
1
0
1
0
1
1
0
1
0
1
1
1
1
0
0
0
1
1
0
1
0
1
1
0
1
0
1
1
1
1
0
1
1
0
0
0
1
1
0
1
1
0
0
1
0
1
1
1
0
0
1
1
0
0
1
1
1
0
1
1
1
0
0
1
0
1
1
1
0
1
0
1
0
0
1
0
0
0
0
0
0
0
0
1
0
1
1
0
1
0
1
1
1
1
1
0
1
1
0
1
1
1
1
1
1
0
0
1
1
1
1
1
0
1
0
1
1
1
1
0
0
0
1
1
0
1
0
1
0
1
1
1
1
1
1
1
1
0
1
1
0
0
0
0
1
1
1
0
1
1
0
1
0
0
1
1
0
1
1
1
1
1
1
1
1
1
1
0
1
1
0
0
0
1
0
0
1
0
0
0
0
1
0
0
0
1
1
1
0
1
1
1
1
0
0
1
1
0
1
1
1
1
1
1
0
1
0
1
1
0
0
1
1
1
0
1
0
1
1
1
0
1
0
0
1
1
0
0
1
0
1
1
0
1
0
0
0
0
1
1
0
1
0
0
1
1
0
1
1
1
0
1
1
1
1
0
1
1
1
1
1
0
0
1
1
1
0
0
1
0
1
0
1
1
1
1
1
0
1
1
1
0
0
1
1
1
1
1
1
1
0
1
1
0
0
1
1
1
1
0
1
0
1
0
0
1
0
0
0
0
1
1
0
0
1
0
1
0
1
0
0
0
1
1
1
0
1
1
0
0
0
1
1
1
1
1
1
0
1
0
0
1
1
1
0
1
0
0
0
0
1
0
0
1
1
1
1
0
0
0
0
1
0
1
0
1
1
1
1
1
1
0
1
0
0
1
1
1
0
1
1
1
0
1
1
1
1
1
0
1
1
1
1
0
1
0
0
0
1
1
1
1
0
0
1
1
1
0
1
0
1
1
0
0
1
0
1
1
1
1
0
0
0
1
1
0
1
1
1
0
1
0
1
0
0
1
0
0
0
1
0
0
0
1
1
0
1
1
1
1
0
1
0
1
1
0
0
1
1
1
1
1
1
1
1
0
0
0
0
1
0
1
1
0
1
0
0
1
1
1
0
1
0
0
0
0
1
0
1
0
1
0
1
1
0
1
0
0
0
1
1
1
1
0
0
1
0
1
1
1
1
1
1
1
0
1
0
1
1
1
1
0
1
1
0
1
0
0
0
1
0
0
1
1
0
1
1
1
0
1
0
1
1
0
0
1
0
1
0
0
1
1
1
1
1
0
1
0
1
0
1
0
0
0
1
0
1
0
1
0
0
1
1
0
1
1
0
0
1
0
1
1
0
1
0
0
0
1
0
1
0
0
1
0
0
1
0
0
0
0
1
1
0
1
1
1
1
0
0
0
1
0
1
0
0
0
0
1
0
0
1
1
0
0
0
0
0
1
0
0
1
0
0
1
1
1
0
1
1
0
0
1
1
1
1
1
0
1
1
1
1
1
0
1
1
1
1
0
0
1
0
0
0
1
1
0
0
0
0
1
0
0
0
0
0
1
1
1
1
0
1
1
0
0
0
1
1
0
1
0
1
1
1
0
0
0
1
0
1
1
0
1
1
1
0
1
0
0
0
1
1
1
0
1
0
0
1
1
0
1
0
0
1
0
0
0
0
1
0
1
1
0
1
0
1
1
1
0
1
1
0
1
1
0
1
0
1
0
0
1
0
0
0
0
0
1
0
1
0
0
0
1
1
1
0
1
0
0
1
1
1
1
0
1
0
0
0
1
0
0
0
1
0
1
1
1
0
0
1
1
0
0
1
1
0
0
1
0
0
1
0
0
0
1
0
0
1
0
1
1
1
0
1
0
0
0
0
1
0
0
0
1
1
0
0
0
1
1
0
0
0
0
0
0
0
0
0
1
1
1
1
1
0
1
0
1
0
1
0
0
1
1
1
0
1
1
0
1
0
1
1
1
0
1
1
0
0
1
1
1
0
0
1
1
1
0
1
0
1
0
0
0
0
0
0
0
0
1
1
0
0
1
1
1
1
1
0
1
0
0
1
1
1
1
1
1
0
0
1
1
1
0
1
0
1
1
1
0
1
1
0
0
0
0
1
0
1
0
0
1
0
0
1
1
0
1
1
0
0
1
1
1
0
1
1
0
1
0
1
1
1
1
1
1
0
0
0
0
1
1
0
0
1
1
0
1
1
1
0
0
1
0
1
0
0
0
0
0
1
0
1
0
1
1
1
1
1
0
1
0
0
1
1
0
0
0
0
1
1
0
0
1
0
1
1
1
1
1
0
1
1
0
0
1
1
0
1
1
1
1
0
0
0
1
1
1
1
1
1
0
0
1
0
0
0
1
0
1
0
1
0
1
0
1
1
1
0
1
1
1
0
1
1
1
0
1
1
0
1
0
1
1
1
1
1
0
1
1
0
0
1
0
1
1
1
0
0
1
1
0
0
0
1
1
1
0
1
1
0
1
0
0
0
0
1
1
1
1
0
1
0
0
0
0
1
1
1
1
1
1
1
0
0
1
0
1
0
1
1
1
0
0
0
0
0
0
0
0
1
1
0
1
0
0
1
1
0
1
1
1
1
0
0
0
0
0
0
1
0
1
1
1
1
1
1
0
1
0
1
1
0
1
0
1
0
0
0
1
1
1
0
0
0
0
0
0
0
0
0
0
1
1
0
1
0
1
0
1
0
0
1
1
0
1
0
0
0
1
1
0
1
0
1
0
0
0
0
0
0
0
0
1
0
1
1
1
0
1
1
0
1
1
0
0
1
0
1
0
1
1
1
1
0
1
1
0
1
1
1
1
1
1
1
1
0
1
1
1
0
0
0
0
0
0
1
0
1
1
0
1
0
0
1
0
1
1
1
1
1
0
1
1
1
0
0
1
0
0
0
1
1
0
1
0
0
1
1
1
1
0
1
0
0
1
1
0
1
0
1
1
0
1
0
0
1
1
1
0
0
0
1
1
0
1
1
0
0
1
0
0
0
1
0
1
1
0
1
1
0
0
1
0
1
0
0
1
1
1
1
1
1
1
1
1
1
1
0
0
1
1
1
1
0
1
0
1
0
1
0
1
1
0
0
1
0
0
1
0
1
0
0
1
1
1
0
1
1
1
1
1
1
1
1
1
0
1
0
1
1
1
1
0
1
0
0
1
0
0
0
1
0
1
1
1
1
0
0
1
0
0
0
1
1
0
1
1
1
0
1
0
1
0
0
0
0
1
0
1
0
1
1
1
0
1
0
0
0
0
0
1
1
0
1
1
1
1
1
1
1
0
1
0
0
1
0
0
1
0
0
1
0
1
1
1
1
1
1
0
1
0
1
1
1
1
1
0
0
1
1
1
0
0
1
0
0
0
1
1
0
0
1
0
1
0
0
0
1
0
0
1
1
1
0
1
1
0
1
0
1
1
1
1
0
1
1
1
1
0
1
1
1
0
1
1
1
1
0
0
0
1
0
1
1
0
0
1
1
0
0
1
1
1
1
1
0
1
0
0
1
0
1
1
1
1
1
1
1
0
1
1
1
1
0
0
1
1
0
0
1
1
1
0
1
1
1
0
1
1
1
1
0
0
0
1
0
0
1
0
1
0
0
0
0
1
0
0
1
1
1
1
0
1
1
1
1
1
1
1
1
0
0
1
0
0
1
1
1
1
0
0
1
0
0
0
1
0
1
0
1
1
1
0
0
1
1
1
1
1
1
1
1
1
1
1
1
0
1
1
0
1
0
0
0
0
1
0
1
1
0
1
1
1
1
1
1
1
1
1
1
1
1
1
1
0
1
1
0
1
1
1
0
0
1
0
0
1
1
0
1
1
0
0
0
0
0
1
1
0
1
1
1
1
1
0
0
0
0
1
1
0
1
1
0
1
0
1
1
0
1
1
1
1
1
0
0
1
1
0
1
0
1
0
1
1
0
0
1
0
1
0
1
0
1
0
0
1
0
1
1
0
1
1
0
0
0
0
1
1
0
0
1
1
1
1
1
1
0
1
1
0
0
1
1
0
1
1
0
0
1
1
0
0
0
0
1
1
1
0
1
1
1
1
0
0
0
1
1
0
0
0
1
1
1
0
0
1
0
0
0
1
1
1
0
1
1
1
1
1
0
0
1
1
0
0
0
0
1
0
0
0
1
0
0
0
0
0
1
0
1
0
0
1
0
1
1
0
1
0
0
1
0
1
0
1
1
1
0
0
0
1
1
1
1
1
1
1
0
0
1
0
0
1
0
1
0
0
1
0
1
1
1
1
0
1
0
0
1
1
1
0
0
0
0
0
1
1
1
1
1
1
0
1
1
1
1
0
0
1
0
1
0
1
1
1
1
0
0
0
1
1
1
1
0
0
1
0
0
0
1
1
1
1
1
0
1
0
1
1
0
0
1
1
1
0
0
1
1
1
1
0
1
1
0
0
0
0
0
0
0
1
1
0
1
0
1
0
0
1
1
0
1
1
0
0
0
1
1
1
1
1
0
1
0
1
1
1
1
1
1
1
1
1
0
1
0
0
1
1
0
1
0
1
1
1
0
0
0
1
0
1
1
1
1
0
0
0
0
1
1
1
1
1
1
1
0
1
1
1
0
0
0
1
1
1
0
1
0
1
1
1
1
1
1
0
1
1
1
1
1
0
1
0
0
1
0
1
1
0
0
0
1
1
1
1
1
1
1
1
0
0
1
0
1
1
0
0
1
1
1
1
1
1
1
1
1
0
0
1
0
1
1
0
1
1
1
1
0
1
1
1
0
0
1
1
0
1
1
1
1
1
0
0
1
1
0
1
0
1
1
0
1
1
1
0
1
1
1
1
1
1
0
1
1
0
0
0
0
0
1
1
1
0
1
0
1
1
0
1
1
1
0
1
0
1
0
0
0
1
1
0
1
0
1
1
1
1
1
0
1
0
1
1
1
1
1
0
0
1
0
0
1
0
1
1
0
1
1
1
1
0
0
1
0
1
0
1
1
1
1
0
1
1
0
0
1
1
0
1
1
0
0
0
0
0
0
1
1
0
0
0
0
1
1
0
1
1
0
0
0
0
0
0
1
1
0
0
1
0
1
1
0
0
0
0
1
1
0
1
0
0
1
1
0
0
1
1
0
1
0
0
0
0
1
0
0
0
0
0
1
0
0
1
0
0
0
1
1
1
0
0
1
0
0
0
0
1
0
0
0
0
0
1
0
0
0
0
0
1
0
1
1
1
1
1
0
0
0
1
1
1
1
0
1
0
1
1
0
1
1
1
1
0
1
0
1
0
1
1
0
1
1
1
0
0
1
0
1
1
1
0
1
1
1
0
1
1
1
0
1
1
0
0
0
1
1
1
1
0
0
0
1
0
0
1
1
1
1
0
1
1
0
1
1
1
1
1
1
1
1
1
0
0
1
0
0
1
0
1
0
1
0
1
0
1
0
1
1
1
0
1
0
0
1
1
0
0
0
1
0
0
0
0
0
0
1
1
0
1
1
1
0
0
0
1
1
0
0
1
1
0
1
1
0
0
1
0
1
1
0
1
1
1
0
0
1
1
0
1
1
1
0
0
0
0
1
0
1
1
1
0
1
0
0
0
1
1
1
0
1
1
1
1
0
0
0
1
1
0
1
1
0
0
1
0
1
1
1
1
0
0
0
1
1
1
0
1
0
0
0
1
1
0
0
0
1
1
0
0
1
0
0
1
0
0
1
0
0
0
0
0
0
1
1
0
1
1
1
0
1
0
1
0
0
1
1
0
1
1
0
0
1
1
1
1
1
0
1
0
1
0
0
1
1
1
1
1
0
1
1
0
0
1
1
0
1
0
1
0
1
0
1
1
0
0
1
1
0
0
0
0
0
1
1
1
0
0
1
1
0
1
0
1
1
1
1
1
1
0
0
0
1
0
0
0
0
1
0
1
1
1
0
0
0
1
0
1
1
1
1
0
1
1
1
1
1
1
0
0
1
0
1
1
0
0
1
0
1
1
0
0
1
1
0
0
0
0
0
0
1
0
1
1
1
0
1
0
1
1
0
1
1
1
1
1
1
1
0
1
0
0
1
1
1
1
1
1
1
1
0
1
1
1
0
0
1
0
0
1
1
1
1
0
0
1
1
1
1
0
0
0
1
0
1
1
0
0
0
1
0
1
0
0
0
0
0
0
1
0
1
0
0
0
1
0
1
1
1
1
1
0
1
1
0
0
1
0
0
1
0
0
1
1
0
1
1
1
1
1
1
1
1
1
1
1
0
0
1
1
0
1
0
1
0
0
0
0
1
0
0
1
0
0
0
0
1
0
0
1
1
1
1
1
1
1
0
1
1
1
0
0
0
0
1
1
1
1
1
1
1
1
0
1
1
1
1
0
1
0
1
1
1
1
1
1
1
1
0
0
1
0
1
1
1
0
0
1
0
0
0
0
0
1
1
1
1
0
1
1
0
0
0
1
1
1
1
1
0
1
0
1
1
0
1
0
1
1
0
0
0
0
1
1
0
0
0
0
0
1
1
1
0
1
0
0
1
0
0
1
1
1
0
0
1
0
0
0
1
0
1
0
1
1
1
1
0
0
1
0
1
0
1
0
1
0
1
1
0
1
0
1
0
1
1
0
1
1
1
0
1
1
1
1
0
1
0
1
0
0
0
0
0
1
0
1
1
1
0
1
1
0
1
0
0
0
1
0
1
0
1
1
1
1
0
1
1
1
0
1
1
0
1
1
1
1
0
1
1
1
1
1
0
1
1
0
0
1
1
1
1
0
1
1
0
1
1
1
1
0
0
1
0
1
1
0
0
0
1
1
1
0
1
0
1
1
1
0
0
1
0
0
1
0
0
1
1
1
1
1
1
0
1
0
0
1
1
1
0
0
1
1
1
0
1
1
1
0
1
1
0
1
1
0
1
1
0
1
0
1
1
0
1
0
1
1
1
1
1
1
0
1
1
1
0
1
1
1
1
1
0
1
1
0
1
1
1
0
0
1
0
1
0
1
1
0
1
1
0
0
0
0
0
1
1
0
1
0
1
1
0
1
1
1
1
1
1
1
0
1
1
0
1
1
1
0
0
0
1
1
1
0
0
1
0
1
0
0
0
1
1
1
0
0
0
0
1
1
1
0
1
0
1
1
1
0
1
0
0
0
1
1
0
1
0
1
0
1
1
1
0
0
1
1
1
0
0
1
0
0
1
0
1
0
1
1
1
0
1
0
1
0
1
1
1
1
1
0
1
0
1
1
0
0
0
0
1
1
1
1
1
1
1
1
1
1
0
1
1
1
1
1
0
1
0
1
1
0
0
0
0
0
1
1
1
0
1
1
1
1
0
1
1
1
0
0
1
0
1
0
0
1
1
1
1
1
0
0
1
1
1
0
0
1
1
1
0
1
0
0
1
0
0
1
0
0
0
1
1
1
0
1
1
1
1
1
0
0
1
1
0
1
1
0
1
0
0
1
0
1
0
1
1
1
0
1
1
1
0
1
1
0
1
1
0
1
1
1
0
1
1
0
0
0
0
0
1
0
0
1
1
0
1
0
1
0
1
1
1
1
1
0
1
1
1
1
1
1
1
0
0
0
1
1
0
1
1
1
1
0
1
1
1
1
0
0
1
1
1
1
1
0
1
1
1
1
1
0
1
1
1
0
0
1
0
0
1
0
0
0
1
0
0
1
1
0
1
0
0
1
1
1
0
1
0
1
0
1
1
1
1
0
0
1
1
0
0
1
1
0
1
1
1
1
1
0
1
1
1
0
1
1
1
1
1
0
1
0
1
1
1
1
0
0
1
0
1
1
0
0
1
0
1
0
1
0
1
1
0
1
1
1
0
1
0
1
1
1
0
1
1
1
1
1
1
0
1
1
0
1
0
0
1
1
1
1
1
1
0
1
0
0
1
1
0
1
1
0
0
0
0
1
1
1
0
1
1
1
1
0
0
1
1
1
1
1
0
1
0
1
0
1
1
1
0
0
0
0
1
1
0
0
1
1
1
1
1
0
1
0
1
0
1
1
1
0
0
0
1
0
1
1
1
1
0
1
1
0
1
1
0
0
0
0
1
0
1
0
0
0
0
1
1
0
0
0
1
0
1
1
1
1
0
1
0
0
0
1
0
0
1
1
1
1
0
0
1
1
1
1
1
0
1
0
0
1
1
0
0
1
1
1
0
0
1
0
0
0
1
0
0
1
1
0
1
0
0
0
1
0
1
1
0
0
1
1
0
1
1
1
1
1
1
0
1
0
0
1
0
1
1
0
1
1
0
0
1
1
0
1
0
0
1
1
0
0
1
1
1
1
0
0
0
0
1
1
0
1
1
0
1
0
1
1
0
0
1
0
1
1
1
1
1
1
0
1
0
1
1
0
0
0
1
1
0
1
0
0
0
0
1
0
0
0
1
0
1
0
0
1
1
1
0
0
0
1
1
1
1
0
0
1
1
1
0
0
1
1
1
1
1
0
1
1
1
0
1
0
1
1
0
1
1
1
1
1
0
0
0
0
0
1
0
0
1
1
1
0
0
1
1
1
0
1
1
1
0
0
0
0
1
1
0
0
0
0
1
0
1
1
0
0
1
0
1
1
0
1
0
0
0
1
1
0
1
1
1
0
0
1
1
1
0
0
1
0
1
0
0
1
1
1
1
1
0
1
0
1
0
1
1
0
1
1
1
0
1
1
0
0
0
1
0
1
0
0
0
1
1
1
0
0
1
0
1
1
1
1
0
0
1
0
0
1
0
1
0
1
1
0
1
1
1
1
0
0
0
0
1
1
1
0
1
1
1
1
1
1
0
1
1
1
1
0
1
0
1
1
0
0
0
0
0
0
1
0
1
1
0
1
1
1
1
0
1
0
0
0
1
0
1
1
1
1
1
1
1
1
1
1
0
1
0
0
1
1
0
0
0
1
1
1
1
1
1
0
1
0
0
0
1
1
1
1
0
1
0
1
1
1
1
1
0
1
1
1
1
0
1
1
0
1
1
0
1
1
0
1
1
0
0
0
1
1
1
1
0
1
1
1
1
1
0
0
1
0
0
1
0
0
1
1
1
1
0
0
0
0
1
0
0
1
0
1
0
1
1
1
1
1
1
1
0
0
1
1
1
1
1
0
1
1
0
0
1
0
1
0
1
0
1
0
1
0
0
0
0
1
1
0
0
1
1
1
1
1
1
0
0
0
1
1
0
1
1
1
1
1
0
1
1
1
1
0
1
1
0
1
1
0
1
1
0
0
0
0
0
0
1
0
1
1
1
1
0
1
0
1
0
1
1
1
1
1
1
0
1
1
1
0
1
1
1
1
0
1
1
0
0
0
0
0
1
0
1
1
1
1
1
0
0
0
1
0
0
1
0
0
0
1
0
0
1
0
1
0
0
1
1
1
0
1
1
0
0
0
0
0
0
0
0
1
1
1
1
1
1
1
1
0
1
1
0
0
0
0
0
0
1
1
1
1
0
0
1
1
0
1
0
0
1
0
1
1
0
1
0
0
0
1
1
1
1
1
1
0
0
1
1
1
0
0
1
1
1
0
1
1
1
1
1
1
1
0
0
0
1
1
1
0
1
1
0
0
1
0
0
1
0
0
0
0
1
1
1
0
0
1
0
1
1
1
0
0
0
1
1
0
1
0
1
0
1
1
0
1
1
1
1
1
1
1
0
1
0
1
0
0
1
0
0
1
1
0
1
1
0
1
0
1
1
1
0
0
0
1
1
1
1
0
1
0
1
1
0
0
1
0
1
0
0
0
0
1
0
0
0
1
1
1
0
1
1
0
0
0
0
0
1
1
0
0
0
0
1
0
0
0
1
0
0
0
1
1
1
0
0
1
1
1
1
1
0
0
1
0
0
1
1
1
0
0
1
1
0
1
1
1
1
0
1
0
0
1
1
0
1
0
1
1
0
0
1
0
1
1
1
0
1
1
1
1
0
0
1
1
1
1
1
0
1
1
0
1
1
1
0
1
1
0
1
1
0
0
1
0
0
0
0
1
1
1
1
1
1
1
1
1
1
0
1
1
0
0
0
0
0
0
1
1
0
0
0
0
0
0
0
0
0
1
1
0
0
0
0
0
0
1
1
0
0
1
0
1
0
1
1
1
0
1
1
1
1
1
1
0
1
0
1
1
1
0
1
1
0
0
0
1
1
0
1
1
0
1
1
0
0
1
0
0
1
1
0
0
1
1
0
1
1
1
1
0
1
0
0
0
0
1
1
0
0
1
1
1
1
1
1
1
0
1
0
1
1
0
0
1
1
0
0
1
1
1
0
1
0
1
0
1
0
0
1
1
0
0
0
0
1
0
1
0
1
1
0
0
1
0
1
1
1
1
0
1
1
1
1
0
0
0
1
0
0
1
0
1
1
0
1
1
1
1
0
0
1
1
0
0
1
0
0
0
1
0
1
1
1
0
0
1
0
0
1
1
1
0
0
0
0
1
0
0
0
0
1
1
1
0
1
0
0
1
0
0
0
1
0
1
1
1
1
0
1
1
1
1
0
0
1
1
0
0
1
1
1
1
1
0
1
1
1
0
1
1
1
0
1
1
1
0
0
0
1
0
1
1
1
0
1
1
0
1
0
1
1
1
1
1
1
0
1
0
0
1
0
1
1
0
0
0
0
0
0
0
1
1
0
0
0
0
1
1
1
0
1
1
0
1
0
1
1
0
0
0
1
1
1
1
0
1
1
0
1
1
0
0
1
1
1
1
1
1
1
1
1
0
0
1
0
1
0
1
0
1
1
1
1
1
1
0
1
0
0
0
0
1
1
0
1
1
0
1
1
1
1
0
0
0
0
1
0
0
1
1
1
0
1
1
1
1
1
0
1
0
1
1
1
1
1
1
0
1
0
0
0
1
0
0
1
1
0
0
1
0
0
1
0
0
0
1
0
1
1
1
1
0
1
0
1
1
0
1
0
1
1
0
1
1
1
0
1
1
1
1
0
0
0
0
0
1
0
0
1
0
0
1
1
0
0
1
1
0
0
0
1
0
1
1
0
1
0
0
1
0
0
0
0
0
0
0
0
1
1
0
1
0
1
0
1
1
0
1
1
1
1
0
0
1
1
1
1
0
1
1
0
0
0
1
0
1
1
1
1
1
1
0
1
1
1
1
0
0
0
0
1
0
1
1
1
0
1
0
1
1
1
1
0
1
1
1
0
0
0
0
0
1
1
1
0
0
0
1
0
1
1
1
0
0
0
1
1
0
1
1
0
1
1
1
1
0
1
0
0
1
0
1
0
1
1
1
1
0
0
1
0
0
0
0
0
1
0
0
0
1
0
1
1
0
0
1
1
0
1
1
0
1
1
1
1
0
0
1
0
1
0
0
1
1
1
0
1
1
0
1
0
0
0
1
1
0
0
1
0
1
1
0
0
1
0
0
1
1
1
0
0
1
0
1
0
0
0
1
1
1
0
0
0
0
1
1
0
1
1
1
0
1
1
0
0
1
1
1
0
0
0
0
0
1
0
1
1
1
0
0
1
0
1
1
1
0
0
1
1
1
0
0
0
1
1
0
0
0
0
0
0
0
1
1
0
0
0
0
0
1
1
1
0
1
1
0
0
1
1
1
0
0
1
1
0
1
0
0
0
0
0
0
0
0
1
0
1
0
1
0
1
0
1
1
1
1
1
0
1
0
0
1
1
0
0
1
0
1
0
0
0
0
1
1
0
0
0
0
0
1
0
0
1
1
0
0
1
0
1
0
0
1
0
1
1
0
0
0
1
0
0
0
1
0
0
1
1
0
1
0
1
1
1
0
1
0
0
0
0
1
1
1
0
1
0
0
0
1
1
1
0
0
1
0
0
0
0
0
1
0
1
1
1
0
1
0
0
1
1
1
1
0
1
0
1
1
1
0
0
0
0
0
1
0
0
0
1
1
0
1
1
1
0
0
1
1
1
0
1
1
1
1
0
0
0
0
1
1
1
1
1
1
1
1
1
0
1
0
1
0
1
0
0
1
0
1
1
0
0
0
1
1
1
0
0
1
1
1
1
1
1
0
1
0
1
0
1
1
1
1
0
0
0
1
0
0
1
1
0
1
1
1
1
1
1
1
1
1
1
0
0
1
1
0
1
1
0
1
1
1
0
0
1
1
0
0
1
1
1
1
0
1
1
0
1
1
1
0
1
0
1
1
1
0
1
0
0
0
0
0
0
1
1
0
0
1
1
0
0
1
1
1
0
0
0
0
0
1
1
1
0
0
1
0
1
0
1
1
0
1
0
0
0
0
0
1
0
1
0
1
1
1
1
1
0
1
1
0
1
0
1
1
1
1
1
1
1
1
0
0
1
0
0
1
1
1
1
1
1
0
1
1
0
0
1
1
1
1
0
0
0
1
1
1
0
0
1
0
1
1
1
1
0
1
0
1
0
1
1
1
1
0
1
1
1
0
0
1
0
1
0
0
1
0
0
0
0
1
1
0
1
1
1
1
1
1
0
1
0
1
1
1
1
0
1
0
1
1
0
0
0
0
1
1
0
1
1
0
1
0
0
0
1
1
1
0
1
0
1
0
1
0
1
1
1
0
0
0
1
0
0
1
1
1
1
0
1
1
1
0
0
0
0
1
0
0
0
1
1
0
0
1
1
1
1
1
0
0
1
1
0
1
0
0
1
1
0
1
0
1
1
0
0
1
0
1
1
0
0
1
1
1
1
0
1
1
1
0
0
0
1
1
1
0
1
1
1
1
1
0
1
0
0
0
1
0
1
1
1
1
0
1
1
1
0
0
1
1
0
1
1
1
1
0
1
1
0
0
1
1
0
0
0
0
1
0
1
0
0
0
0
1
0
0
1
0
1
0
0
0
1
1
0
0
1
1
1
0
0
1
1
0
1
1
0
0
0
1
1
0
1
0
0
1
1
0
1
1
1
0
1
1
1
0
1
1
1
1
0
1
0
0
0
1
1
0
1
0
1
0
1
0
0
1
0
0
1
1
0
1
1
0
1
0
1
0
0
0
1
0
1
1
1
1
1
0
0
1
1
1
0
1
0
1
0
1
0
1
1
0
1
1
1
0
1
0
1
1
1
0
1
1
1
0
1
1
0
1
1
0
0
0
0
1
0
1
0
0
0
0
1
1
1
0
0
0
1
0
1
1
0
1
0
1
1
1
0
0
0
1
1
1
0
0
1
1
0
1
0
1
0
1
1
0
1
0
1
0
1
0
0
0
0
0
1
1
0
0
0
1
1
1
1
0
1
1
1
0
0
0
0
0
0
0
0
0
0
1
0
1
0
1
0
0
0
1
0
0
0
0
0
0
1
0
0
1
1
1
1
0
0
0
1
1
1
1
0
1
1
1
0
1
1
0
0
0
1
1
1
0
0
0
1
1
1
0
1
0
0
0
1
1
1
1
1
0
0
1
0
1
0
1
0
0
1
1
1
1
0
1
0
1
0
1
1
1
0
0
0
0
0
1
1
1
0
1
0
1
1
0
0
0
1
0
0
1
1
1
0
1
1
0
0
0
1
1
1
0
0
0
0
1
1
0
1
1
1
1
0
0
1
1
1
1
1
1
0
0
1
0
1
1
1
0
1
0
0
1
0
1
1
1
1
1
1
1
0
1
1
1
0
1
1
1
1
0
1
0
0
1
1
1
1
0
1
1
1
1
0
1
0
1
1
0
0
1
0
1
1
1
1
0
1
1
0
1
1
1
1
1
1
1
0
1
1
0
1
0
1
1
0
0
1
0
0
1
1
0
0
1
1
0
1
1
1
0
1
1
1
1
0
0
1
1
1
0
1
1
0
0
0
0
1
1
0
0
1
0
1
1
1
1
1
1
0
1
1
0
0
1
0
1
1
0
1
0
1
0
0
0
0
0
0
0
0
1
0
1
0
0
0
1
0
1
1
0
1
1
1
0
0
0
0
0
0
0
1
0
1
0
1
0
0
0
1
0
1
1
1
1
0
1
1
1
0
1
0
1
1
1
1
1
0
1
1
0
1
1
1
1
0
0
1
1
1
0
1
0
0
1
0
0
0
1
0
0
0
1
0
1
1
1
0
1
1
0
0
0
0
1
1
1
1
1
1
0
0
1
0
1
0
0
1
0
1
1
1
1
0
1
1
0
0
1
1
1
1
1
0
0
0
1
0
0
0
1
1
1
0
0
1
0
1
1
0
0
0
1
0
1
0
1
0
1
1
1
1
0
0
0
1
1
1
0
0
1
0
1
1
1
1
1
0
1
1
1
0
1
1
0
1
0
0
1
0
1
1
1
1
0
1
0
1
1
0
1
0
1
0
1
1
0
1
1
1
0
0
0
1
1
0
1
1
1
1
1
1
0
1
0
0
1
1
1
0
0
1
1
0
1
0
0
0
1
0
0
0
0
1
0
1
1
0
1
0
0
1
1
1
0
1
1
1
0
1
0
0
1
0
1
1
0
1
0
0
1
1
0
0
0
0
0
0
1
1
1
0
0
1
0
1
1
1
1
1
0
0
1
1
1
1
0
1
1
1
1
0
0
1
0
1
1
1
1
1
1
1
1
0
1
1
0
0
0
0
1
1
1
0
1
0
0
1
1
1
1
1
1
0
1
1
0
0
1
0
0
1
1
0
0
1
1
0
1
0
1
1
1
1
0
0
0
1
0
0
1
1
0
0
1
1
1
1
0
1
1
0
1
1
1
0
0
1
0
1
1
1
1
0
0
0
0
0
0
1
1
1
1
0
0
1
1
0
0
1
1
1
1
0
1
1
0
1
1
1
0
0
1
1
0
1
0
0
0
1
1
1
1
1
0
0
1
1
1
0
1
1
0
1
1
1
1
1
1
0
0
1
0
1
0
1
1
0
1
0
1
0
1
0
0
0
1
1
0
1
1
1
0
0
1
1
0
1
1
0
0
0
0
1
0
1
1
1
0
1
0
1
1
1
0
1
1
1
1
0
1
1
1
0
1
0
1
0
0
0
1
1
1
0
1
0
0
0
0
1
0
1
0
1
0
1
0
0
0
1
0
1
0
0
0
0
0
1
1
1
0
0
1
0
1
1
0
1
0
0
1
0
1
1
1
1
0
1
0
0
0
0
1
1
0
0
1
0
0
0
0
0
1
1
1
1
1
1
0
1
1
1
1
0
0
0
1
0
1
0
1
0
1
0
1
1
0
1
0
0
1
1
0
1
0
0
1
0
1
0
1
1
1
1
1
0
0
1
1
1
0
0
1
0
1
1
0
1
0
0
1
1
1
0
0
1
1
1
0
1
0
0
0
1
1
1
0
1
1
0
0
0
0
1
0
0
0
0
0
1
1
0
1
1
0
0
1
1
1
0
0
0
1
1
0
1
1
1
1
1
1
1
1
1
1
0
0
1
0
0
0
0
1
1
1
0
1
1
0
0
0
1
0
0
0
1
0
1
0
1
1
0
1
0
0
1
0
1
1
1
0
1
1
0
1
0
0
0
1
1
1
1
0
1
1
1
0
1
0
1
1
0
0
0
1
0
0
0
1
0
0
0
1
1
0
1
0
0
1
0
0
0
0
1
0
1
0
1
0
1
1
0
1
1
1
0
1
0
0
0
1
1
1
1
0
1
1
0
1
1
1
1
1
1
0
1
1
1
1
0
0
1
1
1
1
0
0
1
0
0
0
0
0
0
1
1
0
0
1
1
1
0
1
1
1
0
1
1
0
0
1
0
0
1
0
1
1
1
1
1
0
0
0
1
0
1
1
1
0
1
1
0
1
0
1
0
0
1
0
1
0
0
0
1
1
1
0
1
0
1
0
1
0
1
0
0
1
1
0
0
0
0
0
0
0
1
1
1
1
0
0
0
1
1
0
1
0
0
0
0
0
1
1
1
0
0
0
0
1
0
0
1
1
1
1
0
1
1
0
1
0
0
1
0
0
1
0
1
0
1
0
0
0
1
0
0
1
1
1
1
1
1
1
0
0
1
1
0
0
1
0
0
1
0
0
0
1
0
1
0
1
1
1
0
0
1
1
0
1
0
0
0
0
1
0
0
1
0
0
0
1
0
0
0
0
0
1
0
1
0
1
0
0
0
0
1
1
0
0
0
1
1
0
1
1
0
0
1
1
0
1
1
0
1
0
0
1
0
0
1
0
1
1
1
1
1
0
1
1
1
0
1
1
1
0
0
1
0
0
0
1
1
1
1
1
1
0
0
0
1
1
0
1
0
1
0
0
1
0
1
1
0
1
1
0
0
1
1
1
1
0
0
0
0
0
0
1
1
0
0
1
1
0
1
0
0
1
1
1
0
1
0
1
0
0
1
1
0
1
1
1
0
0
1
0
0
0
1
0
1
0
0
0
1
1
0
0
0
1
0
1
0
1
1
1
0
1
0
0
0
1
1
1
1
0
1
0
0
1
1
0
1
1
0
0
1
1
1
1
0
0
0
1
1
0
1
0
0
1
0
1
0
0
0
0
1
0
0
1
1
1
1
0
1
1
1
1
0
1
0
1
1
0
0
0
1
1
1
1
1
1
1
1
0
1
0
1
0
0
0
1
0
1
0
0
1
1
1
0
0
1
0
1
0
0
1
0
1
0
0
1
1
1
1
1
1
0
0
0
0
0
0
0
0
0
0
0
0
0
1
0
1
1
1
0
1
1
0
0
0
1
0
0
0
0
0
0
1
0
1
1
1
1
0
1
1
1
0
1
0
0
1
0
1
0
0
0
0
0
0
1
1
0
1
1
0
1
1
1
1
1
1
0
0
1
1
1
1
0
1
1
0
0
1
0
0
1
1
0
1
0
0
0
0
0
1
1
1
1
0
1
0
1
0
1
1
1
1
1
0
1
1
1
1
1
0
0
1
1
1
1
0
1
0
0
1
1
1
0
0
0
0
1
1
0
1
1
1
1
0
0
0
1
1
1
0
0
1
1
1
0
1
0
1
1
1
1
1
0
1
1
1
1
0
1
1
0
1
0
0
1
1
1
1
0
1
1
1
1
0
1
1
1
0
1
0
1
1
1
1
1
0
1
0
0
1
1
0
0
1
1
0
1
0
1
1
1
1
1
1
1
0
0
1
1
0
0
1
1
1
1
0
1
1
1
0
0
1
1
1
1
0
1
1
0
1
0
0
1
1
1
1
1
0
0
1
1
0
1
1
1
1
1
1
0
1
1
0
1
0
1
1
0
0
1
1
1
1
0
0
1
0
0
0
1
1
0
0
0
0
1
0
0
0
1
1
0
1
1
0
0
0
1
1
0
0
0
0
0
1
1
0
0
1
1
0
0
1
0
1
1
1
0
0
1
1
1
1
1
1
1
1
0
0
0
1
0
0
1
1
0
1
0
1
0
0
0
1
1
0
0
1
0
1
1
1
1
0
1
0
0
1
1
0
0
1
0
1
1
1
1
1
1
1
1
0
1
1
0
1
1
0
1
0
1
1
1
1
1
0
0
1
0
0
0
0
1
1
0
1
0
1
1
1
1
1
1
1
1
0
0
0
1
1
1
1
1
1
1
1
0
1
1
1
0
1
1
0
1
1
1
1
1
1
1
1
0
0
0
1
0
1
1
1
0
0
0
1
0
1
0
1
0
1
1
0
1
0
0
0
0
1
0
1
0
1
0
0
1
1
0
1
1
0
0
0
0
1
0
1
1
1
0
1
1
1
0
1
1
1
0
0
1
0
1
0
0
1
1
1
1
0
1
1
1
0
0
1
1
0
1
0
1
1
0
1
1
0
1
0
1
1
1
1
1
1
0
1
0
0
1
1
0
0
1
1
0
0
0
1
1
0
1
1
0
0
0
0
1
1
0
0
1
0
0
1
1
0
0
1
1
1
1
0
0
1
1
1
0
1
1
1
0
0
0
1
1
1
1
1
1
1
1
1
1
1
0
1
0
1
0
1
1
1
0
1
1
1
0
1
0
1
0
0
0
0
1
0
1
0
1
0
0
0
1
0
1
1
1
0
1
1
0
1
1
0
1
1
0
0
1
1
1
1
1
1
1
1
0
1
1
1
1
1
0
1
1
1
0
0
1
1
1
1
1
1
1
0
1
1
0
0
1
1
1
0
0
0
1
0
1
1
1
1
1
0
0
1
0
0
1
0
1
0
0
0
1
1
0
0
0
1
1
0
1
0
0
1
0
1
0
1
1
0
0
1
0
1
1
1
0
0
1
0
0
0
0
1
1
0
1
1
1
1
1
1
0
1
1
0
1
1
1
0
0
0
1
1
1
0
1
0
1
1
0
0
0
1
0
0
1
1
0
0
1
0
0
1
1
1
0
0
0
0
1
1
1
1
1
0
1
1
0
1
1
1
1
0
1
1
1
0
1
1
0
1
1
1
1
1
1
1
0
0
0
0
1
1
1
1
1
0
0
0
0
1
1
1
0
1
1
0
1
1
0
1
0
0
1
0
1
0
0
1
1
1
1
1
0
0
1
0
0
0
0
1
1
0
1
1
0
1
1
0
1
1
1
1
1
1
1
0
1
1
1
0
0
1
0
1
0
1
1
0
1
1
1
0
0
1
1
0
1
0
0
1
0
1
1
1
1
0
0
0
1
1
1
0
1
0
1
1
0
0
1
1
0
0
1
0
1
1
0
1
1
0
1
0
1
1
0
1
1
1
1
1
1
1
1
1
0
0
0
0
0
0
0
0
1
1
0
0
1
0
0
1
1
1
0
0
0
1
0
0
1
0
1
1
0
1
1
0
1
0
1
1
1
0
0
0
0
1
1
1
1
0
1
0
1
0
0
1
1
1
0
1
1
0
1
0
1
1
0
1
1
0
1
1
1
0
0
0
1
1
1
0
1
1
0
0
0
0
1
0
0
1
0
1
1
1
1
0
0
0
0
1
1
0
0
0
0
1
0
1
0
0
0
0
0
0
1
1
1
0
1
1
0
0
1
1
0
0
1
1
0
1
0
0
0
1
1
0
0
0
1
0
1
1
1
0
0
1
1
0
1
1
0
0
0
1
0
0
1
1
0
1
1
1
0
0
1
1
1
1
0
0
1
0
0
1
1
0
0
1
1
0
1
0
1
1
0
1
1
0
1
0
0
0
0
0
0
1
0
1
1
1
0
0
1
1
1
1
1
1
1
0
1
0
0
0
0
0
1
0
1
0
1
0
1
0
1
1
1
1
1
1
0
0
0
0
1
1
0
0
1
0
0
0
1
1
1
0
1
0
1
1
0
0
0
0
1
1
1
1
0
0
1
0
0
1
0
1
1
0
0
0
0
0
1
1
0
1
0
0
0
1
1
1
1
0
0
1
0
0
0
1
1
0
1
0
1
0
0
0
1
1
1
1
0
0
0
1
0
0
1
1
1
0
1
1
1
0
1
1
0
0
1
0
0
1
0
1
1
1
0
1
1
1
1
1
0
0
0
1
1
0
1
0
1
1
1
0
0
1
1
0
0
0
0
0
0
1
0
1
0
0
0
0
1
0
0
0
0
1
1
0
1
0
1
0
1
1
0
1
1
1
0
1
0
1
1
0
1
1
0
1
1
0
0
1
0
1
1
1
1
0
0
0
0
1
1
1
1
0
0
0
0
1
1
1
1
1
1
0
0
0
0
1
0
1
0
0
1
0
0
1
1
0
0
1
1
0
1
0
1
0
1
1
1
1
1
1
0
1
0
0
0
1
1
1
0
0
0
0
1
1
0
0
1
0
0
1
1
1
1
0
1
0
0
1
1
1
1
0
1
1
1
1
1
0
0
1
1
1
0
1
1
1
1
0
0
0
1
0
0
0
1
1
0
1
0
0
1
0
0
1
0
0
0
1
0
0
0
1
0
1
1
1
0
1
0
0
1
0
1
1
0
1
1
1
1
1
0
0
1
1
0
1
0
1
1
1
0
1
0
1
1
0
1
1
1
0
0
1
1
0
0
0
0
0
1
0
1
0
0
0
0
1
1
1
1
1
1
1
0
0
0
0
1
0
0
1
1
1
0
1
1
1
1
1
1
1
1
1
0
1
1
0
1
0
1
0
1
0
1
1
1
1
1
0
0
1
1
1
0
0
1
1
0
0
0
1
0
0
0
0
1
1
0
0
0
1
0
0
0
0
0
1
0
1
0
1
0
1
0
0
1
1
0
1
1
1
0
0
1
0
1
0
0
1
1
0
1
0
0
0
0
0
1
0
1
1
0
1
0
1
1
0
0
1
1
1
1
0
0
1
0
1
1
0
1
1
1
1
0
1
0
1
1
1
1
0
0
0
1
0
0
1
1
1
0
1
1
0
0
1
1
0
1
1
0
0
0
1
1
1
0
1
0
1
0
0
1
1
0
1
1
1
0
0
0
1
1
0
1
1
0
0
1
0
1
0
1
0
0
0
1
0
1
0
0
0
0
1
1
1
0
1
0
0
0
0
1
0
0
1
0
1
0
1
1
0
0
0
1
0
1
0
1
1
1
1
0
1
1
0
0
0
1
0
1
0
1
0
0
0
0
1
1
0
1
0
1
1
1
1
1
1
1
1
1
1
1
0
1
0
1
1
1
1
0
1
1
0
1
1
1
1
0
1
1
0
0
1
1
0
1
0
1
1
1
1
0
1
0
1
1
0
0
1
0
1
0
0
1
1
1
0
1
1
0
1
0
0
1
0
0
1
1
1
0
0
1
1
1
1
1
0
0
1
1
1
1
1
0
0
0
1
1
0
1
0
0
1
1
0
1
0
1
1
1
1
0
1
0
1
1
0
0
1
0
1
0
0
0
0
0
0
0
1
0
1
0
1
1
0
1
0
1
0
1
1
0
1
0
0
1
1
1
0
1
0
0
1
1
0
0
0
1
1
0
0
0
0
1
1
1
0
0
0
1
1
1
1
1
1
0
0
0
1
1
1
1
1
1
1
1
1
0
1
0
1
1
1
1
0
0
0
0
1
0
1
0
1
1
0
1
0
0
1
1
1
1
0
0
1
1
0
0
0
1
0
1
0
1
0
1
1
1
0
1
1
0
1
1
0
1
0
1
0
1
0
1
1
0
1
1
1
0
1
0
1
0
0
1
0
1
1
1
0
1
1
1
1
0
0
0
0
1
1
1
1
1
0
1
0
1
0
1
1
0
0
1
0
1
1
1
1
1
0
1
1
1
1
1
0
0
1
1
0
0
0
1
0
1
0
0
0
0
0
1
1
1
1
0
1
1
1
1
1
0
0
1
1
0
1
1
0
1
1
0
1
1
0
0
1
1
1
1
1
1
0
0
1
1
1
1
0
0
1
1
1
0
1
1
0
1
1
1
0
0
0
0
0
0
1
1
0
1
0
0
1
1
1
1
1
0
1
1
1
1
1
1
1
1
1
1
1
0
0
0
1
1
0
0
0
0
0
1
0
1
1
1
0
1
1
1
0
1
0
1
0
1
1
0
0
1
1
1
1
1
1
1
1
0
0
1
1
0
0
1
0
0
1
1
0
1
1
1
0
1
0
1
1
0
1
1
1
0
1
1
0
1
0
1
0
1
1
0
1
1
1
0
0
0
0
1
0
1
0
1
0
1
1
1
1
0
0
0
0
1
1
1
1
0
0
1
0
1
0
0
0
0
1
1
0
0
1
1
1
1
0
0
0
1
0
0
1
1
0
1
0
0
0
1
0
0
1
1
0
1
1
1
1
0
1
0
1
0
0
1
0
0
0
1
0
0
1
1
1
1
0
1
1
1
0
1
0
0
0
1
0
1
1
0
1
1
1
1
1
1
1
1
0
0
1
1
1
0
1
0
0
1
0
1
0
1
0
0
0
0
1
1
0
0
1
0
0
1
1
0
1
1
1
1
1
1
1
1
1
1
1
0
1
1
1
1
0
1
1
0
1
1
1
0
1
0
0
0
0
0
0
1
0
1
1
1
1
1
0
1
0
1
1
1
0
0
0
1
1
1
0
0
1
1
1
0
0
1
0
1
1
1
1
1
0
0
0
1
0
0
0
1
1
1
1
0
1
1
0
0
0
1
0
1
1
0
0
0
1
1
1
0
1
1
1
0
1
1
1
1
0
0
0
1
0
0
1
1
0
1
1
1
1
1
1
1
0
0
0
0
0
0
1
0
1
1
0
1
0
0
1
1
0
1
1
1
1
1
0
0
0
1
0
1
1
0
1
1
1
0
0
1
0
0
1
0
1
0
0
0
1
1
1
1
0
1
1
1
1
0
1
1
1
0
0
0
1
1
1
1
1
1
1
1
0
0
1
1
1
0
1
0
0
0
1
0
0
1
1
1
0
1
0
1
0
1
1
0
0
0
1
1
0
0
0
0
0
0
1
1
0
1
0
0
1
1
1
1
1
1
0
1
0
1
1
0
0
1
1
1
0
1
1
1
0
0
0
0
0
1
0
0
0
0
1
1
0
1
0
0
1
0
1
1
0
0
1
1
0
0
0
0
0
0
1
0
0
1
1
1
0
0
0
0
0
0
0
0
1
1
1
0
1
1
1
0
0
0
0
0
0
1
0
0
1
0
0
0
1
0
1
0
1
1
1
1
0
1
0
0
1
0
1
1
1
1
1
0
0
1
1
1
0
1
1
1
1
0
1
1
1
1
1
1
0
1
0
0
1
1
1
0
0
0
0
1
1
0
0
0
1
0
1
1
0
1
0
1
0
1
1
0
1
1
0
0
1
1
0
1
0
0
0
1
1
0
0
1
0
0
0
1
1
1
0
0
1
1
0
0
1
0
1
0
0
1
0
1
0
0
1
1
0
1
1
0
0
0
1
1
1
0
0
0
0
1
1
0
1
0
0
0
1
0
1
1
1
1
1
0
1
1
0
1
1
0
0
0
1
0
1
1
1
1
0
1
0
1
0
1
1
0
0
0
0
1
0
1
1
0
0
1
1
0
0
1
1
1
0
0
1
0
0
0
0
1
1
1
1
1
0
1
1
0
1
1
0
1
0
1
1
1
0
0
0
1
0
0
0
0
0
0
0
1
0
0
1
0
1
0
0
1
0
0
1
0
0
0
1
1
0
1
1
1
0
0
1
1
1
1
1
0
0
1
0
0
1
0
0
1
1
0
1
0
0
1
0
1
1
0
0
0
1
0
0
1
1
1
1
1
0
0
1
0
0
0
1
1
1
0
0
0
1
1
0
0
1
1
1
0
1
1
0
1
1
0
1
1
1
1
0
1
1
0
0
1
1
1
1
1
0
0
1
0
1
0
1
1
1
1
1
0
1
1
0
1
0
0
1
1
0
0
1
1
1
0
0
0
1
0
1
0
1
1
1
1
1
1
0
1
1
0
0
1
0
1
0
1
1
0
1
0
1
0
1
1
0
0
1
0
1
0
0
1
1
0
1
0
0
0
1
1
0
1
0
0
0
0
0
0
1
1
0
0
0
1
1
1
1
0
0
1
0
1
1
1
1
1
1
1
1
1
1
0
1
1
1
1
1
1
0
1
0
0
0
0
0
0
1
1
1
1
1
1
0
1
0
0
1
0
1
1
1
0
0
1
1
1
1
0
1
0
1
1
0
1
0
0
1
0
0
0
1
1
0
1
1
1
1
0
0
1
1
0
1
1
1
1
0
0
0
1
0
1
1
0
0
1
1
1
1
0
1
1
1
0
1
0
1
1
1
1
0
0
1
0
1
1
0
1
1
1
0
1
0
1
0
1
0
0
1
1
1
0
1
1
0
1
0
0
0
1
1
0
1
1
1
1
0
1
0
1
0
1
1
1
1
0
1
1
0
0
0
0
1
0
0
0
0
1
0
0
0
0
1
0
1
1
1
0
1
1
0
1
0
1
0
1
1
0
0
0
0
1
0
0
0
1
0
1
0
0
1
0
1
1
1
0
0
1
0
0
0
1
1
0
0
1
1
0
0
0
0
0
0
1
0
1
0
1
0
0
0
0
1
0
0
0
1
1
0
1
1
1
0
0
1
1
0
0
0
1
1
0
1
1
0
1
1
1
1
1
1
0
0
0
1
0
1
0
0
0
0
0
0
1
0
1
0
0
0
0
0
1
1
1
0
0
0
1
0
0
1
1
1
1
0
0
1
0
1
1
1
1
1
0
1
0
1
0
0
1
1
1
1
1
1
0
0
0
0
1
1
1
1
0
1
1
0
0
0
0
0
1
1
1
0
0
0
1
1
0
1
1
1
0
0
1
0
0
0
1
1
1
1
1
1
1
1
0
1
0
0
1
0
0
1
0
1
0
1
1
0
0
1
0
1
1
0
1
1
0
0
1
0
1
0
0
0
0
0
0
1
1
1
0
1
0
0
1
1
1
0
1
1
0
1
0
0
1
0
1
1
1
0
1
1
1
0
1
1
1
1
1
0
0
0
1
1
0
0
0
1
0
0
1
0
1
0
1
1
0
1
1
0
1
0
0
1
0
0
1
1
0
1
1
1
0
1
0
0
1
1
1
1
1
0
0
1
1
0
1
0
1
0
1
0
1
0
0
0
1
0
0
0
1
1
1
1
1
0
0
1
0
0
1
1
0
1
1
1
0
0
0
1
0
0
0
0
1
0
1
0
0
1
0
1
1
1
0
1
1
0
1
0
0
0
0
0
1
0
0
0
0
0
1
0
1
1
0
0
0
0
1
1
0
0
1
1
0
0
0
0
0
1
0
0
1
1
1
0
0
1
0
1
1
1
0
1
1
0
0
0
0
0
1
1
0
1
1
1
1
0
0
1
0
1
0
0
1
0
1
0
1
1
1
1
1
1
1
0
0
0
1
0
1
0
1
1
1
0
1
1
1
1
1
1
1
0
1
1
0
0
0
0
0
0
0
0
1
0
1
0
1
1
0
0
1
0
0
1
1
1
1
0
1
1
0
0
1
1
0
1
1
1
1
0
1
1
1
0
1
1
0
0
0
0
1
0
0
0
0
1
0
1
0
1
1
0
0
0
1
0
1
0
1
1
1
0
1
1
1
1
1
0
0
0
0
0
1
1
1
1
1
0
0
1
1
1
1
1
0
0
0
1
1
1
1
1
1
0
1
1
0
0
0
1
0
0
1
1
0
1
1
1
1
1
0
1
0
1
1
1
1
0
1
1
1
1
0
0
0
0
0
1
1
0
1
1
1
1
0
0
1
1
1
1
1
1
1
1
0
1
0
0
0
0
1
0
0
1
1
0
1
0
1
0
0
0
1
1
1
1
0
0
1
0
0
1
1
1
0
1
0
0
1
0
1
1
1
1
1
1
0
1
0
0
0
1
1
1
1
1
1
1
1
1
0
1
1
0
0
1
1
1
0
0
0
0
1
0
0
1
0
1
1
1
1
1
1
0
1
1
1
0
0
1
0
0
1
0
0
0
1
1
1
0
0
0
1
0
1
0
0
1
0
0
1
1
1
1
1
1
0
0
0
0
1
0
1
0
1
1
1
1
0
0
0
0
1
1
1
1
1
1
1
0
1
1
0
1
1
0
0
0
0
1
1
1
0
1
1
1
0
1
0
0
0
0
0
1
1
0
0
1
1
1
0
1
0
1
1
1
1
1
0
1
1
1
0
0
0
0
0
0
1
0
1
0
1
1
1
0
0
1
1
1
1
1
0
0
1
0
1
1
0
1
1
1
0
0
1
0
1
1
1
1
0
1
1
1
1
1
0
0
1
1
1
1
0
0
1
0
1
1
1
1
0
0
0
1
0
1
0
1
1
0
1
1
1
1
0
1
1
0
0
1
0
1
1
0
1
1
1
0
0
0
0
1
1
1
1
0
1
0
1
1
0
1
1
0
0
0
0
0
0
0
1
0
1
0
0
1
1
1
1
1
0
0
1
1
1
0
1
1
0
1
1
0
0
1
0
1
0
0
1
1
0
1
1
0
1
1
0
1
1
1
0
0
1
1
1
0
0
1
1
0
0
0
1
0
0
0
0
1
0
1
1
0
0
1
1
0
1
1
1
0
0
0
1
0
1
1
0
1
1
0
0
1
1
1
1
1
0
1
1
0
1
1
0
0
1
1
0
1
1
1
1
1
1
1
0
0
0
1
1
0
0
1
0
0
1
1
0
0
0
0
1
1
1
1
0
1
1
1
1
1
0
1
0
0
0
1
0
1
1
0
0
1
1
1
1
1
0
0
0
0
0
1
1
0
0
1
0
1
1
0
1
0
1
0
0
0
1
1
1
0
1
1
0
0
1
0
0
1
0
1
1
0
0
0
1
0
0
0
0
0
0
1
0
1
1
1
1
1
1
1
0
1
0
0
1
0
1
0
1
1
0
0
0
0
1
1
1
1
0
0
0
0
0
1
1
1
1
0
0
0
0
0
1
0
0
0
1
1
0
1
1
1
1
1
0
0
0
0
1
1
1
0
1
0
0
1
0
0
1
0
1
0
1
1
0
1
0
0
0
0
1
1
1
0
1
0
0
0
0
0
0
0
0
1
1
1
1
1
0
1
1
0
1
1
1
1
0
1
0
1
0
1
0
0
0
0
1
1
0
1
0
0
1
0
0
1
0
0
1
0
0
1
1
0
1
1
1
0
0
0
1
1
1
1
1
1
0
1
1
0
1
0
1
0
1
1
1
0
0
1
1
0
0
1
1
1
1
1
0
1
0
0
1
1
0
0
0
0
1
1
0
0
1
1
1
0
1
0
1
1
1
1
1
0
0
0
0
1
0
1
0
1
1
1
1
0
0
1
0
0
1
1
1
1
0
0
0
0
0
1
1
0
0
1
0
0
0
1
0
0
1
0
0
0
1
1
0
1
0
1
1
1
1
1
1
1
0
1
1
0
1
1
0
0
0
1
0
1
1
0
1
1
0
0
0
1
0
1
1
1
0
1
1
0
0
1
0
0
0
1
1
1
1
1
1
1
0
0
1
1
1
0
0
0
1
1
1
1
1
1
0
1
0
0
0
1
0
0
1
1
1
1
0
1
0
0
0
1
0
0
0
1
0
1
1
1
1
1
1
0
1
1
0
0
0
1
0
1
0
1
1
1
1
0
0
1
1
0
1
0
0
0
1
1
1
0
0
0
0
1
0
0
0
0
0
1
0
0
1
0
0
1
1
1
1
1
1
1
1
1
1
0
1
0
0
1
1
1
1
0
1
1
1
1
0
0
0
1
1
1
0
0
1
0
1
0
0
0
0
0
1
0
0
1
0
0
1
1
0
1
0
1
0
1
1
0
1
1
1
1
1
1
1
1
0
0
1
0
0
1
1
1
1
0
1
1
1
0
0
1
1
0
0
1
0
0
0
0
0
1
1
1
0
1
1
1
0
1
0
1
0
0
0
1
0
0
1
1
1
1
1
1
0
1
0
1
0
0
0
0
1
1
0
1
0
0
0
0
1
1
0
1
1
1
1
0
1
1
1
1
1
0
0
0
1
0
1
1
1
0
1
1
1
0
1
0
1
1
0
0
1
1
1
1
1
0
0
1
0
1
0
1
1
1
0
1
1
1
0
1
1
0
1
1
0
1
1
0
0
1
0
1
1
1
1
0
1
1
0
0
1
0
1
0
1
1
0
1
0
0
1
0
1
0
1
1
0
0
0
1
0
1
1
1
1
0
1
1
1
0
0
1
0
1
0
0
0
1
1
0
0
1
1
0
1
0
0
1
1
1
1
1
0
0
1
0
1
1
1
0
1
1
1
0
1
1
0
0
0
1
1
0
0
1
1
0
1
1
0
0
0
1
1
0
0
0
1
1
0
1
0
1
1
1
0
1
1
1
1
0
0
1
1
1
0
1
1
0
0
0
0
1
1
0
1
0
1
1
1
1
1
0
0
0
1
0
1
1
1
1
1
1
1
1
1
0
0
0
1
0
1
0
1
1
0
1
0
1
1
0
0
0
1
1
1
1
1
1
1
0
1
1
0
0
0
0
0
0
1
1
0
0
1
0
1
0
1
1
1
0
1
1
0
1
1
1
1
1
1
1
0
1
0
0
0
0
0
1
1
0
1
1
1
0
0
1
0
0
1
0
0
0
0
1
0
1
1
1
1
0
0
1
0
1
1
0
0
1
0
0
0
0
0
1
0
1
0
0
1
1
0
1
0
1
1
0
1
1
1
1
0
1
1
0
1
1
1
0
0
0
0
1
0
1
1
1
0
0
0
1
1
0
1
0
0
0
0
1
1
1
1
1
0
1
0
1
1
1
1
0
0
1
0
1
1
1
1
0
0
1
1
0
0
1
1
0
0
1
1
0
0
0
1
1
0
0
0
0
1
0
1
1
1
0
1
0
0
0
1
0
0
1
1
1
1
0
1
0
0
1
1
0
1
1
1
0
0
1
0
1
0
1
0
1
1
1
1
0
1
1
1
0
1
1
1
1
0
0
0
0
0
1
1
1
1
1
1
0
0
0
0
1
1
0
1
1
0
0
0
1
1
1
1
1
0
0
1
1
0
1
0
0
1
1
0
1
1
1
1
1
1
0
0
1
1
0
0
1
1
0
0
0
1
1
1
1
0
1
1
0
0
1
1
1
0
0
0
1
1
0
1
1
1
0
0
0
0
0
1
1
0
0
1
1
1
1
1
1
1
1
0
0
1
0
0
1
1
1
0
1
1
1
1
0
0
1
0
1
0
1
1
0
0
1
0
1
1
1
0
0
1
0
1
1
1
1
1
1
1
1
1
1
1
1
1
1
0
1
1
0
1
1
1
1
0
1
1
0
1
1
1
1
0
1
0
1
1
1
1
0
0
1
1
1
1
1
0
0
1
0
0
1
1
1
1
0
1
0
1
0
1
0
0
1
1
1
0
1
1
1
1
1
1
0
1
0
0
1
1
1
1
1
1
1
0
0
0
0
0
1
0
1
1
0
1
0
0
1
1
1
1
1
0
1
0
1
0
0
0
0
1
1
0
1
1
0
0
0
1
1
0
1
1
0
1
1
0
0
0
1
0
0
1
1
0
1
0
0
0
0
1
0
0
1
1
1
0
1
1
1
1
1
1
0
1
1
1
0
1
0
1
1
0
1
0
1
1
1
1
1
0
1
0
1
0
1
0
1
1
0
0
1
0
1
1
1
0
0
1
1
1
0
1
1
0
1
1
1
1
1
0
1
1
1
1
0
0
0
1
1
0
0
0
1
0
0
1
1
1
1
0
1
1
1
1
0
1
1
1
0
0
0
0
0
0
1
0
0
1
0
0
1
0
0
1
1
1
0
0
0
0
0
0
1
1
1
1
1
0
0
0
0
0
1
0
0
1
1
1
0
1
1
1
0
0
1
0
0
0
1
0
1
1
0
1
1
0
0
1
0
0
1
0
1
0
0
0
0
1
1
1
1
0
1
1
1
0
1
1
1
0
0
1
0
1
1
1
1
0
0
0
0
1
0
0
1
1
1
0
1
0
1
0
0
1
1
0
0
1
0
1
0
0
0
1
0
0
1
1
0
1
1
0
0
0
0
1
0
1
1
0
1
0
0
0
1
0
0
1
0
0
1
0
0
1
0
0
1
1
1
0
1
1
1
1
1
1
1
0
1
0
1
1
1
1
1
1
0
0
0
1
1
0
0
0
0
0
0
1
1
1
0
0
0
0
0
0
1
0
0
1
1
1
1
1
0
1
1
1
1
0
0
1
0
1
1
1
0
1
1
1
1
0
0
0
0
1
1
1
1
0
1
0
1
1
0
1
0
0
1
1
1
0
0
1
1
1
1
0
0
0
0
0
0
0
0
0
0
1
1
0
1
1
1
0
1
1
0
1
1
1
0
1
1
0
0
0
0
0
0
1
1
1
0
0
1
0
0
1
1
1
0
0
1
1
0
0
0
0
0
0
0
1
1
1
0
1
1
1
1
1
1
1
1
0
0
0
1
1
0
0
0
0
0
1
1
1
0
1
0
1
0
0
0
1
1
0
0
0
0
0
1
1
0
0
1
1
0
0
1
0
1
1
1
1
1
1
1
0
1
0
0
1
0
0
1
1
1
0
1
0
0
1
1
1
1
1
1
0
0
0
1
0
0
0
1
1
1
0
0
1
0
0
1
1
1
1
1
1
1
1
0
1
0
0
0
1
0
0
1
1
1
1
1
0
1
1
0
1
1
0
1
0
1
1
1
1
1
1
0
0
1
1
0
1
0
1
0
1
0
1
0
1
0
1
0
1
0
1
1
1
0
1
0
1
0
1
1
1
0
1
1
1
0
1
1
0
1
1
0
0
1
1
0
1
0
1
0
0
1
1
0
0
1
0
1
0
1
1
1
1
1
0
1
1
0
0
1
1
0
1
0
1
0
1
1
1
0
0
0
1
1
1
0
0
0
0
1
1
0
1
0
0
1
1
0
1
0
0
1
1
0
1
0
0
1
1
0
1
0
1
1
0
0
0
1
1
1
0
1
1
1
1
1
1
0
1
0
0
0
0
0
1
1
0
0
0
1
0
1
1
1
0
1
1
0
1
1
1
1
1
0
0
1
0
1
0
0
1
1
0
0
0
0
0
0
1
0
1
1
1
0
1
0
0
0
1
1
1
0
1
1
1
0
0
1
1
0
1
0
0
0
0
0
1
0
0
1
1
1
1
1
1
0
0
0
1
1
1
1
1
0
1
0
1
0
0
1
1
1
1
0
0
1
1
0
0
1
1
0
0
0
1
0
1
1
1
1
1
0
0
0
1
1
1
0
1
1
0
0
1
1
1
0
1
1
1
1
1
1
1
1
1
1
0
1
1
1
1
0
0
0
0
1
1
0
1
0
1
0
0
1
1
1
0
1
1
0
0
1
0
0
1
1
1
0
1
1
0
1
0
0
0
1
1
1
1
1
0
1
1
1
1
1
1
0
1
1
0
1
1
1
0
0
1
1
0
0
1
0
1
1
1
1
0
1
0
1
0
1
1
1
1
0
0
1
0
1
1
1
1
1
1
1
0
1
0
1
1
0
0
1
0
0
1
1
0
0
1
0
0
1
0
1
0
1
0
0
1
0
0
1
1
1
1
1
0
1
1
1
1
0
1
1
1
1
0
0
1
1
0
1
0
1
0
0
1
0
1
1
0
0
0
0
0
1
0
0
0
0
1
0
0
0
1
1
1
0
1
0
1
1
1
1
0
1
0
1
1
0
1
0
0
1
1
0
0
1
0
1
1
1
1
1
0
1
1
0
0
0
1
1
0
1
1
0
1
1
0
1
1
1
1
0
1
1
0
0
0
0
1
1
1
1
1
0
0
1
1
1
0
0
0
1
0
0
1
0
1
1
0
0
1
1
0
0
1
0
0
1
1
1
1
1
0
1
1
0
0
1
1
0
0
0
1
1
0
0
1
1
0
0
0
1
1
1
1
1
0
1
0
0
1
1
1
0
1
1
1
1
0
0
0
1
1
0
0
0
0
1
1
1
0
0
1
0
0
0
0
1
0
1
0
0
1
0
0
1
0
0
1
1
0
1
0
1
1
0
0
1
0
0
1
1
1
1
0
0
0
0
1
0
1
1
1
0
0
1
1
1
1
1
0
0
0
1
0
1
0
1
1
0
0
0
1
1
0
1
1
1
1
1
1
1
0
0
1
0
1
1
0
0
1
0
1
0
0
1
0
1
1
0
0
0
0
1
0
1
0
1
1
1
0
0
0
1
0
1
1
0
1
1
0
1
1
1
0
0
1
0
0
0
0
0
0
0
1
1
1
0
0
0
0
0
0
1
0
1
0
0
0
1
0
0
0
1
1
0
0
0
1
1
1
0
1
0
1
1
1
1
1
0
1
0
1
1
0
0
0
0
0
1
1
0
1
1
1
1
1
1
0
0
0
1
0
1
1
1
0
1
0
1
0
1
1
0
0
0
1
0
0
0
1
1
0
1
1
0
0
1
1
1
0
0
0
0
1
0
1
1
0
1
1
1
1
1
1
0
0
0
1
0
1
1
1
0
1
0
1
1
0
1
1
0
1
1
1
1
0
1
0
0
0
0
0
0
1
0
1
1
0
1
0
1
0
0
1
0
0
0
1
1
0
1
1
0
1
0
1
0
1
1
1
1
0
1
1
0
1
1
1
0
1
0
0
1
1
0
1
0
1
0
0
1
0
1
0
1
0
0
0
0
0
1
0
0
0
1
1
0
0
0
1
1
0
0
0
0
1
1
0
1
0
0
0
1
1
0
1
0
1
1
0
0
0
1
1
1
0
1
1
0
1
0
0
0
0
1
0
0
0
1
0
0
1
0
0
1
1
1
1
0
1
1
1
1
0
1
1
1
0
0
1
1
0
1
1
0
0
1
1
0
1
1
0
1
1
0
1
0
1
1
0
0
1
1
0
1
0
0
0
0
0
1
0
1
0
1
1
0
0
0
0
1
0
1
1
1
0
1
1
1
1
0
0
0
1
0
0
0
0
0
0
0
0
0
1
0
1
1
0
0
0
1
0
0
1
0
0
1
1
0
0
1
0
1
0
0
0
1
0
1
0
1
0
1
0
0
0
0
1
0
1
1
1
0
0
1
1
0
0
1
1
1
1
1
1
0
1
1
1
0
1
0
1
1
1
1
1
0
0
0
1
1
1
1
0
0
0
0
1
1
1
0
1
0
1
0
1
0
1
1
0
0
1
0
0
0
0
1
1
0
1
1
0
1
1
0
0
0
0
0
0
0
1
0
1
1
1
1
0
1
1
0
1
1
1
0
0
0
1
0
0
1
1
1
0
1
1
0
1
0
1
1
0
0
1
0
0
0
0
1
1
0
1
1
1
1
0
1
0
1
1
0
1
1
1
1
1
1
0
1
1
0
0
0
0
0
1
0
1
1
1
1
0
1
1
1
1
1
1
1
1
0
0
0
1
1
1
1
1
0
0
0
1
0
0
0
1
1
1
1
1
1
1
1
1
1
1
1
1
0
0
0
1
1
0
0
1
1
0
1
1
0
0
1
1
1
1
0
1
1
0
0
1
1
1
1
0
0
0
1
1
1
0
0
0
0
0
1
1
1
1
1
1
1
1
0
1
1
0
1
0
0
1
1
0
1
1
1
1
0
1
0
0
1
1
1
1
0
0
0
1
0
0
1
1
1
0
0
0
1
1
0
1
0
0
0
0
1
1
0
1
1
1
0
0
1
1
1
1
0
0
0
0
0
0
1
0
1
0
1
1
1
0
1
0
0
0
0
1
0
0
1
0
0
0
1
0
0
1
1
0
1
1
1
1
1
0
1
0
0
0
1
1
1
0
1
0
0
1
1
0
1
1
0
0
1
1
1
0
0
1
0
1
1
0
1
1
1
1
0
0
1
1
1
1
0
1
1
0
1
0
0
0
1
0
1
1
0
0
0
1
1
0
0
1
0
0
1
0
1
0
0
1
0
0
1
0
1
1
0
1
1
1
0
0
1
0
0
0
1
0
0
0
0
1
1
1
1
0
0
0
0
1
1
0
1
0
0
1
1
1
1
0
1
1
0
1
1
1
0
0
1
1
1
1
1
1
0
0
1
0
1
0
0
1
1
1
0
0
1
0
1
1
1
1
1
0
0
1
1
1
0
1
0
0
1
0
1
1
1
1
1
0
0
1
0
1
0
0
1
0
0
1
1
1
0
0
0
0
1
1
0
0
0
0
1
0
0
1
0
0
1
1
1
0
1
1
1
0
1
0
1
1
0
0
1
1
0
0
1
1
0
1
0
0
1
0
1
0
0
1
1
0
0
0
1
0
0
0
1
0
1
0
1
0
1
0
1
1
1
1
0
0
1
1
0
0
1
0
1
1
1
1
1
0
0
1
1
1
1
1
0
1
0
0
1
1
1
0
1
1
0
0
1
1
1
1
1
0
1
1
0
0
1
0
1
1
0
0
0
1
1
1
1
1
0
0
0
0
0
1
1
0
0
1
1
0
0
1
1
1
0
1
1
0
1
0
0
0
1
0
1
1
0
1
0
1
1
0
0
1
1
1
0
0
0
0
1
1
1
1
0
1
1
0
1
1
0
1
1
1
0
1
1
0
1
0
1
0
1
1
1
0
0
0
0
0
1
0
1
1
0
1
0
0
1
0
0
1
0
0
1
0
1
0
0
0
1
1
1
1
1
1
1
0
1
1
0
0
1
1
0
1
0
0
1
1
0
0
1
1
1
1
0
0
1
1
1
1
1
0
1
1
1
0
0
1
1
1
1
1
1
1
1
0
0
1
1
0
1
0
0
0
1
1
0
1
1
1
0
1
0
0
1
0
1
0
1
0
0
1
1
0
1
1
0
0
1
0
1
1
1
1
0
1
1
0
1
0
1
1
0
0
1
1
0
1
0
1
1
0
0
0
1
1
1
0
1
1
1
1
0
1
1
1
1
0
1
0
1
1
1
0
0
0
1
0
1
1
1
0
1
1
1
1
1
0
0
0
0
1
0
0
0
0
1
1
1
1
1
1
0
0
1
1
1
1
0
0
0
1
1
0
0
0
1
1
0
1
1
0
1
0
1
1
1
1
0
1
1
1
0
1
1
0
0
0
0
0
0
0
0
0
0
0
0
1
0
1
1
1
1
1
0
1
1
0
1
1
1
0
1
0
1
0
0
1
1
0
0
0
1
0
1
0
1
0
1
0
1
1
1
1
1
1
1
1
0
1
1
1
0
0
0
1
1
0
1
0
0
1
0
1
1
1
1
1
1
0
1
1
0
0
1
1
0
1
1
0
1
1
0
0
0
1
0
0
1
0
1
1
1
1
0
1
1
1
1
0
0
0
1
1
1
0
1
1
0
0
1
1
0
1
0
0
1
1
1
0
0
1
1
0
0
1
0
1
1
1
0
1
1
1
1
0
1
1
0
0
1
0
1
1
1
0
0
0
1
1
1
1
0
1
0
0
0
1
0
0
0
1
1
0
0
1
1
0
1
0
1
1
0
1
1
0
1
0
0
1
1
1
1
0
1
1
0
0
1
1
0
1
1
0
1
0
0
0
1
1
0
0
0
0
0
1
1
0
1
0
0
1
1
0
0
0
1
0
1
0
1
1
0
0
0
0
1
1
0
1
1
1
0
1
0
1
1
0
1
0
1
1
1
1
1
1
0
0
1
1
1
0
1
1
1
1
0
1
1
0
1
1
1
1
0
0
1
1
0
0
0
0
1
1
1
1
1
1
0
1
0
1
0
1
0
1
0
1
0
1
1
0
1
0
1
1
0
1
1
1
1
0
0
1
0
1
1
1
1
1
1
0
1
1
1
1
0
1
0
0
0
1
1
1
1
1
1
1
0
0
0
1
1
1
1
0
0
1
0
0
0
1
1
1
1
1
0
1
1
1
1
1
1
0
1
0
1
0
1
0
1
1
0
0
1
1
0
1
0
1
0
1
0
1
1
1
0
0
0
1
1
0
0
1
1
0
1
1
0
0
0
1
0
1
0
1
0
1
1
0
1
1
1
1
1
0
0
1
1
1
0
1
1
1
0
1
0
0
1
0
0
0
1
1
1
0
1
1
1
0
0
0
0
1
1
1
0
1
1
0
1
0
1
0
1
0
1
0
1
1
1
1
1
1
0
1
0
0
0
1
0
1
0
1
1
1
0
1
1
1
1
0
0
1
1
1
1
1
1
0
0
1
1
1
1
0
1
0
1
0
1
0
0
1
0
0
0
0
1
0
1
1
1
1
0
1
1
0
0
0
1
1
1
0
1
1
0
0
1
1
0
0
0
0
1
0
0
1
1
1
1
0
1
1
1
1
1
1
1
1
0
1
1
0
0
1
1
1
1
0
1
1
1
1
1
1
1
0
1
1
1
0
1
1
0
0
1
0
1
0
0
1
1
0
1
0
1
1
1
0
0
1
1
1
1
0
1
1
1
0
1
0
0
0
1
0
1
0
0
0
0
0
0
0
1
1
1
0
1
1
0
1
0
0
0
1
1
1
1
0
1
0
1
0
0
1
0
0
1
0
1
0
1
1
0
1
1
0
0
0
1
1
1
0
0
1
1
0
0
1
0
0
0
0
1
0
1
0
1
0
1
1
1
1
0
0
0
0
0
1
0
1
0
0
0
1
0
1
1
0
0
1
1
0
1
1
1
1
0
0
0
0
1
1
0
0
1
1
1
1
1
1
1
1
1
0
1
1
1
1
0
0
0
0
1
1
1
0
1
1
1
1
1
0
1
1
1
1
0
0
0
0
0
0
1
1
1
0
1
0
0
0
1
1
0
1
0
1
1
0
1
0
0
1
1
1
0
1
0
0
0
1
1
1
1
1
0
0
0
1
1
1
1
0
1
0
1
0
0
0
1
0
0
1
0
1
1
0
1
0
0
1
1
1
1
0
1
0
0
0
1
1
1
0
0
1
0
1
0
0
0
1
0
0
1
1
0
1
0
1
0
1
1
1
1
1
1
0
0
1
1
1
1
0
0
0
0
1
1
0
0
1
1
1
1
0
1
0
1
0
0
1
0
0
0
0
1
0
1
1
0
1
1
0
1
1
1
1
0
1
0
0
1
1
0
0
0
0
0
0
0
0
1
1
1
0
1
1
0
0
0
0
0
1
1
1
0
1
0
1
1
1
0
1
0
1
0
0
0
0
1
1
0
0
0
0
1
1
1
1
0
1
0
1
1
1
0
0
0
0
1
0
1
1
1
1
1
1
1
0
0
1
0
1
1
0
1
0
0
1
1
0
0
1
1
1
0
1
1
1
1
1
1
0
1
1
1
0
0
1
1
0
0
0
1
1
0
0
1
1
1
0
1
0
1
1
0
1
1
0
1
1
0
0
0
1
1
1
1
0
0
0
1
1
1
1
0
1
1
0
1
1
0
1
1
1
0
0
0
1
0
0
0
1
1
0
0
0
1
0
0
0
0
0
0
1
0
0
1
0
0
1
0
1
1
1
1
0
0
1
1
1
0
1
1
1
1
1
0
0
1
1
1
1
1
1
0
0
1
0
0
1
1
1
0
0
0
1
0
1
0
1
0
0
1
0
1
0
0
0
0
1
0
1
1
0
1
1
0
1
1
0
0
1
1
1
0
1
1
1
1
1
0
1
1
0
0
1
1
1
0
1
1
1
1
1
1
0
0
1
1
0
1
0
1
1
1
0
1
1
0
1
1
1
1
1
0
1
1
1
1
0
1
0
0
1
0
0
1
0
1
0
1
1
1
0
0
1
1
1
0
1
1
1
1
1
1
0
1
0
0
1
0
0
0
1
1
0
0
1
0
0
0
0
0
1
1
0
1
0
1
1
1
1
1
1
0
0
0
1
0
1
0
1
0
1
0
1
1
0
0
0
0
1
0
0
1
0
1
1
1
1
1
0
0
1
0
0
1
0
1
0
1
0
0
1
0
0
1
1
1
1
0
1
1
0
0
0
0
1
1
1
0
0
1
0
1
0
1
1
1
0
1
1
0
0
0
0
0
1
0
1
1
1
0
0
1
0
1
1
1
1
1
1
1
0
1
1
0
1
1
0
0
1
0
1
1
1
0
0
1
1
1
1
0
1
1
1
1
1
1
0
0
1
1
1
1
1
1
0
1
1
1
0
1
0
0
1
0
1
0
0
1
0
0
1
1
0
1
0
0
1
0
0
1
1
1
0
1
0
1
0
1
1
1
1
0
1
0
1
1
0
1
1
1
1
0
1
1
0
1
1
0
1
1
1
0
1
0
1
0
0
0
1
1
0
1
1
1
1
0
1
1
0
1
0
1
0
1
0
0
0
0
0
1
1
1
0
1
1
1
1
1
0
1
0
0
0
0
1
1
1
1
1
0
0
1
0
1
1
0
1
0
0
1
0
0
0
1
0
0
0
0
0
1
1
0
1
1
0
1
1
0
1
0
1
1
1
1
1
1
0
0
0
1
0
0
1
0
0
1
1
1
1
0
1
0
0
1
0
0
0
1
1
0
1
1
0
1
1
1
1
0
1
0
1
1
1
0
0
1
0
1
0
1
0
1
0
0
1
0
1
0
0
0
1
0
1
1
1
0
1
1
0
1
0
0
0
0
1
1
0
1
0
1
1
0
0
1
1
0
1
1
1
0
0
1
0
0
1
0
0
1
0
0
0
0
0
0
0
0
1
1
0
1
0
0
0
1
0
1
0
1
1
0
0
1
1
0
0
0
1
1
0
1
0
1
1
1
0
1
1
0
1
1
1
1
0
1
0
0
0
0
0
0
1
0
1
0
1
1
1
0
1
0
1
1
1
0
0
1
0
1
1
1
0
0
1
0
0
0
0
0
1
1
0
0
0
1
0
1
0
1
1
1
0
0
0
1
0
0
1
0
0
0
1
1
1
1
0
1
1
0
0
0
1
1
1
1
0
1
0
1
0
0
1
1
1
0
1
1
1
0
1
1
0
0
1
1
1
0
0
0
0
1
1
0
0
1
0
0
1
1
1
1
1
1
1
1
1
0
1
1
0
1
1
1
0
1
0
0
1
0
1
0
0
1
0
0
1
0
0
1
1
0
0
0
1
0
1
0
1
0
0
0
1
1
0
0
1
1
1
1
1
1
1
1
1
1
1
0
1
0
1
1
1
0
1
1
0
1
0
1
1
0
1
0
1
0
0
1
0
1
1
0
1
0
0
1
1
0
1
1
0
0
0
1
1
1
1
1
0
0
1
0
1
0
1
0
0
1
0
1
0
1
0
1
1
0
0
1
0
1
1
1
1
0
1
0
1
0
0
1
0
0
0
1
1
1
1
1
0
1
1
1
1
1
0
0
0
1
1
0
1
0
0
0
1
0
0
1
1
0
0
0
1
1
0
1
0
0
1
0
1
0
1
0
1
0
0
1
0
1
1
1
1
0
1
0
0
1
1
1
1
1
0
1
0
0
0
0
1
1
1
0
0
0
0
1
0
0
0
1
1
1
1
1
0
1
0
0
0
1
0
1
1
1
1
1
1
0
1
1
1
0
0
1
1
1
0
1
1
0
1
0
1
0
1
1
0
0
0
0
1
1
1
0
1
0
0
0
1
0
1
0
1
1
0
1
1
0
1
1
0
0
0
0
0
1
1
1
1
1
1
1
1
1
0
1
0
1
0
1
0
1
1
1
0
0
0
0
0
1
0
1
1
1
1
1
1
1
0
1
0
1
1
1
1
1
1
1
0
1
0
0
0
0
1
1
0
0
0
1
0
1
0
1
1
1
1
0
0
0
1
1
1
1
1
0
0
0
0
1
1
1
0
1
1
1
1
1
0
1
0
1
1
0
0
0
0
1
1
1
1
0
1
1
0
0
1
0
1
1
0
1
0
0
1
0
0
1
1
1
1
1
1
1
1
0
0
1
1
0
0
1
0
1
1
1
1
0
0
0
0
0
1
0
0
1
0
0
1
1
1
1
0
1
1
1
0
1
1
1
1
0
1
1
0
0
0
1
0
1
1
1
1
1
1
1
0
1
0
1
0
1
1
0
0
1
1
0
0
1
1
1
1
0
1
1
0
0
0
0
1
1
0
1
0
1
0
0
0
1
0
1
0
1
0
1
0
0
1
0
0
0
1
1
0
1
0
0
1
1
1
1
1
0
1
1
1
0
1
1
1
0
0
0
1
1
0
0
0
1
1
1
1
0
1
0
1
0
1
1
1
0
1
0
1
0
1
1
0
1
0
0
1
0
0
0
1
0
0
1
0
1
1
1
0
0
1
0
0
0
0
1
1
0
1
0
1
0
0
1
0
1
0
1
0
1
0
1
1
1
1
1
0
0
0
1
1
0
1
0
0
1
1
0
0
1
1
1
0
1
0
1
0
0
0
1
1
0
1
0
0
0
1
1
1
0
0
0
1
1
1
1
1
0
0
1
0
0
0
0
1
1
1
1
1
1
1
1
0
0
0
1
0
0
1
1
1
1
1
0
1
0
0
0
0
1
1
0
1
0
1
0
0
0
1
0
1
0
1
0
0
0
0
1
0
0
0
1
1
0
1
1
0
0
1
0
1
0
1
0
1
0
1
0
1
1
1
0
1
0
0
0
1
0
1
0
1
0
0
0
1
0
1
0
1
0
0
1
1
0
0
1
1
1
1
1
1
1
1
0
1
1
0
0
1
0
0
0
0
1
1
1
0
0
0
1
0
1
0
1
0
0
0
1
1
1
1
1
1
0
0
1
0
0
0
0
1
1
1
0
0
0
1
0
1
0
0
0
1
0
0
0
0
0
0
1
0
0
1
1
1
0
0
0
0
1
0
0
1
1
1
1
0
0
0
1
0
0
1
0
1
1
1
1
0
0
1
0
0
0
0
1
1
1
0
1
1
0
1
0
1
1
0
1
1
1
0
0
0
1
0
0
0
1
0
0
1
1
1
1
0
1
1
1
0
1
1
0
1
0
1
0
1
1
1
1
0
0
1
1
0
0
0
1
0
1
1
0
1
1
0
1
0
1
0
1
0
0
1
1
1
1
1
1
0
0
1
1
1
1
1
1
1
0
0
0
1
1
1
1
0
1
1
0
0
1
0
0
1
1
0
1
1
0
0
0
1
1
1
0
1
1
1
1
0
1
1
0
1
1
1
1
0
0
0
0
1
1
1
1
1
1
0
1
1
0
1
1
1
0
1
0
0
1
1
0
0
0
1
1
1
0
1
1
1
1
0
1
1
1
1
0
1
1
1
1
1
0
0
1
0
1
1
0
1
1
0
1
1
1
1
1
1
1
1
1
0
1
0
1
1
0
1
1
1
0
0
0
1
1
1
0
1
0
0
1
1
0
0
1
0
0
1
1
0
1
1
1
0
0
0
0
1
0
0
0
1
0
1
0
1
1
1
0
1
1
1
1
0
0
1
1
0
0
0
0
0
1
1
0
1
0
1
1
0
1
0
1
0
1
0
1
0
0
0
1
1
0
0
0
0
1
1
0
1
0
1
0
0
1
0
1
0
0
0
1
0
0
0
1
0
0
0
1
0
0
1
0
0
0
0
1
1
1
1
1
0
1
0
0
0
0
0
1
1
0
0
0
0
0
0
0
1
1
1
1
0
1
0
0
1
1
1
0
0
1
1
0
1
0
0
1
1
1
0
1
0
1
1
1
1
1
1
1
0
0
1
0
0
0
0
1
0
0
1
1
1
1
0
1
0
1
0
1
0
1
0
1
1
0
0
1
1
0
1
1
0
1
0
1
1
0
1
1
1
1
0
0
1
1
1
1
1
0
0
1
1
1
0
0
1
1
1
1
1
0
0
1
1
1
0
0
1
1
1
0
1
1
1
1
1
0
1
1
1
1
0
1
1
1
0
0
0
0
0
0
0
1
1
0
1
0
1
1
1
1
0
0
1
1
1
0
1
0
1
1
0
0
1
0
0
1
0
0
0
1
1
0
1
0
1
1
0
1
1
1
0
1
1
1
1
0
1
1
0
1
0
0
1
0
0
1
0
1
0
1
0
1
0
0
1
1
1
1
1
1
0
0
1
1
0
1
0
1
1
1
0
0
0
1
0
0
0
0
1
0
1
0
0
0
0
0
1
1
1
0
1
0
1
0
1
1
1
1
1
1
1
1
1
0
1
0
1
1
0
0
0
0
1
1
1
1
0
0
0
0
1
1
0
1
1
1
1
1
0
1
1
0
0
1
1
0
1
1
1
0
0
0
0
0
1
0
1
0
1
0
1
1
0
1
0
0
1
0
0
0
1
1
0
0
0
1
0
1
0
1
1
0
1
1
1
0
1
0
1
0
0
0
1
1
0
1
0
1
0
0
1
0
1
0
1
1
1
1
0
1
0
0
1
1
0
1
0
0
0
1
0
0
0
1
0
0
1
0
0
0
0
0
1
1
0
0
0
1
0
1
0
1
0
1
0
0
1
1
1
0
0
0
0
0
0
0
0
0
0
0
1
1
0
0
0
1
0
1
0
1
0
1
1
1
0
0
1
0
0
1
1
0
0
1
1
1
1
1
1
0
1
0
0
1
1
0
0
0
1
0
1
0
1
1
0
1
0
0
0
0
1
0
1
0
0
0
1
1
0
0
0
1
0
1
1
0
1
0
1
1
1
1
0
1
1
1
0
0
0
1
1
1
1
1
1
0
0
1
0
1
1
0
1
1
0
0
1
0
1
1
0
0
0
1
0
1
1
1
0
1
1
1
0
0
0
1
0
0
0
0
1
0
0
0
0
1
1
1
0
1
1
1
1
1
1
1
0
0
1
1
0
1
1
1
1
0
1
1
0
0
1
1
0
0
1
0
0
0
0
1
1
0
1
1
1
0
1
1
1
0
0
0
1
1
0
0
1
0
1
0
0
0
0
1
1
0
1
1
0
0
0
0
0
1
1
1
1
0
0
1
1
1
0
1
0
0
0
0
0
1
0
1
1
1
1
0
0
1
0
0
0
0
0
1
1
1
1
1
1
0
1
1
0
0
0
1
1
1
0
1
0
1
1
1
1
0
1
1
0
1
1
1
0
1
1
1
1
0
1
1
1
1
1
0
0
1
0
0
1
1
1
1
1
1
0
1
0
1
1
0
0
1
0
1
0
1
1
0
1
1
0
0
0
1
0
1
1
0
0
1
0
0
1
1
0
1
0
0
1
1
1
1
1
1
1
0
1
1
1
0
0
1
1
1
0
1
1
0
0
1
1
1
0
0
1
0
1
1
0
0
0
0
1
0
0
1
1
1
1
1
1
1
1
1
1
0
0
1
1
1
1
1
0
1
1
1
1
1
1
1
1
0
0
1
1
0
0
0
0
1
1
0
0
0
1
0
0
1
1
1
1
1
1
0
1
1
0
0
1
1
1
0
0
1
1
1
0
0
0
1
0
0
1
1
1
1
1
1
1
1
0
1
1
0
1
0
1
0
1
1
0
1
1
1
1
0
1
1
0
1
1
1
0
1
0
1
0
0
0
1
0
1
0
1
0
1
0
0
1
0
0
1
1
0
1
1
0
1
1
0
1
1
0
1
0
0
0
1
0
1
0
1
1
0
0
1
1
0
1
1
0
0
0
0
1
1
1
1
1
1
1
0
1
1
1
1
1
0
0
0
1
0
0
1
1
1
1
1
1
1
0
1
1
0
1
0
0
1
0
1
1
1
1
1
1
0
0
1
0
1
1
0
1
0
0
0
0
1
0
0
0
1
0
0
1
1
1
1
1
0
1
0
0
0
1
0
0
0
0
1
0
1
1
1
0
0
1
0
1
1
1
1
0
0
0
1
1
1
0
1
0
1
0
0
1
0
0
0
0
0
0
1
1
1
1
0
0
1
1
0
1
1
0
0
1
1
1
1
0
1
1
0
0
0
0
0
0
0
1
1
0
1
1
1
0
1
1
0
1
1
1
0
1
1
0
0
1
0
1
1
1
1
0
1
0
0
0
1
1
1
1
1
0
1
0
1
1
1
0
1
1
1
1
1
0
1
1
0
0
0
0
0
1
1
1
0
0
1
0
1
1
0
1
1
1
1
1
0
1
1
1
1
0
0
0
0
0
1
1
1
0
1
0
1
0
0
1
0
1
1
0
1
1
1
1
0
0
0
0
0
1
0
1
1
0
1
0
1
1
0
0
0
0
1
0
0
1
0
0
1
1
1
0
1
0
1
1
0
0
1
0
1
1
0
1
1
1
1
1
1
1
0
0
1
1
0
1
1
0
1
1
1
1
1
1
1
1
0
1
1
1
0
1
1
0
0
1
1
0
0
1
1
1
1
1
1
1
1
0
1
1
1
1
0
1
1
1
1
0
0
0
1
1
1
1
0
1
1
1
0
1
1
1
1
1
1
1
1
1
1
1
1
0
1
0
1
1
1
1
1
0
0
0
1
1
0
0
1
1
0
1
1
0
1
1
0
1
1
1
1
0
0
1
0
0
1
0
0
0
1
1
0
1
0
1
0
0
1
0
0
0
1
0
1
0
1
0
0
0
0
1
0
0
1
1
1
0
1
1
1
1
1
1
0
1
1
1
0
1
0
0
1
0
1
1
1
1
1
1
1
0
1
0
1
0
1
0
0
1
0
0
1
1
0
1
0
0
1
1
1
1
0
0
0
1
1
1
1
1
1
0
0
0
0
1
0
0
0
1
0
1
0
1
1
1
1
0
0
0
0
1
1
1
1
0
1
0
1
1
1
1
1
1
1
0
1
0
0
1
1
0
1
0
0
0
0
1
0
0
1
1
0
0
0
1
1
0
0
1
0
1
0
0
0
0
1
0
1
0
0
1
0
1
1
1
1
1
0
1
1
1
1
0
0
1
0
0
1
0
1
1
1
1
1
0
0
1
1
0
0
1
0
1
0
0
0
0
0
0
1
1
1
1
1
1
1
0
0
1
1
0
0
0
1
1
0
1
0
0
0
0
1
0
0
0
0
0
1
1
1
1
0
1
1
1
0
1
0
0
0
1
1
1
0
1
1
1
1
0
1
0
1
0
0
1
0
0
0
0
1
1
1
0
0
0
1
1
0
1
1
1
0
0
1
1
0
0
0
0
0
0
1
0
1
1
1
1
0
1
1
1
0
0
0
1
1
0
1
1
1
1
1
1
0
1
0
0
0
1
1
1
1
1
1
1
1
1
1
1
0
1
0
0
0
0
0
1
0
0
1
1
1
1
1
1
1
0
1
1
1
0
1
1
0
0
0
1
0
0
1
0
0
1
0
0
1
0
0
1
1
1
0
0
0
1
1
0
1
0
1
0
1
0
1
0
0
0
1
0
0
1
1
1
1
0
0
1
0
0
0
0
1
1
1
1
0
1
0
1
1
1
1
1
1
0
0
1
0
1
0
0
0
1
1
0
1
0
1
1
0
1
1
0
1
1
1
0
1
0
1
1
1
0
1
1
0
0
1
1
0
1
0
1
1
0
1
1
1
0
0
0
0
1
0
0
0
0
0
1
1
1
1
1
1
1
1
1
1
1
0
1
0
0
0
1
1
1
1
1
0
1
1
1
0
1
0
0
0
1
1
1
1
1
0
1
1
1
0
0
0
1
1
0
0
1
0
0
1
1
0
0
1
0
0
0
0
0
1
1
1
0
1
1
1
1
1
1
1
1
1
1
1
1
1
0
0
1
1
0
1
1
0
1
0
1
0
1
0
1
1
0
0
0
0
1
0
1
1
1
0
1
1
1
1
0
1
1
1
1
1
0
0
1
0
0
0
1
1
0
1
1
1
1
1
1
1
1
1
0
0
0
1
1
0
1
0
0
0
1
0
0
0
1
1
0
1
1
0
0
1
1
0
1
1
0
0
0
0
1
1
0
0
1
1
1
1
0
0
0
1
1
1
0
1
1
0
1
0
1
0
1
1
0
0
1
0
1
1
1
0
0
1
1
1
1
0
0
0
0
1
0
1
1
1
1
0
1
1
1
1
1
1
0
0
1
0
0
0
1
1
1
0
1
1
0
1
1
0
1
1
0
0
0
1
1
1
1
1
0
0
0
1
1
0
0
0
0
1
1
0
1
1
0
1
0
0
0
1
1
0
0
0
1
0
1
1
0
1
1
0
1
0
0
0
1
0
0
1
0
0
0
1
1
1
1
0
0
0
0
1
0
0
1
1
1
1
0
1
1
1
0
0
0
0
1
0
0
0
0
1
1
0
0
1
1
1
1
1
0
1
1
1
0
0
0
0
0
1
0
1
0
0
1
0
1
1
0
1
0
1
1
1
0
0
0
1
1
1
0
0
0
0
1
1
0
1
0
1
1
0
0
1
1
0
1
0
0
0
0
1
0
0
1
1
0
1
1
0
0
1
0
0
1
1
0
1
1
0
1
0
1
1
1
1
1
0
1
0
1
1
1
0
1
0
1
1
0
1
1
1
1
1
0
1
1
1
1
1
0
1
0
0
1
1
1
0
0
1
1
1
1
0
0
1
0
0
0
1
0
1
1
0
0
1
1
1
1
1
1
0
0
1
1
1
1
0
1
1
1
0
0
1
1
0
0
1
1
1
0
1
1
0
1
0
0
0
0
1
1
1
0
1
0
0
0
0
1
0
1
0
0
0
1
0
0
1
0
1
1
1
0
1
1
0
1
0
0
1
1
0
1
1
1
0
0
1
0
1
1
1
1
0
1
1
1
1
1
1
0
1
1
1
0
0
1
0
0
1
0
0
1
1
1
0
1
1
1
1
1
1
1
1
1
0
1
0
1
1
0
1
0
0
1
0
1
0
0
0
1
0
0
0
1
1
0
1
1
1
0
1
0
1
0
0
0
1
1
1
1
1
0
0
1
1
1
1
1
1
0
1
0
0
0
1
0
0
0
0
0
0
0
1
1
0
1
0
1
1
0
0
1
1
1
0
1
1
0
0
0
0
1
0
0
1
1
1
0
1
1
1
0
0
1
1
1
1
0
1
1
1
1
0
0
0
1
0
0
1
0
1
1
0
0
1
0
0
1
1
1
1
0
0
0
1
1
1
0
1
1
1
0
0
0
1
1
1
1
1
1
0
1
0
0
0
0
1
1
1
1
1
0
1
1
1
0
1
0
0
1
0
1
1
0
0
1
1
1
1
1
1
1
1
1
1
0
0
1
0
0
0
0
1
1
1
1
0
1
1
1
0
1
1
1
0
1
0
0
0
0
1
0
0
1
1
1
1
1
0
0
0
1
1
0
1
1
0
0
1
0
1
1
0
0
0
1
1
1
1
1
0
1
1
0
1
1
1
1
0
1
0
0
1
1
0
1
1
0
1
0
0
1
1
1
1
0
0
1
0
1
1
0
1
1
1
0
1
0
1
0
0
1
0
0
1
0
1
1
1
1
1
0
1
1
0
1
1
1
0
1
1
1
1
0
0
1
0
0
1
0
1
1
1
1
1
1
1
1
0
0
0
1
1
1
1
0
1
1
0
0
0
0
1
1
0
0
0
1
1
1
1
0
1
1
1
0
0
1
1
0
1
0
1
1
1
0
1
0
0
0
0
1
0
1
0
0
1
0
0
0
1
1
0
1
1
1
1
0
1
1
1
1
0
0
1
1
1
0
1
0
1
1
0
1
1
1
0
1
1
0
1
1
0
0
0
1
1
0
1
1
0
0
1
0
0
1
0
1
1
1
1
1
1
0
0
0
1
0
1
1
1
1
1
1
0
1
0
1
1
0
1
0
1
0
1
1
1
1
1
1
1
1
0
1
1
1
1
1
0
0
0
1
0
0
0
0
1
1
0
1
0
1
1
1
0
0
1
1
1
1
1
1
1
1
0
1
1
1
1
0
0
1
1
1
0
0
0
1
0
1
0
1
1
1
0
0
0
0
1
0
0
0
0
0
0
0
0
1
1
1
0
1
1
1
1
0
0
1
1
1
0
0
0
0
0
0
1
0
1
0
1
1
0
0
0
1
0
0
0
1
1
1
0
0
0
1
1
0
1
1
1
0
1
0
0
0
0
0
0
1
1
0
1
1
0
1
1
0
1
1
0
1
0
1
1
0
1
1
0
1
0
0
1
1
0
1
1
0
0
0
0
0
1
1
1
1
1
0
1
0
1
1
1
1
1
1
1
0
1
0
1
0
0
0
1
0
1
0
1
1
1
0
1
1
0
0
1
1
1
0
1
0
1
0
0
1
0
0
1
0
0
0
1
1
0
1
0
0
0
1
1
0
0
0
0
1
0
0
0
1
0
0
1
1
1
0
1
1
1
0
1
1
1
0
0
1
1
1
1
0
0
0
0
0
1
1
0
0
0
1
1
0
1
0
1
0
1
1
1
1
0
0
1
1
0
0
1
1
1
0
1
1
0
0
1
0
1
0
1
1
1
0
0
1
1
0
1
1
1
1
0
0
1
0
0
1
1
0
0
1
1
1
1
1
1
0
1
0
1
0
0
0
1
1
1
0
1
1
1
1
1
1
1
1
1
0
0
0
1
1
0
1
0
0
0
0
0
1
1
0
1
1
0
0
0
1
1
1
0
0
1
0
1
1
0
0
0
1
1
0
1
1
1
1
1
1
1
1
1
0
1
1
0
1
0
1
0
0
1
1
1
1
0
0
0
0
0
1
0
1
1
0
1
1
1
0
1
0
0
0
1
0
1
1
0
1
1
0
0
0
0
1
0
1
1
1
1
0
1
0
1
0
0
1
1
1
0
0
0
1
0
1
1
0
0
1
1
0
1
0
1
0
1
0
0
1
1
1
1
0
0
1
0
1
1
1
1
0
1
1
1
0
0
1
0
0
1
1
1
1
0
1
0
1
0
0
1
1
1
0
1
1
1
1
1
0
0
0
1
1
0
0
1
0
1
0
1
0
1
1
1
1
1
1
1
1
1
0
0
1
0
1
0
1
0
1
0
1
0
1
0
0
1
1
0
1
0
1
1
1
1
0
0
1
1
0
1
0
0
0
0
0
0
0
0
0
1
0
0
0
1
1
1
1
0
0
1
0
1
1
0
1
1
1
1
1
1
1
1
1
1
1
1
0
0
1
1
1
1
0
0
0
0
0
0
1
1
1
1
0
1
1
1
0
0
0
1
0
0
1
0
0
0
1
0
0
0
0
0
0
1
1
0
1
0
1
1
1
0
0
0
0
1
0
1
1
1
0
0
0
1
1
1
0
0
1
1
0
1
1
1
0
0
1
1
0
1
1
0
1
1
1
0
1
0
0
1
1
1
1
1
1
1
0
1
1
1
0
1
0
0
0
1
1
0
0
0
1
1
0
1
0
1
0
0
0
1
1
0
0
0
1
1
1
1
1
1
0
1
1
1
1
1
0
1
1
0
0
1
1
1
0
0
1
0
0
0
1
1
1
0
0
0
0
1
0
1
0
1
0
1
0
0
0
0
0
0
0
1
1
1
0
1
1
0
1
1
0
1
0
1
1
0
0
0
0
1
1
1
1
1
1
1
1
1
0
0
1
0
1
0
0
0
0
0
1
0
1
1
1
0
0
1
0
1
1
1
1
1
1
1
0
1
0
0
1
1
0
0
1
1
0
1
0
0
0
0
1
1
0
0
0
1
1
1
1
1
1
0
0
1
1
1
0
1
0
1
1
0
1
0
1
1
1
0
1
0
0
0
0
1
0
0
1
0
1
1
1
0
1
1
1
0
0
1
0
1
1
0
1
1
0
0
1
0
1
1
0
1
0
0
0
1
0
1
0
1
1
0
0
0
1
0
1
0
0
0
1
1
1
1
0
1
0
0
0
0
1
0
1
1
1
0
1
1
1
0
1
1
0
0
1
0
0
0
0
0
1
1
1
0
0
1
1
1
0
0
1
1
1
0
1
1
1
1
1
1
1
1
1
0
0
0
1
1
0
1
1
1
0
0
0
0
0
1
1
0
1
1
0
1
1
0
0
1
1
1
1
1
1
1
0
0
0
0
1
1
1
0
1
0
1
0
0
0
0
0
0
0
0
0
0
0
0
1
1
0
1
0
0
0
1
1
1
1
1
0
0
1
0
1
0
0
0
0
1
1
0
0
1
0
0
0
1
1
0
0
1
1
1
1
1
0
0
0
0
1
1
0
1
0
0
1
1
1
0
1
1
0
1
0
1
1
0
1
1
1
1
0
1
1
0
0
1
1
1
1
1
0
1
0
1
0
1
1
1
0
0
0
0
0
1
0
1
0
1
0
1
0
1
1
0
1
1
1
0
0
1
0
0
1
0
1
0
1
0
0
0
1
1
1
1
0
0
0
1
1
0
1
0
0
1
1
1
1
0
0
0
1
0
1
0
1
1
0
1
1
1
0
1
0
0
1
0
1
1
1
0
1
1
1
0
1
0
0
1
1
1
1
0
1
1
0
1
1
0
0
0
0
1
1
1
0
1
0
0
1
0
0
1
1
0
1
1
0
0
1
1
1
1
1
0
1
0
1
1
0
1
0
0
0
1
1
1
0
1
0
1
1
0
1
1
0
0
0
0
1
0
0
1
0
1
1
1
1
0
1
0
1
1
1
0
1
0
1
0
0
0
0
0
1
1
1
0
1
1
0
0
1
0
0
0
1
0
1
1
0
0
0
0
1
0
0
0
0
0
1
1
0
1
0
0
0
1
1
0
0
1
1
1
1
1
1
1
0
0
1
0
1
1
1
0
0
1
1
1
1
1
1
0
1
0
0
1
0
1
1
1
0
0
1
0
1
0
0
0
0
1
1
1
0
1
0
1
1
1
1
1
1
0
1
1
0
0
1
1
1
1
1
0
1
0
1
0
0
1
1
1
1
0
0
0
1
1
1
1
1
1
1
0
1
0
1
1
0
0
0
1
0
0
0
0
1
1
1
1
1
0
0
1
1
1
1
0
1
0
0
0
0
1
0
1
0
1
0
1
0
0
0
0
1
0
1
0
1
1
0
0
0
1
0
1
1
0
1
1
1
1
0
0
0
1
0
0
0
1
1
0
0
0
0
1
0
0
1
1
0
0
1
1
1
1
1
1
0
0
1
1
1
0
0
1
0
0
0
0
0
0
1
1
0
1
1
0
1
1
0
0
1
1
1
0
1
1
1
1
0
0
1
0
1
0
0
1
0
1
0
1
0
0
0
0
1
0
0
0
1
1
0
1
0
1
1
0
1
0
1
1
0
0
1
0
0
0
1
0
1
1
1
1
1
1
1
1
0
0
0
0
0
1
0
1
0
1
0
1
1
1
1
0
1
1
1
1
1
0
1
1
1
0
1
1
1
0
0
1
0
1
1
0
1
0
1
1
0
1
0
1
1
1
0
0
1
0
1
0
1
1
0
1
0
0
0
1
1
0
0
0
1
0
0
1
0
1
1
1
0
1
1
1
0
0
0
0
0
1
1
1
1
1
1
0
0
1
1
1
1
1
1
1
1
0
1
1
1
0
1
1
0
0
0
0
0
1
1
1
0
0
1
0
1
1
1
0
0
1
0
0
1
0
1
1
1
0
1
1
0
1
1
1
0
0
0
0
1
0
0
1
1
0
1
1
0
1
0
0
1
0
1
1
1
1
0
0
0
1
1
1
1
1
0
1
0
1
1
0
1
1
0
0
1
0
1
1
1
0
1
1
0
1
1
0
0
1
0
1
1
1
1
0
1
0
1
1
0
0
1
1
1
1
1
1
1
1
1
0
0
0
1
0
1
1
1
1
1
0
1
1
0
1
1
1
1
1
1
0
1
1
1
0
1
1
0
0
1
0
1
1
1
0
1
1
0
0
0
0
1
1
0
0
1
1
1
1
1
1
1
1
1
0
1
0
1
1
0
1
1
0
1
1
1
0
1
1
0
0
0
1
0
0
0
0
0
1
1
0
0
0
0
1
1
0
0
0
1
0
0
1
1
1
1
1
0
1
0
1
1
0
1
0
1
1
0
1
1
0
1
1
0
1
1
0
1
0
0
0
1
0
0
1
1
0
1
0
0
1
1
0
0
0
1
1
0
0
1
1
0
0
0
0
1
0
1
0
0
0
1
0
0
0
0
1
0
0
0
0
1
1
0
0
1
1
0
1
0
1
0
1
1
0
1
1
0
0
0
1
1
1
1
1
1
1
1
1
1
1
0
1
0
1
1
0
1
1
1
1
0
0
0
0
1
0
1
1
0
1
0
0
0
1
1
0
1
0
0
1
0
0
1
0
1
0
0
1
0
1
0
1
1
1
0
0
1
0
1
1
1
1
1
1
0
0
1
0
0
0
1
1
1
1
1
1
1
1
0
0
1
1
1
1
0
1
0
1
0
0
0
1
1
0
0
1
0
0
1
1
0
0
1
0
0
1
1
1
1
1
0
1
1
1
0
0
1
1
0
1
0
0
1
1
1
1
0
1
0
0
0
0
0
0
0
1
1
0
1
0
1
0
1
0
0
1
0
1
1
0
1
1
1
0
1
0
0
0
1
1
0
0
0
1
1
0
1
1
1
0
0
1
1
1
1
1
0
1
1
1
1
0
1
1
0
1
1
0
1
0
1
0
0
0
0
1
0
1
1
1
0
0
1
0
0
1
0
1
0
0
0
1
0
0
0
1
0
0
0
0
1
1
1
1
0
1
1
0
1
0
1
0
1
1
1
1
1
0
1
1
0
0
0
1
1
1
0
0
0
0
1
1
1
0
1
1
0
1
0
0
1
0
0
1
1
0
1
1
0
0
0
1
1
0
1
1
1
0
1
1
1
1
0
1
0
0
0
0
0
0
1
1
0
0
0
0
0
0
1
1
0
1
1
1
0
1
1
0
0
1
0
0
1
0
0
1
1
1
1
1
0
1
0
1
0
0
1
0
0
0
1
1
0
1
0
0
1
0
1
0
1
0
0
1
1
0
0
0
1
1
1
0
1
1
1
1
0
1
0
1
1
0
0
0
1
0
1
1
1
1
1
0
1
0
1
1
0
0
1
1
1
0
0
0
1
0
0
1
0
1
1
0
0
1
1
1
0
0
1
1
0
1
1
1
0
1
0
0
0
1
0
0
1
0
1
1
1
1
0
1
1
0
1
1
1
1
1
1
0
1
0
1
1
1
0
1
0
1
1
1
1
1
0
0
1
1
1
0
0
1
1
0
0
1
1
0
1
0
0
0
0
1
1
0
1
0
0
1
0
1
0
1
1
1
0
1
1
0
1
0
1
0
0
1
0
0
1
0
1
0
0
1
0
1
1
1
1
1
0
1
0
1
0
1
1
0
1
1
1
1
0
1
1
0
1
1
0
0
1
1
1
1
1
0
1
0
0
0
0
1
0
1
1
0
0
1
1
0
1
1
1
1
1
0
1
0
1
1
1
0
1
1
1
1
1
1
0
0
1
1
0
0
1
1
0
0
1
1
1
1
0
1
1
1
1
1
1
0
1
1
1
1
0
0
1
1
0
1
1
0
0
1
1
1
1
1
1
0
1
0
0
1
1
0
0
0
0
0
0
1
1
1
0
1
1
0
0
0
1
1
0
1
0
1
0
1
0
0
0
1
0
1
0
0
0
0
0
0
0
1
1
1
1
0
0
0
1
0
1
1
1
0
0
1
0
1
0
1
0
1
0
0
1
0
0
1
0
0
1
1
0
0
1
0
1
1
0
0
1
0
1
0
0
1
0
1
0
1
0
0
0
0
0
1
0
1
1
1
0
1
1
1
0
1
0
0
1
0
0
1
1
0
0
1
1
1
1
1
0
1
0
1
0
1
1
0
0
1
1
1
1
1
1
1
1
0
0
0
0
0
0
0
1
1
1
1
0
0
0
0
0
1
0
0
0
1
0
0
0
1
0
0
1
1
0
0
1
1
0
1
1
0
0
0
1
1
1
0
0
1
0
0
0
0
1
0
1
1
1
1
0
1
0
1
1
1
0
1
0
1
1
1
1
1
1
0
1
0
1
1
1
0
1
1
0
0
0
0
0
0
0
1
0
0
0
0
1
1
0
1
0
1
0
0
1
0
0
0
1
0
1
1
1
1
1
0
0
0
1
0
0
1
1
1
1
1
0
0
1
1
1
1
1
0
1
1
1
1
0
1
0
0
1
0
1
0
1
1
0
1
1
1
0
0
1
0
0
1
1
0
0
0
1
1
0
1
1
0
1
1
0
0
1
0
1
0
1
0
1
0
0
1
0
0
0
1
0
0
0
0
1
1
0
1
1
1
1
0
1
0
1
1
1
0
0
0
1
0
0
1
0
0
1
1
0
1
1
1
0
0
0
0
0
0
0
1
0
1
1
1
1
1
0
1
1
1
1
1
0
0
1
0
1
0
0
0
0
1
0
1
1
1
0
1
0
0
0
1
1
1
0
1
1
1
0
1
1
0
1
1
0
1
0
1
0
0
1
1
1
0
1
0
1
0
1
1
1
1
1
1
1
0
0
1
1
1
1
1
0
1
0
0
0
0
1
1
0
0
1
0
1
1
1
1
1
1
1
1
0
1
0
0
0
0
0
0
1
1
1
0
1
1
1
0
0
1
1
0
1
1
0
1
0
0
1
1
1
0
0
1
1
0
1
0
0
1
0
1
1
1
1
0
0
0
1
1
0
1
1
1
1
0
1
0
0
0
1
1
0
0
1
0
0
1
1
1
1
0
1
1
0
0
1
1
1
0
0
1
0
1
0
1
1
0
0
0
0
0
0
0
1
1
0
0
1
0
0
1
1
1
0
0
1
0
0
1
1
0
1
1
1
0
1
1
1
1
0
1
0
1
0
1
0
1
0
0
1
1
0
0
0
0
0
1
1
0
1
0
1
1
1
1
0
1
0
1
0
0
1
1
1
1
0
0
1
1
0
1
0
0
1
1
0
1
1
1
0
1
1
1
0
0
1
0
0
0
0
1
1
0
1
0
0
1
1
1
1
1
0
1
0
0
0
1
1
1
1
1
0
0
1
0
1
1
1
1
0
0
1
1
1
0
0
1
1
1
1
1
1
1
0
1
1
0
0
1
0
1
1
1
1
1
1
1
1
1
0
0
1
1
0
0
1
1
0
1
1
1
1
0
0
0
1
0
1
1
1
1
0
1
1
1
1
1
1
0
1
1
1
1
1
0
0
1
0
1
0
0
1
1
0
1
1
0
0
0
1
0
0
1
0
0
1
0
1
1
1
1
1
0
1
1
0
0
1
1
0
0
0
0
0
1
0
1
0
0
0
0
1
0
1
0
0
1
1
1
1
0
1
1
1
1
1
0
1
1
0
1
1
1
1
1
1
0
0
1
1
1
0
1
1
0
1
0
0
1
1
1
0
1
1
1
1
0
1
1
0
1
0
1
1
1
1
1
1
1
0
1
1
1
1
1
1
1
0
0
0
0
1
1
1
0
0
0
0
0
1
1
0
1
0
1
1
1
1
1
1
1
1
1
0
1
1
1
1
1
0
0
1
0
1
0
1
1
1
0
0
0
0
0
1
0
1
1
1
0
0
0
1
1
1
1
0
1
1
1
1
1
1
0
0
0
1
0
0
0
1
0
0
1
1
0
0
0
1
1
0
0
0
1
0
0
1
1
0
0
1
1
1
0
1
0
1
1
1
0
0
1
1
0
1
1
1
1
1
0
0
1
1
1
0
0
0
0
0
1
1
0
0
1
1
0
0
0
0
1
1
0
0
1
1
0
1
0
0
1
0
1
0
1
1
1
0
0
1
0
0
1
1
1
1
1
0
1
1
0
0
1
1
0
0
0
1
0
1
1
0
0
0
1
1
1
1
0
0
1
1
0
0
1
0
1
1
1
0
1
0
0
1
0
0
0
0
1
1
1
0
0
1
0
0
1
1
1
1
1
1
1
0
0
1
0
1
0
0
1
0
0
0
1
1
0
1
0
1
1
1
1
0
1
1
1
1
0
0
0
1
0
0
1
0
0
1
1
1
0
1
1
1
0
1
0
0
0
0
1
0
1
1
1
1
0
0
1
1
0
0
1
0
1
0
0
0
0
1
0
0
1
0
0
0
0
0
0
1
1
1
1
0
0
1
1
1
1
1
1
1
0
1
0
0
1
1
1
1
1
1
0
1
1
0
1
1
1
1
0
1
1
0
0
1
0
0
0
1
1
1
1
0
1
1
0
1
1
1
1
1
0
0
0
0
1
1
0
0
0
1
1
0
0
1
0
1
0
1
0
1
1
0
0
0
0
0
1
1
0
1
0
0
0
1
0
0
0
0
0
1
1
0
1
0
0
1
0
0
0
1
0
1
1
0
0
0
0
0
0
1
1
1
1
0
1
1
1
0
1
1
0
1
1
0
1
1
1
1
1
1
0
1
1
1
0
1
1
1
1
1
0
0
1
1
1
0
1
1
1
1
0
1
0
1
1
0
0
0
1
1
0
1
0
0
0
1
0
1
1
0
1
1
1
1
1
1
0
0
1
1
1
0
0
0
1
0
1
0
1
0
1
0
0
0
0
1
1
0
0
1
0
1
1
0
1
1
1
0
0
1
1
0
1
0
0
0
0
1
1
0
1
1
0
1
1
0
0
0
1
1
0
1
1
0
1
0
1
1
1
1
0
1
0
0
1
1
1
1
0
0
0
0
0
0
1
1
1
1
1
1
0
0
1
0
0
0
1
0
1
0
1
1
0
0
1
1
1
0
0
1
0
1
1
1
1
1
0
0
1
0
1
0
1
1
1
1
1
0
0
0
0
1
1
1
1
1
0
1
0
1
1
1
1
1
1
0
1
0
1
0
0
0
1
1
0
0
0
1
0
0
1
1
0
0
1
0
0
0
1
1
0
0
1
1
1
1
1
1
0
1
1
1
0
0
1
1
0
1
1
0
1
1
0
1
0
1
0
0
1
0
1
1
0
1
0
1
1
1
1
1
0
1
1
1
1
0
0
1
0
1
0
1
1
1
0
1
1
1
1
1
1
0
0
0
1
0
1
1
1
1
1
1
0
0
1
1
1
0
0
0
0
0
0
1
1
0
0
0
0
0
1
1
1
0
1
1
1
0
1
1
0
1
0
0
0
0
0
1
0
1
1
1
0
1
0
1
0
1
1
0
1
1
0
1
0
0
0
1
0
1
0
1
0
0
0
0
0
1
1
0
1
0
0
1
1
1
1
1
0
1
1
0
0
1
1
1
0
0
1
1
1
1
1
1
1
1
1
1
0
1
1
0
1
0
1
1
0
1
1
0
1
0
0
0
1
1
1
1
1
1
0
1
1
1
1
1
1
1
0
1
0
0
0
0
1
0
1
1
0
1
1
1
1
0
0
1
1
0
1
1
0
0
1
1
0
1
1
0
1
1
0
0
1
0
1
1
1
1
1
1
1
1
1
0
0
0
1
0
0
0
1
0
0
1
1
1
0
0
1
0
1
0
0
0
1
1
1
0
0
0
0
0
1
1
0
1
0
1
0
1
1
0
1
0
1
1
1
0
1
0
1
0
1
1
1
1
1
1
1
0
0
1
0
0
0
1
0
1
1
0
0
1
1
1
1
1
0
1
1
1
1
0
1
1
1
1
0
0
1
0
1
1
1
0
1
1
1
1
0
1
1
0
0
0
1
0
1
1
0
1
1
0
1
1
1
1
0
0
0
1
0
0
1
0
1
0
1
0
0
0
1
0
1
0
1
1
1
1
1
1
0
1
0
1
0
0
1
0
1
1
0
1
0
0
1
1
1
0
0
0
1
1
0
1
1
1
0
0
0
0
0
0
0
1
1
0
1
1
1
0
1
0
0
0
1
1
1
0
1
0
1
1
0
0
1
0
0
0
1
1
1
0
0
1
1
1
0
0
1
1
1
1
1
0
0
1
0
1
0
0
0
1
1
0
0
1
1
1
1
1
1
1
0
1
0
1
0
1
1
1
0
0
1
1
1
1
1
0
0
0
0
0
1
0
0
0
0
1
0
1
1
1
0
1
0
1
0
1
1
1
0
0
1
1
0
1
0
1
1
0
0
1
1
0
1
1
1
1
0
1
0
0
1
1
0
0
1
0
0
0
1
0
1
0
0
0
0
1
0
0
1
1
0
1
1
1
0
0
1
0
1
1
0
1
1
0
1
0
1
1
0
1
1
1
1
0
1
0
1
0
1
0
0
0
0
1
0
1
0
0
1
0
1
1
0
0
0
0
1
1
1
1
0
1
1
0
0
1
1
0
1
1
1
1
0
0
1
1
0
0
0
1
1
0
1
1
1
1
1
0
0
0
0
1
0
1
0
0
1
1
1
0
1
1
1
0
1
1
0
1
0
1
0
1
1
0
0
0
1
1
1
1
1
0
0
0
0
1
0
1
0
1
1
0
0
1
1
0
1
1
1
0
0
0
0
0
1
0
0
0
0
1
1
0
0
0
1
1
1
0
1
1
1
0
0
0
0
0
1
0
0
0
0
0
1
1
1
1
1
1
0
0
0
1
0
1
0
1
1
0
1
0
1
0
0
0
1
0
1
1
0
1
0
0
0
1
0
0
0
1
1
0
1
0
1
1
0
0
1
0
0
0
0
0
1
1
1
0
1
0
0
0
0
0
0
0
1
1
0
1
1
0
0
1
1
1
1
0
1
0
0
1
1
1
0
0
0
1
0
0
1
1
1
1
1
0
1
1
0
0
1
0
0
1
1
1
0
0
0
1
1
0
0
1
1
0
1
0
0
0
1
0
1
1
1
0
0
1
1
1
0
1
0
1
0
1
0
0
0
0
0
0
1
0
0
0
0
1
0
1
0
0
0
0
1
0
0
1
1
0
0
0
1
1
0
1
1
1
1
0
0
0
0
1
0
1
1
0
1
0
0
0
1
1
0
0
1
0
0
1
0
1
0
1
0
0
1
0
0
1
1
1
1
0
0
1
0
0
0
1
1
1
1
0
0
1
1
1
0
0
0
0
1
1
1
0
1
0
1
1
1
1
0
0
0
0
1
1
0
1
1
0
1
1
0
1
0
0
1
1
1
1
1
1
1
0
1
1
0
1
1
0
0
0
0
0
0
0
1
1
1
1
1
0
0
1
0
1
0
1
0
0
1
1
1
0
0
0
0
1
0
0
1
1
1
1
1
1
1
1
0
1
0
1
0
0
0
1
1
1
0
1
0
1
1
0
0
0
1
1
1
1
0
1
1
0
0
1
0
1
1
1
1
1
1
1
0
0
0
1
0
1
1
0
1
0
1
1
0
1
0
1
1
0
0
1
1
1
0
1
0
1
1
0
1
1
1
1
1
0
0
1
0
0
1
1
0
1
1
0
1
0
1
1
0
1
1
1
1
1
0
0
1
1
0
0
1
1
0
1
0
0
1
0
0
1
0
1
0
1
1
0
1
0
0
1
0
0
0
0
1
0
0
0
1
0
0
0
1
0
1
1
1
0
0
0
1
0
0
0
1
1
0
0
1
0
1
0
1
1
0
0
1
1
0
0
1
0
1
1
1
1
0
0
1
0
1
1
0
1
1
0
1
1
0
1
0
1
1
1
0
1
1
1
1
0
0
1
1
0
1
1
1
0
1
1
0
1
0
1
0
1
0
0
1
1
0
1
0
1
1
1
0
1
1
0
0
1
1
0
0
0
0
0
0
0
0
1
0
1
1
1
0
1
0
0
1
1
0
0
1
0
0
1
0
1
0
0
1
0
1
0
1
1
1
1
0
0
0
1
1
0
0
0
1
0
0
1
1
1
1
1
1
0
1
1
1
0
1
1
1
0
1
1
1
1
1
1
1
1
0
0
1
0
0
1
1
0
0
1
0
1
1
0
0
0
0
1
1
0
0
0
0
1
1
1
1
1
0
1
0
0
0
0
1
0
0
0
0
0
1
0
1
1
0
1
0
1
0
0
0
1
1
1
0
1
1
0
1
1
0
1
1
1
1
0
0
0
1
1
1
1
0
1
0
1
1
1
1
1
1
0
1
0
0
0
0
0
1
1
0
1
0
1
1
1
1
1
1
0
0
0
1
0
1
0
1
1
0
0
1
0
0
0
1
1
1
0
1
0
1
0
0
1
0
1
0
1
1
1
0
0
1
0
1
0
0
1
1
0
1
1
1
0
0
0
1
0
1
1
1
1
0
1
1
1
0
0
1
1
1
0
0
0
1
1
0
0
0
0
1
1
0
1
1
0
0
1
0
1
0
1
1
0
1
1
0
1
0
0
0
0
0
0
0
0
0
0
1
0
0
0
1
1
0
1
0
0
0
0
1
1
1
1
1
1
0
0
0
0
1
1
1
1
0
1
1
0
1
1
1
1
0
0
0
0
0
1
1
1
1
0
1
1
0
1
1
1
1
1
1
1
0
1
1
1
1
1
1
1
0
1
0
0
1
0
0
1
1
1
1
0
1
1
1
1
1
1
1
1
1
1
0
0
0
1
1
0
0
0
1
0
1
0
0
1
0
1
0
1
0
0
0
1
1
1
1
0
0
0
0
1
1
1
1
1
0
1
1
1
0
1
0
0
1
0
1
1
1
1
1
0
1
1
0
0
0
1
0
1
1
1
0
0
1
1
0
1
1
0
1
1
0
0
0
1
1
1
1
0
0
0
1
1
1
0
1
1
0
0
1
1
0
1
0
1
0
1
1
1
0
0
1
1
1
1
1
0
1
1
1
0
1
1
1
1
1
1
1
0
1
0
1
1
0
0
0
1
1
1
1
0
0
0
1
0
1
1
1
1
1
1
0
0
0
1
1
1
0
0
0
0
1
0
1
1
1
1
1
0
0
0
0
0
1
1
0
1
1
0
1
0
0
1
1
0
0
0
0
1
0
0
0
0
1
1
0
1
0
1
1
1
0
1
1
1
0
1
1
0
0
1
1
1
1
0
0
1
1
0
0
0
0
1
0
1
0
0
1
0
0
1
1
0
0
0
1
1
0
1
1
0
1
1
0
1
0
1
0
0
0
0
1
1
0
1
1
1
1
0
0
1
0
0
0
1
1
1
0
0
1
0
0
0
0
1
1
0
1
1
1
1
0
1
0
1
1
1
0
1
0
1
1
0
0
1
0
1
1
0
1
0
1
1
1
0
1
1
1
0
1
1
0
1
1
0
1
0
1
0
0
0
1
1
1
1
0
0
0
0
0
1
1
0
0
0
1
1
1
1
1
0
1
1
1
0
1
1
1
1
1
0
0
0
1
1
0
1
0
1
1
0
1
1
0
0
0
1
1
1
0
1
0
1
1
0
1
1
1
0
0
0
0
1
1
1
1
1
1
0
1
1
0
1
0
1
1
1
0
0
0
1
0
0
0
1
1
1
0
1
0
1
0
0
1
0
0
1
1
1
1
1
1
1
1
0
1
1
1
0
0
1
0
1
0
1
1
1
1
0
1
1
1
1
1
1
1
0
0
0
0
1
1
1
1
0
0
0
1
1
1
1
0
0
1
1
1
1
1
0
0
0
1
1
1
0
0
1
1
1
1
1
0
1
1
0
0
0
1
1
0
0
1
1
1
0
0
1
0
1
1
1
1
1
1
0
1
1
1
0
1
1
0
0
0
1
1
0
0
0
1
1
1
1
1
1
0
1
1
0
1
0
1
1
0
1
1
1
1
1
0
0
1
1
1
1
1
0
1
1
1
0
1
0
1
1
1
0
1
0
1
1
1
0
0
0
0
0
0
1
0
1
0
1
0
1
1
1
1
1
0
1
0
0
1
0
1
1
1
1
0
0
0
0
1
0
0
0
0
1
0
1
0
0
0
0
1
0
1
0
1
1
1
0
1
0
1
0
0
1
1
1
0
1
1
0
1
0
1
1
1
0
1
1
0
1
1
1
1
1
1
0
1
1
0
1
1
1
0
1
0
0
0
1
0
1
0
1
1
1
1
1
1
0
0
1
1
1
1
1
1
0
0
1
0
0
0
1
0
0
1
0
1
1
1
1
0
0
0
1
1
1
1
1
0
0
0
0
1
1
1
1
1
0
0
1
1
1
0
1
0
1
1
1
1
1
1
1
0
0
1
1
0
1
1
0
1
0
1
1
0
1
0
1
0
0
0
0
1
1
1
1
0
1
0
1
1
1
0
0
1
0
0
0
0
0
0
1
1
1
0
0
1
1
0
0
0
0
0
1
1
0
1
0
1
1
1
0
0
1
1
1
1
1
0
1
0
0
0
0
1
0
0
1
1
0
0
1
0
0
0
0
0
0
1
1
1
0
1
0
1
0
1
0
1
1
1
1
1
0
0
0
1
1
1
1
0
0
1
0
1
0
1
0
1
0
0
0
1
0
1
1
0
1
0
0
0
1
0
1
0
0
1
0
0
1
0
1
0
1
0
0
1
0
1
1
1
1
0
1
0
1
0
1
0
1
0
1
1
0
0
1
0
1
0
1
0
0
1
0
0
1
1
1
0
1
1
1
1
1
1
0
0
1
1
1
0
0
1
1
0
1
0
0
0
1
0
0
1
1
0
0
1
1
1
0
0
0
0
1
1
0
1
1
0
0
1
0
0
1
0
0
1
0
0
1
0
1
1
0
0
1
1
0
0
1
1
1
1
1
1
1
0
1
0
1
1
1
0
0
0
1
0
1
0
1
0
1
1
0
0
1
0
1
0
0
1
1
0
1
1
1
1
0
1
1
1
1
1
0
0
1
1
0
1
0
0
0
1
1
1
0
1
0
1
1
0
1
0
0
1
0
0
1
1
1
1
1
1
0
1
1
1
0
0
1
0
1
1
1
1
0
1
1
1
1
1
0
0
1
0
1
1
1
1
0
0
0
1
1
0
1
1
1
0
0
0
1
1
1
1
1
1
1
0
1
1
0
1
1
0
0
1
0
1
1
0
1
1
0
1
0
0
1
0
1
0
0
1
0
0
1
1
0
0
1
1
0
0
1
1
1
0
1
1
1
1
0
0
0
0
1
1
0
0
0
0
1
0
0
1
1
0
0
0
0
0
1
0
1
1
0
1
0
1
1
1
1
0
1
0
1
1
1
1
0
0
1
0
0
0
1
0
0
0
1
0
1
0
1
1
1
1
1
1
1
0
1
0
0
0
0
1
0
0
0
1
0
1
1
1
0
1
1
1
0
1
1
0
1
1
0
1
1
1
1
1
0
1
0
1
0
0
0
0
1
1
0
1
0
1
1
1
1
0
1
0
0
1
1
1
0
1
0
0
0
1
0
0
0
1
0
0
1
1
0
0
1
1
1
1
1
0
1
1
1
0
1
0
0
1
0
0
1
1
0
1
1
0
0
1
1
0
0
0
0
0
1
0
0
1
1
0
0
0
1
0
0
1
0
0
0
0
1
0
0
1
1
1
1
0
1
1
1
0
1
0
1
1
1
1
1
0
1
1
1
1
0
0
1
1
1
1
0
0
0
1
1
1
1
1
0
1
1
0
1
1
1
0
0
1
1
1
1
0
1
0
1
1
0
0
0
1
1
1
1
1
1
0
0
1
1
0
0
0
1
0
0
0
0
1
1
1
1
1
1
1
1
1
0
1
0
0
1
1
1
0
1
0
1
0
1
0
1
1
0
1
0
1
1
1
1
0
0
1
1
1
1
0
0
1
1
0
1
1
1
1
0
0
0
1
0
1
0
1
0
1
1
0
1
0
1
0
1
0
1
0
1
0
0
0
1
1
1
0
1
0
1
1
1
1
1
0
1
1
1
1
0
1
1
0
1
1
1
0
0
0
1
1
0
0
1
1
1
1
1
0
1
0
1
1
1
1
0
1
1
1
1
0
0
0
0
1
1
1
1
0
0
0
0
1
0
1
1
1
0
0
1
1
1
1
1
1
1
0
1
0
0
0
0
1
1
1
0
0
0
0
1
0
1
0
1
1
0
1
0
0
1
0
0
1
0
1
1
0
0
0
0
1
0
1
0
1
0
0
1
0
0
0
0
1
0
0
0
0
0
1
1
1
0
1
0
0
0
1
0
1
1
0
0
0
1
1
0
0
0
0
1
0
1
0
1
0
1
0
0
1
0
1
1
1
0
1
1
1
0
1
0
1
1
1
1
0
0
1
0
1
0
1
0
1
0
1
0
1
1
0
0
0
1
1
1
1
1
1
1
0
0
1
1
0
0
0
0
1
0
1
1
1
1
0
0
0
1
0
1
1
1
0
1
1
0
0
1
0
0
0
1
0
0
0
1
0
0
0
1
1
1
1
1
0
1
0
1
0
0
1
0
0
1
1
1
0
0
1
0
1
1
0
0
0
1
0
1
0
1
1
1
0
0
0
0
0
0
0
1
0
0
1
0
0
1
0
0
1
0
1
0
1
1
1
0
0
1
0
1
1
0
1
1
1
0
1
1
1
1
0
0
0
1
1
1
1
0
1
0
0
1
0
1
0
1
1
0
1
1
0
1
1
1
0
1
1
1
1
1
1
1
1
0
1
0
0
1
1
0
1
0
1
1
1
0
1
1
1
1
0
0
1
1
0
1
0
1
0
0
1
0
1
0
0
1
0
0
1
1
1
1
1
0
1
1
0
0
1
1
0
0
1
0
0
1
1
1
1
1
0
1
1
1
0
1
1
0
1
0
1
0
0
0
1
1
0
0
1
0
1
1
1
0
1
0
0
1
0
1
0
0
1
1
0
0
0
1
0
0
0
1
1
1
0
1
1
1
0
1
0
1
0
1
0
0
1
1
0
0
1
0
1
0
1
1
1
1
0
1
0
0
0
1
1
1
1
1
1
0
0
1
1
0
0
1
1
1
0
0
1
0
0
0
0
1
1
1
0
0
0
1
0
1
1
0
0
1
1
0
0
1
0
1
1
0
1
1
0
0
1
0
0
1
1
1
0
1
1
0
1
1
0
1
0
0
1
0
1
1
1
0
0
0
0
0
1
0
0
0
1
1
0
0
0
0
1
1
0
0
1
0
0
1
1
1
0
1
1
0
0
1
0
0
1
0
1
0
0
0
0
1
1
1
0
0
1
0
0
1
1
1
1
1
1
1
0
1
0
1
1
1
0
1
0
1
1
0
0
1
0
1
0
1
0
1
0
1
1
1
1
1
1
1
1
0
0
0
0
0
1
0
1
0
1
1
1
0
1
0
1
0
0
1
1
1
0
1
0
0
0
1
1
1
0
1
0
0
1
1
0
0
1
0
1
0
0
0
1
1
1
0
0
0
1
0
1
1
1
1
1
1
0
1
1
1
0
1
1
1
1
0
0
1
1
1
0
1
1
1
0
1
1
1
0
1
0
1
0
1
1
0
0
0
1
1
0
1
0
1
0
0
1
1
1
1
1
1
1
1
0
0
1
0
0
0
0
0
0
1
1
1
1
1
1
1
1
0
0
1
0
1
1
1
0
0
0
0
0
0
1
1
0
1
1
1
1
1
1
1
1
1
0
0
1
1
0
0
0
0
1
1
0
0
0
0
1
0
1
0
1
1
1
0
1
0
1
0
1
0
1
1
0
1
0
1
1
1
1
1
1
1
0
1
1
1
1
1
1
1
1
0
0
1
0
0
0
1
0
1
0
1
0
1
1
0
1
0
1
1
1
1
0
0
0
1
0
1
0
0
1
0
1
1
1
0
1
0
1
0
0
1
1
1
0
0
0
0
1
1
0
1
1
0
0
1
0
0
1
0
0
1
1
0
1
1
0
1
0
0
0
0
0
1
1
1
1
0
0
0
1
0
1
0
0
1
1
0
1
1
1
0
0
1
0
1
0
1
1
1
1
1
0
1
0
1
1
1
1
0
1
1
0
1
0
1
1
0
1
1
0
0
1
1
0
1
1
0
0
1
1
1
1
0
1
1
1
1
0
1
1
0
1
1
0
1
0
0
0
1
1
1
0
1
0
0
1
0
1
0
1
1
0
1
1
0
0
1
0
1
1
0
1
0
0
1
1
0
1
0
0
1
0
1
1
0
0
1
1
1
1
1
1
1
1
1
1
1
0
1
0
0
0
1
0
1
1
1
1
1
1
1
0
1
1
1
1
1
1
0
1
0
1
0
0
1
1
1
1
1
0
1
1
0
1
0
1
1
0
0
1
0
1
0
1
1
1
1
1
1
0
0
1
0
1
1
1
0
1
0
0
0
1
0
1
1
1
0
0
1
0
0
0
1
1
1
0
1
0
0
0
1
1
1
1
0
1
0
0
1
1
1
0
1
0
1
0
0
0
1
1
1
0
0
0
1
0
1
1
1
1
1
0
0
1
0
0
0
1
1
1
1
1
0
1
0
0
1
0
0
0
0
1
1
1
1
1
1
1
0
1
0
1
1
0
0
0
1
1
0
1
1
1
0
1
0
1
1
1
0
1
1
1
0
1
0
0
1
0
0
1
0
1
0
0
0
0
1
0
1
1
0
1
0
1
0
0
0
0
1
1
1
0
1
0
1
1
0
1
1
1
0
0
1
0
0
0
1
1
0
1
1
0
1
1
0
0
1
1
0
1
0
0
1
1
0
1
0
1
1
1
1
0
1
1
1
0
0
0
0
1
0
0
1
1
1
0
1
1
0
0
0
0
1
0
1
1
1
0
0
1
0
1
0
1
1
1
0
0
1
1
0
1
1
1
1
1
1
0
0
1
1
1
1
0
1
1
1
1
1
0
1
1
1
1
0
0
1
1
1
1
1
1
0
0
0
0
1
1
1
0
1
0
0
1
0
1
1
1
1
1
1
1
0
0
1
1
1
1
1
1
0
0
0
1
0
0
0
1
1
0
1
0
0
1
1
0
0
1
0
1
1
0
1
0
1
0
1
1
0
1
1
1
0
0
1
0
1
0
0
0
0
1
0
0
0
0
1
1
1
1
1
1
0
0
0
1
0
0
1
0
0
1
1
1
1
1
1
0
0
0
1
0
1
1
1
1
0
1
0
0
0
0
0
1
1
0
0
0
0
0
0
1
1
0
1
1
1
0
1
0
1
0
0
0
0
0
1
0
0
1
1
1
1
1
1
0
1
0
1
1
1
1
1
0
1
0
1
0
1
1
1
1
1
1
1
1
1
1
1
0
1
0
1
0
1
1
1
1
1
1
1
1
0
0
0
1
0
1
0
0
1
0
0
1
1
1
0
0
1
0
1
0
0
1
0
0
1
0
1
1
1
0
1
1
1
0
1
1
1
0
0
0
1
0
1
1
1
0
0
1
0
1
1
1
1
1
0
0
0
0
1
0
1
0
0
0
1
0
1
0
1
1
0
1
0
1
1
1
0
0
1
0
0
1
1
1
1
1
1
0
1
0
1
1
0
0
1
0
0
0
1
0
0
1
0
1
0
0
0
1
1
1
1
1
1
1
1
1
1
1
1
0
1
1
1
1
1
0
0
0
1
1
1
1
1
1
1
1
1
0
1
0
0
0
1
1
1
0
1
0
1
0
0
1
1
0
0
1
1
1
0
1
0
1
0
1
0
0
1
1
0
1
0
1
1
0
0
1
0
1
0
1
1
1
0
1
1
0
1
0
0
0
1
0
0
0
0
0
1
1
1
0
1
1
0
0
1
1
1
1
1
1
0
0
1
0
0
0
0
0
0
0
0
0
0
0
0
1
1
1
0
1
1
0
0
1
1
0
1
1
1
1
1
1
0
1
0
0
1
1
1
0
1
1
0
0
1
1
1
1
1
1
0
1
0
1
0
1
0
0
1
0
0
0
1
1
1
1
0
0
0
0
1
0
1
1
1
0
1
1
1
0
0
0
0
0
1
1
0
0
1
0
0
1
1
1
1
0
0
1
1
1
1
0
0
1
0
0
1
0
0
1
1
1
1
1
1
1
1
0
1
1
1
1
0
1
1
0
0
1
0
1
1
1
1
0
0
1
1
1
0
0
0
1
1
0
0
1
0
0
0
1
1
0
1
0
0
0
0
0
1
1
1
0
0
1
0
0
1
0
0
0
1
0
1
1
1
0
1
1
0
0
1
0
0
1
0
1
0
1
1
0
1
1
0
1
0
0
1
1
0
0
1
1
0
1
1
0
1
0
0
1
0
1
1
1
0
0
1
0
1
1
1
0
0
1
0
0
0
1
0
1
1
1
0
0
1
1
1
1
0
0
0
1
0
1
1
1
0
1
0
1
0
0
0
0
1
1
1
0
1
1
0
1
0
1
1
0
1
0
1
1
1
1
0
0
1
1
0
1
0
1
1
1
0
1
0
1
1
1
1
0
0
0
1
1
0
0
0
1
1
0
1
1
1
0
1
0
1
0
0
0
0
0
0
1
1
0
1
1
0
1
1
0
1
0
0
1
0
0
0
1
0
1
1
0
0
1
1
0
1
0
1
1
1
0
1
0
0
1
0
0
1
0
0
1
0
1
0
0
0
0
1
1
0
0
1
1
0
0
0
1
1
0
0
0
1
0
0
1
0
1
1
1
0
0
0
0
1
1
0
0
1
1
1
1
0
0
1
1
1
0
1
0
1
1
1
1
0
0
0
1
0
0
0
1
0
1
0
1
0
0
0
0
1
1
0
0
1
0
0
1
1
1
1
0
0
1
1
0
1
1
0
1
1
1
1
1
1
0
1
0
1
1
0
0
1
1
0
1
0
1
1
1
0
0
1
0
1
1
0
1
0
1
0
1
0
1
0
0
1
1
0
0
0
1
0
0
1
0
1
0
0
1
1
1
1
1
1
1
0
1
0
0
0
0
1
0
1
1
1
0
1
1
1
1
1
1
0
0
0
0
1
0
1
1
0
0
0
1
0
1
0
0
1
0
1
1
1
0
1
0
1
1
0
0
0
1
0
1
0
1
1
0
0
0
1
0
1
1
1
1
0
1
1
0
0
1
1
0
0
0
1
0
1
1
1
0
1
1
0
0
1
1
0
1
1
1
0
1
1
1
0
0
0
0
0
1
0
1
1
1
1
0
0
1
0
1
0
1
1
0
1
1
1
1
1
1
1
0
1
1
1
0
0
1
1
0
0
1
0
0
0
1
0
1
1
0
0
1
0
0
1
0
0
1
0
1
1
0
0
1
1
0
1
0
1
1
1
0
0
0
0
0
1
1
1
1
1
1
0
1
1
0
0
0
0
1
1
0
1
0
0
1
1
1
0
0
0
1
0
0
0
0
0
1
1
0
1
1
0
0
0
0
1
0
1
0
0
0
1
0
1
1
1
0
1
0
1
0
1
1
0
0
1
1
0
0
1
0
0
0
0
0
1
0
0
1
1
1
0
1
1
1
0
1
0
1
1
0
1
0
1
0
1
0
1
1
1
0
1
1
1
0
1
0
1
1
1
0
1
1
1
1
0
1
0
1
1
0
1
0
1
1
0
0
1
1
1
0
1
0
1
1
0
0
0
1
0
0
1
0
0
1
0
0
1
1
0
1
0
1
1
1
1
1
1
1
1
1
1
0
0
1
1
0
0
1
1
1
1
1
1
1
1
1
0
0
1
1
1
1
0
0
1
0
0
1
1
1
1
0
1
0
1
1
1
1
0
1
0
1
0
1
0
0
0
0
1
1
1
1
1
0
0
1
0
0
1
0
1
1
1
0
0
1
1
0
0
0
1
1
1
0
1
0
1
1
1
1
1
1
0
1
1
0
1
1
0
1
1
1
1
0
0
1
1
1
0
1
0
1
1
1
1
0
1
0
0
1
1
1
0
0
1
1
0
0
1
0
1
0
0
1
0
1
0
0
0
1
1
0
0
1
1
1
0
1
0
0
1
1
1
0
1
0
1
0
0
0
0
0
1
0
0
0
1
0
1
0
0
0
0
0
1
1
1
1
1
1
1
1
1
0
1
0
0
0
1
1
1
0
0
1
1
1
0
0
1
0
0
0
0
1
0
1
1
1
1
1
0
1
0
1
0
1
1
1
1
0
0
0
0
1
0
1
1
0
0
0
0
1
1
1
0
0
1
1
1
0
0
1
0
0
1
1
0
0
1
1
1
0
1
1
1
1
0
1
1
0
1
0
1
0
1
1
0
0
0
1
1
1
0
1
0
1
0
1
0
0
0
1
0
1
0
1
1
1
1
1
1
1
1
1
0
1
0
1
1
1
1
0
0
0
0
1
1
1
1
1
1
0
1
0
1
1
0
1
0
1
0
1
1
1
1
1
1
0
0
1
0
0
1
1
1
1
0
0
1
1
1
0
0
1
1
1
1
0
1
1
0
0
0
0
1
1
0
0
1
1
0
0
1
0
1
1
0
0
0
1
0
0
0
1
0
1
0
1
1
1
0
0
1
1
1
1
1
1
0
0
0
0
1
1
0
1
0
0
0
1
1
1
0
1
0
0
1
0
1
0
1
0
1
0
0
1
1
1
0
1
1
0
1
0
1
0
1
0
0
1
1
0
0
1
0
0
1
1
1
0
1
1
1
1
1
0
0
1
1
1
0
1
0
1
1
0
1
1
0
0
1
1
1
1
1
0
1
0
1
1
0
0
0
1
1
0
0
1
1
0
0
1
1
0
1
0
1
1
1
1
1
1
1
0
1
0
1
1
1
1
1
0
1
1
0
0
1
0
0
1
1
1
1
1
1
1
0
1
1
1
1
0
0
1
1
1
1
1
0
1
1
1
0
1
1
1
1
0
0
1
1
0
0
1
0
0
1
1
0
1
0
0
1
0
1
1
0
1
0
0
0
1
0
1
0
1
0
0
1
1
1
1
0
1
1
0
0
1
0
0
0
0
1
0
0
0
0
0
1
1
1
1
1
0
1
1
1
1
1
1
1
1
1
0
1
0
1
0
1
1
1
0
0
1
1
0
1
1
0
1
1
1
1
0
0
1
1
0
0
1
0
1
1
1
0
1
0
0
0
0
1
1
1
1
1
1
0
0
1
1
0
0
1
1
1
1
0
1
1
0
1
1
1
1
1
0
0
1
0
1
0
0
1
1
1
1
1
0
0
1
1
1
0
1
0
1
1
1
1
1
1
0
1
1
0
1
0
1
0
1
1
1
1
0
1
1
1
0
0
0
1
1
1
0
1
1
1
1
1
1
0
1
1
0
1
0
1
0
0
0
1
1
1
0
0
1
0
1
1
0
1
1
0
0
1
0
1
0
1
0
0
0
0
1
0
1
1
0
1
0
0
0
1
0
0
0
1
1
1
1
1
0
1
1
1
0
1
0
1
1
0
1
1
0
1
1
1
1
1
1
0
0
0
0
1
1
1
1
0
1
0
0
0
1
1
1
0
1
0
1
1
0
0
1
0
1
1
1
0
1
1
0
0
0
0
0
1
1
1
1
0
1
1
1
1
1
1
0
0
1
0
1
0
1
1
0
0
0
1
0
1
1
0
1
1
1
1
1
1
1
0
1
0
1
0
1
1
0
0
1
1
0
1
1
0
1
1
1
0
0
1
0
0
0
1
1
1
1
0
0
1
0
1
1
0
1
1
1
1
0
1
0
1
1
0
1
0
0
0
0
0
0
1
1
1
0
0
0
1
1
1
1
0
0
0
1
1
0
0
0
0
1
0
1
0
1
1
1
1
1
0
1
0
0
1
1
0
0
1
1
0
1
0
1
1
1
0
0
0
0
0
1
1
0
0
1
1
0
0
1
0
0
0
1
0
0
0
1
1
1
0
0
1
1
1
1
1
1
0
1
1
1
1
1
1
1
0
1
1
0
0
1
1
1
0
1
1
1
1
1
0
0
0
1
0
1
0
1
1
0
1
0
1
1
1
1
1
1
1
1
1
1
0
0
0
1
1
1
0
1
0
1
1
1
0
1
0
1
1
1
0
1
0
0
1
1
0
0
1
0
0
1
1
0
0
1
1
0
0
1
0
0
0
0
1
1
0
0
0
0
1
1
1
1
0
0
0
1
1
1
0
1
1
1
0
0
0
1
1
1
1
0
0
0
1
1
1
0
0
1
0
1
0
1
0
1
0
0
1
1
1
0
0
1
0
0
1
1
1
0
1
1
1
0
0
1
1
1
0
0
1
0
1
0
1
0
0
0
0
0
0
1
1
1
1
1
0
0
0
0
0
0
0
0
1
1
0
1
1
0
0
1
0
1
0
1
1
1
0
1
0
1
0
0
0
1
1
1
0
1
1
0
1
1
1
0
0
0
0
1
1
1
1
0
0
0
0
1
1
1
0
1
1
0
1
1
0
0
1
1
0
0
0
1
0
1
0
0
0
1
0
0
0
1
0
1
1
0
1
1
1
0
0
1
1
1
0
0
0
1
0
0
1
0
0
0
0
0
0
1
1
0
1
1
1
1
1
1
1
1
0
1
1
1
0
0
1
1
0
1
0
0
1
1
0
1
1
1
1
0
1
1
0
1
1
0
0
0
0
0
1
0
1
1
1
0
0
0
1
1
1
1
1
1
1
1
1
0
1
1
1
1
0
1
0
0
0
0
1
0
0
0
1
0
0
0
0
0
1
1
0
1
1
1
1
0
0
1
0
0
1
1
0
1
0
1
0
1
1
0
0
1
0
1
0
0
0
0
0
1
1
1
0
1
0
0
1
0
0
0
1
0
1
1
1
1
0
1
0
1
0
0
1
0
1
1
1
1
0
1
0
1
1
1
1
0
1
0
1
1
1
0
0
1
1
1
0
1
0
0
1
1
0
0
0
1
1
1
1
1
0
1
1
1
1
1
0
1
1
1
0
1
1
1
1
1
0
1
1
1
0
1
1
0
0
1
0
1
1
0
1
0
0
1
0
1
1
1
0
0
0
1
1
1
1
0
1
1
0
0
1
0
0
0
0
0
0
1
0
0
0
0
0
1
0
1
1
0
1
0
0
1
0
0
0
1
1
0
0
0
0
1
1
1
1
1
0
1
1
0
1
1
1
1
1
0
0
1
0
0
1
0
1
0
1
0
0
0
1
0
1
1
1
1
1
1
1
1
1
1
0
1
1
1
1
1
1
0
0
1
1
1
0
1
0
1
1
0
1
1
0
1
0
1
1
0
1
1
1
1
1
0
0
1
1
0
1
0
0
1
1
0
1
1
0
0
0
0
0
0
1
1
0
1
0
1
0
1
0
1
1
1
0
0
0
0
0
1
1
0
1
0
1
1
0
0
1
1
0
1
1
1
1
0
0
0
1
1
1
0
1
0
1
1
1
1
1
1
1
0
1
0
1
1
1
0
1
0
0
1
0
1
0
1
1
1
1
1
0
1
1
1
0
1
0
1
0
0
0
0
0
1
1
0
0
0
1
1
1
1
1
1
1
0
0
1
1
1
0
0
0
1
1
1
1
1
0
0
1
1
1
1
0
1
0
0
0
0
1
0
0
0
0
0
0
0
1
1
1
0
0
0
0
0
1
0
1
0
0
0
0
0
1
1
0
0
1
1
1
1
0
1
0
1
0
1
0
0
0
0
0
0
1
1
1
1
0
1
0
1
1
1
0
0
1
0
0
0
0
0
1
0
1
1
0
1
1
1
1
0
0
0
0
0
0
1
0
0
1
1
1
1
0
0
0
1
0
0
1
1
1
1
0
0
0
1
1
1
1
1
0
1
1
1
0
1
0
0
0
1
1
0
1
0
1
1
1
0
0
1
1
1
1
0
0
0
0
0
0
0
1
1
1
0
0
1
0
1
0
1
1
1
1
1
0
0
1
0
0
1
0
0
0
0
0
1
1
1
1
0
0
1
0
0
0
0
1
1
0
0
1
1
1
0
1
0
0
0
1
1
0
0
0
1
0
1
1
1
0
0
1
0
1
0
0
0
0
0
1
0
0
0
1
1
0
1
0
1
1
1
0
0
1
0
1
0
1
1
1
0
1
1
0
1
1
1
0
0
1
1
0
0
1
1
1
1
1
0
1
1
1
0
0
1
1
1
0
0
1
0
1
1
1
0
0
1
0
1
1
0
1
0
1
0
0
1
1
1
1
1
1
0
0
0
0
1
1
0
1
0
0
1
1
0
0
1
0
1
1
1
1
0
1
0
0
0
1
0
1
1
1
0
1
1
0
1
1
1
0
0
1
0
1
0
0
1
1
1
1
1
0
1
1
1
0
1
1
0
0
0
1
1
1
0
1
0
1
1
1
1
0
1
1
1
0
0
1
0
0
1
0
0
1
0
0
0
0
1
1
0
1
1
1
1
0
0
1
1
1
1
1
0
0
1
0
1
0
1
0
0
1
1
0
1
0
1
1
1
0
0
0
0
0
1
1
0
1
0
1
1
1
0
1
1
0
1
1
0
1
1
0
1
1
1
0
1
1
0
1
1
0
1
0
1
1
1
0
1
1
1
1
1
1
1
0
1
1
1
1
0
0
1
0
1
1
0
1
1
1
1
0
1
1
0
1
0
1
1
1
0
1
1
1
0
1
0
1
0
1
1
0
0
1
0
1
1
0
0
1
0
0
1
1
0
0
1
1
0
0
0
0
0
0
1
0
0
0
0
1
1
1
1
1
0
0
0
1
1
0
0
1
1
1
1
0
1
1
0
0
1
1
1
0
0
0
1
0
0
1
1
1
1
0
1
0
1
0
1
0
0
0
1
0
1
0
1
1
0
0
0
1
1
0
0
1
0
1
1
1
0
1
1
0
1
1
0
1
1
1
0
1
1
0
1
1
0
0
1
0
1
1
1
1
0
1
0
1
1
0
0
0
1
0
0
1
0
1
1
1
1
0
0
1
1
1
1
1
1
1
1
1
1
0
0
1
1
0
1
0
0
0
0
1
1
0
1
0
1
0
1
0
0
0
1
0
1
1
0
0
1
0
1
0
1
0
1
1
1
1
1
0
1
0
1
1
0
1
1
0
0
1
1
1
1
1
0
1
1
1
1
0
1
0
1
1
1
1
0
1
0
1
1
1
1
0
0
0
0
1
1
1
0
1
1
1
1
0
0
0
1
0
1
1
1
1
1
1
1
0
1
1
1
1
1
1
1
0
0
1
1
0
0
0
1
1
0
1
1
1
1
0
1
1
1
1
1
1
0
0
1
1
1
1
1
0
0
0
0
0
1
1
0
0
0
1
1
1
0
1
0
1
1
0
1
1
1
1
1
1
1
1
1
1
1
0
0
1
1
1
0
0
1
1
1
1
1
1
1
1
1
1
0
0
1
0
0
1
1
1
1
0
1
0
1
1
0
0
1
1
1
1
0
1
1
0
0
0
1
0
0
1
0
0
0
0
1
1
1
0
0
0
1
0
0
1
1
1
1
1
0
1
1
0
1
0
1
1
0
0
1
1
0
1
0
1
0
1
1
0
1
1
0
0
0
1
1
0
0
1
1
0
1
1
1
0
0
0
1
1
0
1
0
1
1
0
1
0
1
1
1
0
0
0
0
0
1
1
1
0
1
1
0
0
1
0
1
0
1
1
0
1
0
1
1
0
0
0
1
0
0
0
1
0
0
1
1
0
1
1
1
0
1
1
1
0
0
1
1
1
1
1
1
0
1
1
0
0
1
1
0
1
0
0
1
1
0
1
0
1
1
0
0
0
0
0
0
0
0
1
0
0
0
0
0
1
1
1
1
0
1
1
0
1
1
0
1
1
1
1
1
0
0
0
0
1
0
0
1
1
0
1
0
1
0
1
1
1
0
1
0
1
0
0
0
0
0
1
1
1
0
0
1
1
1
0
0
0
0
0
0
1
1
0
1
1
1
1
1
0
0
1
1
0
0
0
0
1
1
1
0
0
1
0
1
1
0
0
0
1
1
0
1
0
1
1
0
1
1
1
1
1
0
1
0
0
1
1
1
1
0
1
0
1
1
1
1
1
1
0
1
0
1
1
1
0
1
1
1
0
1
0
1
1
1
0
1
1
1
1
0
1
1
1
1
1
0
1
1
1
1
0
0
1
0
0
0
1
1
0
1
1
0
0
1
1
1
1
0
0
1
1
1
1
0
1
0
1
1
0
0
1
1
1
0
0
0
0
0
1
0
1
0
1
1
0
0
1
0
1
0
1
0
1
1
1
0
0
1
1
1
0
1
0
0
1
1
1
1
0
1
1
0
0
1
0
1
1
1
0
0
1
1
0
1
0
1
1
1
0
1
1
0
0
0
1
1
1
0
1
1
1
1
0
1
0
1
0
1
1
1
0
1
0
0
0
0
0
1
0
0
1
1
1
1
1
1
1
0
1
1
1
0
1
1
1
0
1
1
0
1
1
0
1
1
0
0
0
0
1
0
0
0
1
0
1
0
1
1
0
1
1
0
1
0
1
0
0
0
1
1
1
0
0
1
1
1
1
0
1
0
1
0
1
1
1
1
1
1
1
1
1
0
0
0
1
0
1
1
1
1
1
1
1
1
0
0
0
1
0
1
0
0
1
0
0
0
0
0
1
1
1
1
1
0
0
1
1
0
0
1
1
1
0
0
0
0
1
0
1
1
1
0
0
1
0
0
0
1
1
1
1
1
1
0
1
1
0
1
1
0
0
1
1
0
1
0
0
1
1
1
1
1
0
0
1
1
0
0
0
0
1
1
0
1
0
0
1
1
0
0
1
0
0
1
1
1
0
1
0
1
0
1
1
1
1
1
0
1
1
1
1
1
0
1
1
1
1
0
1
1
0
1
0
0
0
0
1
1
1
1
1
1
1
0
0
0
0
1
1
1
0
1
1
0
0
1
1
1
1
1
0
1
1
1
1
0
0
1
0
0
0
1
1
1
1
1
1
0
0
0
0
1
0
0
0
1
1
1
0
0
0
1
1
1
0
0
0
0
0
0
1
0
0
1
0
1
1
0
0
1
1
0
0
1
0
1
0
1
0
1
0
0
1
0
1
1
1
1
1
1
1
0
0
0
1
1
1
1
1
1
0
1
1
1
1
1
0
0
0
0
0
1
0
0
1
0
1
0
1
0
0
1
1
1
1
1
1
1
0
0
0
1
1
1
0
1
0
0
0
0
0
1
0
0
0
0
1
0
1
1
0
1
1
1
0
1
0
1
0
0
0
1
0
0
0
1
1
1
1
1
1
0
1
1
0
0
0
0
0
1
0
0
1
1
1
1
0
0
1
1
1
0
0
0
1
1
1
1
1
0
1
1
1
0
1
0
1
1
1
1
1
1
1
0
0
0
0
0
1
0
1
1
1
0
0
1
1
1
1
1
0
0
0
1
1
0
1
1
0
1
0
1
1
0
1
1
1
1
1
1
1
0
0
1
0
1
0
1
0
0
1
0
1
1
0
1
0
0
1
1
1
1
0
0
1
0
0
0
1
0
0
1
1
1
1
1
1
0
1
1
1
1
1
1
1
0
0
0
1
1
0
0
1
0
1
1
1
0
1
1
0
0
1
0
1
1
0
0
1
1
0
1
0
1
1
1
1
1
1
0
0
0
1
1
0
1
1
0
1
1
1
0
0
0
1
0
0
1
1
1
0
1
1
1
0
1
1
1
1
1
1
0
0
0
0
0
1
1
0
0
1
1
1
0
0
1
0
0
1
0
0
1
1
0
0
1
0
0
1
1
1
0
1
1
1
0
1
0
1
0
0
1
0
1
1
0
0
0
0
0
1
0
0
1
0
0
1
1
1
1
0
1
0
1
1
0
1
1
1
0
0
1
0
1
0
1
0
1
1
0
0
1
0
1
0
0
1
1
1
0
1
1
1
0
0
0
1
1
0
0
1
0
1
1
1
1
1
1
1
0
1
1
1
1
0
0
0
0
1
1
1
1
0
1
1
0
0
0
1
1
0
1
1
1
1
1
0
1
0
1
1
1
1
1
0
1
1
0
0
0
1
1
1
0
1
1
0
1
1
1
1
0
0
0
1
0
1
0
0
0
0
0
1
0
0
0
0
1
0
0
0
1
0
0
0
0
0
1
1
1
0
0
0
1
1
0
0
1
1
1
1
1
1
1
0
1
1
0
0
0
0
0
1
1
0
1
1
0
1
1
0
1
1
0
0
1
1
0
0
0
1
0
1
1
1
0
1
0
1
0
1
0
0
0
0
0
1
1
1
1
0
1
1
0
1
1
0
0
1
0
0
1
0
1
0
1
1
1
1
0
0
1
0
1
0
1
0
0
1
1
1
1
0
1
1
1
0
1
1
1
1
1
0
1
1
1
0
1
1
1
0
0
1
0
0
1
1
1
0
0
0
0
0
1
0
1
0
0
0
1
1
1
0
0
0
0
1
0
0
0
1
0
1
1
1
1
0
0
1
1
0
1
1
1
1
0
0
1
0
0
1
0
1
0
1
0
1
0
0
0
1
1
1
1
0
1
0
0
1
1
0
0
1
0
1
1
1
1
0
1
1
1
1
1
0
1
0
1
0
0
1
1
1
1
0
1
1
0
0
1
0
1
0
0
0
1
0
0
1
0
1
1
0
0
1
1
1
1
1
1
1
1
0
1
0
0
1
0
1
1
1
0
1
1
1
0
1
1
1
0
1
1
0
0
1
1
0
1
1
1
1
0
1
1
1
1
1
0
1
1
1
0
1
0
0
1
0
1
1
0
0
1
1
0
1
0
1
0
1
0
0
0
1
1
1
0
1
0
0
0
1
1
1
0
0
1
1
0
0
0
0
1
1
0
1
1
1
0
0
1
1
1
1
1
0
0
1
1
0
1
0
1
1
1
1
1
1
1
1
0
1
1
0
0
1
0
1
1
0
0
0
0
1
0
1
1
1
1
1
1
0
0
0
1
0
0
1
0
1
1
0
1
1
1
1
0
1
0
1
0
1
0
0
1
0
1
0
1
1
0
0
1
1
1
0
0
1
1
0
1
1
0
1
0
0
1
1
0
1
1
1
1
0
0
0
0
0
1
1
1
0
0
1
0
0
1
1
1
1
0
1
1
1
1
1
0
1
0
0
1
1
0
1
1
0
1
1
1
1
1
0
1
0
0
1
1
1
0
1
1
1
1
1
0
0
1
1
1
1
1
0
1
1
1
0
0
1
1
0
0
1
0
1
0
1
1
0
1
1
1
0
1
1
1
0
1
0
0
0
0
0
1
1
0
1
1
0
0
1
1
1
0
1
0
1
1
0
1
0
1
1
1
1
0
1
0
1
0
1
0
1
1
0
1
1
0
1
0
1
1
0
1
0
0
1
1
0
1
0
1
1
0
0
0
0
0
0
0
0
0
1
1
0
1
1
0
0
0
0
1
0
0
0
1
0
0
1
1
1
1
1
0
0
1
0
0
1
0
1
1
1
0
0
1
0
1
1
1
1
0
0
0
0
1
0
1
0
1
1
1
0
1
1
0
0
1
1
0
0
1
0
1
0
1
0
0
1
1
0
0
0
1
0
0
1
0
0
1
1
1
1
0
0
1
0
1
1
0
1
1
1
1
1
0
0
0
0
1
0
0
1
1
1
1
1
1
0
1
1
0
1
0
0
1
1
1
1
0
1
0
1
1
1
1
1
1
1
0
1
0
0
1
1
0
0
1
0
0
0
1
0
1
1
0
1
0
1
1
0
1
0
0
1
0
1
1
0
0
1
0
0
1
1
1
0
1
1
1
1
1
0
0
1
1
1
0
1
1
0
0
1
0
1
0
0
0
1
0
0
1
1
1
1
0
0
1
1
1
1
0
1
1
1
1
1
1
1
1
1
0
0
0
1
0
1
1
1
1
1
1
1
0
1
1
1
1
1
0
1
0
1
1
1
1
1
1
1
1
1
1
1
0
0
1
1
0
0
1
1
1
0
1
1
1
0
0
0
1
0
0
1
1
0
1
1
1
0
0
0
0
0
0
0
0
1
0
1
1
0
1
0
0
1
1
1
0
0
1
1
0
0
0
1
1
0
0
0
1
1
1
0
1
1
1
1
0
1
0
1
0
1
1
0
1
1
1
0
0
1
0
0
1
1
1
1
0
0
1
1
1
1
0
0
1
0
0
1
0
1
1
1
0
0
1
0
0
0
0
0
1
1
1
1
0
1
1
1
1
1
1
1
1
0
1
0
0
0
0
0
1
1
0
1
0
1
1
0
1
0
1
1
0
0
1
1
1
1
0
1
1
1
0
0
1
0
1
0
0
0
0
1
1
1
0
1
0
1
0
1
1
0
1
0
0
0
0
1
0
0
1
1
0
0
1
1
1
0
0
1
1
0
0
0
0
1
1
0
1
1
0
0
1
1
0
1
0
0
1
0
0
0
0
1
1
1
0
1
1
1
0
1
1
0
1
1
0
1
1
1
1
1
1
0
0
1
0
0
0
0
1
1
1
0
0
1
0
0
1
1
0
0
1
0
1
1
1
1
0
0
0
1
0
1
1
1
1
1
1
1
1
0
1
0
1
1
1
0
1
0
0
1
1
0
0
0
0
1
0
0
1
0
1
1
1
1
1
1
0
0
1
1
1
0
0
1
1
1
0
1
1
1
1
0
0
1
1
0
0
1
0
0
0
1
1
1
0
0
0
0
1
1
1
1
1
1
0
0
1
1
1
0
0
0
1
0
1
0
0
1
1
0
1
1
1
1
1
1
1
0
1
0
1
1
1
0
1
0
1
0
1
0
0
1
1
0
0
1
0
1
0
1
0
0
0
0
1
0
1
1
0
1
1
1
0
1
1
1
1
0
0
1
0
1
0
1
1
0
0
0
1
0
0
1
0
0
1
1
0
1
0
1
0
0
1
1
1
0
0
1
0
0
1
1
0
1
0
0
0
1
1
0
0
1
0
1
0
1
1
0
1
1
0
0
1
1
0
1
1
1
1
0
1
1
1
0
1
0
0
0
0
1
0
0
1
0
1
1
0
1
1
0
0
0
0
0
1
1
0
0
1
1
1
1
1
1
1
0
1
1
1
0
0
0
1
1
1
1
1
1
1
0
0
0
1
0
1
1
0
1
1
1
0
1
0
1
1
0
0
1
0
0
0
0
0
1
0
0
0
1
1
1
0
1
1
1
0
1
1
1
1
0
0
1
1
0
1
0
0
1
0
0
0
1
1
0
0
1
1
1
1
1
0
1
1
0
1
1
0
1
1
1
1
0
1
1
0
0
1
0
1
1
0
0
0
1
1
1
0
1
1
0
1
0
1
0
0
1
0
1
0
0
1
1
0
0
1
1
1
0
0
1
0
0
1
1
1
0
0
0
0
0
0
0
1
0
1
1
0
0
1
1
0
1
1
1
1
1
1
1
0
1
0
0
1
1
1
1
1
0
1
0
1
1
0
0
1
0
0
1
1
0
1
1
0
1
0
1
0
1
1
1
1
1
0
0
0
1
0
0
1
1
0
1
1
0
1
1
0
1
1
1
1
1
1
1
1
1
0
1
1
0
1
0
0
1
1
1
0
0
1
1
0
1
0
0
1
1
1
1
1
0
0
0
0
0
0
0
1
1
1
1
1
1
0
1
1
1
0
0
0
0
0
1
1
0
0
1
0
1
1
1
1
1
0
0
1
0
0
1
1
1
0
0
1
0
0
1
0
1
1
1
1
1
0
0
1
0
0
1
1
0
0
1
1
0
0
1
1
1
0
1
1
0
1
0
1
1
0
0
1
1
1
1
0
1
1
1
1
0
0
0
1
1
1
1
1
1
1
1
1
0
1
1
1
1
1
1
1
1
0
1
0
1
1
0
0
1
0
0
1
0
1
0
1
1
1
0
1
1
0
0
1
0
1
0
1
0
0
1
1
1
0
1
0
1
1
0
1
1
1
1
0
0
1
1
0
1
1
1
0
0
0
1
1
0
1
1
1
0
1
0
1
1
1
0
1
1
1
0
0
1
1
1
1
1
0
1
1
1
1
1
1
1
0
1
0
0
1
1
0
0
1
1
1
0
1
0
1
1
1
1
0
1
0
1
0
1
0
0
1
1
0
0
0
0
1
1
0
1
1
1
1
0
0
1
0
1
0
0
1
0
0
0
1
1
1
1
1
0
1
1
0
1
1
1
0
1
1
1
0
0
1
0
1
1
0
0
1
1
0
0
0
1
0
0
1
1
1
1
0
1
1
0
0
0
0
1
0
1
0
0
0
0
0
1
0
0
0
1
1
1
1
1
0
1
0
1
1
1
0
0
0
0
1
1
1
0
1
0
1
1
0
1
1
0
1
1
0
0
1
0
1
0
1
0
1
1
1
1
0
1
0
0
0
1
0
1
0
0
0
1
0
1
1
0
1
1
0
1
0
0
1
0
0
1
1
1
0
1
0
1
1
1
0
1
1
1
1
0
1
0
0
0
1
1
1
1
1
1
0
1
1
1
1
1
0
0
0
1
0
0
1
1
0
0
1
0
0
1
1
0
0
1
1
1
0
1
1
1
0
1
1
1
1
0
0
1
1
1
1
1
1
0
1
0
1
1
1
1
0
1
1
1
1
1
1
1
1
0
0
1
0
1
1
1
1
1
0
1
1
0
1
0
0
1
1
1
0
0
0
1
0
0
0
1
0
1
1
1
1
1
1
1
0
0
1
1
1
0
1
0
0
1
1
1
1
1
1
1
1
1
0
1
1
0
0
0
0
1
1
1
0
1
0
1
0
1
0
1
0
1
1
1
1
1
0
1
1
1
0
1
0
1
0
0
1
1
1
0
1
0
1
1
0
1
1
1
1
1
1
1
1
0
1
1
0
0
1
0
1
1
0
1
1
1
1
0
0
1
1
0
0
1
0
1
1
1
0
0
0
0
1
1
1
1
1
1
0
1
1
0
0
1
1
0
1
1
0
1
1
0
1
0
1
0
1
0
1
1
1
1
1
1
1
1
0
0
1
0
1
0
0
1
1
0
1
1
1
0
1
1
1
0
0
1
1
1
1
1
1
1
0
1
1
1
0
1
1
0
1
0
1
1
1
1
1
1
1
1
0
1
0
1
1
0
0
1
1
0
0
0
1
1
0
1
0
0
1
0
0
0
1
1
0
0
1
1
1
1
1
0
1
0
0
1
1
0
0
1
0
0
0
0
1
1
1
1
1
0
0
1
1
1
1
1
1
1
1
0
1
0
1
1
1
1
1
0
1
0
1
1
1
1
0
1
0
1
0
0
1
0
0
0
1
0
1
0
1
0
0
1
1
0
1
1
1
0
1
0
0
1
1
0
0
0
1
1
0
1
1
1
1
0
1
1
0
1
0
1
0
0
1
0
1
1
0
1
0
1
0
1
0
1
0
0
0
1
0
1
1
1
1
1
0
0
0
1
0
0
0
1
1
0
0
1
0
1
1
1
1
1
1
1
1
0
1
0
1
0
1
0
1
1
1
1
1
1
1
1
0
0
1
1
0
1
1
1
0
1
1
0
0
0
1
0
0
0
0
1
0
1
1
1
0
1
1
0
1
0
1
1
0
1
1
1
0
1
1
0
1
1
0
0
0
0
0
0
1
1
1
1
1
1
1
0
1
1
1
0
1
1
0
1
1
0
0
0
0
1
1
0
1
1
1
1
1
1
1
1
0
0
0
0
1
0
1
1
0
1
1
0
1
1
1
1
0
1
0
1
1
0
0
1
1
0
0
0
0
0
1
1
0
0
0
1
1
1
1
1
1
0
0
1
1
0
1
1
0
1
0
0
1
1
1
1
0
1
1
1
1
1
0
0
1
1
1
1
0
1
1
1
1
0
1
1
1
1
0
0
0
1
0
1
1
1
0
1
1
0
0
1
0
0
0
0
1
0
0
1
1
1
0
1
1
0
1
1
1
1
0
1
0
0
1
1
0
0
1
1
1
1
1
1
1
1
0
1
1
1
1
1
1
0
0
1
1
0
0
0
0
1
0
1
0
0
0
1
0
0
1
1
1
1
0
0
1
0
0
1
1
0
1
0
1
0
1
1
1
1
1
1
0
0
1
0
0
0
1
1
0
1
1
0
1
1
0
1
1
0
0
0
1
0
1
1
0
1
1
0
1
0
1
0
1
0
1
1
1
1
1
0
1
0
1
1
1
1
1
1
1
1
1
1
1
1
1
0
0
1
1
1
1
1
0
1
1
0
1
1
1
0
0
0
1
1
0
1
0
1
1
1
1
1
1
0
1
1
0
1
0
1
1
1
1
0
1
1
1
0
0
1
0
1
0
0
1
0
0
1
1
1
0
0
1
1
1
1
0
1
1
1
1
1
1
0
1
1
0
1
1
1
0
0
0
1
1
1
0
1
1
1
0
1
1
1
1
0
0
0
1
0
1
1
0
1
1
0
1
1
1
0
1
1
0
0
1
0
1
0
1
0
1
1
1
0
0
0
1
1
1
0
0
0
0
1
1
1
0
0
1
1
1
1
1
1
1
0
1
0
0
0
0
0
1
0
1
1
0
1
0
1
1
1
0
0
1
0
0
1
0
1
1
0
1
0
1
0
0
1
0
1
0
1
1
0
0
1
1
1
1
0
1
1
0
1
1
0
1
1
0
0
1
1
0
0
0
1
0
1
0
1
0
0
1
1
1
1
0
1
0
1
1
0
1
0
0
0
0
0
1
1
0
1
1
0
0
1
0
0
0
1
0
0
1
0
1
0
1
1
1
0
0
1
0
0
1
1
0
0
1
1
1
1
1
0
1
1
0
1
1
0
0
0
0
1
0
0
1
1
0
1
1
0
0
0
1
1
0
1
1
1
0
0
1
1
1
0
1
1
1
0
1
1
1
1
0
0
1
1
1
1
1
1
0
1
1
1
0
1
0
0
1
1
1
0
0
1
1
0
1
0
0
1
0
1
1
1
1
1
1
1
1
1
1
1
1
1
0
0
1
1
0
0
0
0
0
1
0
1
1
1
1
1
1
0
0
1
1
1
1
1
0
0
1
1
0
0
1
0
1
0
0
0
0
0
1
0
0
1
0
0
0
0
0
0
1
0
1
0
0
0
0
0
1
1
1
1
0
1
1
0
0
0
0
1
1
0
0
1
1
0
1
1
0
0
1
1
0
1
1
1
1
1
0
1
1
1
1
1
0
0
0
0
0
1
0
0
1
1
1
0
0
0
1
0
1
1
0
0
0
0
0
1
0
1
1
0
0
1
1
1
1
0
1
0
0
0
1
1
1
0
0
1
1
1
1
1
1
1
0
1
0
0
0
1
1
1
1
1
0
1
0
0
1
0
1
1
0
0
0
0
1
0
1
0
1
1
1
1
1
0
1
0
1
1
0
1
1
0
1
0
1
1
1
1
0
0
0
1
1
0
0
1
0
0
1
1
1
0
1
0
0
1
1
0
1
0
1
1
0
0
0
1
1
0
1
1
0
1
1
0
0
1
1
1
0
1
0
1
0
1
0
0
0
1
0
0
1
1
0
0
0
0
0
1
1
1
1
0
0
0
1
1
0
1
0
0
1
0
1
1
1
0
1
0
0
0
1
1
1
0
0
0
0
1
0
0
0
1
0
1
0
1
0
1
1
0
1
0
0
1
1
0
1
1
1
1
1
0
1
1
1
0
0
1
1
1
1
1
0
0
1
1
1
1
0
1
1
0
1
1
0
0
0
0
0
1
1
0
1
0
1
1
1
0
1
1
1
1
1
1
1
0
1
1
1
0
1
0
0
0
0
1
1
0
1
0
1
1
0
0
1
1
0
0
0
0
0
0
1
1
1
0
0
1
1
0
0
1
1
1
1
1
1
1
1
1
1
1
0
1
1
0
1
0
0
0
0
1
1
0
0
0
0
1
1
0
0
1
0
0
1
0
1
0
0
1
0
1
1
1
1
1
0
1
0
0
1
1
1
0
0
1
1
1
1
1
1
0
0
0
0
1
1
0
1
1
1
0
0
1
1
1
0
1
1
0
1
0
1
0
1
0
1
0
0
1
0
0
1
0
1
0
0
0
0
0
1
1
0
0
0
0
0
1
0
1
1
0
1
0
0
1
1
0
1
0
0
0
1
1
0
1
1
1
1
0
1
1
1
1
1
0
0
0
0
0
0
0
0
1
0
0
0
0
1
0
1
1
1
1
0
1
1
0
0
0
1
1
0
1
1
1
1
1
1
0
1
1
0
1
1
1
0
0
1
0
1
1
0
1
1
0
1
1
1
1
1
1
1
1
1
1
1
0
0
1
0
0
0
0
1
0
0
1
0
0
1
0
0
0
1
1
0
0
0
1
0
0
1
1
1
1
0
1
1
0
0
1
0
0
1
1
0
0
1
0
1
0
1
0
1
1
1
0
1
1
0
0
0
1
1
0
0
0
1
0
0
0
0
0
1
0
1
0
1
1
0
1
0
1
0
1
1
1
1
1
1
0
1
0
0
1
0
1
1
0
1
1
1
1
1
0
1
0
1
1
1
1
1
1
1
1
0
1
0
1
0
0
1
1
0
1
1
1
1
1
0
0
1
1
0
1
1
0
0
1
1
0
1
1
0
1
1
0
1
0
1
0
0
0
1
1
0
1
1
0
0
0
1
1
1
1
1
0
0
1
0
0
1
0
1
1
0
0
1
0
1
0
0
1
1
0
0
0
0
0
1
0
0
1
0
0
1
0
0
0
0
0
1
0
1
1
1
1
0
1
0
1
1
1
1
1
0
0
1
1
1
1
1
0
1
0
1
0
1
0
1
1
1
0
0
0
0
0
0
1
0
0
1
0
1
0
1
0
1
1
0
0
0
1
1
1
1
1
1
1
1
0
1
1
1
1
1
0
0
1
1
1
0
0
1
1
1
1
1
0
0
1
0
0
0
1
0
1
0
1
0
0
0
1
1
0
0
1
1
1
1
1
1
0
1
0
1
1
0
1
0
1
1
1
1
1
1
1
1
1
1
0
1
1
1
1
1
1
1
1
0
1
0
0
0
0
1
1
0
0
0
1
0
0
1
0
0
0
1
1
0
0
1
0
0
1
1
1
1
0
0
1
0
0
1
1
1
0
1
0
1
1
0
1
0
0
0
1
0
1
0
1
1
1
1
0
0
1
1
1
0
1
1
0
1
0
1
1
0
0
1
1
0
1
0
0
0
1
0
1
0
0
1
0
1
1
0
0
1
0
0
1
1
0
0
0
1
0
0
0
1
1
1
0
1
0
0
1
0
1
1
1
1
1
1
1
0
0
1
1
1
0
1
0
0
0
0
1
1
0
1
0
1
1
0
1
0
1
1
1
1
0
1
1
0
0
0
1
1
1
0
0
0
0
0
0
0
0
0
1
1
1
1
1
0
0
1
0
0
0
0
1
0
1
0
0
1
0
0
0
1
0
0
0
1
1
0
1
1
0
1
0
1
0
1
0
1
1
0
0
1
1
1
1
1
1
0
0
1
0
0
1
0
1
0
1
1
0
0
0
1
0
0
0
0
0
0
1
1
1
1
0
1
0
1
1
1
0
0
0
1
0
0
1
1
1
1
0
0
0
1
0
1
0
1
1
0
0
1
0
0
1
1
0
1
1
0
1
1
1
1
0
0
0
0
0
1
0
1
1
1
0
1
1
0
0
1
1
1
1
1
1
0
1
1
0
1
1
0
0
0
0
1
1
0
1
0
1
1
1
1
1
1
0
1
0
1
1
1
1
0
0
0
1
0
0
0
0
1
1
1
1
0
1
1
1
1
0
1
0
1
1
1
1
1
0
0
1
1
1
1
0
1
1
0
0
1
0
1
0
0
0
1
0
1
1
1
1
1
0
1
0
1
1
1
1
0
1
1
1
0
0
1
0
1
0
0
0
0
1
1
1
0
1
1
0
1
1
1
0
1
0
1
1
1
0
0
1
1
1
0
1
1
0
1
1
0
0
1
1
0
0
0
1
0
1
0
0
0
1
1
1
0
0
1
1
0
0
0
1
0
1
0
0
1
0
1
1
0
0
0
1
1
1
1
1
1
1
1
1
1
0
1
1
0
1
0
1
1
0
1
1
1
0
1
0
1
0
0
0
1
1
1
1
1
1
1
0
0
0
1
0
0
0
1
1
1
1
0
1
0
0
0
0
0
1
0
0
1
1
1
0
1
1
1
1
0
1
1
1
1
0
1
1
1
1
1
0
0
0
0
1
0
1
0
0
0
1
1
0
0
1
1
1
1
1
1
1
0
0
1
0
0
0
0
1
0
1
1
1
0
0
1
0
0
0
1
0
1
0
0
1
0
0
0
0
1
0
0
1
1
0
1
1
0
0
1
1
0
1
0
1
0
0
1
0
0
1
0
1
0
1
0
0
1
0
0
0
1
0
1
1
1
0
1
0
0
0
0
0
0
1
1
1
0
0
1
1
1
1
1
0
0
1
0
1
1
1
1
0
0
1
0
0
0
1
0
1
1
0
0
0
0
0
0
1
0
0
1
1
0
0
0
1
1
1
1
0
1
1
0
1
0
1
1
0
0
1
0
1
0
0
1
0
1
1
0
0
1
1
0
0
0
1
1
1
1
1
0
1
0
1
1
1
0
1
1
1
1
1
0
0
0
1
0
0
1
1
0
0
0
1
1
0
1
1
0
0
1
1
1
1
0
1
0
1
1
1
1
0
1
1
1
1
1
0
1
1
1
0
1
0
1
1
1
1
0
1
0
0
1
1
1
0
0
1
1
0
1
0
0
1
1
0
0
0
0
1
1
1
1
0
1
0
0
1
1
1
1
0
1
0
1
1
0
1
1
0
1
0
0
1
1
0
0
1
0
1
1
0
0
1
1
0
1
1
0
1
1
1
0
1
0
0
0
1
0
0
1
1
1
0
1
0
1
1
1
0
1
0
1
1
0
0
1
0
0
1
1
0
1
1
1
1
0
1
0
1
0
0
0
0
0
1
0
0
1
1
0
0
1
0
0
0
1
1
1
0
1
0
0
0
1
0
1
1
1
1
0
1
1
0
1
1
1
1
0
1
0
0
1
1
0
1
1
0
1
0
0
0
0
0
1
0
0
0
1
0
1
1
0
1
0
1
0
0
0
0
0
1
0
1
1
0
1
0
1
0
1
1
1
1
0
1
1
0
0
1
1
0
1
1
1
1
1
1
0
1
1
0
0
1
1
1
0
1
0
0
0
0
0
1
1
0
1
1
1
1
0
1
0
1
0
1
0
0
1
1
0
0
1
0
1
1
0
0
0
0
0
0
0
1
1
1
0
0
1
0
0
0
1
1
1
0
1
0
0
1
1
1
1
0
0
0
1
0
1
0
0
0
1
0
0
1
0
1
1
1
0
1
1
1
1
0
1
0
1
1
1
1
0
1
1
1
0
0
1
0
0
0
0
1
0
1
1
0
1
1
1
1
1
1
0
0
0
1
1
1
1
0
1
0
0
1
0
0
0
0
0
0
0
1
0
1
0
1
0
0
1
1
0
1
0
1
0
0
0
1
1
1
1
1
0
1
1
1
1
1
1
1
1
1
0
1
1
0
0
0
0
0
1
1
0
0
0
0
1
1
0
0
1
0
0
0
1
0
1
0
1
1
1
1
1
0
1
1
0
1
0
0
1
0
1
1
1
1
1
1
0
1
1
0
0
1
1
1
0
0
0
1
1
0
0
1
1
0
0
0
0
1
0
0
1
0
0
1
0
1
0
0
1
1
1
0
1
1
0
0
0
1
0
1
0
1
1
1
1
1
1
0
0
0
0
0
1
1
1
1
1
1
1
1
0
1
0
0
1
1
0
0
0
0
1
1
0
0
0
1
1
1
0
1
1
0
0
1
0
1
0
0
0
1
0
0
1
1
1
1
0
0
1
0
0
1
1
1
0
1
1
1
1
1
0
0
1
0
1
1
0
0
1
1
0
0
1
1
0
1
0
0
0
0
1
1
0
0
0
0
1
1
1
1
1
1
1
0
1
1
0
1
1
0
0
1
0
0
1
0
0
0
1
1
1
0
1
1
0
0
1
1
1
1
0
1
1
0
0
1
1
1
0
1
1
1
0
0
1
0
1
1
0
1
1
1
0
1
1
1
0
0
0
0
0
0
0
0
0
1
1
0
0
1
1
0
1
0
0
1
1
0
1
1
0
1
0
1
0
0
0
1
0
1
0
0
0
1
1
0
1
1
1
0
1
0
1
1
1
0
1
1
1
1
0
1
0
1
0
0
1
0
1
0
0
0
1
0
1
1
0
1
0
1
1
1
1
1
1
1
1
0
1
1
1
0
0
0
0
1
0
1
1
0
1
0
1
0
1
1
0
0
1
0
1
0
0
1
1
0
0
1
0
0
1
1
0
1
1
0
1
1
0
0
0
1
1
1
1
1
1
0
1
1
1
0
1
1
0
1
1
0
1
1
0
0
1
0
0
0
0
1
0
1
1
0
0
1
1
1
0
0
1
1
1
0
1
1
0
1
0
1
1
1
0
0
1
0
1
1
1
1
0
0
1
0
0
0
0
1
1
1
1
0
1
1
1
1
1
1
1
1
1
1
1
0
0
0
0
1
0
1
1
1
0
0
1
0
1
1
0
0
1
1
1
1
1
1
0
0
1
0
0
0
1
0
1
0
1
0
0
0
0
0
0
1
1
1
1
1
1
0
1
0
0
0
1
0
1
0
1
1
1
0
1
1
0
0
1
1
0
1
0
0
0
1
1
0
1
1
1
1
1
0
0
1
1
0
0
0
1
1
1
1
1
0
0
0
0
1
1
0
1
0
1
1
1
0
1
1
0
1
0
0
0
0
1
0
0
1
1
0
1
0
1
0
1
0
1
0
1
1
0
0
1
0
0
0
0
1
0
1
0
0
0
1
0
1
1
0
1
1
1
0
1
0
1
0
1
1
0
1
0
1
0
1
0
1
0
1
0
1
1
0
0
1
0
0
1
0
1
0
1
1
1
1
1
1
1
1
1
1
0
1
1
1
0
1
0
1
1
1
1
0
0
0
1
0
1
0
0
0
0
0
1
0
1
1
1
0
1
0
1
0
1
1
1
0
1
1
1
0
0
0
0
0
1
0
1
0
0
1
0
1
0
0
0
1
1
1
0
1
1
0
1
1
0
1
0
0
0
1
1
1
1
0
1
1
1
1
1
1
1
0
1
1
1
0
0
1
1
0
0
0
0
1
0
1
1
1
1
0
0
0
0
1
1
1
0
1
0
0
0
0
1
0
0
1
1
0
1
0
0
0
0
1
0
1
0
1
1
1
1
1
1
0
0
0
1
1
1
1
1
1
1
1
0
1
1
0
0
0
1
0
1
1
0
1
1
1
0
1
0
1
0
1
1
0
1
0
1
1
1
0
0
0
1
1
0
1
1
1
0
0
1
0
1
0
0
0
1
1
1
1
1
0
1
0
1
0
1
1
1
1
1
1
1
0
1
0
1
0
0
1
1
1
0
1
0
1
1
0
1
1
1
0
0
0
0
1
1
0
1
1
1
1
1
0
1
1
0
0
0
1
0
1
0
0
1
1
1
0
1
1
0
1
1
1
1
1
1
0
1
1
1
0
0
1
1
1
1
1
1
1
1
0
0
0
1
1
0
0
0
1
1
1
0
1
1
1
1
1
1
0
0
0
0
0
1
0
0
0
0
0
1
1
0
1
1
0
1
0
1
1
1
1
0
1
1
0
0
0
1
0
1
0
1
1
0
1
1
0
0
0
1
1
1
0
0
1
0
1
0
1
1
0
0
1
0
1
0
1
0
0
0
1
1
0
1
0
0
0
1
1
1
1
1
1
1
1
1
1
0
1
0
0
1
1
1
1
1
1
1
1
0
1
0
1
1
1
1
1
0
1
1
1
0
1
0
1
1
0
0
1
1
0
0
1
0
1
0
1
0
1
1
0
0
0
1
1
0
1
0
0
1
1
0
0
0
0
0
1
1
1
1
1
1
1
1
1
1
0
0
1
0
0
0
0
0
0
1
1
0
0
0
0
1
0
0
1
1
1
0
0
1
0
1
0
0
0
0
1
1
1
0
0
0
1
1
1
1
0
1
0
1
0
1
0
0
1
1
0
0
1
1
0
1
1
0
0
1
1
0
1
1
0
1
0
0
1
1
0
0
1
1
0
1
0
1
1
1
1
1
1
0
1
0
1
1
1
0
1
1
0
1
0
0
1
1
0
1
0
0
1
1
0
1
0
0
1
0
1
1
1
0
0
0
1
0
1
1
1
0
1
1
0
0
1
1
1
1
1
1
1
1
1
0
0
0
0
0
1
0
0
1
1
1
0
0
1
1
0
0
1
0
1
0
1
1
1
0
1
1
0
1
1
0
0
1
0
1
1
0
0
0
0
1
1
0
1
1
0
1
1
1
0
1
1
1
0
1
0
0
1
0
0
0
1
0
1
0
0
1
0
1
1
0
0
1
1
1
1
0
0
0
1
1
1
0
1
0
1
0
1
1
0
1
1
0
0
1
1
1
0
1
0
1
0
0
0
1
1
0
0
1
1
1
0
1
0
0
0
1
0
0
0
0
1
0
1
0
1
0
0
1
0
0
1
0
1
0
0
1
1
1
0
1
0
1
0
1
1
0
1
1
0
1
0
1
1
1
1
1
1
1
1
1
1
1
1
0
1
0
1
1
1
1
1
1
1
1
0
0
1
1
0
1
0
1
1
0
1
0
1
1
1
1
1
0
0
1
0
0
0
1
0
1
1
1
1
0
1
0
0
1
0
1
0
0
1
1
0
1
0
1
0
1
1
1
0
1
1
1
1
0
0
0
1
1
0
1
0
1
1
0
1
1
1
1
1
1
1
0
1
1
0
0
1
1
0
0
1
1
1
0
1
0
0
1
0
1
0
1
1
0
1
0
0
0
0
0
1
1
1
0
1
1
1
0
0
1
1
1
0
1
1
1
1
1
0
0
1
0
1
1
1
1
1
0
0
1
1
1
0
0
0
1
0
0
1
1
1
0
0
1
1
1
1
0
1
1
1
0
1
0
0
1
1
1
0
1
0
1
0
1
1
1
0
0
1
1
1
1
1
0
1
0
1
1
1
0
1
1
0
1
0
0
1
1
0
1
1
0
1
0
0
0
1
1
1
1
1
1
1
0
0
0
1
0
0
1
1
0
1
0
0
0
0
0
1
0
1
1
1
0
1
0
0
1
1
1
0
1
0
0
1
1
1
0
1
0
1
0
0
1
1
0
1
1
0
1
1
0
1
1
1
1
1
0
1
1
1
0
0
1
1
1
0
0
1
0
1
1
1
0
0
1
1
1
0
0
1
1
1
1
1
1
1
0
1
1
1
1
1
0
1
1
1
1
1
0
1
0
0
1
0
1
1
0
0
1
0
1
1
0
1
1
1
1
0
1
1
1
0
1
0
1
1
1
0
1
1
1
0
1
0
1
1
1
1
0
1
1
0
1
0
1
1
0
0
0
0
0
0
1
0
1
0
1
1
1
0
1
1
1
0
0
1
1
1
0
0
0
1
1
1
1
1
0
0
0
0
0
0
0
0
1
0
1
1
1
1
1
1
1
0
0
1
1
1
0
1
1
1
1
1
1
1
0
0
0
0
1
1
1
1
1
1
0
0
1
0
0
1
0
1
1
1
0
1
0
1
0
0
0
1
1
1
1
1
1
0
1
1
0
0
1
1
1
0
0
1
0
1
1
0
0
1
1
0
0
1
0
0
1
1
1
1
0
1
1
1
0
0
1
0
1
0
0
0
1
0
0
0
1
0
1
1
1
0
0
1
1
1
0
1
1
1
1
1
0
0
0
1
1
1
0
0
0
0
1
0
1
1
0
1
1
0
0
1
0
0
1
1
1
1
1
1
0
0
0
1
1
1
1
0
0
1
0
1
0
1
1
0
1
1
0
1
0
0
0
1
1
1
0
1
0
1
1
1
0
0
1
1
0
1
1
0
0
1
0
0
0
1
0
1
1
1
1
1
0
0
1
0
0
1
1
1
0
1
1
1
1
0
1
0
0
0
1
1
1
0
1
0
0
0
1
0
0
1
1
0
0
1
1
1
0
0
1
1
1
1
1
0
0
0
1
1
0
1
0
0
0
0
1
0
0
0
1
1
0
0
1
1
0
0
1
0
1
0
0
0
1
0
1
1
1
0
0
1
0
1
1
0
0
0
0
0
0
1
1
0
1
0
1
1
0
0
0
1
0
1
1
1
1
0
0
1
0
1
1
0
0
1
1
1
1
1
1
0
1
0
1
1
0
0
0
1
1
1
0
1
0
0
0
0
0
1
0
1
1
1
1
1
1
1
0
0
0
1
1
0
0
1
0
0
1
0
0
0
1
0
0
0
0
0
1
1
0
0
1
0
1
1
1
1
1
1
0
0
0
1
0
1
0
1
1
1
1
1
0
0
0
0
0
1
1
1
1
0
0
1
0
1
1
1
1
1
0
0
1
1
0
1
1
1
0
1
0
1
1
0
1
1
1
1
1
1
0
1
1
0
1
0
1
0
1
1
0
0
1
1
1
1
0
0
0
1
1
0
1
1
1
1
0
0
0
0
1
0
1
0
1
0
0
1
1
1
1
1
0
0
1
1
1
1
1
0
1
0
1
1
0
0
1
0
1
1
1
1
0
1
0
0
1
1
1
0
0
1
0
0
1
1
0
0
0
1
0
1
1
0
0
0
0
1
1
0
0
0
0
0
1
0
0
0
0
1
1
0
1
1
0
0
1
0
0
1
0
0
0
0
1
0
1
0
0
1
0
0
1
0
1
0
1
1
1
1
1
1
1
0
0
0
1
0
0
0
0
1
1
1
0
1
0
0
0
1
0
0
1
1
1
0
1
0
1
0
1
1
0
1
0
1
0
1
0
1
1
1
1
0
1
0
1
0
0
1
0
1
1
0
0
0
1
1
1
0
1
0
1
1
1
0
0
0
1
0
1
1
0
0
1
0
1
1
1
0
1
0
1
0
1
0
1
1
0
1
1
0
1
1
1
0
1
0
0
1
0
0
0
0
1
1
1
0
0
0
1
0
1
1
0
1
0
0
0
1
1
0
1
1
1
1
0
1
1
1
1
0
1
1
0
0
1
1
0
0
0
1
0
1
0
1
1
1
1
0
1
1
1
0
1
1
0
0
0
0
0
1
0
0
1
1
0
0
1
0
1
1
1
1
0
0
1
0
1
0
1
1
1
0
0
0
0
0
0
1
0
0
0
0
0
0
1
1
1
0
1
1
1
0
0
1
1
1
1
1
0
0
1
1
0
1
1
1
1
1
0
1
1
0
1
1
0
1
1
0
0
1
0
1
1
1
0
0
0
1
0
1
0
0
1
1
0
1
1
0
1
0
1
0
0
1
0
1
1
1
0
1
0
0
0
1
0
0
0
1
1
0
1
0
0
0
1
0
0
1
1
0
0
1
0
0
1
1
0
0
0
1
1
1
0
0
0
0
1
0
1
1
1
1
1
0
1
0
0
1
1
0
1
1
1
0
0
0
0
0
1
0
0
1
1
1
1
0
1
1
0
1
0
1
0
0
1
0
1
1
0
1
0
0
1
0
0
1
1
1
0
1
1
0
1
1
1
0
0
1
1
1
0
0
0
0
1
1
1
1
1
1
0
0
1
0
1
0
1
1
1
0
1
0
1
1
1
1
0
0
0
1
0
1
1
1
0
1
0
0
1
0
1
1
0
1
0
1
1
1
1
1
1
1
1
1
1
1
0
1
0
0
0
0
1
1
1
0
0
0
0
1
0
0
1
0
0
0
0
0
1
1
1
0
0
1
1
1
0
0
0
1
1
1
1
1
0
0
1
0
0
0
0
0
1
1
0
0
0
1
1
1
1
0
0
0
1
1
0
0
0
1
0
0
1
1
1
1
1
1
1
1
1
0
0
0
1
1
1
0
0
1
0
1
1
1
0
1
0
0
1
0
0
1
0
1
0
1
0
0
1
0
1
1
1
0
0
1
1
1
1
0
0
1
0
1
0
0
1
0
0
1
0
0
1
1
0
0
0
1
1
1
0
1
0
0
1
0
0
1
0
0
1
1
1
0
0
0
1
1
1
0
1
0
0
0
1
0
1
1
0
0
0
0
1
0
0
1
1
1
0
0
0
0
0
0
0
0
0
0
0
1
0
0
0
0
1
0
1
1
1
1
1
1
1
0
1
1
0
0
0
1
0
1
0
0
0
0
0
0
1
1
1
1
0
1
1
0
1
1
0
1
1
0
1
1
1
1
1
1
1
1
1
0
0
0
1
0
0
1
1
1
0
1
1
1
0
0
1
1
0
0
0
0
1
1
0
1
0
1
1
0
0
1
1
0
0
1
1
0
0
1
1
1
1
0
1
0
1
1
1
1
1
1
1
1
0
0
0
1
0
1
1
1
1
1
1
0
1
1
0
1
0
1
1
1
1
0
1
0
1
1
0
1
1
1
0
1
1
1
1
1
0
1
0
1
1
0
0
1
1
0
1
0
1
0
1
1
1
1
1
1
1
0
0
1
0
0
1
0
0
0
1
1
1
1
0
0
0
1
1
0
1
0
1
1
1
1
0
1
1
0
0
1
1
0
1
0
0
1
1
1
1
0
1
1
1
1
1
1
1
1
0
0
1
1
1
1
1
0
1
1
1
1
1
0
0
1
1
1
0
1
0
0
1
1
1
1
0
0
1
0
1
1
1
1
1
0
0
1
0
0
1
1
1
1
1
1
1
1
1
1
0
1
0
0
0
1
1
1
1
0
0
1
0
1
0
1
1
0
1
0
0
1
1
1
1
0
0
1
0
0
1
1
1
0
1
0
1
0
1
1
1
0
1
0
0
1
0
1
0
0
1
1
0
1
0
1
1
1
0
1
0
0
0
1
1
0
1
0
1
0
0
1
0
1
0
1
1
1
1
1
1
1
0
0
1
0
0
1
1
1
1
1
1
0
0
0
0
1
0
1
1
0
1
1
1
1
0
0
1
0
1
0
1
1
1
1
1
0
1
0
1
1
1
1
0
1
1
1
0
1
1
1
0
0
0
0
1
1
0
1
1
1
1
1
0
1
0
1
1
1
0
1
1
1
1
1
1
0
1
0
1
0
1
0
0
0
1
0
0
1
0
0
0
1
0
1
1
1
0
1
1
1
1
0
0
0
0
0
1
0
1
1
1
1
0
1
1
1
0
1
1
0
0
0
1
0
0
1
1
0
0
1
1
1
0
1
0
0
1
1
0
0
0
1
1
1
0
1
1
1
0
1
1
0
0
0
1
0
1
1
0
1
1
0
0
1
1
1
1
1
0
1
0
0
1
0
1
1
1
0
1
0
1
1
1
1
1
1
0
1
1
1
0
0
1
0
0
1
1
1
0
1
0
1
1
1
1
1
1
1
0
1
1
0
1
0
0
1
1
1
0
0
1
0
1
0
1
0
1
0
1
1
1
1
0
0
1
0
0
1
1
0
1
1
1
1
0
1
0
0
1
1
1
1
1
0
0
0
1
1
0
1
1
1
1
0
0
1
1
0
0
1
1
1
1
1
0
1
1
0
1
1
0
0
1
1
0
0
0
0
1
1
0
0
1
0
1
0
1
1
0
1
1
1
0
0
1
0
1
1
1
1
0
1
0
1
1
0
1
0
1
0
0
1
0
1
1
0
1
1
1
0
1
1
1
1
0
1
0
1
0
1
1
1
1
0
0
1
0
0
1
1
1
1
1
1
1
1
1
1
1
1
0
1
1
0
0
0
1
1
0
1
1
0
0
1
1
1
1
0
0
1
1
1
1
0
1
1
1
1
1
1
0
1
1
1
0
1
0
0
1
1
1
0
0
1
1
1
0
1
1
1
0
1
1
1
1
1
1
1
1
0
0
0
0
1
0
1
0
0
1
1
1
0
1
0
1
1
0
1
0
1
1
0
1
0
1
0
0
1
0
1
1
0
1
0
1
1
0
1
0
0
1
1
0
0
1
0
0
0
1
0
1
0
0
0
1
1
1
0
1
0
1
1
1
0
1
0
1
1
0
1
1
0
0
1
0
1
1
0
1
1
0
1
0
1
0
0
0
0
0
1
1
0
1
1
1
1
1
1
0
1
0
0
1
0
1
0
1
1
0
1
1
1
1
1
1
0
1
1
0
0
0
1
0
1
1
1
1
0
0
1
0
1
0
1
0
1
1
1
1
1
1
1
0
0
0
0
1
1
0
0
0
0
1
0
1
0
1
1
0
1
1
1
0
0
0
1
1
1
1
0
1
0
1
0
1
1
1
1
0
0
0
1
0
0
0
1
1
0
1
0
0
0
1
1
1
1
1
1
1
1
1
1
0
1
1
1
1
1
0
1
1
0
1
1
1
1
0
1
1
0
0
1
1
0
1
1
0
1
0
1
0
1
1
0
0
1
1
1
0
0
0
0
1
0
1
1
1
0
1
0
1
1
1
1
0
0
0
0
0
0
1
0
0
1
1
1
1
1
1
1
0
0
0
0
1
0
1
0
1
0
0
1
1
0
0
1
0
1
1
0
1
0
1
1
1
0
1
0
0
1
0
1
1
0
1
1
0
0
0
0
0
1
0
1
0
0
0
0
0
0
0
1
1
0
1
0
1
1
1
1
0
0
0
1
0
1
1
1
0
1
1
0
1
1
0
0
0
0
1
1
0
1
0
0
0
0
1
1
0
0
0
0
0
0
1
0
0
0
1
1
1
0
0
1
0
1
1
0
0
0
0
1
0
1
1
1
1
0
0
0
0
1
0
1
0
0
1
1
0
1
1
1
1
0
0
1
1
1
1
1
0
1
0
1
1
1
1
1
1
0
1
0
0
0
1
1
1
0
0
0
1
1
0
0
1
0
0
1
1
0
1
0
1
0
1
0
0
1
0
1
1
0
1
1
1
1
0
0
1
1
0
0
1
0
1
1
1
0
1
1
1
0
1
0
1
0
0
1
1
1
0
1
0
1
1
0
1
0
1
1
0
1
0
1
0
1
0
1
1
1
1
0
1
1
0
0
0
1
1
0
1
1
1
0
1
1
1
0
1
0
0
0
1
1
0
0
1
0
0
0
0
1
0
0
1
1
0
0
1
0
1
1
0
1
1
1
1
0
0
1
0
0
1
1
1
1
0
1
1
1
1
0
0
1
1
1
1
1
1
1
1
0
0
1
1
1
0
0
0
0
0
0
1
1
1
0
1
1
0
1
1
1
0
0
0
1
1
0
0
0
0
1
1
0
1
0
0
1
0
1
1
0
1
1
0
1
1
1
1
1
1
0
0
1
1
0
1
0
0
1
0
1
0
0
0
1
1
1
1
0
0
1
0
0
1
0
0
0
1
0
1
0
1
0
0
0
1
1
0
1
1
0
1
1
1
0
1
1
1
0
1
0
0
0
1
1
1
1
1
1
0
0
1
1
1
0
0
0
0
0
0
0
0
1
1
0
1
0
0
1
1
0
0
0
1
1
0
1
1
0
1
1
1
1
0
1
0
1
1
0
0
1
0
1
0
0
0
0
0
1
0
0
0
1
1
0
0
0
1
0
1
1
1
0
1
0
0
1
1
0
1
1
1
0
1
0
0
1
0
1
0
1
1
1
1
1
1
1
1
1
0
0
1
1
1
1
1
1
0
1
1
0
1
0
0
0
0
1
1
0
1
1
1
1
0
0
1
0
0
0
1
0
0
0
0
0
0
1
1
0
1
0
0
1
1
1
1
0
0
1
1
1
1
1
0
1
1
0
1
1
1
0
1
1
1
0
0
0
1
1
0
0
1
1
1
0
1
1
0
0
0
0
1
0
1
1
0
1
1
0
0
1
0
1
1
0
0
1
0
1
0
0
0
1
1
0
0
1
0
1
1
1
1
0
1
1
1
0
1
1
1
0
0
1
1
1
0
1
1
1
0
1
1
0
0
0
1
1
0
1
0
1
0
0
1
1
0
0
0
0
0
1
1
0
0
0
1
1
0
0
1
0
1
0
0
0
1
0
1
0
1
1
0
1
1
1
0
1
1
0
0
1
1
1
1
1
1
1
0
1
0
1
0
1
0
0
1
1
0
1
1
0
0
0
1
1
1
1
0
1
1
0
1
0
1
0
1
1
1
0
0
1
0
0
0
0
0
1
0
0
1
1
1
1
1
1
0
1
1
1
1
1
0
1
1
1
1
1
0
1
0
0
0
1
0
0
1
0
1
0
0
1
0
1
1
0
0
0
0
1
1
0
1
1
0
0
0
1
1
0
1
1
1
0
1
1
1
1
1
0
0
1
1
0
1
0
0
0
0
0
0
0
1
1
1
1
1
1
1
1
1
1
0
1
1
0
1
1
1
0
0
1
1
1
1
0
0
1
0
1
0
0
0
0
1
0
1
1
0
0
0
1
1
1
0
1
0
0
1
1
1
1
1
1
0
0
1
1
1
1
1
0
0
1
1
1
1
1
1
1
0
0
1
1
1
0
0
0
0
1
1
1
1
1
1
1
1
0
0
1
0
0
0
1
0
1
0
1
1
0
0
1
1
1
1
1
1
1
0
1
0
1
1
0
1
1
1
0
0
1
0
1
1
1
0
1
0
1
1
0
1
0
1
1
1
1
0
1
1
1
0
0
1
0
1
1
1
0
0
1
0
1
0
1
0
0
0
1
0
1
0
1
1
1
1
1
0
0
1
1
1
0
0
0
0
0
0
1
0
1
1
1
1
0
0
1
1
1
0
0
0
0
0
1
1
0
0
1
0
1
1
1
1
1
1
0
1
1
0
1
1
1
1
0
1
1
0
1
0
1
1
0
1
1
1
1
1
1
1
0
1
1
1
1
0
0
1
1
1
1
0
0
1
1
0
0
0
1
0
1
1
0
0
1
0
1
1
0
0
0
0
1
1
1
1
0
0
0
1
0
1
1
0
1
1
1
1
1
1
0
0
0
0
1
0
1
0
1
1
1
0
0
1
0
1
0
1
1
1
1
1
1
0
1
1
0
1
1
0
1
1
0
1
0
0
1
0
1
1
1
1
1
0
0
1
1
0
0
1
1
0
1
0
1
0
1
0
0
1
1
1
1
0
1
1
1
0
1
0
0
1
1
0
1
1
1
0
0
1
0
1
1
1
0
1
0
0
1
0
0
1
0
0
1
1
0
1
0
0
1
0
1
0
1
1
1
0
1
1
1
0
1
0
0
1
0
1
1
1
0
1
1
1
1
0
0
1
1
1
1
0
1
0
1
1
0
1
0
1
0
0
0
0
0
0
1
1
1
0
0
0
1
1
1
0
1
1
1
0
1
0
1
1
1
1
0
1
0
1
1
0
1
1
1
1
0
1
0
1
1
1
0
0
1
1
1
1
1
0
1
1
1
0
1
0
1
1
1
1
0
1
1
0
1
1
0
0
0
1
0
1
0
0
1
0
0
0
0
1
0
1
0
0
0
1
1
1
1
1
0
1
1
0
1
1
1
1
1
0
1
1
0
0
0
0
1
0
0
0
0
0
1
1
1
0
0
1
0
1
1
1
0
0
0
1
1
1
1
0
0
1
0
0
1
0
0
1
1
0
0
1
1
1
0
1
1
0
0
0
1
1
0
1
1
0
0
0
0
1
0
0
1
1
1
0
1
0
1
1
0
1
1
0
1
0
0
1
0
1
1
1
1
1
0
1
1
1
1
0
0
0
1
1
1
1
0
1
1
1
1
0
0
0
0
1
0
1
1
1
1
1
1
0
1
1
0
1
1
1
1
1
0
0
1
0
0
1
1
1
1
0
1
0
0
1
1
0
0
0
0
1
1
0
1
0
1
1
1
0
0
0
1
0
0
0
1
0
0
0
1
0
0
1
0
1
1
1
0
0
1
1
0
0
0
0
1
0
1
0
0
1
1
0
0
1
1
1
1
1
0
0
1
0
1
1
0
0
0
0
0
1
1
0
1
1
0
0
0
0
0
1
1
1
0
1
1
0
1
1
1
1
0
1
0
1
1
1
0
1
1
1
1
1
0
0
1
1
1
1
1
1
0
0
1
1
1
0
1
0
0
1
0
1
1
1
0
1
1
0
0
1
1
0
1
1
0
0
1
1
0
1
0
1
1
1
1
0
1
1
0
0
0
1
1
0
0
0
0
1
0
0
1
1
1
1
1
1
0
1
0
1
1
1
1
1
0
0
1
1
1
1
1
0
0
0
1
1
1
1
1
1
0
1
0
1
1
0
0
0
1
0
1
1
1
1
0
1
0
0
1
0
0
0
1
1
1
1
1
1
0
1
1
0
1
1
0
0
0
0
0
1
1
1
1
1
0
0
0
1
0
1
1
1
1
0
0
1
1
1
0
1
1
1
0
1
1
1
0
1
0
1
1
1
0
0
1
1
1
0
1
0
1
0
1
0
0
0
1
1
1
1
1
1
0
0
0
0
1
1
0
0
0
1
1
0
1
1
0
1
1
1
0
0
1
1
0
1
1
0
1
1
0
0
1
1
0
1
0
1
0
1
1
1
1
0
1
0
1
1
1
0
0
1
0
1
1
0
0
1
1
1
1
0
1
1
1
0
1
1
1
1
1
1
0
0
1
1
1
0
0
0
1
0
1
1
1
0
1
1
1
1
1
0
1
1
0
0
0
1
0
1
0
1
1
0
0
0
1
0
0
0
1
1
0
1
0
1
0
1
1
0
0
0
1
1
1
1
0
0
0
0
0
0
1
1
1
1
1
0
1
1
0
1
1
0
1
0
1
0
0
1
1
1
0
1
0
1
0
0
0
1
0
0
0
1
0
1
0
0
0
0
0
1
1
0
1
1
0
1
1
0
0
1
0
1
1
1
0
0
0
1
0
0
1
0
0
0
1
1
1
0
0
0
1
0
0
1
0
1
1
1
0
1
0
0
1
1
0
0
1
0
0
0
0
1
1
0
1
1
0
0
0
1
0
0
0
0
1
1
0
1
0
0
1
0
1
1
0
1
1
1
0
1
1
1
1
1
0
0
1
1
1
1
1
1
1
1
0
1
1
1
0
1
1
0
1
1
1
1
0
0
1
1
1
0
0
0
1
1
1
1
1
0
1
1
1
0
1
0
1
1
0
1
0
1
1
1
1
1
0
0
1
1
0
1
0
1
0
1
1
0
0
1
1
0
0
1
1
0
1
0
1
0
1
1
0
0
0
1
1
1
0
1
1
0
0
0
1
0
0
1
1
1
1
0
0
1
1
0
1
0
1
0
0
0
1
0
1
1
1
1
1
0
0
0
1
0
0
0
0
0
1
0
0
0
0
1
1
1
0
1
1
0
1
1
0
0
1
1
1
1
1
0
0
0
1
1
1
1
1
1
0
0
0
0
1
1
1
1
1
1
1
0
1
0
1
1
1
1
0
1
0
0
0
0
0
1
0
0
0
0
1
1
1
0
0
0
1
1
0
0
1
1
1
1
0
0
0
1
1
0
0
0
1
0
1
1
1
1
1
1
0
1
0
1
1
0
1
1
1
0
1
1
0
1
1
1
0
0
0
1
0
0
1
1
1
1
0
1
0
0
1
0
0
0
0
0
0
1
1
0
1
0
1
1
0
1
0
1
1
0
1
1
1
1
1
1
0
0
0
1
1
0
0
0
1
0
0
0
1
0
1
0
1
0
0
1
0
0
1
1
1
0
0
0
1
1
1
0
1
0
1
1
1
0
1
1
1
0
1
0
0
1
0
0
1
1
1
1
0
1
0
0
0
0
1
1
1
1
1
0
0
0
0
1
1
1
1
1
1
1
1
1
1
1
1
1
0
1
1
0
1
0
0
1
1
1
0
1
1
1
1
1
0
1
1
0
1
1
0
0
1
1
0
1
1
0
0
1
0
0
0
0
0
0
0
1
1
0
1
1
1
0
1
0
1
0
1
1
1
0
0
1
1
0
0
1
1
1
1
0
0
1
1
1
0
1
0
0
0
1
0
1
0
0
0
1
1
0
0
0
1
1
1
1
0
1
0
1
0
0
0
1
1
0
1
0
1
1
1
1
1
0
0
0
1
1
0
1
0
1
0
0
1
1
0
1
1
1
1
1
0
0
0
1
0
1
1
1
0
1
0
1
0
0
0
0
0
0
1
1
1
1
1
0
0
1
1
1
0
1
0
1
1
1
1
1
1
1
0
0
1
1
1
0
0
1
1
1
0
1
0
1
1
1
0
1
0
1
1
1
1
0
1
1
0
1
0
1
1
0
0
1
1
0
0
1
1
0
1
1
0
1
0
1
1
0
0
0
1
1
0
1
0
0
1
1
0
0
0
0
1
0
0
0
1
1
1
1
0
1
0
0
0
1
0
1
0
0
1
0
0
1
1
1
1
1
1
1
0
0
0
0
0
0
1
1
0
1
0
1
1
1
1
0
1
1
1
0
1
1
0
1
1
1
1
1
0
1
0
0
1
1
1
0
0
1
1
1
0
0
1
0
0
1
1
0
0
0
0
0
1
1
1
1
1
0
0
0
1
0
1
1
0
1
0
1
0
0
0
1
1
1
1
0
1
1
1
1
1
1
1
1
1
1
1
1
0
0
0
1
0
0
0
0
1
0
0
1
0
1
0
1
1
1
0
0
0
1
1
0
0
0
1
0
1
0
0
1
0
1
1
1
1
1
1
1
1
0
1
1
0
1
1
1
0
1
0
1
1
0
1
1
0
1
1
0
0
1
1
1
1
1
0
1
0
1
0
0
0
0
0
0
1
1
0
1
0
0
0
0
1
1
1
1
1
1
0
0
0
0
0
0
1
0
1
1
0
1
0
0
1
0
0
1
0
1
1
0
0
1
0
1
1
1
1
0
1
1
1
0
0
0
0
1
0
1
1
0
0
0
0
0
1
1
1
0
1
0
1
0
0
0
0
1
1
1
0
1
1
0
1
0
0
1
0
1
1
0
0
1
1
1
1
0
0
1
1
1
1
1
0
0
0
1
1
0
0
1
0
0
0
1
0
1
0
1
1
1
1
1
0
1
1
1
0
1
1
0
0
0
1
1
0
1
0
0
1
1
1
1
1
0
1
1
0
1
1
1
0
0
0
1
1
0
1
0
1
0
1
0
1
0
1
0
1
0
1
0
1
0
1
1
0
1
0
1
1
0
1
1
0
1
1
1
0
1
1
1
0
0
0
1
0
1
0
0
0
1
1
1
0
1
1
0
1
1
1
1
0
1
1
1
0
0
1
1
0
1
0
0
1
0
0
0
0
0
0
1
1
1
1
1
1
0
1
0
1
1
0
0
0
0
1
0
1
0
1
1
0
0
0
0
0
1
1
0
1
1
0
1
1
0
1
1
0
0
0
1
1
1
0
0
1
1
0
1
1
0
0
1
1
1
1
1
1
1
1
1
1
0
1
0
1
0
1
0
1
0
1
0
0
1
1
0
1
1
1
1
0
0
1
1
0
0
1
1
1
0
1
0
0
0
0
1
1
1
1
0
0
1
1
0
1
0
0
0
1
1
0
1
1
1
1
1
0
1
1
0
1
1
0
0
0
0
0
1
1
0
0
0
0
0
0
0
1
1
0
0
1
0
1
1
0
0
1
1
1
1
0
1
0
0
1
0
1
0
1
0
1
0
1
0
1
1
0
1
0
1
1
0
1
1
0
0
0
1
0
1
0
1
0
1
1
0
1
1
0
0
1
1
1
1
0
0
0
0
0
0
0
0
1
0
1
1
1
0
1
0
0
0
1
1
1
1
0
0
0
0
0
0
0
1
0
1
0
0
0
0
0
1
0
0
1
0
0
1
1
1
1
1
1
0
0
1
1
1
0
1
1
1
1
1
0
1
0
1
1
1
1
1
0
0
1
0
1
0
0
1
1
0
0
1
1
1
1
0
0
1
1
0
1
1
1
1
0
1
1
1
1
1
1
0
0
1
1
1
1
1
0
0
1
0
0
1
0
0
0
1
0
1
0
0
1
1
0
1
1
0
1
0
0
1
1
0
0
0
1
1
1
1
0
1
0
0
1
1
0
1
1
1
0
1
1
1
1
0
1
1
0
1
0
1
1
0
0
1
1
1
1
1
0
0
1
0
0
1
1
0
1
1
1
1
1
1
1
1
1
1
0
0
1
0
1
0
1
1
0
1
1
1
0
1
0
1
1
1
0
1
0
1
1
1
1
0
0
0
1
0
1
0
0
0
1
0
1
1
1
1
0
1
0
0
0
1
1
0
0
1
1
0
0
0
0
1
0
1
1
0
0
0
1
0
1
1
1
1
1
1
0
1
1
1
1
1
1
0
0
0
1
0
0
0
0
0
0
0
1
1
0
1
1
1
0
1
1
0
1
0
0
0
1
1
1
1
1
0
0
0
1
0
0
0
0
1
0
0
1
1
1
1
1
1
1
1
0
1
0
0
1
0
1
1
0
1
1
1
0
1
0
0
1
1
0
0
1
0
1
1
1
0
1
1
0
0
1
1
0
1
1
0
0
1
0
0
1
0
1
0
1
1
0
0
0
1
0
1
1
1
0
0
1
0
1
1
1
0
1
0
0
1
0
0
0
1
1
1
0
1
1
0
0
0
0
0
0
1
1
1
0
0
1
1
1
1
0
1
0
1
1
1
1
1
0
1
0
1
0
1
0
0
1
1
1
1
0
1
1
1
0
1
1
0
1
1
1
0
0
0
1
1
1
0
0
1
1
1
1
0
1
0
0
0
0
1
1
1
1
1
0
1
0
1
1
1
1
0
1
0
1
0
1
1
0
1
1
0
0
1
0
0
0
0
1
1
0
1
0
0
0
0
0
1
0
1
0
1
1
1
1
1
1
1
1
1
1
1
1
0
1
1
0
1
1
1
1
0
1
1
0
0
1
1
1
1
1
0
1
1
1
1
0
0
0
0
1
1
0
0
1
0
1
0
0
0
1
0
1
1
0
1
1
0
1
1
1
1
0
0
0
1
1
0
1
0
0
0
0
0
1
0
1
1
1
1
1
1
1
0
0
1
1
0
1
0
0
1
1
0
1
0
1
1
0
1
1
1
1
0
0
1
1
0
1
0
1
1
0
0
1
0
0
0
1
0
0
0
1
1
1
0
1
0
1
1
0
1
0
0
0
0
1
0
0
0
1
0
1
0
1
0
0
1
0
1
1
1
1
0
1
0
1
1
1
1
1
0
1
0
1
0
0
0
1
0
1
1
1
0
1
1
1
0
1
0
0
1
1
0
0
0
0
0
1
1
1
0
0
0
1
1
0
0
0
1
0
0
1
0
0
1
1
1
1
0
1
0
0
0
0
0
1
0
0
0
1
0
0
0
1
1
1
0
1
0
0
0
0
0
1
1
0
1
1
1
1
1
1
0
1
1
1
1
1
0
1
1
0
0
0
0
1
0
0
1
1
1
0
0
1
1
1
0
0
1
1
1
1
1
1
0
1
0
0
1
0
1
1
0
0
0
0
1
1
0
0
1
0
1
0
1
1
1
0
0
1
0
1
1
0
1
0
1
1
1
1
0
0
0
0
1
0
1
1
0
0
1
0
1
0
0
0
1
1
0
1
1
0
1
0
1
0
1
1
1
1
1
1
0
0
0
1
1
0
0
1
1
0
1
1
1
1
1
0
1
1
0
1
1
0
0
1
1
1
1
0
0
1
1
0
1
0
1
0
0
1
1
0
1
1
1
1
0
1
1
1
1
0
0
1
1
1
1
1
1
1
0
1
0
1
0
0
0
1
1
1
0
1
0
1
1
1
1
1
0
0
1
1
1
0
1
1
1
0
0
1
1
0
0
0
1
1
1
1
0
0
1
1
1
1
0
0
0
0
0
0
1
0
1
1
1
1
0
1
1
1
1
1
1
1
1
1
0
0
1
1
0
1
0
0
1
0
0
0
0
1
0
1
0
0
0
1
0
0
0
1
0
1
0
0
0
1
1
1
0
1
0
1
0
1
0
1
1
1
1
0
1
0
0
1
1
0
0
1
1
0
0
0
1
0
1
1
1
0
1
1
0
0
1
1
0
1
0
1
1
1
1
0
0
1
1
1
0
1
1
1
1
1
1
1
0
1
0
1
1
1
1
1
1
1
1
0
0
1
1
0
1
0
1
1
1
0
1
1
1
1
0
0
1
1
1
1
0
1
1
1
0
1
1
0
1
1
0
0
1
0
0
0
1
1
1
1
1
1
1
1
0
1
1
1
0
0
0
1
0
1
0
0
0
0
0
1
1
1
1
1
0
1
1
1
1
0
1
1
1
1
0
1
0
0
1
0
1
1
1
1
1
1
1
1
1
1
0
1
1
1
1
0
1
1
1
1
0
1
0
0
1
1
0
1
1
1
0
0
0
1
0
1
0
0
1
1
0
1
0
0
1
0
1
0
1
1
0
1
0
0
1
1
1
0
1
0
0
1
0
0
0
0
1
1
1
1
1
0
0
1
0
1
1
1
0
1
1
0
0
1
1
0
1
1
1
1
0
1
1
0
1
0
0
1
0
1
0
1
1
0
0
1
1
1
1
0
0
1
1
0
0
0
0
1
0
0
1
1
1
1
1
0
0
0
0
0
1
0
0
1
1
1
1
1
0
0
1
1
1
1
1
1
1
0
1
1
1
1
0
0
0
1
0
0
0
0
0
1
0
0
1
0
1
0
1
1
1
1
0
0
1
1
1
1
1
0
0
1
0
1
1
1
0
1
0
1
0
0
0
1
1
0
0
1
0
0
1
1
0
1
0
0
0
0
1
1
1
0
1
1
1
0
1
1
1
1
0
0
0
0
1
0
0
1
0
1
1
1
1
1
1
0
1
1
1
1
1
1
0
1
0
1
1
1
1
0
0
0
0
0
1
1
0
1
1
0
0
1
0
1
1
0
0
0
1
0
0
1
1
1
1
1
1
0
0
1
0
0
0
0
0
0
1
0
1
1
0
1
1
0
1
1
0
0
0
1
1
0
0
0
1
0
0
0
1
0
1
1
1
1
1
0
1
1
0
0
1
0
1
1
1
0
1
1
1
0
0
1
0
1
1
1
1
1
0
0
1
1
1
0
1
0
1
1
0
1
1
1
0
1
0
1
0
0
0
1
1
1
0
1
0
0
0
1
0
1
0
1
1
1
1
1
1
1
0
0
0
1
1
1
0
0
0
1
1
1
1
0
0
1
1
0
1
0
1
1
0
1
0
0
0
1
1
1
0
0
0
1
1
1
0
1
0
1
0
1
0
1
1
1
0
0
1
1
0
1
0
1
1
0
0
0
0
1
0
1
1
1
1
1
1
0
1
0
1
1
1
0
0
0
0
1
1
0
1
0
1
1
1
0
0
1
0
0
0
0
0
0
0
1
0
1
1
1
1
0
0
1
0
1
1
1
1
0
0
1
0
0
0
1
1
0
1
0
1
1
1
0
1
0
1
0
0
0
1
0
1
1
1
0
0
1
1
1
1
0
1
0
1
1
1
1
0
0
0
0
0
1
1
1
0
1
1
1
1
1
1
1
1
1
1
0
0
1
0
1
1
0
1
1
1
0
0
1
0
0
0
1
0
1
0
1
1
1
0
0
1
1
0
0
1
0
1
1
1
1
0
1
1
1
0
1
0
0
1
1
1
1
0
1
0
1
1
0
0
1
0
0
1
0
0
1
1
1
0
1
0
0
1
1
1
0
0
1
1
0
0
1
1
0
0
1
1
0
1
0
1
0
0
1
1
0
1
1
0
1
0
1
1
0
0
1
0
0
0
0
1
0
0
0
0
1
1
0
0
0
1
1
1
1
1
1
0
0
0
0
0
0
1
1
1
1
1
1
1
0
0
0
0
1
1
1
1
1
1
0
0
1
0
0
0
0
1
0
0
0
0
1
1
0
0
0
0
0
1
0
1
0
0
1
0
0
1
1
1
0
0
0
0
0
1
1
1
1
1
0
0
1
1
1
0
0
1
1
0
1
0
1
0
1
0
1
0
1
0
0
0
1
1
1
0
0
1
1
0
1
1
0
0
0
1
1
1
0
0
0
0
0
0
0
1
1
1
0
0
1
1
0
0
1
0
0
1
0
1
1
1
1
1
1
1
0
0
1
1
1
1
1
1
0
1
0
1
0
0
1
1
1
0
0
0
1
1
0
0
0
0
1
1
1
1
1
1
1
0
0
0
0
0
0
1
1
1
1
0
1
0
0
1
1
0
0
0
1
0
0
1
0
0
0
0
1
1
0
0
0
0
0
1
1
1
0
1
1
0
1
1
0
0
1
1
0
0
1
0
1
1
0
0
1
0
1
1
0
1
1
1
1
1
1
0
1
0
1
0
1
0
0
1
1
1
0
1
1
0
1
0
1
1
0
1
1
0
0
1
0
1
1
0
1
0
1
0
1
1
0
1
1
1
0
1
1
0
0
1
0
1
1
1
0
1
0
1
0
1
1
1
0
1
1
1
1
1
1
1
1
1
0
0
1
1
1
0
1
0
1
1
0
0
1
0
1
0
1
1
1
1
1
0
1
1
0
0
0
1
1
1
1
1
1
1
1
0
0
0
0
0
1
1
0
1
0
1
1
1
0
1
0
0
0
1
0
0
0
1
0
1
1
0
1
1
0
1
1
1
0
1
0
0
1
1
0
1
0
0
1
1
0
1
1
1
1
0
1
1
1
1
1
0
1
1
1
1
1
0
0
1
0
0
1
1
1
1
0
1
0
1
0
1
0
1
0
1
0
1
0
1
1
1
0
1
1
1
1
1
1
1
0
1
1
0
0
0
0
0
0
0
1
0
0
1
0
0
1
0
0
1
1
1
0
0
0
1
1
0
0
1
0
1
0
1
1
0
1
1
1
1
0
0
0
0
1
0
0
1
1
1
1
1
1
1
1
1
0
1
0
0
1
0
1
1
1
1
0
0
1
0
0
1
0
1
1
1
0
0
1
1
0
1
0
1
0
0
1
0
1
1
1
0
1
0
1
1
1
1
1
1
1
1
0
1
0
1
0
1
0
1
1
0
0
1
1
1
1
1
0
1
1
1
1
1
1
0
0
0
1
1
0
0
0
1
1
1
1
1
1
0
0
0
0
0
1
0
1
0
0
0
1
1
0
1
1
1
0
1
1
1
1
1
1
0
0
0
0
0
1
0
0
0
0
0
0
1
1
0
1
1
0
1
1
1
0
1
1
0
1
0
0
1
1
1
1
0
1
1
1
1
0
0
1
0
0
0
1
0
0
1
0
1
1
1
0
1
1
1
0
0
0
1
1
1
1
0
1
0
0
1
1
1
0
0
1
0
1
1
0
0
0
0
0
1
1
0
1
1
0
0
0
1
1
1
1
1
0
0
1
1
0
1
0
1
0
0
0
1
1
0
0
0
1
0
1
0
0
0
1
0
1
1
0
0
0
1
1
0
1
0
1
1
1
0
0
0
0
1
1
1
0
0
0
1
1
1
1
1
1
1
1
1
0
1
0
0
1
1
1
1
0
0
0
0
0
1
0
0
1
0
0
1
1
0
0
0
1
1
1
1
1
1
0
1
1
1
1
1
0
1
0
0
1
0
1
1
0
1
1
0
0
0
0
1
1
0
0
1
1
0
0
0
1
0
1
1
1
0
1
1
1
0
1
0
1
0
0
1
0
1
1
1
0
0
0
0
1
0
0
1
1
1
1
0
0
1
1
1
0
1
1
1
0
1
0
1
1
0
1
0
0
0
1
0
1
1
1
1
0
1
1
1
0
1
1
1
0
0
1
1
1
0
1
1
1
0
0
0
1
1
0
0
0
0
0
1
1
0
1
1
0
0
0
0
1
0
0
1
0
1
0
1
1
1
0
0
1
1
0
1
1
1
1
0
0
1
0
1
1
0
0
1
0
1
0
1
0
1
0
1
0
1
1
0
1
1
1
1
0
1
1
1
0
1
1
0
0
0
0
1
1
0
0
1
1
1
0
1
1
0
1
0
1
1
0
1
1
1
0
0
0
0
0
0
0
1
0
1
0
1
0
0
1
1
1
1
1
1
1
1
1
0
0
0
0
1
0
1
0
1
1
1
0
1
0
0
1
1
1
0
1
0
0
1
1
1
0
1
0
1
0
1
0
0
1
0
0
1
1
0
0
1
1
1
1
1
0
0
1
0
1
1
0
0
0
1
0
1
0
1
1
0
1
1
0
1
1
1
1
1
1
1
1
0
0
0
1
1
0
0
0
0
0
1
0
0
1
1
1
0
1
1
1
1
0
1
1
0
1
1
0
0
1
1
1
0
1
1
1
0
1
1
1
1
0
1
0
0
0
0
1
0
1
0
0
0
1
0
1
0
1
0
0
1
0
1
0
1
0
1
1
1
0
0
1
1
0
1
1
0
0
0
1
0
1
0
1
1
1
1
1
1
1
0
0
0
0
1
1
0
1
0
1
0
0
0
1
1
1
1
0
1
1
0
0
0
0
0
1
1
1
1
0
1
1
1
0
0
0
0
1
0
0
1
1
1
1
1
0
0
1
0
1
1
0
0
1
0
1
0
1
0
0
0
0
1
0
1
1
1
0
1
0
1
0
1
0
1
0
1
1
1
1
0
1
1
1
1
1
1
1
0
0
0
0
1
1
0
1
0
1
1
1
0
1
1
0
0
1
1
0
1
1
1
1
1
0
0
1
0
0
1
0
0
0
0
1
1
0
0
0
0
1
0
1
0
1
1
1
0
1
1
0
0
1
1
1
1
1
1
1
0
0
1
1
0
1
1
0
1
1
0
1
1
1
1
0
1
0
0
1
1
0
0
1
1
1
1
0
0
1
1
0
1
1
1
1
1
0
1
0
1
1
0
0
0
0
1
1
0
1
1
0
1
1
1
0
1
1
1
0
0
1
0
1
0
0
1
1
0
1
1
0
0
1
1
1
0
0
0
1
1
1
1
1
1
1
0
1
1
1
1
0
1
1
1
1
1
0
1
1
1
1
0
0
0
1
1
0
0
0
0
1
1
0
1
1
1
1
0
0
1
0
1
1
0
1
1
0
0
1
0
1
1
1
1
0
0
1
1
0
0
0
1
1
0
0
0
0
1
1
0
1
0
1
0
0
0
1
1
0
1
0
0
1
0
0
1
1
0
1
1
0
0
0
0
1
0
0
0
0
0
0
1
1
0
1
0
1
1
0
1
0
1
0
0
1
1
0
0
1
1
0
1
1
1
0
1
0
0
1
1
1
0
1
1
1
0
1
0
1
0
1
1
0
0
0
1
1
0
0
0
1
1
0
0
0
0
1
1
0
1
1
1
1
1
0
0
0
1
0
0
1
1
0
1
1
0
1
0
0
1
0
1
1
1
0
0
1
0
0
1
0
0
1
1
1
1
0
0
0
0
0
1
0
1
0
0
1
1
1
1
1
1
1
1
1
0
1
1
1
1
1
0
1
0
0
1
0
0
0
0
0
1
1
0
1
0
0
0
1
0
1
0
1
0
1
0
1
0
0
0
0
0
1
0
0
1
0
1
0
1
1
1
1
0
0
0
0
1
1
1
1
1
0
1
1
0
0
1
1
0
0
0
1
1
1
0
0
0
0
1
1
0
0
0
1
0
0
0
0
0
0
1
0
0
0
1
0
1
1
1
0
1
1
1
1
1
1
0
0
1
1
1
0
0
1
1
1
0
1
1
0
1
1
1
1
0
1
0
1
0
1
1
1
1
0
1
0
1
0
1
0
0
0
0
0
1
1
1
0
0
0
1
1
0
0
1
1
1
1
1
1
1
0
0
1
1
1
1
1
1
0
1
1
0
1
0
1
0
1
0
1
1
0
1
0
1
0
0
0
1
1
0
1
1
0
0
0
1
1
1
0
0
1
1
1
1
0
0
1
1
0
0
1
1
0
1
1
1
1
1
1
0
1
0
0
0
1
0
1
0
1
0
0
1
1
1
0
0
0
0
0
1
1
0
0
1
0
1
1
1
0
1
1
0
1
0
1
0
1
1
1
0
1
0
0
1
1
0
1
0
0
0
1
1
1
1
1
1
0
0
0
1
1
0
0
0
1
1
1
0
1
0
1
1
0
1
1
0
1
0
1
1
0
0
0
0
1
0
0
1
1
1
0
1
1
1
0
1
1
0
0
0
1
0
1
1
0
0
0
0
1
1
1
1
0
1
0
1
1
0
1
1
0
1
0
1
1
0
1
1
0
1
1
1
0
1
0
1
0
0
1
1
1
1
0
1
0
0
0
1
1
1
0
1
0
1
1
1
0
0
0
1
0
0
0
0
1
0
1
0
1
0
0
1
1
1
1
1
1
0
0
0
1
0
0
0
0
0
0
1
0
1
0
1
1
1
0
0
0
1
1
1
0
1
0
1
0
1
0
1
0
0
1
0
1
0
1
1
0
1
1
0
1
0
1
1
1
1
0
0
0
1
0
1
0
1
0
0
0
0
0
1
0
0
0
0
1
1
0
1
0
0
1
0
1
1
0
0
1
0
0
0
1
1
1
1
0
1
0
1
0
0
1
0
1
1
0
1
0
0
0
0
1
1
1
1
1
1
0
0
1
0
0
1
0
1
0
1
0
1
0
0
1
0
1
1
1
1
1
1
1
0
0
1
1
0
1
0
0
0
1
1
0
1
0
0
0
1
0
1
0
1
1
1
0
1
0
0
1
0
0
1
1
1
1
0
1
0
0
1
1
1
1
1
0
0
1
1
1
1
1
1
0
1
0
1
1
0
0
1
0
0
1
1
1
1
1
1
1
1
1
0
1
1
1
1
1
0
1
0
0
1
0
1
1
1
1
1
1
1
0
1
1
1
1
1
0
1
1
1
1
0
0
1
0
1
0
1
1
0
0
1
1
1
1
1
1
0
0
1
1
0
1
1
1
1
1
0
1
0
0
1
0
1
1
1
0
1
0
1
0
0
0
0
1
1
1
0
1
1
0
0
0
1
1
1
1
1
1
1
0
0
0
1
0
1
1
1
1
1
1
1
1
0
0
1
0
0
0
1
1
1
1
1
1
1
0
1
1
1
1
0
0
0
0
0
1
0
1
0
0
1
1
0
0
0
0
0
0
0
1
1
1
1
0
0
1
1
0
0
1
1
0
0
1
1
1
1
0
0
1
1
1
1
1
0
1
1
0
0
1
1
0
0
1
0
0
0
0
1
1
1
1
0
1
1
1
1
1
0
1
0
1
0
0
1
1
1
0
1
1
1
0
1
0
0
0
0
0
1
0
0
1
1
1
0
1
0
0
0
1
0
0
1
1
1
1
1
1
0
0
0
1
1
1
0
0
0
1
0
1
0
1
1
1
1
0
0
1
1
0
0
1
0
1
1
1
0
0
1
0
0
0
1
0
1
1
0
0
1
1
1
1
1
0
0
0
1
1
1
1
0
[truncated: 14,399 more chars]
