# Supplementary material for: Motional Fock states for quantum-enhanced amplitude and phase measurements with trapped ions
Source: Nat Commun. 2019 Jul 2;10:2929. doi: 10.1038/s41467-019-10576-4 (PMC6606596; doi:10.1038/s41467-019-10576-4)
Supplement: Supplementary file 6 — Source Data [file 41467_2019_10576_MOESM6_ESM.zip › Source Data/Figure4/FrequencyAllanDevN0.dat]

2500	3.0281e-05	1.5433e-06
5000	1.9404e-05	9.902e-07
10000	1.3607e-05	6.9618e-07
20000	9.5138e-06	4.8934e-07
40000	7.4532e-06	3.8747e-07
80000	5.821e-06	3.0938e-07
1.6e+05	5.5774e-06	3.1082e-07
3.2e+05	1.1058e-05	6.8847e-07
6.4e+05	0	0
