# Supplementary material for: Motional Fock states for quantum-enhanced amplitude and phase measurements with trapped ions
Source: Nat Commun. 2019 Jul 2;10:2929. doi: 10.1038/s41467-019-10576-4 (PMC6606596; doi:10.1038/s41467-019-10576-4)
Supplement: Supplementary file 6 — Source Data [file 41467_2019_10576_MOESM6_ESM.zip › Source Data/Figure4/FrequencyAllanDevN1.dat]

2500	1.9402e-05	9.8884e-07
5000	1.3336e-05	6.8055e-07
10000	9.8944e-06	5.0624e-07
20000	7.2463e-06	3.7271e-07
40000	4.6439e-06	2.4143e-07
80000	3.5877e-06	1.9068e-07
1.6e+05	6.0138e-06	3.3513e-07
3.2e+05	1.1929e-05	7.4266e-07
6.4e+05	0	0
