# Supplementary material for: Motional Fock states for quantum-enhanced amplitude and phase measurements with trapped ions
Source: Nat Commun. 2019 Jul 2;10:2929. doi: 10.1038/s41467-019-10576-4 (PMC6606596; doi:10.1038/s41467-019-10576-4)
Supplement: Supplementary file 6 — Source Data [file 41467_2019_10576_MOESM6_ESM.zip › Source Data/Figure4/FrequencyN0_RAW.dat]

1.891408105
1.891504362
1.891441520
1.891480646
1.891436258
1.891473284
1.891476750
1.891534125
1.891412256
1.891522840
1.891429583
1.891423646
1.891473518
1.891495738
1.891462573
1.891472699
1.891454693
1.891463261
1.891483575
1.891439398
1.891477212
1.891439512
1.891495701
1.891508870
1.891463354
1.891433654
1.891443567
1.891522197
1.891484389
1.891424763
1.891484491
1.891457148
1.891452030
1.891429990
1.891454891
1.891412782
1.891485224
1.891425528
1.891484988
1.891446479
1.891527917
1.891419129
1.891485762
1.891349359
1.891429822
1.891425350
1.891394688
1.891462637
1.891440448
1.891494611
1.891417478
1.891495871
1.891475417
1.891456801
1.891444586
1.891454904
1.891485002
1.891474890
1.891451837
1.891471393
1.891442524
1.891443582
1.891466598
1.891451379
1.891486685
1.891460703
1.891465906
1.891420631
1.891466222
1.891480014
1.891474552
1.891413476
1.891449129
1.891440425
1.891495544
1.891427870
1.891499807
1.891455272
1.891450406
1.891460648
1.891487805
1.891490474
1.891424777
1.891444445
1.891466142
1.891462561
1.891461159
1.891472719
1.891467172
1.891399821
1.891480503
1.891417631
1.891525147
1.891426997
1.891464321
1.891482363
1.891423722
1.891428509
1.891451062
1.891475687
1.891450097
1.891477259
1.891421653
1.891408919
1.891449550
1.891485606
1.891412363
1.891455350
1.891467592
1.891428684
1.891420881
1.891451322
1.891432972
1.891496297
1.891470391
1.891441894
1.891453707
1.891429997
1.891465894
1.891482937
1.891456185
1.891456546
1.891506412
1.891462908
1.891464861
1.891464497
1.891453751
1.891486607
1.891460327
1.891474680
1.891482646
1.891462011
1.891457749
1.891487331
1.891401466
1.891426951
1.891437221
1.891457566
1.891439851
1.891472235
1.891432224
1.891511684
1.891462904
1.891430362
1.891501381
1.891420157
1.891492420
1.891474482
1.891448886
1.891452921
1.891398209
1.891485032
1.891460530
1.891470892
1.891468535
1.891465131
1.891430731
1.891431715
1.891445895
1.891442977
1.891472093
1.891494678
1.891516591
1.891427009
1.891485562
1.891452356
1.891483175
1.891505192
1.891461273
1.891424274
1.891481930
1.891477446
1.891396322
1.891514718
1.891486226
1.891490636
1.891444799
1.891502724
1.891449858
1.891450228
1.891503267
1.891494607
1.891467948
1.891499381
1.891455260
1.891445588
1.891465648
1.891500547
1.891457801
1.891483559
1.891509012
1.891480767
1.891496046
1.891454886
1.891526732
1.891529225
1.891488731
1.891482913
1.891462557
1.891402795
1.891455521
1.891489432
1.891431167
1.891433026
1.891513268
1.891477735
1.891447821
1.891419239
1.891486739
1.891469732
1.891473067
1.891445573
1.891496577
1.891480298
1.891467253
1.891458559
1.891483372
1.891477073
1.891480018
1.891454601
1.891428174
1.891427112
1.891450175
1.891473345
1.891461035
1.891452529
1.891479468
1.891480674
1.891476403
1.891498654
1.891479090
1.891443220
1.891489487
1.891466512
1.891493353
1.891453834
1.891469998
1.891444099
1.891457931
1.891499369
1.891463101
1.891479512
1.891460195
1.891459644
1.891516287
1.891501921
1.891501146
1.891500406
1.891477824
1.891475848
1.891463627
1.891462606
1.891475874
1.891496972
1.891452204
1.891506432
1.891522144
1.891501443
1.891445076
1.891524436
1.891484136
1.891458858
1.891481594
1.891450653
1.891501916
1.891485075
1.891463532
1.891449264
1.891467512
1.891480827
1.891482470
1.891429263
1.891442362
1.891527562
1.891493810
1.891507292
1.891440173
1.891475497
1.891467231
1.891466486
1.891499061
1.891513604
1.891580335
1.891489411
1.891460526
1.891500019
1.891474795
1.891475389
1.891482009
1.891465368
1.891508487
1.891510056
1.891441757
1.891443436
1.891390343
1.891519222
1.891514647
1.891495393
1.891513265
1.891485971
1.891473710
1.891467827
1.891478467
1.891500198
1.891467208
1.891480597
1.891498638
1.891509643
1.891474631
1.891508038
1.891550129
1.891496676
1.891431013
1.891491641
1.891485912
1.891459060
1.891481257
1.891424015
1.891505418
1.891439723
1.891534565
1.891444072
1.891485859
1.891479184
1.891494221
1.891488957
1.891467557
1.891518370
1.891428251
1.891471973
1.891481530
1.891479014
1.891473435
1.891493751
1.891474909
1.891491775
1.891471589
1.891463232
1.891473668
1.891514898
1.891452198
1.891467081
1.891441918
1.891524606
1.891433593
1.891491436
1.891488948
1.891466140
1.891452932
1.891542239
1.891458312
1.891493071
1.891453564
1.891486191
1.891412817
1.891490913
1.891465926
1.891448970
1.891526643
1.891519567
1.891476638
1.891447781
1.891520567
1.891485629
1.891469616
1.891462147
1.891486493
1.891514214
1.891456385
1.891491281
1.891527669
1.891510291
1.891522033
1.891489874
1.891512062
1.891549188
1.891491410
1.891517769
1.891492341
1.891508971
1.891477956
1.891511798
1.891512989
1.891509444
1.891496555
1.891517765
