# Supplementary material for: Motional Fock states for quantum-enhanced amplitude and phase measurements with trapped ions
Source: Nat Commun. 2019 Jul 2;10:2929. doi: 10.1038/s41467-019-10576-4 (PMC6606596; doi:10.1038/s41467-019-10576-4)
Supplement: Supplementary file 6 — Source Data [file 41467_2019_10576_MOESM6_ESM.zip › Source Data/Figure4/FrequencyN1_RAW.dat]

1.891456439
1.891456437
1.891431811
1.891462745
1.891466490
1.891424788
1.891457538
1.891456503
1.891412996
1.891421728
1.891475815
1.891421623
1.891467825
1.891484850
1.891451706
1.891462858
1.891485182
1.891442950
1.891462460
1.891477321
1.891434177
1.891445480
1.891436097
1.891484187
1.891414446
1.891454848
1.891476017
1.891426908
1.891479966
1.891432941
1.891468911
1.891463028
1.891442994
1.891443632
1.891446245
1.891465816
1.891444117
1.891455361
1.891462368
1.891413415
1.891480067
1.891409683
1.891474925
1.891469407
1.891460885
1.891448498
1.891463461
1.891459020
1.891450967
1.891449075
1.891408891
1.891440066
1.891450447
1.891450124
1.891466891
1.891431220
1.891443043
1.891467136
1.891454634
1.891400370
1.891473539
1.891462909
1.891429970
1.891453382
1.891434584
1.891471510
1.891459362
1.891460376
1.891441996
1.891496682
1.891447706
1.891412201
1.891482404
1.891451759
1.891449246
1.891428211
1.891473259
1.891455569
1.891439644
1.891457195
1.891442971
1.891454375
1.891476688
1.891447022
1.891458066
1.891418455
1.891453014
1.891439344
1.891424925
1.891465852
1.891472362
1.891449591
1.891444240
1.891472620
1.891442809
1.891455308
1.891445234
1.891509900
1.891450771
1.891477659
1.891466069
1.891456167
1.891439073
1.891428913
1.891472657
1.891463569
1.891414479
1.891439518
1.891449411
1.891445290
1.891442513
1.891451795
1.891425701
1.891463266
1.891428649
1.891467657
1.891464224
1.891446656
1.891475119
1.891443030
1.891434994
1.891450076
1.891427399
1.891444962
1.891472413
1.891443936
1.891441431
1.891446001
1.891456584
1.891461249
1.891440445
1.891453710
1.891430600
1.891447760
1.891435606
1.891433395
1.891475344
1.891468162
1.891494647
1.891479867
1.891479517
1.891456388
1.891468778
1.891465897
1.891482442
1.891446149
1.891477778
1.891479428
1.891440904
1.891379146
1.891470937
1.891468870
1.891476830
1.891470586
1.891449728
1.891494335
1.891445906
1.891461479
1.891459489
1.891468974
1.891451089
1.891429559
1.891453976
1.891457382
1.891458754
1.891439052
1.891463619
1.891467976
1.891484149
1.891449072
1.891477789
1.891461121
1.891455625
1.891457024
1.891452101
1.891498688
1.891439325
1.891509195
1.891459594
1.891446661
1.891462874
1.891498291
1.891431437
1.891456723
1.891467422
1.891458968
1.891439744
1.891444384
1.891461364
1.891468630
1.891457184
1.891468786
1.891458502
1.891467971
1.891460215
1.891470848
1.891457804
1.891513432
1.891506271
1.891497162
1.891441959
1.891464473
1.891457255
1.891416655
1.891458723
1.891474061
1.891496567
1.891456271
1.891470588
1.891450465
1.891478315
1.891511695
1.891471188
1.891463193
1.891472277
1.891438018
1.891455301
1.891434123
1.891459775
1.891466171
1.891476996
1.891479161
1.891436688
1.891481531
1.891456268
1.891477739
1.891450718
1.891466335
1.891486056
1.891451819
1.891484936
1.891463140
1.891485537
1.891457114
1.891466960
1.891501799
1.891457262
1.891452808
1.891489752
1.891469935
1.891455400
1.891460771
1.891428193
1.891484137
1.891503650
1.891466364
1.891487400
1.891443894
1.891463138
1.891475367
1.891484443
1.891482760
1.891478308
1.891464789
1.891452387
1.891474668
1.891502540
1.891472289
1.891441136
1.891497283
1.891447880
1.891453527
1.891499616
1.891454137
1.891516889
1.891478798
1.891461624
1.891492407
1.891476449
1.891446997
1.891460590
1.891455233
1.891457505
1.891471706
1.891507472
1.891490146
1.891467814
1.891485846
1.891517728
1.891483063
1.891461664
1.891491733
1.891474874
1.891494722
1.891470047
1.891474288
1.891468124
1.891465209
1.891471709
1.891481869
1.891471657
1.891492350
1.891484400
1.891482085
1.891470904
1.891492836
1.891495038
1.891430141
1.891443085
1.891498649
1.891500542
1.891464305
1.891460827
1.891488408
1.891480778
1.891473574
1.891500988
1.891475085
1.891483246
1.891502715
1.891495827
1.891502123
1.891511246
1.891480974
1.891466452
1.891472631
1.891492215
1.891493409
1.891505425
1.891484120
1.891488685
1.891484463
1.891485542
1.891500020
1.891464811
1.891489119
1.891454185
1.891474791
1.891441663
1.891449162
1.891455334
1.891490424
1.891491902
1.891478337
1.891488261
1.891500484
1.891501823
1.891499152
1.891509204
1.891493476
1.891475905
1.891486449
1.891456966
1.891462958
1.891501015
1.891502721
1.891485432
1.891498252
1.891515743
1.891487671
1.891481637
1.891471209
1.891519440
1.891493088
1.891473451
1.891481708
1.891495738
1.891524767
1.891492555
1.891499775
1.891479621
1.891477915
1.891468906
1.891463387
1.891481746
1.891472529
1.891478618
1.891484456
1.891495907
1.891484669
1.891484534
1.891471848
1.891472839
1.891499044
1.891481569
1.891500993
1.891501387
1.891488473
1.891457696
1.891484311
1.891483286
1.891474797
1.891491853
1.891466729
1.891468990
1.891517765
